# Supplementary material for: IGF2BP1 induces neuroblastoma via a druggable feedforward loop with MYCN promoting 17q oncogene expression
Source: Mol Cancer. 2023 May 29;22:88. doi: 10.1186/s12943-023-01792-0 (PMC10226260; doi:10.1186/s12943-023-01792-0)
Supplement: Supplementary file 17 — Additional file 17: Supplementary Table 3. Gene set enrichment analyses of transgenic mouse tissue/tumors. [file 12943_2023_1792_MOESM17_ESM.xlsx]

## Sheet: HM_TI_vs_AG
ID	setSize	enrichmentScore	NES	pvalue	p.adjust	qvalue	rank	leading_edge	core_enrichment	Dataset	geneCount	geneCore	coreRatio
ADIPOGENESIS	200	-0.478716	-7.86752	8.77985e-42	4.38992e-40	4.62097e-41	6893	tags=79%	list=32%	signal=55%	Cox7b/Coq5/Pgm1/Samm50/Rab34/Esyt1/Uck1/Pex14/Cox8a/Ubqln1/Angpt1/Ubc/Cmpk1/Fah/Ppp1r15b/Ifngr1/Ndufab1/Pemt/Elmod3/Acox1/Dgat1/Cs/Ptcd3/Tank/Uqcrq/Dhrs7b/Slc19a1/Orm1/Atl2/Abcb8/Omd/Vegfb/Sdhc/Coq3/Sorbs1/Bcl6/Dram2/Mtch2/Ndufs3/Cox6a1/Pim3/Dlat/Immt/Reep5/Cdkn2c/Uqcrc1/Uqcr10/Ddt/Dld/Suclg1/Rmdn3/Miga2/Cyc1/Rnf11/Uqcr11/Gpx4/Sod1/Idh3g/Grpel1/Idh3a/Gadd45a/Etfb/Cd302/Phyh/Aldoa/Atp1b3/Pdcd4/Apl…	IMP1	200	158	0.79
E2F_TARGETS	199	0.453606	7.50879	6.48677e-39	1.62169e-37	1.70704e-38	8838	tags=85%	list=40%	signal=51%	Stmn1/Kif18b/Rrm2/Top2a/Birc5/Kif2c/Rad51ap1/Melk/Hmgb2/Mybl2/Spc25/Kif22/Dlgap5/Brca1/Cdca3/Ube2t/Mki67/Hmmr/Plk1/Cdk1/Kif4/Aurkb/Espl1/E2f8/Tk1/Dscc1/Racgap1/Cit/Tubb5/Spc24/Cenpe/Depdc1a/Tacc3/Spag5/Ncapd2/Aurka/Hmga1b/Bard1/Cdca8/Asf1b/Tfrc/Jpt1/Trip13/Pole/Ccnb2/Tcf19/Diaph3/Cdc20/Ung/Bub1b/Mad2l1/Lig1/Mthfd2/Gins1/Ezh2/Cdkn1b/Cenpm/Psmc3ip/Cdkn3/Cks2/Nasp/Chek1/Mcm5/Ccne1/Hells/Nme1/Cdkn1a/…	IMP1	199	170	0.85
FATTY_ACID_METABOLISM	151	-0.491504	-6.97032	1.4177e-34	2.36283e-33	2.48719e-34	5972	tags=76%	list=27%	signal=56%	Mdh1/Acox1/Nthl1/Gstz1/Dlst/Ube2l6/Hsph1/Sdhd/Aldh3a2/Eci2/Cyp1a1/Nbn/Sdhc/Hsd17b11/Hmgcl/Urod/Psme1/Dld/Mcee/Suclg1/Acsl5/Idh3b/Hsd17b7/Pdhb/Acot2/Idh3g/Rap1gds1/Idi1/Aldh9a1/Ugdh/Aldoa/Hsd17b10/Acaa1a/Fh1/Car6/D2hgdh/Mlycd/Trp53inp2/Hmgcs1/Pdha1/Auh/Aco2/Pts/Gcdh/Crat/Hsd17b4/Kmt5a/Ehhadh/Adipor2/Slc22a5/Cidea/Hibch/Gpd2/Reep6/Bckdhb/Prdx6/Acadvl/Hpgd/Sucla2/S100a10/Aoc3/Alad/Ech1/Cpt1a/Etfdh/S…	IMP1	154	115	0.75
XENOBIOTIC_METABOLISM	194	-0.421355	-6.81262	4.20852e-32	5.26065e-31	5.53753e-32	6414	tags=71%	list=29%	signal=51%	Hprt/Fetub/Dhrs1/Fah/Gckr/Bcar1/Pemt/Acox1/Npc1/Cda/Hgfac/Cyp1a1/Mthfd1/Pgrmc1/Ets2/Hsd17b2/Slc46a3/Slc35d1/F11/Ddt/Blvrb/Ttpa/Igf1/Spint2/Tpst1/Adh5/Cyp2j6/Sertad1/Ppard/Pdlim5/Upb1/Aldh9a1/Gstm4/Ugdh/Psmb10/Cyp17a1/Hnf4a/Leap2/Epha2/Aco2/Acox3/Pts/Aqp9/Crot/Cyb5a/Pink1/Nqo1/Mccc2/Dhrs7/F10/Hacl1/Cyp2s1/Kynu/Cyp26a1/Fas/Abhd6/Nfs1/Tmbim6/Por/Gnmt/Tmem176b/Comt/Hes6/Pgd/Ech1/Cyp27a1/Etfdh/Atoh8/S…	IMP1	196	138	0.7
OXIDATIVE_PHOSPHORYLATION	195	-0.401996	-6.5056	3.07638e-29	3.07638e-28	3.2383e-29	8769	tags=80%	list=40%	signal=48%	Ndufa2/Gm10053/Hccs/Htra2/Ndufs6/Atp6v1c1/Mrpl35/Surf1/Tomm70a/Pdp1/Ndufa8/Ndufs7/Cox4i1/Cox5b/Mtrf1/Vdac1/Atp5d/Atp6ap1/Slc25a5/Ndufc2/Cox7a2/Uqcrh/Ndufa7/Oxa1l/Timm10/Ndufv2/Atp5j2/Ndufb3/Atp5k/Lrpprc/Cox7b/Timm13/Atp5pb/Mrps15/Atp6v1e1/Atp5c1/Cox8a/Cox7c/Vdac3/Slc25a11/Mrps30/Atp6v0e/Mrps12/Atp5a1/Rhot1/Ndufa1/Ndufab1/Rhot2/Mdh1/Atp5b/Pmpca/Ndufa9/Ndufa4/Dlst/Cs/Uqcrfs1/Cox6b1/Atp5g3/Sdhd/Nduf…	IMP1	195	156	0.8
INTERFERON_GAMMA_RESPONSE	184	-0.400887	-6.32452	4.19698e-28	3.49748e-27	3.68156e-28	6985	tags=72%	list=32%	signal=49%	Cmpk2/Nfkbia/Tor1b/Irf2/Ripk2/Eif4e3/Slc25a28/Casp1/Ptpn6/Pnp/Cd86/Ncoa3/Lap3/Jak2/Ptpn2/Stat4/Pim1/Ifi35/Pml/Ifi30/Ube2l6/Irf5/Gpr18/Samhd1/Icam1/Sectm1a/Ifi44l/Il10ra/Tnfaip2/Sri/Psme1/Sod2/P2ry14/Helz2/Cd38/Rbck1/Stat2/Tnfaip6/Irf7/Serping1/Batf2/Nampt/Plscr1/Trim14/Nfkb1/Psme2/Nlrc5/Psmb10/Socs1/Myd88/C1s1/Ly6e/Txnip/Mettl7b/Il7/Rsad2/Pla2g4a/Cxcl10/Znfx1/Parp12/Cd274/Samd9l/Lgals3bp/Nmi/Irf9…	IMP1	188	132	0.7
BILE_ACID_METABOLISM	111	-0.507499	-6.20804	6.55327e-27	4.68091e-26	4.92727e-27	7663	tags=86%	list=35%	signal=56%	Pex6/Klf1/Pex19/Abca4/Slc27a2/Ch25h/Soat2/Slc23a1/Pex1/Atxn1/Rxrg/Npc1/Cyp7b1/Pnpla8/Sult2b1/Bmp6/Prdx5/Lonp2/Idh2/Hsd17b11/Abcd1/Gclm/Tfcp2l1/Nr1i2/Acsl5/Rxra/Rbp1/Gnpat/Aldh8a1/Sod1/Slc23a2/Idi1/Efhc1/Aldh9a1/Phyh/Mlycd/Optn/Nr0b2/Slc29a1/Pex13/Aqp9/Crot/Hsd17b4/Pex11g/Pex7/Hacl1/Paox/Dio2/Pecr/Abcd3/Pfkm/Slc27a5/Abca6/Fads1/Gnmt/Cyp8b1/Nudt12/Scp2/Cyp27a1/Amacr/Pxmp2/Abca1/Nr3c2/Pex16/Aldh1a1/…	IMP1	111	95	0.86
G2M_CHECKPOINT	195	0.36809	6.06859	4.4403e-24	2.77519e-23	2.92125e-24	8494	tags=75%	list=39%	signal=46%	Hoxc10/Stmn1/Ube2c/Ndc80/Top2a/Troap/Birc5/Kif2c/Cenpf/Exo1/Mybl2/Cdc6/Kif22/Stil/Kif15/Ttk/Pbk/Mki67/Slc38a1/Hmmr/Knl1/Kif11/Cenpa/Plk1/Cdk1/Kif4/Bub1/Ccna2/Aurkb/Espl1/Tpx2/Racgap1/Polq/Nusap1/Fbxo5/Cenpe/Tacc3/Prc1/Aurka/Kif23/Hmga1b/Bard1/Nek2/Jpt1/Ccnf/Pole/H2bc12/Dbf4/Ccnb2/Cdc20/Mad2l1/Ezh2/Cdkn1b/Cdkn3/Cks2/Nasp/Ccnd1/Cdc7/Chek1/Mcm5/Smc2/E2f2/Kif20b/Efna5/Traip/Cdc45/Lmnb1/Plk4/Rad54l/Or…	IMP1	195	147	0.75
INTERFERON_ALPHA_RESPONSE	92	-0.486515	-5.42639	1.88192e-20	1.04551e-19	1.10054e-20	6985	tags=80%	list=32%	signal=55%	Cmpk2/Irf2/Ripk2/Slc25a28/Casp1/Lap3/Ifi35/Ifi30/Cnp/Ube2l6/Ifitm1/Mvb12a/Ifi44l/Cd47/Psme1/Helz2/Stat2/Irf7/Batf2/Ccrl2/Tmem140/Plscr1/Trim14/Lpar6/Psme2/Elf1/C1s1/Uba7/Ly6e/Mov10/Txnip/Il7/Rsad2/Cxcl10/Csf1/Parp12/Samd9l/Lgals3bp/Nmi/Irf9/Epsti1/Trim21/Sp110/Ifitm3/Irf1/Eif2ak2/Ifitm2/Parp9/Psmb8/Sell/Tap1/Tdrd7/Casp8/B2m/Isg15/Ifi27/Il4ra/Psmb9/Oas1a/Il15/Rtp4/Usp18/Ifih1/Ddx60/Parp14/Bst2/Ifi…	IMP1	94	74	0.79
COAGULATION	133	-0.364516	-4.83832	2.2797e-16	1.13985e-15	1.19984e-16	4567	tags=57%	list=21%	signal=45%	Adam9/F11/C8g/F2/Plat/Casp9/Prep/Cfi/Serping1/Lrp1/Ctso/S100a13/C1s1/Ctsb/Klkb1/Hnf4a/Mmp11/F13b/Cpn1/Rapgef3/Serpinc1/Hpn/Mst1/Lamp2/Proz/Furin/C8b/F10/Sparc/Mmp3/Plau/Serpinb2/Dusp6/Apoc3/Pdgfb/Gng12/Htra1/Ctsh/S100a1/F12/Ang/Cpq/Clu/Apoa1/Pros1/Tmprss6/C8a/Thbd/Timp3/Cfh/F8/Dpp4/Cfb/C2/F3/Gsn/Iscu/Mbl2/A2m/P2ry1/Plg/Hmgcs2/Hrg/F9/Rgn/Fga/Dct/Apoc1/Fgg/Itih1/Proc/C3/C9/Cpb2/Cfd/Acox2	IMP1	134	76	0.57
ALLOGRAFT_REJECTION	183	-0.308785	-4.88033	7.44552e-16	3.38433e-15	3.56245e-16	7036	tags=63%	list=32%	signal=43%	Tpd52/Il12a/Aars/Ripk2/Tnf/Tlr1/Mrpl3/Ptpn6/Cd86/Traf2/Degs1/Cd80/Jak2/Itgb2/Eif3j1/Ptprc/Ifngr1/Stat4/Il18rap/Eif4g3/Tgfb1/Fyb/Krt1/Ccl11/Ncf4/Akt1/Fasl/Ctss/Dars/Ly86/Hcls1/Icam1/Cd28/Nlrp3/Ccr1/Timp1/Cd47/Srgn/Tlr2/Egfr/Nck1/Fcgr2b/Was/Ccr5/Icosl/F2/Stab1/Irf7/Gpr65/Ets1/Il16/Socs5/Psmb10/Crtam/Socs1/Cd96/Il7/Elane/Csf1/Il2/Cd3d/F2r/Tapbp/Lyn/Cxcl13/Itgal/Tlr6/Tap2/Fas/Capg/Tap1/Cd8b1/Il12rb1/…	IMP1	192	115	0.6
MYC_TARGETS_V1	192	0.26417	4.3172	1.08565e-12	4.17558e-12	4.39535e-13	9407	tags=69%	list=43%	signal=40%	Ccna2/Cdc20/Mad2l1/Mcm5/Nme1/Cdc45/Hnrnpa1/Rnps1/Tyms/Mcm7/Prdx4/Rfc4/Rrm1/Erh/Mcm6/Dut/H2az1/Nop56/Ilf2/Cbx3/Lsm2/Vbp1/Cct7/Mcm2/Hnrnpd/Tfdp1/Srpk1/Npm1/Pcna/Nap1l1/Srsf3/Cdk4/Srsf7/Sf3a1/Eif3d/Cct2/Hnrnpa3/Ppm1g/Xpo1/Tcp1/Ywhaq/Uba2/Rps10/Eef1b2/Trim28/Ruvbl2/Rack1/Snrpa1/Mcm4/Ifrd1/Cstf2/Snrpd3/Snrpd1/Psmd3/Rps6/Kpnb1/Impdh2/Srsf1/Ywhae/Psmb3/Bub3/Rpl14/Ranbp1/Psma7/Rps3/Txnl4a/Snrpa/Snrpb2/Rp…	IMP1	197	133	0.68
IL2_STAT5_SIGNALING	198	-0.264851	-4.30993	1.01618e-12	4.17558e-12	4.39535e-13	7062	tags=59%	list=32%	signal=40%	Lclat1/Prkch/Fam126b/Ikzf2/Myo1e/Pnp/Cd86/Ncoa3/Sh3bgrl2/Plec/Fah/Ifngr1/Irf6/Il1rl1/Cdcp1/Gpr83/Pim1/Tlr7/Flt3l/P2rx4/Enpp1/Ccr4/Snx14/Il10ra/Twsg1/Tnfrsf18/Bhlhe40/Swap70/Lrig1/Pus1/Traf1/Bmpr2/Dennd5a/Socs2/Icos/Ctsz/Umps/Cd44/Etfbkmt/Eomes/Ptch1/Gpr65/Gpx4/Cd81/Plscr1/Snx9/Syngr2/Tnfrsf1b/Socs1/Tnfrsf8/Myo1c/Alcam/Tgm2/Cish/Cst7/Itgae/Cxcl10/Igf1r/Csf1/Serpinc1/Phlda1/Furin/Cd79b/Tiam1/Fgl2/I…	IMP1	199	116	0.58
PEROXISOME	102	-0.364281	-4.26689	1.27275e-12	4.54554e-12	4.78478e-13	5998	tags=64%	list=27%	signal=46%	Rxrg/Acox1/Vps4b/Abcb9/Nudt19/Sult2b1/Cln6/Eci2/Itgb1bp1/Prdx5/Lonp2/Cdk7/Idh2/Hsd17b11/Hmgcl/Abcd1/Sod2/Abcb4/Nr1i2/Acsl5/Gnpat/Esr2/Sod1/Slc23a2/Idi1/Slc25a19/Aldh9a1/Acaa1a/Mlycd/Pex2/Sema3c/Pex13/Crat/Ide/Hsd17b4/Ehhadh/Hsd11b2/Abcd3/Mvp/Prdx1/Fads1/Scp2/Ech1/Fdps/Scgb1a1/Dhrs3/Aldh1a1/Idh1/Acsl1/Elovl5/Dhcr24/Acsl4/Ephx2/Abcb1a/Abcd2/Tspo/Pex11a/Cat/Retsat/Alb/Ttr/Serpina6/Dio1/Gstk1/Hao2	IMP1	102	65	0.64
INFLAMMATORY_RESPONSE	196	-0.239396	-3.88299	4.09799e-10	1.366e-09	1.43789e-10	6963	tags=56%	list=32%	signal=38%	Nfkbia/Axl/Ripk2/Plaur/Il1r1/Tlr1/C3ar1/Best1/Gnai3/Slc7a1/P2ry2/Slamf1/Ptgir/Gp1ba/Ccl17/Sele/Ifnar1/Osmr/Il18rap/Itga5/Ptpre/Irak2/P2rx4/Ifitm1/Rhog/Icam1/Icam4/Nlrp3/Bdkrb1/Timp1/Ccl24/Il10ra/Adgre1/Sri/Tlr2/Selenos/Rnf144b/Adora2b/Icosl/Stab1/Ldlr/Ptafr/Tnfaip6/Irf7/Ccrl2/Nampt/Rela/Nfkb1/Pdpn/Ccr7/Tnfrsf1b/Ly6e/Slc11a2/Tacr3/Cxcl10/Csf1/Aqp9/Cybb/Nmi/Hpn/Gpr132/Calcrl/Scarf1/Irf1/Tapbp/Lyn/E…	IMP1	197	109	0.55
COMPLEMENT	185	-0.234337	-3.69542	2.03949e-09	6.37339e-09	6.70883e-10	8972	tags=64%	list=41%	signal=38%	C1qc/Ehd1/Lgmn/Gzmk/Gp9/Rnf4/Olr1/Ctsl/Ppp4c/Pdp1/Hspa5/C1qa/Casp4/Gngt2/Pla2g7/Mmp14/Usp16/Tfpi2/Vcpip1/Pcsk9/Ctsc/Rabif/Irf2/Casp1/Plaur/Lap3/Gnai3/Jak2/Gp1ba/Gnai2/Itgam/Sh2b3/F5/Prss36/Pim1/Notch4/Pik3ca/Rce1/Cda/Dusp5/Ltf/Stx4a/Dock9/L3mbtl4/Rhog/Ctss/Timp1/Usp8/Akap10/Adra2b/Brpf3/Adam9/Pik3cg/Was/Ctsd/F2/Plat/Casp9/Prep/Pfn1/Irf7/Serping1/Msrb1/Plscr1/Lrp1/Cpm/Gmfb/Ctso/S100a13/C1s1/Ctsb/A…	IMP1	185	119	0.64
TNFA_SIGNALING_VIA_NFKB	195	-0.206042	-3.33443	1.48566e-07	4.3696e-07	4.59958e-08	6963	tags=52%	list=32%	signal=36%	Nfkbia/Tiparp/Sqstm1/Ripk2/Pnrc1/Tnf/Plaur/Efna1/Gem/Spsb1/Klf10/Cd80/Relb/B4galt5/Ptpre/Pmepa1/Zc3h12a/Dusp5/Tank/Dusp2/Icam1/Junb/Phlda2/Ets2/Bcl6/Mcl1/Dnajb4/Bhlhe40/Tnfaip2/Tlr2/Sod2/Birc2/Traf1/Dennd5a/Icosl/Hes1/Clcf1/Tnc/Ldlr/Cd44/Tnfaip6/Ccrl2/Nampt/Rela/Tsc22d1/Gadd45a/Pdlim5/Nfkb1/Rel/Tnfaip8/Tgif1/Sgk1/Pfkfb3/Dram1/Tnip1/Cxcl10/Csf1/Klf9/Phlda1/Nr4a2/Fut4/Sdc4/Irf1/Ptger4/Nfat5/Nr4a1/K…	IMP1	196	102	0.52
ESTROGEN_RESPONSE_EARLY	197	-0.193421	-3.1503	7.47545e-07	2.07651e-06	2.1858e-07	4904	tags=42%	list=22%	signal=33%	Abat/Slc16a1/Bhlhe40/Rab31/Lrig1/Opn3/Scnn1a/Tpd52l1/Cbfa2t3/Slc7a5/Hes1/Retreg1/Blvrb/Myof/Mlph/Cd44/Bag1/Amfr/Sh3bp5/Stc2/Wfs1/Akap1/Elf1/Tgm2/Slc19a2/Cish/Mast4/Anxa9/Igf1r/Svil/Greb1/Tiam1/Slc22a5/Aff1/Wwc1/Rasgrp1/Foxc1/Fam102a/Kazn/Slc9a3r1/Zfp185/Dlc1/Sema3b/Nrip1/Myc/Podxl/Mindy1/Il6st/Fasn/Pgr/Tob1/Igfbp4/Dhrs3/Slc7a2/Esrp2/Olfml3/Elovl5/Adcy9/Npy1r/Tsku/Gja1/B4galt1/Slc26a2/Pex11a/Dhcr7…	IMP1	197	82	0.42
KRAS_SIGNALING_DN	193	0.190466	3.12179	1.53377e-06	3.83443e-06	4.03624e-07	5607	tags=45%	list=26%	signal=33%	Slc5a5/Arpp21/Pcdhb1/Ccna1/Dlk2/Krt15/Shox2/Oxt/Bmpr1b/Htr1d/Calm4/Kcne2/Actc1/Sncb/P2ry4/Tfap2b/Tenm2/Clps/Myh7/Adra2c/Lgals7/Kcnq2/Sptbn2/Gpr3/Itgb1bp2/Hnf1a/Slc12a3/Tex15/Nos1/Tas2r108/Ccdc106/Dcc/Gpr19/Edn1/Scn10a/Bard1/Stag3/Mefv/Epha5/Cdh16/Alox12b/Krt13/Macroh2a2/Celsr2/Cacng1/Col2a1/Kcnn1/Cntfr/Cpa2/Clstn3/Ryr2/Calcb/Cyp39a1/Ypel1/Kcnmb1/Kcnd1/Pax3/Nrip2/Krt5/Ambn/Camk1d/Pnmt/Fgf22/Arhgdi…	IMP1	194	86	0.44
HEME_METABOLISM	187	-0.194364	-3.06893	1.47099e-06	3.83443e-06	4.03624e-07	8987	tags=60%	list=41%	signal=36%	Nfe2/Btrc/Ppox/Pgls/Nr3c1/Hagh/Gclc/Abcg2/Htra2/Ppp2r5b/Trak2/Ccdc28a/Mospd1/Xpo7/Tent5c/Rnf19a/Tcea1/Endod1/Klf1/Bnip3l/Minpp1/Smox/Tnrc6b/Epb42/Gde1/Foxo3/Sec14l1/Uros/Slc4a1/Slc30a1/Slc66a2/Fbxo34/Slc6a8/Hebp1/Slc25a38/Blvra/Rad23a/Myl4/Rnf123/Adipor1/Sdcbp/Fbxo7/Ypel5/Acp5/Tspan5/Dcaf10/Ezh1/Ermap/Atg4a/Dcun1d1/Rcl1/Nudt4/Icam4/Eif2ak1/Dcaf11/Urod/Gclm/Trim10/Rbm38/Blvrb/Pigq/Ftcd/Fbxo9/Lrp10…	IMP1	188	113	0.6
IL6_JAK_STAT3_SIGNALING	83	-0.290048	-3.06263	2.10642e-06	5.01528e-06	5.27924e-07	7634	tags=64%	list=35%	signal=42%	Map3k8/Crlf2/Stat3/Stam2/Tnf/Il1r1/Ptpn2/Ifngr1/Ifnar1/Pim1/Hax1/Osmr/Tgfb1/Lepr/Ptpn11/Ccr1/Acvrl1/Il13ra1/Tyk2/Tlr2/Tnfrsf12a/Bak1/Cd38/Stat2/Cd44/Tnfrsf1b/Socs1/Myd88/Il7/Cxcl10/Csf1/Il17ra/Irf9/Irf1/Pdgfc/Cxcl13/Fas/Il12rb1/Il4ra/Ltbr/Il15ra/Il6st/Il9r/Stat1/Tnfrsf1a/Ltb/Cxcl9/Il18r1/A2m/Il10rb/Cd36/Inhbe/Il2ra	IMP1	85	53	0.62
MTORC1_SIGNALING	198	-0.183618	-2.98803	3.82148e-06	8.68518e-06	9.14229e-07	9040	tags=60%	list=41%	signal=35%	Psph/Arpc5l/Rpn1/Nfyc/Actr2/Lgmn/Tmem97/Ddit4/Add3/Pitpnb/Psmc6/Calr/Psme3/Gclc/Nfkbib/Dhfr/Ufm1/Dapp1/Polr3g/Fkbp2/Stard4/Eprs/Hspa5/Stip1/Tcea1/Eif2s2/Coro1a/Tbk1/Pfkl/Rab1a/Gtf2h1/Xbp1/Psma4/Ube2d3/Glrx/Canx/Ctsc/Uchl5/Abcf2/Sqstm1/Pgm1/Psmg1/Ebp/Cxcr4/Gsr/Rrp9/Etf1/Pnp/Vldlr/Hspa4/Hprt/Itgb2/M6pr/Hsp90b1/Ykt6/Ifi30/Slc37a4/Ppa1/Uso1/Got1/Sc5d/Rit1/Ssr1/Tomm40/Bhlhe40/Sla/Ccng1/Immt/Psmb5/Pno1…	IMP1	199	118	0.59
GLYCOLYSIS	200	-0.18447	-3.03169	4.57868e-06	9.95366e-06	1.04775e-06	9001	tags=60%	list=41%	signal=35%	B3galt6/Mdh2/Lhx9/Fkbp4/Pgls/Chpf2/Ddit4/Mpi/Gclc/Nanp/Xylt2/Gale/Pmm2/Ecd/Fbp2/Hspa5/Miox/Me2/Idua/B3gat3/Nsdhl/Cog2/Glrx/Galk1/Phka2/Pygb/Pkm/Ext1/Col5a1/Cxcr4/Slc35a3/Dsc2/Vldlr/Fut8/Gne/Cldn3/Txn1/Mdh1/Hax1/Ext2/Plod1/Fam162a/Alg1/Qsox1/Cln6/Copb2/Slc37a4/Pdk3/Bpnt1/Got1/Gmppb/B3gnt3/Gys1/Sdhc/Il13ra1/Egfr/Homer1/Mertk/Adora2b/Gusb/Dld/Pkp2/Ugp2/Rbck1/B4galt4/Akr1a1/Cd44/Tgfbi/Tpst1/Sod1/Gnpd…	IMP1	200	119	0.6
REACTIVE_OXIGEN_SPECIES_PATHWAY	48	-0.352682	-2.87336	7.27287e-06	1.51518e-05	1.59493e-06	7328	tags=69%	list=34%	signal=46%	Ftl1/Lamtor5/Glrx/Hmox2/Egln2/Oxsr1/Ptpa/Gsr/Fes/Srxn1/Txn1/Mpo/Sbno2/Msra/Junb/Gclm/Selenos/Sod2/Ipcef1/Ndufa6/Gpx4/Sod1/Ndufs2/Atox1/Nqo1/Prdx6/Prdx1/Lsp1/Txnrd2/G6pdx/Cat/Hhex/Mgst1	IMP1	48	33	0.69
CHOLESTEROL_HOMEOSTASIS	71	-0.289695	-2.80798	9.73315e-06	1.94663e-05	2.04908e-06	9072	tags=70%	list=42%	signal=41%	Chka/Lgmn/Tmem97/Abca2/Avpr1a/Ethe1/Stard4/Stx5a/Aldoc/Lss/Atxn2/Nsdhl/Jag1/Pnrc1/Plaur/Ebp/Mvk/Pcyt2/Cxcl16/Pdk3/Sc5d/Tnfrsf12a/Gusb/Trp53inp1/Hsd17b7/Ldlr/S100a11/Plscr1/Idi1/Alcam/Hmgcs1/Fbxo6/Ctnnb1/Pparg/Sema3b/Acss2/Ech1/Fdps/Fasn/Gnai1/Clu/Anxa5/Lpl/Niban1/Gpx8/Dhcr7/Adh4/Fads2/Gstm7/Antxr2	IMP1	71	50	0.7
ANDROGEN_RESPONSE	94	-0.246992	-2.79614	1.26268e-05	2.42822e-05	2.55602e-06	7174	tags=57%	list=33%	signal=39%	Gpd1l/Tpd52/Srf/Gsr/Gnai3/Cdc14b/Elk4/Camkk2/Pmepa1/Homer2/Akt1/Hsd17b14/Abcc4/Mak/Lman1/Ptpn21/Mertk/Pgm3/Stk39/Tsc22d1/Idi1/Pdlim5/Rps6ka3/Ncoa4/Selenop/Sec24d/Inpp4b/Tnfaip8/Insig1/Xrcc6/Aldh1a3/Sgk1/Hmgcs1/Tmem50a/Sord/Ngly1/Fads1/Hpgd/B2m/Itgav/Cdk6/Plpp1/Maf/Elovl5/B4galt1/Dhcr24/Steap4/Ell2/Slc26a2/Dbi/Ccnd3/Abhd2/Azgp1/Iqgap2	IMP1	96	54	0.56
EPITHELIAL_MESENCHYMAL_TRANSITION	193	-0.167413	-2.70588	3.80919e-05	7.05405e-05	7.42532e-06	8030	tags=53%	list=37%	signal=34%	Copa/Loxl1/Fbln2/Itgb1/Edil3/Pmp22/Mmp14/Itga2/Tfpi2/Mylk/Lrrc15/Fermt2/Colgalt1/Tpm1/Col5a1/Plaur/Scg2/Gem/Slc6a8/Postn/Col16a1/Prrx1/Itga5/Tgfb1/Pmepa1/Bgn/Plod1/Qsox1/Ppib/Cthrc1/Timp1/Snai2/Fstl3/Sfrp4/Tnfrsf12a/Cdh6/Fuca1/Tnc/Anpep/Cd44/Tgfbi/Gadd45a/Gpx7/Lrp1/Tgm2/Serpinh1/Fap/Fbln5/P3h1/Sdc4/Matn2/Foxc2/Fgf2/Vegfa/Nt5e/Fas/Lama3/Sparc/Capg/Mmp3/Pcolce2/Wipf1/Pvr/Ecm2/Pdlim4/Itgav/Lama1/Htr…	IMP1	194	103	0.53
KRAS_SIGNALING_UP	198	-0.165524	-2.69358	4.55252e-05	8.1295e-05	8.55737e-06	7998	tags=53%	list=37%	signal=34%	Zfp639/Tmem100/Nrp1/Pdcd1lg2/Emp1/Klf4/Ccser2/Itga2/Il7r/Atg10/Glrx/Laptm5/Spry2/Prelid3b/Plaur/Cxcr4/Tph1/Gng11/Adam17/Evi5/C3ar1/Gadd45g/Itgb2/Lat2/Btc/Prrx1/Fbxo4/Pecam1/Tor1aip2/Plvap/Ammecr1/Lcp1/Ctss/Cbr4/Cdadc1/Il1rl2/Ptcd2/Il10ra/Adgra2/Traf1/Prkg2/Plat/Ephb2/Igf2/Fuca1/St6gal1/Map3k1/Ets1/Mtmr10/Adgrl4/Spon1/Ano1/Tnfrsf1b/Kcnn4/Aldh1a3/Ly96/Mmp11/Nr0b2/Eng/Cxcl10/Ikzf1/Crot/Cidea/Flt4/It…	IMP1	198	105	0.53
MITOTIC_SPINDLE	199	0.162419	2.68862	5.5199e-05	9.51707e-05	1.0018e-05	8445	tags=55%	list=39%	signal=34%	Ndc80/Top2a/Birc5/Kif2c/Cenpf/Kntc1/Kif22/Dlgap5/Kif15/Ttk/Kif11/Plk1/Cdk1/Kif4/Bub1/Espl1/Tpx2/Racgap1/Pif1/Nusap1/Fbxo5/Cenpe/Prc1/Aurka/Kif23/Nek2/Klc1/Wasf1/Ccnb2/Shroom1/Ect2/Cntrob/Kif20b/Lmnb1/Anln/Myh10/Marcks/Rapgef6/Sass6/Stk38l/Kifap3/Rhof/Arl8a/Arhgef2/Incenp/Clasp1/Fscn1/Clip2/Dock4/Ccdc88a/Ezr/Kif3c/Brca2/Dst/Arhgdia/Hdac6/Ckap5/Abr/Bin1/Als2/Dync1h1/Tubgcp2/Trio/Sptan1/Tsc1/Cyth2/M…	IMP1	199	109	0.55
APOPTOSIS	161	-0.17816	-2.63338	5.89918e-05	9.83197e-05	1.03494e-05	6853	tags=49%	list=31%	signal=34%	Sqstm1/Dap3/Tnf/Casp1/Ebp/Gsr/Smad7/Etf1/Ifngr1/Rhot2/Xiap/Bgn/Cdk2/Fasl/Rock1/Sc5d/Timp1/Mcl1/Psen2/Sod2/Tnfrsf12a/Nedd9/Cd38/F2/Plat/Casp9/Hspb1/Cyld/Dap/Cd44/Gpx4/Rela/Sod1/Gadd45a/Ppt1/Bcap31/Plcb2/Dnajc3/Pdcd4/Txnip/Ctnnb1/Bcl2l10/Mgmt/Ifitm3/F2r/Irf1/Bik/Birc3/Fas/Tap1/Cav1/Casp8/Gpx1/Erbb2/Cflar/Casp6/Hgf/Bmp2/Gadd45b/Clu/Tgfbr3/Timp3/Tnfsf10/Cd2/Prf1/Gsn/Tspo/Dcn/Dpyd/Lum/Retsat/Igfbp6/Gs…	IMP1	161	79	0.49
UV_RESPONSE_DN	144	-0.179655	-2.49761	0.000156958	0.000253158	2.66482e-05	8992	tags=59%	list=41%	signal=35%	Phf3/Sfmbt1/Nr3c1/Pias3/Add3/Rasa2/Ltbp1/Mrps31/Apbb2/Atrn/Nrp1/Mapk14/Pmp22/Spop/Nipbl/Dmac2l/Atp2c1/Vav2/Adgrl2/Togaram1/Smad7/Pex14/Cdk13/Atxn1/Vldlr/Slc7a1/Pten/Prdm2/Bmpr1a/Celf2/Fhl2/Ptprm/Snai2/Bhlhe40/Cdon/Sri/Aggf1/Ptpn21/Adora2b/Rxra/Ldlr/Pdlim5/Nfkb1/Tjp1/Inpp4b/Insig1/Igf1r/Fbln5/Grk5/Nr1d2/Dlg1/Mgmt/Tfpi/Nek7/Synj2/Bckdhb/Pparg/Ptgfr/Cav1/Dlc1/Sdc2/Prkar2b/Myc/Anxa2/Erbb2/Igfbp5/Rbpm…	IMP1	144	85	0.59
ESTROGEN_RESPONSE_LATE	194	-0.156188	-2.52531	0.000204782	0.000319971	3.36812e-05	5512	tags=41%	list=25%	signal=31%	Ltf/Aldh3a2/Homer2/Rbbp8/Sult2b1/Dusp2/Dynlt3/Fgfr3/Agr2/Idh2/Cox6c/Slc16a1/Rab31/Opn3/Scnn1a/Tpd52l1/Slc7a5/Blvrb/Myof/Cd44/Dnajc1/Bag1/Amfr/Etfb/Ugdh/Wfs1/Jak1/Pdcd4/Sgk1/Prlr/Cish/Anxa9/Slc29a1/Tiam1/Slc22a5/Aff1/Rabep1/Chst8/Sord/Foxc1/Fam102a/Slc9a3r1/Cav1/Sema3b/Nrip1/Prkar2b/Lsr/Ass1/Il6st/Plxnb1/Pgr/Tob1/Igfbp4/Llgl2/Car2/Elovl5/Dcxr/Npy1r/Slc26a2/Dhcr7/Papss2/Id2/Abhd2/Ptges/Chpt1/Plaat3…	IMP1	194	79	0.41
P53_PATHWAY	198	-0.152841	-2.48719	0.0002331	0.000353182	3.71771e-05	8934	tags=56%	list=41%	signal=33%	Plk3/Jun/Btg1/Ddit4/Sec61a1/Tm4sf1/Ndrg1/Rap2b/Aen/Upp1/Cyfip2/Clca2/Ak1/Nol8/Hspa4l/Tax1bp3/Ier5/Tprkb/Triap1/Xpc/Klf4/Rrp8/S100a4/Foxo3/Sesn1/Def6/Phlda3/Trp63/Casp1/Prkab1/Dgka/Slc3a2/Pdgfa/Plxnb2/Ifi30/Tm7sf3/Nudt15/Tgfb1/Ada/Ptpre/Sertad3/Fam162a/Sp1/Hexim1/Rps27l/Wrap73/Cgrrf1/Abat/Irak1/Cdkn2b/Rchy1/Ei24/Vdr/Ccng1/Tpd52l1/Slc35d1/Bak1/Rxra/Ctsd/Polh/Fuca1/H2aj/Mxd4/Cd81/Tsc22d1/Gadd45a/Rhb…	IMP1	200	111	0.56
SPERMATOGENESIS	134	0.183298	2.48937	0.000289776	0.000426141	4.4857e-05	4821	tags=40%	list=22%	signal=32%	Adcyap1/Ccna1/Mtnr1a/Clgn/Papolb/Dnajb8/Cnih2/Actl7b/Kif2c/Ttk/Cdk1/Bub1/Nefh/Ddx25/Adad1/Nos1/Ncaph/Pomc/Tcp11/Scg5/Aurka/Dcc/Nek2/Clvs1/Pcsk1n/Dbf4/Ccnb2/Scg3/Ezh2/Mlf1/Cdkn3/Znrf4/Ace/Odf1/Tuba3a/Sycp1/Rfc4/Pacrg/Hoxb1/Tle4/Tssk2/Theg/Snap91/Tktl1/Pcsk4/Coil/Phkg2/Hspa2/Strbp/Braf/Acrbp/Mast2/Chfr/Gstm5	IMP1	135	54	0.4
TGF_BETA_SIGNALING	53	-0.269925	-2.30527	0.000483798	0.00069114	7.27516e-05	8952	tags=68%	list=41%	signal=40%	Cdk9/Hdac1/Tgfbr1/Ppp1ca/Map3k7/Ube2d3/Sptbn1/Smad7/Klf10/Ltbp2/Acvr1/Bmpr1a/Rhoa/Tgfb1/Xiap/Pmepa1/Junb/Fnta/Rab31/Nog/Bmpr2/Ski/Id3/Tjp1/Tgif1/Eng/Ctnnb1/Furin/Wwtr1/Id1/Bmp2/Smad6/Bcar3/Id2/Smad3/Cdkn1c	IMP1	53	36	0.68
PROTEIN_SECRETION	94	-0.205984	-2.3319	0.000531393	0.000738046	7.76891e-05	8530	tags=60%	list=39%	signal=36%	Kif1b/Dnm1l/Rab2a/Yipf6/Stx7/Arf1/Cd63/Mapk1/Ap1g1/Snx2/Sec31a/Cog2/Rab5a/Tpd52/Ctsc/Gosr2/Arfip1/Gbf1/Ap3b1/Scamp1/Copb1/Rab14/Rab22a/Mon2/M6pr/Ykt6/Arcn1/Vps4b/Ocrl/Atp6v1h/Copb2/Scamp3/Uso1/Cln5/Golga4/Lman1/Sec22b/Rer1/Rab9/Tspan8/Egfr/Atp7a/Arfgef2/Bet1/Sod1/Ppt1/Rps6ka3/Sec24d/Bnip3/Lamp2/Sgms1/Tom1l1/Cav2/Snap23/Abca1/Sspn	IMP1	94	56	0.6
HYPOXIA	198	-0.136305	-2.2181	0.00134097	0.00181212	0.00019075	7748	tags=49%	list=35%	signal=32%	Aldoc/Edn2/Bnip3l/Ilvbl/Pfkl/S100a4/Foxo3/Glrx/Galk1/Tpd52/Tiparp/Ext1/Col5a1/Pgm1/Pnrc1/Plaur/Cxcr4/Efna1/Vldlr/Phkg1/Pklr/Pkp1/Pim1/Ndst2/Bgn/Fam162a/Sult2b1/Slc37a4/Pdk3/Prdx5/Inha/Stbd1/B4galnt2/Gys1/Tmem45a/Lxn/Plac8/Myh9/Bhlhe40/Egfr/Atp7a/Adora2b/Ugp2/Ppp1r3c/Tgfbi/Map3k1/Ets1/Pdk1/Hexa/Hdlbp/Ndst1/Stc2/Aldoa/Tgm2/Pfkfb3/Eno1b/Slc25a1/Sdc4/Srpx/Vegfa/Sdc3/Cav1/Sdc2/Angptl4/Cavin3/Anxa2/Pdg…	IMP1	199	97	0.49
DNA_REPAIR	148	0.151199	2.13262	0.00171442	0.00225581	0.000237454	9408	tags=58%	list=43%	signal=33%	Prim1/Gsdme/Pde4b/Vps37d/Rad51/Lig1/Zwint/Nme1/Tyms/Rfc4/Ercc8/Nelfcd/Pold1/Eif1b/Usp11/Rfc5/Alyref/Rfc3/Nme3/Dut/Rpa3/Rev3l/Polr2d/Polb/Rad52/Rfc2/Pcna/Fen1/Pom121/Nme4/Rbx1/Gtf2f1/Polr2i/Supt4a/Ercc1/Snapc4/Dgcr8/Polr1c/Impdh2/Nudt21/Ercc5/Rpa2/Polr2f/Aaas/Pold3/Polr2j/Sf3a3/Tarbp2/Cstf3/Upf3b/Gtf3c5/Nt5c3/Adcy6/Ssrp1/Itpa/Pde6g/Gtf2h5/Polr1h/Polr2c/Nelfe/Aprt/Tsg101/Taf9/Rnmt/Taf1c/Gtf2a2/Guk1…	IMP1	148	86	0.58
PI3K_AKT_MTOR_SIGNALING	105	-0.167397	-1.9816	0.00393264	0.00504184	0.00053072	8216	tags=54%	list=38%	signal=34%	Dapp1/Ppp1ca/Arf1/Mapk1/Ecsit/Tbk1/Map3k7/Eif4e/Akt1s1/Pin1/Rac1/Ube2d3/Smad2/Pak4/Ppp2r1b/Sqstm1/Pikfyve/Cxcr4/Cab39/Traf2/Pten/Prkag1/Prkaa2/Hsp90b1/Cdk2/Ptpn11/Dusp3/Akt1/Fasl/Rit1/Sla/Ralb/Egfr/Nck1/Pla2g12a/Mapkap1/Stat2/Pfn1/Rps6ka1/Pdk1/Rps6ka3/Myd88/Atf1/Mknk1/Mknk2/Nod1/Ripk1/Tiam1/Cab39l/Map2k3/Irak4/Acaca/Gngt1/Tnfrsf1a/Plcb1/Itpr2/Gna14	IMP1	105	57	0.54
MYOGENESIS	199	-0.119003	-1.9579	0.00641285	0.00801606	0.000843796	7191	tags=45%	list=33%	signal=30%	Hrc/Mylk/Itga7/Mef2d/Ryr1/Fabp3/Lpin1/Mras/Tnnt3/Slc6a8/Smtn/Chrnb1/Mybph/Ablim1/Myl4/Tpm3/Plxnb2/Tgfb1/Ocel1/Atp2a1/Rit1/Cox6a2/Sorbs1/Myh9/Igfbp7/Bhlhe40/Psen2/Flii/Tpd52l1/Ctf1/Klf5/Igf1/Ppp1r3c/Cryab/Bag1/Foxo4/Stc2/Itgb4/Syngr2/Tead4/Vipr1/Myo1c/Notch1/Cnn3/Agl/Crat/Nqo1/Svil/Cacna1h/Sh3bgr/Aplnr/Fgf2/Dapk2/Pfkm/Sparc/Akt2/Wwtr1/Myh1/Tnni2/Mef2c/Lsp1/Ckm/Lama2/Fdps/Pvalb/Denn2b/Acsl1/Gadd45b…	IMP1	199	89	0.45
APICAL_JUNCTION	199	-0.117029	-1.92542	0.007703	0.0093939	0.000988831	6356	tags=41%	list=29%	signal=29%	Pten/Parva/Nectin2/Col16a1/Gnai2/Ptprc/Dsc1/Pecam1/Sgce/Cnn2/Itga3/Rasa1/Fyb/Rac2/Stx4a/Nf2/Adam15/Icam1/Icam2/Icam4/Grb7/Myh9/Map3k20/Layn/Flnc/Actn4/Egfr/Epb41l2/Adam9/Ctnnd1/Sirpa/Ikbkg/Traf1/Dsc3/Cdh6/Pik3cb/Cdk8/Rsu1/Pfn1/Tgfbi/Vcl/Inppl1/Tjp1/Cd34/Itgb4/Jam3/Insig1/Pals1/Alox8/Cd274/Crat/Dlg1/Cldn15/Cldn9/Lima1/Sdc3/Lama3/Rras/Akt2/Tspan4/Cldn5/Ctnna1/Cx3cl1/Cdh11/Arhgef6/Adamts5/Gnai1/Nect…	IMP1	199	81	0.41
PANCREAS_BETA_CELLS	37	0.257351	1.85078	0.00813476	0.00968423	0.00101939	3242	tags=41%	list=15%	signal=35%	Sst/Dcx/Neurod1/Isl1/Hnf1a/Insm1/Pak3/Syt13/Stxbp1/Pcsk2/Scgn/G6pc2/Gck/Abcc8/Akt3	IMP1	39	15	0.38
UNFOLDED_PROTEIN_RESPONSE	111	-0.151002	-1.84715	0.0109911	0.0127803	0.0013453	16587	tags=91%	list=76%	signal=22%	Nfyb/Eef2/H2ax/Igfbp1/Cnot6/Slc1a4/Fus/Edc4/Ero1a/Gemin4/Exosc2/Cks1b/Khsrp/Rps14/Kdelr3/Atp6v0d1/Zbtb17/Arfgap1/Cxxc1/Exosc10/Nolc1/Nfya/Nop14/Tatdn2/Cnot4/Aldh18a1/Lsm4/Sec11a/Eif4a1/Sdad1/Exosc4/Eif4a2/Psat1/Ywhaz/Atf4/Exosc9/Exosc1/Lsm1/Cnot2/Banf1/Iars/Chac1/Ddit4/Calr/Slc30a5/Cebpg/Tars/Hspa5/Dcp1a/Nhp2/Dcp2/Eif2s1/Preb/Dnajb9/Eif4e/Xbp1/Sec31a/Imp3/Ddx10/Eif2ak3/Dnaja4/Shc1/Atf6/Gosr2/Srpr…	IMP1	111	101	0.91
UV_RESPONSE_UP	155	-0.127368	-1.84205	0.0190765	0.021203	0.00223189	9072	tags=54%	list=42%	signal=32%	Chka/Rpn1/Fkbp4/Btg1/Ddx21/Mark2/Gpx3/Ctsl/Cebpg/Atp6v1c1/Ppat/Tars/Dnaja1/Stip1/Cdc34/Mmp14/Lhx2/Bcl2l11/Nfkbia/Prkaca/Sqstm1/E2f5/Ppp1r2/Tgfbrap1/Creg1/Eif2s3x/Slc6a8/Sigmar1/Ykt6/Polr2h/Dgat1/Cnp/Cdk2/Amd1/Hyal2/Cyp1a1/Icam1/Nptx2/Junb/Cyb5r1/Urod/Cdkn2b/Sod2/Pole3/Bak1/Onecut1/Spr/Grpel1/Ppt1/Apom/Aldoa/Mgat1/Acaa1a/Tacr3/Fgf18/Nat2/Plcl1/Furin/Irf1/Lyn/Rasgrp1/Nr4a1/Ptprd/Tap1/Tmbim6/Ggh/Clc…	IMP1	156	84	0.54
APICAL_SURFACE	44	-0.22028	-1.70879	0.0190827	0.021203	0.00223189	4133	tags=41%	list=19%	signal=33%	Hspb1/Atp6v0a4/Rtn4rl1/Crybg1/Adipor2/Srpx/Lyn/Mal/Scube1/Afap1l2/Cx3cl1/B4galt1/Ephb4/Il2rb/Gas1/Cd160/Slc2a4/Rhcg	IMP1	44	18	0.41
NOTCH_SIGNALING	32	-0.207189	-1.38803	0.118	0.123908	0.0130429	5036	tags=44%	list=23%	signal=34%	Aph1a/Psen2/St3gal6/Hes1/Skp1/Maml2/Ppard/Notch1/Fzd7/Lfng/Fzd1/Wnt5a/Wnt2/Notch2	IMP1	32	14	0.44
ANGIOGENESIS	36	-0.195733	-1.38717	0.118952	0.123908	0.0130429	9077	tags=61%	list=42%	signal=36%	Vtn/Kcnj8/Olr1/Nrp1/Apoh/Jag1/S100a4/Vav2/Postn/Pdgfa/Timp1/Vegfa/Slco2a1/Itgav/Fgfr1/Msx1/Thbd/Lpl/Lum/Ccnd2/Serpina5/Prg2	IMP1	36	22	0.61
HEDGEHOG_SIGNALING	35	0.19844	1.3823	0.115607	0.123908	0.0130429	6279	tags=49%	list=29%	signal=35%	Crmp1/Rtn1/Cdk5r1/Nrcam/L1cam/Dpysl2/Ache/Adgrg1/Cntfr/Tle1/Hey1/Ldb1/Nf1/Nrp2/Celsr1/Unc5c/Hey2	IMP1	36	17	0.47
WNT_BETA_CATENIN_SIGNALING	42	-0.167508	-1.27197	0.173737	0.177283	0.0186614	8307	tags=55%	list=38%	signal=34%	Axin2/Wnt1/Jag1/Ncstn/Adam17/Maml1/Notch4/Numb/Psen2/Wnt6/Ptch1/Ppard/Notch1/Ctnnb1/Wnt5b/Myc/Fzd1/Gnai1/Tcf7/Nkd1/Fzd8/Lef1/Ccnd2	IMP1	42	23	0.55
MYC_TARGETS_V2	58	0.108538	0.980565	0.464706	0.464706	0.0489164	17211	tags=90%	list=79%	signal=19%	Plk1/Ung/Mcm5/Plk4/Nop56/Cbx3/Dctpp1/Npm1/Cdk4/Mcm4/Slc29a2/Tcof1/Ppan/Nolc1/Aimp2/Pa2g4/Nop2/Las1l/Map3k6/Wdr43/Nip7/Wdr74/Mybbp1a/Mphosph10/Ipo4/Farsa/Tbrg4/Gnl3/Rrp12/Mrto4/Srm/Noc4l/Tmem97/Grwd1/Pes1/Pprc1/Ddx18/Bysl/Rabepk/Imp4/Ndufaf4/Rrp9/Prmt3/Utp20/Nop16/Supv3l1/Dusp2/Slc19a1/Rcl1/Exosc5/Phb/Pus1	IMP1	58	52	0.9

## Sheet: HM_TIM_vs_AG
ID	setSize	enrichmentScore	NES	pvalue	p.adjust	qvalue	rank	leading_edge	core_enrichment	Dataset	geneCount	geneCore	coreRatio
ADIPOGENESIS	200	-0.434493	-7.23007	1.94226e-34	9.71131e-33	1.02224e-33	8723	tags=83%	list=40%	signal=50%	Pemt/Gpat4/Atp5o/Adcy6/Slc19a1/Lifr/Elmod3/Ifngr1/Ak2/Ppp1r15b/Pfkl/Nmt1/Ndufb7/Chchd10/Pim3/Ndufab1/Cox7b/Coq5/G3bp2/Baz2a/Mtch2/Suclg1/Ptcd3/Dlat/Ubqln1/Sult1a1/Ppm1b/Samm50/Sorbs1/Reep6/Uck1/Ephx2/Miga2/Ndufs3/Cs/Coq3/Dnajb9/Uqcrq/Coq9/Idh3a/Uqcrc1/Slc25a1/Fah/Arl4a/Abcb8/Pdcd4/Dhrs7/Immt/Cmpk1/Acox1/Vegfb/Map4k3/Ddt/Dram2/Reep5/Esyt1/Gadd45a/Cox6a1/Pfkfb3/Rab34/Uqcr10/Tank/Cyc1/Dhrs7b/Sdhc/Pt…	IMP1_MYCN	200	166	0.83
INTERFERON_GAMMA_RESPONSE	184	-0.439735	-6.97515	1.68438e-32	4.21094e-31	4.43257e-32	5788	tags=70%	list=27%	signal=52%	Sri/Ifi30/Cmpk2/Serping1/Tor1b/Casp1/Arl4a/Selp/Ptpn2/Cmtr1/Cd40/Pnp/Sod2/Socs1/Ube2l6/Lgals3bp/Ncoa3/Psme1/Rbck1/Ptpn6/Slc25a28/Pla2g4a/Casp4/Psmb10/Jak2/Ifnar2/Il10ra/Tnfaip2/Upp1/Batf2/Oas3/Fas/Pml/Txnip/C1s1/Sspn/Psme2/Il7/Ifitm3/Irf7/Icam1/Znfx1/Ly6e/Cmklr1/Cd38/Myd88/Tapbp/Eif4e3/Il15/B2m/Samhd1/Tdrd7/Nfkb1/Trim14/Parp12/Rsad2/Trim21/Pim1/Mvp/Nampt/Psmb8/Ifi44l/Bank1/Cxcl10/St3gal5/Nod1/Lat…	IMP1_MYCN	188	129	0.69
OXIDATIVE_PHOSPHORYLATION	195	-0.385823	-6.33364	6.6436e-26	1.10727e-24	1.16554e-25	9007	tags=79%	list=41%	signal=47%	Oxa1l/Cox8a/Ndufb3/Cox11/Gm10053/Atp6v1d/Bax/Atp6v1c1/Ndufa8/Ndufc2/Atp5o/Atp5d/Mrpl34/Atp5e/Timm50/Cox10/Atp6v1e1/Mtrr/Vdac1/Ndufs4/Ndufa2/Ndufb7/Atp5h/Ndufab1/Cox7b/Surf1/Ndufb6/Hccs/Ndufv2/Mdh1/Ndufa7/Atp5c1/Ndufa4/Atp5a1/Cox5a/Atp5pb/Cox4i1/Cox7a2/Ndufs6/Atp5b/Suclg1/Dlat/Ndufb8/Uqcrh/Atp5j2/Atp5k/Mrps12/Sdhd/Pdk4/Mtx2/Ndufb5/Mtrf1/Uqcrfs1/Cox15/Ndufs3/Cs/Opa1/Uqcrq/Idh3a/Supv3l1/Uqcrc1/Slc25…	IMP1_MYCN	195	155	0.79
FATTY_ACID_METABOLISM	151	-0.432254	-6.23056	1.13365e-25	1.41707e-24	1.49165e-25	7835	tags=79%	list=36%	signal=51%	Acot8/Hsph1/Idi1/Bckdhb/Ccdc58/Hccs/Mdh1/Metap1/Cpox/Ehhadh/Suclg1/Mcee/Sdhd/Reep6/Nthl1/Blvra/Mlycd/Eci2/Pdhb/Acox1/Hmgcs1/Acsl5/Acot2/Urod/Hmgcl/Gstz1/Ube2l6/Aldh3a2/Sdhc/Hsd17b7/Dlst/Psme1/Cidea/Nbn/Aco2/Acaa1a/Rap1gds1/Idh3b/Pdha1/Idh3g/Aldh9a1/Prdx6/Pts/Trp53inp2/Adipor2/Acss1/Fh1/Car6/Auh/Crat/Hibch/Dld/Acsl1/Hsd17b4/Gcdh/Hsd17b10/Retsat/Sucla2/Cbr3/Ltc4s/Aldh3a1/Aldh1a1/D2hgdh/Ugdh/Acadvl/…	IMP1_MYCN	154	119	0.77
XENOBIOTIC_METABOLISM	194	-0.384339	-6.29177	1.4327e-25	1.4327e-24	1.5081e-25	4514	tags=59%	list=21%	signal=47%	Itih4/Atoh8/Psmb10/Cyb5a/Rap1gap/Blvrb/Ndrg2/Abcc2/Aco2/Upp1/Kynu/Epha2/Pink1/Tpst1/Fas/Aldh9a1/Tmem176b/Pts/Adh5/Slc35d1/Acox3/Igfbp4/Igf1/Tmbim6/Upb1/Abhd6/Aqp9/Por/Retsat/Nfs1/Comt/Rbp4/Crot/Aldh3a1/Slc6a6/Pdlim5/Ugdh/Slc1a5/Pgd/Slc12a4/Bphl/Hes6/Etfdh/Ech1/Csad/Hsd11b1/Dcxr/Nqo1/F10/Gss/Fbp1/Gstt2/Casp6/Irf8/F11/Elovl5/Car2/Idh1/Cyp27a1/Lcat/Ptges/Pros1/Enpep/Ces1d/Gnmt/Tnfrsf1a/Papss2/Cyp17a…	IMP1_MYCN	196	114	0.58
INTERFERON_ALPHA_RESPONSE	92	-0.526892	-5.79637	1.37601e-23	1.14667e-22	1.20702e-23	8243	tags=90%	list=38%	signal=56%	Nub1/Oasl1/Isg20/Psma3/Lap3/Lpar6/Trim26/Ifit2/Ifi35/Irf2/Wars/Ripk2/Ccrl2/Pnpt1/Ifi30/Cmpk2/Casp1/Ifitm1/Mvb12a/Cmtr1/Tmem140/Ube2l6/Lgals3bp/Psme1/Cd47/Slc25a28/Batf2/Txnip/C1s1/Psme2/Il7/Ifitm3/Irf7/Ly6e/Il15/B2m/Lamp3/Tdrd7/Trim14/Parp12/Rsad2/Trim21/Elf1/Csf1/Psmb8/Ifi44l/Cxcl10/Uba7/Mov10/Ifitm2/Helz2/Irf9/Parp9/Ifi27/Il4ra/Isg15/Nmi/Tap1/Plscr1/Psmb9/Irf1/Stat2/Samd9l/Cd74/Epsti1/Eif2ak2/C…	IMP1_MYCN	94	83	0.88
E2F_TARGETS	199	0.359456	5.82932	2.25053e-23	1.60752e-22	1.69213e-23	8900	tags=76%	list=41%	signal=46%	Stmn1/Tfrc/Rad51ap1/Kif18b/Rrm2/Kif2c/Top2a/Spc25/Hmga1b/Cdk1/Melk/Plk1/Cdkn2a/Ccne1/Mybl2/Cdca3/Hmmr/Cit/Mthfd2/Cdkn1b/Hmgb2/Dlgap5/Ncapd2/Ube2t/Birc5/Espl1/Kif22/Dscc1/Tubb5/Brca1/Racgap1/Aurkb/Kif4/Spc24/Mki67/Ccnb2/Trip13/E2f8/Tk1/Depdc1a/Aurka/Cenpe/Ung/Tacc3/Asf1b/Mad2l1/Cdc20/Diaph3/Ezh2/Cdca8/Nme1/Chek1/Pole/Bard1/Jpt1/Cks2/Gins1/Nasp/Cenpm/Hells/Dck/Bub1b/Prdx4/Lig1/Mcm5/Mcm7/Rad51c/Plk4…	IMP1_MYCN	199	152	0.76
BILE_ACID_METABOLISM	111	-0.424431	-5.25301	4.13852e-18	2.58658e-17	2.72271e-18	6517	tags=72%	list=30%	signal=51%	Atxn1/Paox/Ephx2/Abcg4/Tfcp2l1/Nr0b2/Pex6/Npc1/Lck/Mlycd/Lonp2/Gnpat/Pex1/Pex11a/Acsl5/Hsd3b7/Idh2/Phyh/Pnpla8/Pecr/Sod1/Abcd1/Rxra/Aldh9a1/Pex13/Pex7/Dio2/Slc23a2/Optn/Acsl1/Slc29a1/Gclm/Hsd17b4/Slc23a1/Soat2/Nr1i2/Aqp9/Retsat/Abcd3/Crot/Nr3c2/Abca6/Bcar3/Aldh1a1/Pex11g/Scp2/Nudt12/Fads1/Abca1/Apoa1/Pex16/Slc27a5/Pxmp2/Idh1/Cyp27a1/Gnmt/Dhcr24/Abcd2/Aldh8a1/Slco1a4/Abca9/Cat/Bbox1/Fads2/Lipe/Slc…	IMP1_MYCN	111	80	0.72
ALLOGRAFT_REJECTION	183	-0.320228	-5.08824	5.2449e-17	2.91383e-16	3.06719e-17	7862	tags=68%	list=36%	signal=44%	Fcgr2b/Spi1/Ly75/Tpd52/Tgfb1/Il11/Hif1a/Srgn/Mrpl3/Csk/Mtif2/Wars/Flna/Lcp2/Abi1/Eif3j1/Ripk2/Cfp/Fgr/Ikbkb/Gpr65/Ctss/Ccl11/Il2rg/Lck/Dars/Tlr2/Cd80/Cd247/Nck1/Galnt1/Itgal/Cd40/Eif4g3/Traf2/Map3k7/Socs1/Socs5/Cd47/Ptpn6/Psmb10/Cd40lg/Itgb2/Ncf4/Ly86/Hcls1/Timp1/Jak2/Ifnar2/Stab1/F2r/Fas/Capg/Tap2/Akt1/Il7/Irf7/Icam1/Tlr1/Cd28/Il16/Tapbp/Fyb/Il15/B2m/Ets1/Was/Ccr5/Csf1/Ptprc/Sit1/Il2/Il18rap/Lyn…	IMP1_MYCN	192	124	0.65
IL2_STAT5_SIGNALING	198	-0.251179	-4.14972	1.1996e-11	5.99798e-11	6.31366e-12	7027	tags=57%	list=32%	signal=39%	Plec/Cd44/Rhoh/Gsto1/Etfbkmt/Irf6/Rhob/Tnfrsf4/Ttc39b/Lclat1/Hipk2/Pus1/Cst7/Huwe1/Gpr65/Cd81/Flt3l/Ctla4/Hk2/Fah/Snx14/Arl4a/Selp/Cd48/Pth1r/Sh3bgrl2/Alcam/Tlr7/Pnp/Socs1/Ikzf2/Ncoa3/Umps/Prkch/Ptch1/Gpx4/S100a1/Cish/Il10ra/Phlda1/Ctsz/Bmp2/Syngr2/Dennd5a/Capg/Bmpr2/Furin/Ifitm3/Tnfrsf1b/Tgm2/Myo1c/Ahnak/Twsg1/Igf1r/Tnfrsf18/Cdcp1/Itgav/Pim1/Csf1/Mapkapk2/Swap70/Cxcl10/Nrp1/Slc39a8/Cyfip1/Slc1a5…	IMP1_MYCN	199	113	0.57
G2M_CHECKPOINT	195	0.256187	4.10888	1.83866e-11	8.35754e-11	8.79741e-12	8900	tags=66%	list=41%	signal=40%	Stmn1/Slc38a1/Troap/Ndc80/Ube2c/Exo1/Kif2c/Kif15/Top2a/Stil/Hmga1b/Cdk1/Plk1/Pbk/Cdc6/Mybl2/Knl1/Hmmr/Ccna2/Cdkn1b/Ttk/Cenpf/Birc5/Espl1/Kif22/Meis2/Cenpa/Kif11/Fbxo5/Racgap1/Bub1/Aurkb/Kif4/Mki67/Ccnb2/Tpx2/Polq/Nek2/Ccnf/Aurka/Cenpe/Kif23/Nusap1/Dbf4/Efna5/Tacc3/Prc1/Mad2l1/Cdc20/Ezh2/Chek1/Pole/Bard1/Jpt1/Cks2/Nasp/Kif20b/Sap30/Mcm5/Cdc7/Plk4/Cdc25b/Lmnb1/H2bc12/Traip/Sqle/Orc6/Meis1/Egf/Uck2/…	IMP1_MYCN	195	129	0.66
INFLAMMATORY_RESPONSE	196	-0.244705	-4.03399	2.39509e-10	9.97956e-10	1.05048e-10	5957	tags=52%	list=27%	signal=38%	Itga5/Adora2b/Lck/Irak2/Sri/Ndp/Selenos/Chst2/Tlr2/Rnf144b/Gna15/Gnai3/Il1r1/Cd48/Ifitm1/Kcnmb2/Il7r/Cd40/Gpc3/C3ar1/Olr1/Lpar1/Rhog/Ifnar1/Slc11a2/Hpn/Ptgir/Adgre1/Timp1/Il10ra/Stab1/Gp1ba/Rela/Slc4a4/Irf7/Icam1/Tnfrsf1b/Tlr1/Ly6e/Cmklr1/Tapbp/Il15/Lamp3/Pvr/Marco/Aqp9/Nfkb1/Osmr/Csf1/Nampt/Npffr2/Ptafr/Cxcl10/Scarf1/F3/Cd82/Ptger4/Nod2/Il18rap/Slamf1/Lyn/Abca1/Il15ra/Slc31a2/Icosl/Il4ra/Cybb/Nm…	IMP1_MYCN	197	101	0.51
COAGULATION	133	-0.281664	-3.7653	9.2617e-10	3.56219e-09	3.74968e-10	7514	tags=62%	list=34%	signal=41%	Fyn/Mmp2/Mmp14/Itga2/Rabif/Htra1/Capn2/Pef1/Rac1/Ctso/Clu/Gda/S100a13/Serping1/Mmp3/P2ry1/Rapgef3/Ctsb/Ctse/Olr1/Prep/Hpn/S100a1/Adam9/Timp1/Pecam1/Dusp6/Gp1ba/C1s1/Msrb2/Furin/C8b/Gng12/Lrp1/Sparc/Casp9/Plau/Mmp11/Timp3/Gsn/Pdgfb/Lamp2/Cpq/F3/Tfpi2/Apoc1/Apoa1/Ctsh/Tmprss6/F10/Thbd/Serpinc1/Ang/Gp9/F11/Pros1/Cfh/C2/F12/Dpp4/Iscu/Cfb/Mst1/F8/Klkb1/Hrg/Fga/Plg/F9/Mbl2/Proz/Rgn/C8a/A2m/C3/Cpb2/Proc…	IMP1_MYCN	134	83	0.62
KRAS_SIGNALING_DN	193	0.233038	3.7194	1.2693e-09	4.5332e-09	4.77179e-10	4912	tags=46%	list=22%	signal=36%	Gp2/Alox12b/Tlx1/Slc5a5/Arpp21/Grid2/Ccna1/Htr1b/Tg/Gdnf/Irs4/Dlk2/Shox2/Sstr4/Myh7/Tenm2/Gpr3/Bmpr1b/Oxt/Sncb/Pcdhb1/Lgals7/Kcne2/Actc1/Htr1d/Il5/Pnmt/Calm4/Tfap2b/Col2a1/Sox10/Sptbn2/Clps/Krt15/Clstn3/Nrip2/Gpr19/Ryr1/Arhgdig/Stag3/Kcnq2/Krt1/Hnf1a/Tex15/Ccdc106/Adra2c/Cpb1/Epha5/Slc6a3/Cpa2/Tff2/Itgb1bp2/Kcnn1/Tgfb2/Celsr2/Edn1/Tas2r108/Scn10a/Mefv/Kcnd1/Macroh2a2/Cntfr/Serpinb2/Cacng1/Pax3/Kc…	IMP1_MYCN	194	88	0.45
MYC_TARGETS_V1	192	0.228088	3.62083	1.85129e-09	6.17096e-09	6.49574e-10	8937	tags=64%	list=41%	signal=38%	Ccna2/Ldha/Mad2l1/Cdc20/Nme1/Rnps1/Prdx4/Cct7/Npm1/Mcm5/Mcm7/Hnrnpa1/Rfc4/Cdc45/Nop56/Cbx3/Rack1/Cad/Rrm1/Erh/Rps3/Eef1b2/Srm/Dut/Ilf2/Eif3d/Exosc7/Tyms/Phb2/Hnrnpd/Cct2/Gnl3/Mcm6/Rplp0/Cdk4/Snrpd1/Tcp1/Sf3a1/Ppm1g/Pcbp1/Pgk1/Serbp1/Rps6/Mcm2/Got2/H2az1/Impdh2/Nap1l1/Vbp1/Nolc1/Snrpd3/Pcna/Cstf2/Uba2/Rps2/Rsl1d1/Cct5/Hsp90ab1/Bub3/Rpl14/Cops5/Clns1a/Lsm2/Cct3/Ruvbl2/Rpl18/Ap3s1/Cct4/Apex1/Pwp1/Ra…	IMP1_MYCN	197	122	0.62
MYOGENESIS	199	0.224742	3.64466	4.45442e-09	1.39201e-08	1.46527e-09	5451	tags=47%	list=25%	signal=36%	Myoz1/Mybpc3/Myom2/Tnni1/Ckmt2/Myl2/Mybph/Hrc/Ankrd2/Cav3/Chrna1/Myh4/Myh7/Sln/Actn2/Myf6/Mb/Pvalb/Apod/Tcap/Sgcg/Tnnc2/Myh3/Ache/Pgam2/Actc1/Tnnt2/Fst/Fkbp1b/Camk2b/Schip1/Kcnh1/Spdef/Tnnc1/Ncam1/Ryr1/Reep1/Sgca/Gnao1/Ckb/Myog/Myom1/Ldb3/Erbb3/Gaa/Pkia/Ppfia4/Myh2/Gpx3/Dtna/Myl6b/Casq2/Cox6a2/Myl7/Col1a1/Myl1/Speg/Cacng1/Tpd52l1/Col6a3/Hdac5/Sphk1/Ephb3/Pde4dip/Acta1/Cdh13/Pick1/Cryab/Tagln/Bdkr…	IMP1_MYCN	199	94	0.47
PEROXISOME	102	-0.287022	-3.365	6.9603e-08	2.04715e-07	2.15489e-08	8105	tags=66%	list=37%	signal=41%	Slc25a17/Cln6/Ercc3/Acot8/Slc35b2/Prdx5/Idi1/Pex11b/Abcb9/Ehhadh/Atxn1/Ephx2/Pex6/Mlycd/Eci2/Lonp2/Gnpat/Acox1/Vps4b/Pex11a/Acsl5/Sod2/Hsd3b7/Idh2/Hmgcl/Itgb1bp1/Sod1/Abcd1/Acaa1a/Aldh9a1/Pex13/Slc23a2/Crat/Pex2/Acsl1/Hsd17b4/Nr1i2/Abcb4/Retsat/Abcd3/Aldh1a1/Scp2/Mvp/Ide/Slc25a19/Prdx1/Alb/Fads1/Ech1/Esr2/Fdps/Hsd11b2/Dhrs3/Scgb1a1/Elovl5/Idh1/Dhcr24/Tspo/Abcd2/Acsl4/Cat/Abcb1a/Dio1/Gstk1/Ttr/Ser…	IMP1_MYCN	102	67	0.66
HEME_METABOLISM	187	-0.202402	-3.2304	3.5986e-07	9.99612e-07	1.05222e-07	8813	tags=60%	list=40%	signal=36%	Fbxo7/Clcn3/Fbxo34/Khnyn/Gde1/Cdc27/Gmps/Acp5/Gapvd1/Rcl1/Rad23a/Prdx2/Minpp1/Slc30a1/Ranbp10/Trak2/Xpo7/Hdgf/Aqp3/Nfe2/Foxo3/Slc6a9/Rnf19a/Slc25a38/Vezf1/Tent5c/Rbm5/Cpox/Ermap/Top1/Epb41/Mark3/Tcea1/Blvra/Bcam/Smox/Mospd1/Bnip3l/Tnrc6b/Dcaf10/Dcun1d1/Ypel5/Ppox/Rnf123/Slc6a8/Dcaf11/Pigq/Sdcbp/Ftcd/Tspan5/Rhd/Ctsb/Lrp10/Adipor1/Nudt4/Ctse/Atg4a/Urod/Htatip2/Eif2ak1/Mpp1/Trim58/Slc11a2/Rap1gap/Ez…	IMP1_MYCN	188	113	0.6
COMPLEMENT	185	-0.196667	-3.12696	9.71904e-07	2.55764e-06	2.69226e-07	6247	tags=48%	list=29%	signal=35%	Ctso/Clu/Prss36/Ppp4c/Ctss/Ctsd/Usp16/Gngt2/S100a13/Lck/Akap10/Serping1/Rce1/Casp1/Gnai3/Usp8/Notch4/Ctsb/Hspa1a/Olr1/Rhog/Pla2g4a/Casp4/Prep/Cd40lg/Itgam/Stx4a/Adam9/Timp1/Jak2/Msrb1/Kynu/Dusp6/Gmfb/Gp1ba/C1s1/Brpf3/Irf7/Pfn1/Lrp1/Anxa5/Casp9/Atox1/Pik3ca/Cpm/Pim1/Was/Pdgfb/Lamp2/Cpq/F3/Tfpi2/Apoc1/Pik3cg/Lyn/Gpd2/Ctsh/Tmprss6/Cebpb/F10/Plscr1/Psmb9/Irf1/Cp/Serpinc1/Ang/Gp9/Car2/Cfh/Gzmb/C2/Dpp4…	IMP1_MYCN	185	89	0.48
IL6_JAK_STAT3_SIGNALING	83	-0.291161	-3.05569	1.68912e-06	4.22281e-06	4.44506e-07	8662	tags=69%	list=40%	signal=42%	Socs3/Csf2ra/Tnf/Grb2/Ifngr1/Jun/Tgfb1/Stam2/Hax1/Cd44/Itga4/Crlf2/Cbl/Il2rg/Tlr2/Il1r1/Ptpn2/Il13ra1/Acvrl1/Socs1/Ptpn11/Ifnar1/Bak1/Ltbr/Fas/Tyk2/Il7/Il17ra/Tnfrsf1b/Cd38/Myd88/Lepr/Osmr/Pim1/Csf1/Cxcl10/Map3k8/Il6st/Irf9/Il15ra/Il4ra/Irf1/Stat2/Pdgfc/Tnfrsf1a/Il12rb1/Stat1/Cd36/Il18r1/Ltb/Il10rb/Cxcl13/Il9r/A2m/Cxcl9/Inhbe/Il2ra	IMP1_MYCN	85	57	0.67
KRAS_SIGNALING_UP	198	-0.184698	-3.0514	1.84246e-06	4.38681e-06	4.6177e-07	5047	tags=41%	list=23%	signal=32%	Prelid3b/Il7r/Gabra3/Zfp277/C3ar1/Fuca1/Pdcd1lg2/F13a1/Prkg2/Cdadc1/St6gal1/Tmem176a/Il1rl2/Cidea/Itgb2/Tph1/Slpi/Ptcd2/Cbr4/Il10ra/Nin/Pecam1/Ly96/Sox9/Dusp6/Bmp2/Map3k1/Ammecr1/Spon1/Cab39l/Tmem176b/Plvap/Adam17/Tnfrsf1b/Lcp1/Cmklr1/Tlr8/Gypc/Clec4a3/Plau/Mtmr10/Mmp11/Cxcr4/Etv1/Dock2/Ets1/Ephb2/Rbp4/Angptl4/Crot/Psmb8/Cxcl10/Nrp1/Lat2/Eng/Vwa5a/Ano1/Ikzf1/Flt4/Akt2/Hsd11b1/Cd37/Traf1/Birc3/Irf…	IMP1_MYCN	198	82	0.41
PANCREAS_BETA_CELLS	37	0.366973	2.65348	4.0577e-05	9.22205e-05	9.70742e-06	3213	tags=51%	list=15%	signal=44%	Sst/Dcx/Ins2/Neurod1/Scgn/Pklr/Gcg/Isl1/Syt13/Gck/Pak3/Stxbp1/Hnf1a/Insm1/Pcsk2/Abcc8/Chga/Vdr/G6pc2	IMP1_MYCN	39	19	0.49
PI3K_AKT_MTOR_SIGNALING	105	-0.219698	-2.62402	5.94026e-05	0.000129136	1.35933e-05	8951	tags=63%	list=41%	signal=37%	Csnk2b/Rptor/Actr3/Mapk9/Ppp1ca/Egfr/Ube2d3/Grb2/Akt1s1/Ddit3/Arf1/Actr2/Eif4e/Tsc2/E2f1/Pten/Mapk1/Prkaa2/Plcg1/Prkag1/Dusp3/Rac1/Tbk1/Il2rg/Lck/Sfn/Rit1/Sla/Cab39/Pak4/Hsp90b1/Smad2/Nck1/Traf2/Ralb/Pikfyve/Map3k7/Ptpn11/Rps6ka1/Cab39l/Akt1/Fgf17/Plcb1/Pfn1/Mknk1/Myd88/Pitx2/Mapkap1/Cxcr4/Cdk2/Rps6ka3/Nod1/Mknk2/Atf1/Irak4/Stat2/Map2k3/Tiam1/Acaca/Gngt1/Il4/Ripk1/Gna14/Tnfrsf1a/Itpr2/Fasl	IMP1_MYCN	105	66	0.63
TGF_BETA_SIGNALING	53	-0.310966	-2.62565	7.00809e-05	0.000146002	1.53686e-05	8882	tags=72%	list=41%	signal=43%	Junb/Ppp1ca/Ube2d3/Trim33/Arid4b/Ppm1a/Skil/Smad7/Tgfb1/Klf10/Acvr1/Ltbp2/Sptbn1/Hipk2/Rhoa/Fnta/Bmpr1a/Hdac1/Tgfbr1/Rab31/Smurf2/Map3k7/Bmp2/Ski/Bmpr2/Furin/Xiap/Wwtr1/Ctnnb1/Bcar3/Tjp1/Eng/Id1/Tgif1/Nog/Smad6/Smad3/Id2	IMP1_MYCN	53	38	0.72
TNFA_SIGNALING_VIA_NFKB	195	-0.159	-2.61014	8.56369e-05	0.000171274	1.80288e-05	7645	tags=51%	list=35%	signal=33%	Jun/Ptpre/Tnip2/Klf10/Egr2/Ifit2/Plaur/Cd44/Tnfaip8/Jag1/Rhob/Tiparp/Ccnl1/B4galt5/Gem/Ripk2/Ccrl2/Litaf/Klf9/Tlr2/Cd80/Mcl1/Dnajb4/Hes1/Relb/Il7r/Gadd45a/Sod2/Pfkfb3/Tank/Birc2/Zc3h12a/Dusp2/Olr1/Tnip1/Tsc22d1/Efna1/Tnfaip2/Fosl2/Phlda1/Kynu/Serpinb8/Bmp2/Dennd5a/Sgk1/Lamb3/Bcl2a1d/Bcl6/Rela/Icam1/Vegfa/Plau/Nr4a2/Nfkb1/Rel/Csf1/Nampt/Clcf1/Pdlim5/Cxcl10/F3/Stat5a/Map3k8/Il6st/Ptger4/Dram1/Tgif1…	IMP1_MYCN	196	99	0.51
ESTROGEN_RESPONSE_LATE	194	-0.158349	-2.59223	0.000123166	0.000236857	2.49323e-05	4790	tags=38%	list=22%	signal=30%	Ass1/Idh2/Cox6c/Aldh3a2/Dusp2/Ptger3/Slc16a1/Ptpn6/Rnaseh2a/Slc9a3r1/Opn3/Cish/Blvrb/Jak2/Chst8/Amfr/Sgk1/Npy1r/Dnajc1/Rbbp8/Pgr/Xrcc3/Etfb/Igfbp4/Hr/Sord/Slc29a1/Bag1/Kcnk5/Lsr/Myof/Foxc1/Jak1/Agr2/Ugdh/Tfpi2/Il6st/Nrip1/Aff1/Fgfr3/Rabep1/Slc22a5/Dcxr/Cav1/Tob1/Prlr/Tiam1/Anxa9/Elovl5/Car2/Ptges/St6galnac2/Prkar2b/Dhcr7/Plaat3/Chpt1/Papss2/Plxnb1/Llgl2/Aldh3b1/Id2/Cxcl12/Slc26a2/Abhd2/Tst/Frk/Sc…	IMP1_MYCN	194	73	0.38
HYPOXIA	198	0.153718	2.48461	0.000138245	0.00025601	2.69484e-05	7260	tags=48%	list=33%	signal=33%	Igfbp1/Car12/Fos/Eno2/Ncan/Slc2a3/Pgam2/Pklr/Efna3/Kif5a/Dpysl4/Serpine1/Gck/Pgf/Cdkn1b/Gaa/Pam/Prkca/Stc1/Ppfia4/Has1/Akap12/Ppargc1a/Dtna/Maff/Tgfb3/Irs2/Atf3/Ier3/Mt1/Ccn1/Cited2/Ldha/Tpbg/Hk1/Slc2a1/Gcnt2/Mif/Sap30/Gpc1/Ppp1r15a/Pfkp/Errfi1/Gpi1/Igfbp3/Nfil3/Lxn/Adm/Ccn2/Wsb1/Ddit4/Rragd/Ids/Tpi1/Nedd4l/Kdelr3/Noct/Vhl/Tes/Glrx/P4ha2/Jmjd6/Ak4/Dusp1/Gapdhs/Mxi1/Kdm3a/Klf7/Ccng2/Ero1a/Sult2b1/…	IMP1_MYCN	199	96	0.48
PROTEIN_SECRETION	94	-0.216601	-2.4035	0.000202883	0.000362292	3.8136e-05	8996	tags=63%	list=41%	signal=37%	Snx2/Adam10/Dnm1l/Clcn3/Arfgef1/Ctsc/Vamp3/M6pr/Egfr/Rab5a/Rab2a/Yipf6/Ap3b1/Igf2r/Arf1/Tpd52/Cog2/Atp7a/Stx7/Ap1g1/Rab14/Ocrl/Lman1/Copb2/Vps45/Mapk1/Cln5/Copb1/Kif1b/Bet1/Arcn1/Rab22a/Stx16/Ykt6/Sec22b/Scamp3/Sgms1/Uso1/Rer1/Bnip3/Mon2/Vps4b/Rab9/Gbf1/Atp6v1h/Gosr2/Golga4/Ppt1/Arfip1/Sod1/Sspn/Arfgef2/Sec24d/Rps6ka3/Lamp2/Cav2/Abca1/Tom1l1/Snap23	IMP1_MYCN	94	59	0.63
UV_RESPONSE_DN	144	-0.169951	-2.39126	0.000217499	0.000374998	3.94734e-05	8596	tags=56%	list=39%	signal=34%	Pik3cd/Lamc1/Mgmt/Apbb2/Tent4a/Sipa1l1/Ythdc1/Slc7a1/Smad7/Rasa2/Bckdhb/Cdc42bpa/Fyn/Pten/Phf3/Ptprm/Insig1/Atp2c1/Atxn1/Atrn/Pmp22/Sfmbt1/Adora2b/Cdk13/Atrx/Sri/Bmpr1a/Fhl2/Nipbl/Dmac2l/Prdm2/Spop/Adgrl2/Mapk14/Vav2/Lpar1/Togaram1/Pparg/Rxra/Erbb2/Nr1d2/Grk5/Inpp4b/Igfbp5/Aggf1/Synj2/Nfkb1/Igf1r/Dlg1/Tjp1/Cdon/Nek7/Pdlim5/Nrp1/F3/Anxa2/Id1/Fzd2/Sdc2/Tgfbr2/Tgfbr3/Ptpn21/Rbpms/Cav1/Dlc1/Met/Tfpi/…	IMP1_MYCN	144	81	0.56
P53_PATHWAY	198	-0.147775	-2.44139	0.000270498	0.000450831	4.74558e-05	8382	tags=53%	list=38%	signal=33%	Btg1/Rrp8/Rb1/Sesn1/Apaf1/Pdgfa/Tprkb/Ier5/Ddit3/Mdm2/Phlda3/Fam162a/Abat/Clca2/Jun/Ptpre/Tgfb1/Foxo3/Itgb4/Hspa4l/H1f2/Rap2b/Rab40c/Prkab1/Aen/Sertad3/Cdkn2b/Trp53/Ctsd/Def6/Cd81/Sfn/Ifi30/Mxd4/Casp1/Ei24/Triap1/Irak1/Ddb2/Rps27l/Tcn2/Ada/Notch1/Ak1/Fuca1/Gadd45a/Socs1/Eps8l2/Cgrrf1/Tax1bp3/Rchy1/S100a4/Nudt15/Wrap73/Alox8/Coq8a/Bak1/Plxnb2/Tsc22d1/Upp1/F2r/Rxra/Epha2/Dgka/Sp1/Bmp2/Nupr1/Fas/Txn…	IMP1_MYCN	200	105	0.52
SPERMATOGENESIS	134	0.172627	2.29766	0.000527047	0.000850075	8.94816e-05	6356	tags=46%	list=29%	signal=33%	Dnajb8/Tuba3a/Znrf4/Htr5a/Ccna1/Adcyap1/Zpbp/Tulp2/Mtnr1a/Papolb/Ddx4/Clgn/Cnih2/Grm8/Nefh/Ddx25/Adad1/Pcsk1n/Scg5/Kif2c/Cdk1/Ttk/Scg3/Actl7b/Ncaph/Bub1/Ccnb2/Gad1/Nek2/Ace/Tcp11/Aurka/Clvs1/Dbf4/Mlf1/Ezh2/Chrm4/Pacrg/Dcc/Theg/Pcsk4/Tssk2/Snap91/Tle4/Gstm5/Nos1/Braf/Rfc4/Hspa2/Gapdhs/Mep1b/Hspa1l/Cdkn3/Phkg2/Strbp/Coil/Camk4/Prkar2a/Septin4/Gsg1/Il12rb2/Map7	IMP1_MYCN	135	62	0.46
ANDROGEN_RESPONSE	94	-0.199649	-2.21539	0.000772736	0.0012074	0.000127095	8900	tags=61%	list=41%	signal=36%	Srp19/Cdc14b/Vapa/Lifr/Gpd1l/Appbp2/Tpd52/Idi1/Srf/Lman1/Tnfaip8/Ptk2b/Insig1/Gsr/Aldh1a3/Abcc4/Pgm3/Dnajb9/Gnai3/Tmem50a/Hmgcs1/Mertk/Elk4/Selenop/Tsc22d1/Camkk2/Ncoa4/Sgk1/Akt1/Tmprss2/Stk39/B2m/Inpp4b/Sord/Sec24d/Rps6ka3/Itgav/Xrcc6/Ngly1/Pdlim5/Plpp1/Fads1/Ptpn21/Dbi/Cdk6/Ell2/Elovl5/Hpgd/Steap4/Maf/Dhcr24/B4galt1/Ccnd3/Slc26a2/Abhd2/Azgp1/Iqgap2	IMP1_MYCN	96	57	0.59
MTORC1_SIGNALING	198	-0.138105	-2.28164	0.000817707	0.00123895	0.000130416	8922	tags=55%	list=41%	signal=33%	Arpc5l/Psmc6/Stip1/Actr3/Atp6v1d/Shmt2/Psmc2/Coro1a/Hspa5/Rrp9/Ctsc/Gtf2h1/Txnrd1/M6pr/Ppa1/Ube2d3/Gmps/Ebp/Psmg1/Canx/Psph/Eif2s2/Ddit3/Pitpnb/Pfkl/Nmt1/Rab1a/Abcf2/Actr2/Stard4/Hprt/Fkbp2/Idi1/Psma3/Sc5d/Etf1/Ufm1/Psme3/Nfyc/Psma4/Wars/Insig1/Hspa4/Slc7a5/Gsr/Ssr1/Ppia/Uchl5/Tcea1/Tbk1/Psmb5/Cfp/Tomm40/Eno1b/Ykt6/Rit1/Sla/Ifi30/Hk2/Rpa1/Uso1/Sytl2/Hsp90b1/Immt/Hmgcs1/Pnp/Serpinh1/Pno1/Hspe1/Slc…	IMP1_MYCN	199	108	0.54
ESTROGEN_RESPONSE_EARLY	197	-0.126832	-2.08383	0.00251108	0.00369277	0.000388712	4239	tags=32%	list=19%	signal=26%	Slc9a3r1/Mast4/Opn3/Cish/Blvrb/Jak2/Amfr/Slc19a2/Npy1r/Rbbp8/Pgr/Tgm2/Akap1/Olfml3/Igfbp4/Hr/Svil/Wwc1/Igf1r/Bag1/Kcnk5/Myof/Elf1/Foxc1/Il6st/Nrip1/Syt12/Aff1/Podxl/Slc22a5/Kazn/Tob1/Dhrs3/Tiam1/Anxa9/Fasn/Mindy1/Dlc1/Elovl5/Ptges/Slc7a2/Dhcr7/Plaat3/Chpt1/Tsku/Papss2/Adcy9/B4galt1/Myc/Aldh3b1/Gja1/Greb1/Cxcl12/Slc26a2/Abhd2/Esrp2/Frk/Rhod/Deptor/Scarb1/Klk10/Fcmr/Ar	IMP1_MYCN	197	63	0.32
REACTIVE_OXIGEN_SPECIES_PATHWAY	48	-0.266471	-2.14746	0.00283932	0.00405617	0.000426966	6477	tags=56%	list=30%	signal=40%	Gsr/Lamtor5/Egln2/Ercc2/Ftl1/Ptpa/Selenos/Ndufa6/Fes/Sbno2/Msra/Sod2/Ndufs2/Ipcef1/Gpx4/Sod1/Prdx6/Atox1/Gclm/Prdx1/Txnrd2/G6pdx/Nqo1/Lsp1/Cat/Hhex/Mgst1	IMP1_MYCN	48	27	0.56
APICAL_JUNCTION	199	-0.127106	-2.10156	0.00340375	0.00472743	0.000497624	4602	tags=34%	list=21%	signal=27%	Mapk14/Vav2/Nf2/Rasa1/Shc1/Layn/Cdk8/Alox8/Stx4a/Jam3/Adam9/Myh9/Ctnnd1/Pecam1/Sdc3/Lamb3/Ikbkg/Actn4/Pik3cb/Rsu1/Icam1/Pfn1/Map3k20/Fyb/Tgfbi/Crat/Epb41l2/Cldn15/Lima1/Lama3/Cldn5/Gamt/Cd34/Rras/Dlg1/Tjp1/Cldn8/Adamts5/Tspan4/Ptprc/Cdh6/Flnc/Parva/Cd274/Akt2/Traf1/Sorbs3/Cdh11/Cx3cl1/Arhgef6/Gnai1/Pals1/Hadh/Dsc3/Cd209b/Ctnna1/Cdsn/Mpzl2/B4galt1/Skap2/Ldlrap1/Nectin3/Grb7/Itga9/Dsc1/Tnfrsf11b/Ma…	IMP1_MYCN	199	67	0.34
APOPTOSIS	161	-0.138082	-2.04771	0.00446343	0.00603166	0.000634911	8264	tags=52%	list=38%	signal=32%	Ebp/Tnf/Hspb1/Ifngr1/Dnaja1/Ddit3/Plcb2/Bgn/Igf2r/Isg20/Smad7/Jun/Dap3/Sc5d/Mmp2/Etf1/Cd44/Wee1/Rhob/Gsr/Clu/Dap/Bnip3l/Rhot2/Casp1/Gna15/Mcl1/Pdcd4/Rnasel/Gadd45a/Sod2/Ppt1/Bcap31/Nedd9/Casp4/Gpx4/Sod1/Timp1/F2r/Cyld/Bmp2/Fas/Erbb2/Txnip/Rela/Ifitm3/Rock1/Xiap/Dnajc3/Casp9/Igfbp6/Cd38/Ctnnb1/Timp3/Retsat/Cdk2/Gsn/Gpx1/Bcl2l11/Tgfbr3/Tap1/Cav1/Irf1/Birc3/Cd2/Casp6/Casp8/Aifm3/Dcn/Bik/Cflar/Gadd45…	IMP1_MYCN	161	83	0.52
DNA_REPAIR	148	0.13481	1.89256	0.00603673	0.00794307	0.000836113	17877	tags=95%	list=82%	signal=17%	Gsdme/Pde4b/Vps37d/Prim1/Zwint/Rad51/Nme1/Nelfcd/Eif1b/Usp11/Ercc8/Lig1/Ccno/Rfc5/Rfc3/Rfc4/Polr1c/Nt5c3/Nme4/Polr2d/Rev3l/Pom121/Dut/Tyms/Rpa3/Brf2/Cda/Rbx1/Polr2f/Impdh2/Pold1/Pcna/Fen1/Aprt/Ercc1/Pde6g/Polr2c/Rnmt/Mpg/Rad52/Guk1/Polr2i/Npr2/Dgcr8/Pold4/Adrm1/Polr2j/Vps28/Polb/Snapc4/Sac3d1/Sf3a3/Alyref/Gtf2h5/Rfc2/Dguok/Polr2g/Polr3c/Cstf3/Sec61a1/Nudt21/Tsg101/Gtf2a2/Ercc5/Gtf2f1/Rpa2/Aaas/Su…	IMP1_MYCN	148	141	0.95
UNFOLDED_PROTEIN_RESPONSE	111	0.157168	1.90106	0.0103774	0.0133044	0.00140046	8781	tags=56%	list=40%	signal=34%	Igfbp1/Tubb2a/Mthfd2/Asns/Atf3/Tatdn2/Slc1a4/Tspyl2/Gemin4/Npm1/Chac1/Dctn1/Arxes2/Fkbp14/Ddit4/Kdelr3/Nop56/Aldh18a1/Eef2/Atp6v0d1/Ero1a/Exosc4/Eif4a2/Rps14/Nolc1/Fus/Stc2/Exosc2/Eif4a3/Cnot4/Exosc1/Edc4/Psat1/Arfgap1/Nop14/Sdad1/Cnot6/H2ax/Zbtb17/Eif4ebp1/Iars/Khsrp/Herpud1/Atf4/Cxxc1/Spcs1/Ywhaz/Yif1a/Calr/Imp3/Sec31a/Exosc10/Bag3/Xbp1/Exosc9/Sec11a/Preb/Pdia5/Cks1b/Lsm1/Nhp2/Slc30a5	IMP1_MYCN	111	62	0.56
GLYCOLYSIS	200	-0.110094	-1.83199	0.0135013	0.0168767	0.00177649	8645	tags=50%	list=40%	signal=31%	Hs2st1/Hspa5/Plod1/Egfr/Pdk3/Gne/B3gat3/Pygb/Ecd/Cln6/Paxip1/Me2/Isg20/Fam162a/Txn1/Pgm2/Cog2/Ankzf1/Mdh1/Hax1/Cd44/Gys1/Galk1/Copb2/Ext1/Pmm2/Qsox1/Fbp2/Srd5a3/Ppia/Xylt2/Col5a1/Bpnt1/Eno1b/Adora2b/B4galt4/Hk2/Gusb/Chst2/Akr1a1/Homer1/Ext2/Idua/Slc35a3/Mertk/Gpc3/Il13ra1/Fut8/Sdhc/Pgam1/Rbck1/Ugp2/Cyb5a/Sod1/Sox9/Tpst1/Sdc3/Aldh9a1/Glce/Cacna1h/Tgfa/Phka2/Gnpda1/Vegfa/Hdlbp/Tgfbi/Slc25a13/Dld/B3…	IMP1_MYCN	200	101	0.5
EPITHELIAL_MESENCHYMAL_TRANSITION	193	-0.110966	-1.80667	0.0150485	0.0183519	0.00193178	8799	tags=51%	list=40%	signal=31%	Tpm4/Colgalt1/Copa/Sfrp4/Lamc1/Plod1/Tpm1/Pdlim4/Prrx1/Tnc/Ptx3/Bmp1/Bgn/Jun/Tgfb1/Mmp2/Mmp14/Itga2/Glipr1/Plaur/Cd44/Htra1/Flna/Rhob/Qsox1/Gem/Matn2/Pmp22/Col5a1/Pcolce2/Sgcd/Fermt2/Itga5/Nnmt/Anpep/Msx1/Itgb1/Mmp3/Slc6a8/Fuca1/Gadd45a/Fstl3/Ppib/Serpinh1/Sfrp1/Timp1/Mylk/Fgf2/Cthrc1/Fas/Vegfc/Capg/Ecm2/Lrp1/Tgm2/Sparc/Vegfa/Fmod/Tgfbi/Igfbp4/Il15/Lama2/Pvr/P3h1/Timp3/Lama3/Itgav/Wipf1/Tfpi2/Cdh…	IMP1_MYCN	194	99	0.51
HEDGEHOG_SIGNALING	35	0.236132	1.6489	0.0263413	0.0313587	0.00330092	3586	tags=40%	list=16%	signal=33%	Crmp1/Ache/Rtn1/Cdk5r1/Nrcam/L1cam/Thy1/Hey2/Dpysl2/Adgrg1/Hey1/Tle1/Cntfr/Unc5c	IMP1_MYCN	36	14	0.39
ANGIOGENESIS	36	-0.23515	-1.64434	0.0348404	0.0402594	0.00423784	4579	tags=44%	list=21%	signal=35%	Vav2/Olr1/S100a4/Lpl/Timp1/Vegfa/Itgav/Nrp1/Slco2a1/Thbd/Apoh/Fgfr1/Lum/Ccnd2/Serpina5/Prg2	IMP1_MYCN	36	16	0.44
MYC_TARGETS_V2	58	0.184232	1.61774	0.0354283	0.0402594	0.00423784	8787	tags=59%	list=40%	signal=35%	Plk1/Ung/Map3k6/Npm1/Nop2/Mcm5/Plk4/Nop56/Cbx3/Ipo4/Slc29a2/Srm/Dctpp1/Gnl3/Ppan/Nip7/Cdk4/Rrp12/Nolc1/Grwd1/Aimp2/Mybbp1a/Rabepk/Tbrg4/Wdr74/Tcof1/Wdr43/Pes1/Pa2g4/Mphosph10/Pprc1/Noc4l/Mcm4/Farsa	IMP1_MYCN	58	34	0.59
WNT_BETA_CATENIN_SIGNALING	42	-0.207073	-1.56979	0.0479229	0.0532476	0.00560502	6925	tags=52%	list=32%	signal=36%	Jag1/Maml1/Dvl2/Trp53/Ppard/Wnt1/Notch4/Notch1/Fzd1/Dll1/Ptch1/Numb/Axin2/Adam17/Ctnnb1/Wnt5b/Gnai1/Nkd1/Fzd8/Myc/Tcf7/Ccnd2	IMP1_MYCN	42	22	0.52
NOTCH_SIGNALING	32	-0.242874	-1.61802	0.0501002	0.0544567	0.00573229	9034	tags=66%	list=41%	signal=39%	Arrb1/Cul1/Fzd5/Dtx2/Fbxw11/Psenen/Jag1/Ppard/Skp1/Hes1/Aph1a/Notch1/Fzd1/Dll1/Maml2/Fzd7/St3gal6/Lfng/Wnt5a/Notch2/Wnt2	IMP1_MYCN	32	21	0.66
UV_RESPONSE_UP	155	-0.109443	-1.58937	0.0513834	0.0546632	0.00575402	9038	tags=52%	list=41%	signal=31%	Nr4a1/Klhdc3/Psmc3/Cdc34/Stip1/Junb/Nfkbia/Creg1/Atp6v1c1/Polg2/Nxf1/Sigmar1/Btg1/Mrpl23/Tars/Dnaja1/Mark2/Rxrb/Hnrnpu/Eif2s3x/Hyal2/Aqp3/Prkaca/Mmp14/Onecut1/Cyb5r1/Chka/Rhob/Sult1a1/Eif5/Stard3/E2f5/Amd1/Polr2h/Cdkn2b/Ykt6/Msx1/Ppp1r2/Tgfbrap1/Fgf18/Slc6a8/Plcl1/Cebpg/Sod2/Urod/Ppt1/Grpel1/Spr/Bak1/Mgat1/Acaa1a/Bmp2/Furin/Icam1/Dgat1/Pole3/Tmbim6/Cdk2/Ggh/Il6st/Bcl2l11/Lyn/Tap1/Irf1/Car2/Clcn2/…	IMP1_MYCN	156	81	0.52
MITOTIC_SPINDLE	199	-0.0919221	-1.51984	0.0580271	0.0604449	0.00636262	8874	tags=50%	list=41%	signal=30%	Ssh2/Itsn1/Cdc27/Lats1/Arfgef1/Bcar1/Nf1/Ophn1/Wasl/Plekhg2/Rab3gap1/Mark4/Tubgcp3/Pxn/Rasa2/Dynll2/Tubgcp5/Cdc42bpa/Arf6/Tubgcp6/Flnb/Stau1/Smc1a/Map3k11/Flna/Ralbp1/Kif1b/Sptbn1/Abi1/Arhgef11/Epb41/Mid1ip1/Cep72/Sun2/Myo9b/Pcnt/Rictor/Kif3b/Nck2/Katna1/Clip1/Cep192/Llgl1/Ranbp9/Rhot2/Uxt/Lrpprc/Capzb/Cep250/Nck1/Hook3/Vcl/Septin9/Rfc1/Tubd1/Rapgef5/Cd2ap/Cttn/Rasa1/Nedd9/Arhgap27/Abl1/Arhgap5/N…	IMP1_MYCN	199	99	0.5
CHOLESTEROL_HOMEOSTASIS	71	-0.150045	-1.44564	0.0879346	0.0897291	0.00944517	9036	tags=56%	list=41%	signal=33%	Tmem97/Lss/Mvk/Pdk3/Ebp/Stard4/Atxn2/Idi1/Sc5d/Plaur/Jag1/Chka/Ethe1/Clu/Gusb/Stx5a/Hmgcs1/Alcam/S100a11/Hsd17b7/Fbxo6/Lpl/Pcyt2/Pparg/Anxa5/Trp53inp1/Ctnnb1/Ech1/Acss2/Plscr1/Fdps/Niban1/Gnai1/Fasn/Gpx8/Dhcr7/Antxr2/Fads2/Gstm7/Adh4	IMP1_MYCN	71	40	0.56
APICAL_SURFACE	44	-0.158376	-1.23289	0.201258	0.201258	0.021185	3497	tags=32%	list=16%	signal=27%	Adipor2/Lypd3/Srpx/Rtn4rl1/Mal/Crybg1/Lyn/Cx3cl1/Gas1/B4galt1/Ephb4/Cd160/Il2rb/Rhcg	IMP1_MYCN	44	14	0.32

## Sheet: HM_AGM_vs_AG
ID	setSize	enrichmentScore	NES	pvalue	p.adjust	qvalue	rank	leading_edge	core_enrichment	Dataset	geneCount	geneCore	coreRatio
E2F_TARGETS	199	-0.595109	-9.78447	4.29167e-68	2.14584e-66	2.25878e-67	5668	tags=85%	list=26%	signal=63%	Ran/Stmn1/Ppp1r8/Ppm1d/Shmt1/Zw10/Rfc2/Cdca3/Kif18b/Pold2/Wdr90/Xrcc6/Eif2s1/Donson/Nop56/Cdc25a/Cnot9/Myc/Nup205/Gspt1/Ilf3/Prps1/Pms2/Rbbp7/Ubr7/Ube2t/Gins4/Ipo7/Cdc25b/Asf1b/Dclre1b/Msh2/Dscc1/Nup153/Lbr/Ddx39a/Eed/Ctcf/Nbn/Tubb5/Luc7l3/Trp53/Spc24/Hus1/E2f8/Pcna/Rnaseh2a/Rad51ap1/Tipin/Rpa1/Nolc1/Orc2/Pds5b/Slbp/Cdk1/Psmc3ip/Pold3/Pold1/Rrm2/Suv39h1/Brms1l/Srsf2/Tra2b/Aurka/Chek2/Xpo1/Cenpm/L…	MYCN	199	169	0.85
G2M_CHECKPOINT	195	-0.569973	-9.22439	3.38096e-60	8.45239e-59	8.89726e-60	6142	tags=85%	list=28%	signal=61%	Upf1/Odf2/Wrn/Pura/Nup98/Nup50/Meis1/Mapk14/Stmn1/Tle3/Troap/Cdc7/Lig3/Gins2/Ccnt1/Pafah1b1/Dtymk/Ewsr1/Snrpd1/Rad23b/Uck2/Cdc25a/Odc1/Myc/Gspt1/Ilf3/Numa1/Dr1/Fancc/Dmd/Mtf2/Rasal2/Cdc25b/Lbr/Ddx39a/G3bp1/Ctcf/Slc7a5/Cul5/Hus1/Chaf1a/Slc7a1/Nolc1/Cdc27/Slc12a2/Notch2/Pds5b/Tent4a/Cdk1/Cul3/Suv39h1/Abl1/Srsf2/Tra2b/Aurka/H2az2/Exo1/Xpo1/Ss18/Nek2/H2az1/Prpf4b/Espl1/Cul1/Arid4a/Plk1/Kpnb1/Cdkn2c/C…	MYCN	195	165	0.85
MYC_TARGETS_V1	192	-0.509629	-8.18271	8.41843e-46	1.40307e-44	1.47692e-45	8076	tags=88%	list=37%	signal=56%	Rpl14/Eef1b2/Cops5/Psma6/Ap3s1/Rpl18/Hsp90ab1/Rpl6/Cdk4/Rplp0/Rrp9/Psmc4/Cnbp/Hprt/Psma7/Psmb2/Cct5/Bub3/Vdac1/Phb/Glo1/Sf3a1/Ddx18/Mrpl9/Rnps1/Tufm/Txnl4a/Xpot/Clns1a/C1qbp/Cad/Aimp2/Psma2/Canx/Prdx3/Ssbp1/Snrpg/Cct3/Ran/Fam120a/Srm/Gnl3/Pwp1/Ppm1g/Pabpc1/Psmd3/Ywhaq/Snrpa/Psmd14/Rps5/Pold2/Cct2/Snrpd3/Psmd7/Tcp1/Xrcc6/Eif2s1/Dhx15/Erh/Snrpd1/Rad23b/Npm1/Serbp1/Apex1/Kars/Ruvbl2/Ube2e1/Cct4/Rsl1…	MYCN	197	168	0.85
MITOTIC_SPINDLE	199	-0.450053	-7.39954	2.18159e-37	2.72699e-36	2.87052e-37	8477	tags=83%	list=39%	signal=51%	Kif3c/Arhgdia/Sac3d1/Pxn/Wasf1/Taok2/Rab3gap1/Arhgef11/Bcr/Klc1/Dst/Akap13/Map3k11/Mid1/Ppp4r2/Kifap3/Stau1/Arf6/Nck1/Csnk1d/Vcl/Katna1/Dync1h1/Plekhg2/Tsc1/Pcgf5/Wasl/Mark4/Rabgap1/Myo9b/Capzb/Dock4/Sun2/Cyth2/Tubgcp6/Katnb1/Cntrob/Hdac6/Fgd4/Pcm1/Dynll2/Dock2/Pafah1b1/Tbcd/Nedd9/Arhgef7/Shroom2/Arfgef1/Arhgef2/Cep131/Tlk1/Actn4/Ywhae/Cdc42/Lats1/Nck2/Sos1/Llgl1/Gemin4/Numa1/Tubgcp2/Dlg1/Alms1/A…	MYCN	199	166	0.83
XENOBIOTIC_METABOLISM	194	0.355128	5.76766	3.0655e-22	3.0655e-21	3.22684e-22	7621	tags=70%	list=35%	signal=46%	Fetub/Igfbp1/Cyp17a1/Ttpa/Gckr/Hsd17b2/Rbp4/Hnf4a/Slc6a12/Upb1/Hrg/Cyp1a2/Slc22a1/Leap2/Itih1/Aqp9/Arg1/Acsm1/Fbp1/Plg/Tat/G6pc/F10/Serpina6/Cyp1a1/Lcat/Hgfac/F11/Akr1c6/Vtn/Kynu/Gnmt/Crp/Itih4/Abcc2/Ptgds/Ces1d/Gad1/Fabp1/Mbl2/Tdo2/Angptl3/Cyp26a1/Cyp2e1/Pemt/Ptges/Cda/Fmo3/Hacl1/Apoe/Hsd11b1/Cyp2c55/Abcc3/Car2/Spint2/Retsat/Gstt2/Fah/Asl/Ninj1/Serpine1/Gabarapl1/Tkfc/Cyp27a1/Dcxr/Cyp4f14/Dhrs7/…	MYCN	196	136	0.69
HYPOXIA	198	0.31597	5.21555	1.05804e-17	8.81703e-17	9.28108e-18	8822	tags=72%	list=40%	signal=43%	Pklr/Igfbp1/Aldob/Lalba/Fbp1/Fos/Eno2/Bcan/Cdkn1c/Gck/Mt1/Ppp1r3c/Ier3/Sult2b1/Errfi1/Gaa/Car12/Adm/Sdc4/Has1/Egfr/Slc2a3/Isg20/Zfp36/Bhlhe40/Slc2a1/Maff/Lxn/Ccn1/Aldoc/Aldoa/Pgf/Slc2a5/Serpine1/Glrx/Fosl2/Adora2b/Ldha/Tgfb3/Ppargc1a/Tpbg/Hmox1/Gpc3/Ampd3/Tpi1/B4galnt2/Gpi1/Slc25a1/Ddit4/Ppfia4/Ppp1r15a/Kdelr3/Pam/P4ha2/Pnrc1/Igfbp3/Cited2/Dusp1/Irs2/Efna3/Hk2/Ccn2/Plac8/Nagk/Sdc2/Pgm1/Atf3/Gpc4/…	MYCN	199	142	0.71
COAGULATION	133	0.364683	4.88813	2.58233e-16	1.84452e-15	1.9416e-16	8338	tags=74%	list=38%	signal=46%	Apoc3/F2/Cfi/Cpn1/Klkb1/A2m/F13b/Gp9/F2rl2/Comp/Olr1/Apoa1/Hnf4a/Serpinc1/C8g/Tmprss6/Hrg/Hpn/Itih1/Serpinb2/Fga/Plg/F10/F12/Trf/Proc/F11/C8b/Cpb2/Fgg/Masp2/Apoc1/Mst1/C8a/Proz/Mmp9/Mbl2/Dusp14/Pf4/Cd9/S100a1/Fn1/Rgn/C9/Clu/F9/Hmgcs2/Cpq/S100a13/Maff/Dpp4/Serpine1/Ctse/Vwf/Thbs1/Ctso/C3/Klk8/Ctsl/Htra1/Serping1/Plau/Mmp8/Ang/Rapgef3/Itgb3/Ctsb/Dusp6/Prss23/Usp11/Ctsh/Plat/Anxa1/C1qa/C1s1/Lgmn/Fur…	MYCN	134	99	0.74
KRAS_SIGNALING_DN	193	0.285255	4.62848	6.48126e-14	4.05078e-13	4.26398e-14	6497	tags=58%	list=30%	signal=41%	Cpb1/Gp2/Cyp11b2/Gdnf/Htr1b/Lypd3/Irs4/Cd40lg/Tg/Slc5a5/Cldn8/Il5/Ccr8/Pnmt/Grid2/P2ry4/Krt4/Oxt/Itih3/Serpinb2/Serpina10/Hc/Sstr4/Slc38a3/Hnf1a/Abcb11/Pcdhb1/Slc30a3/Tgm1/Krt1/Clps/Sidt1/Edn1/Nrip2/Sncb/Myo15/Shox2/Gpr3/Clstn3/Igfbp2/Magix/Coq8a/Tenm2/Gprc5c/Pdk2/Myh7/Ccna1/Arpp21/Htr1d/Rgs11/Klhdc8a/Arhgdig/Ntf3/Pdcd1/Cd207/Gpr19/Ribc2/Btg2/Cacna1f/Tent5c/Sptbn2/Kcnd1/Kcnmb1/Tfcp2l1/Adra2c/Alox…	MYCN	194	112	0.58
MYC_TARGETS_V2	58	-0.471116	-4.20725	1.21321e-12	6.74004e-12	7.09478e-13	8564	tags=86%	list=39%	signal=53%	Exosc5/Rcl1/Grwd1/Pes1/Farsa/Cdk4/Pus1/Rrp9/Ppan/Rrp12/Mybbp1a/Slc19a1/Phb/Bysl/Wdr74/Supv3l1/Tbrg4/Pprc1/Ddx18/Tmem97/Noc4l/Imp4/Dusp2/Aimp2/Slc29a2/Srm/Gnl3/Tcof1/Npm1/Prmt3/Las1l/Nop56/Myc/Ndufaf4/Utp20/Cbx3/Nolc1/Wdr43/Nop16/Mphosph10/Hspd1/Pa2g4/Plk1/Mrto4/Dctpp1/Tfb2m/Ung/Mcm5/Plk4/Mcm4	MYCN	58	50	0.86
TNFA_SIGNALING_VIA_NFKB	195	0.251361	4.09917	2.13202e-11	1.06601e-10	1.12212e-11	7213	tags=58%	list=33%	signal=39%	Phlda2/Olr1/Serpinb2/Fos/Cxcl2/Kynu/Tnfrsf9/Edn1/Ier3/Areg/Egr1/Egr3/Sdc4/Lif/Il18/Slc2a3/Zfp36/Bhlhe40/Ptgs2/Fosb/Slc2a6/Serpinb8/Maff/Cebpb/Cxcl1/Ccn1/Ninj1/Serpine1/Btg2/Fosl1/Fosl2/Dusp5/Sphk1/Il1b/Cd83/Csf2/Cd44/Lamb3/Klf4/Nr4a1/Dusp4/Il23a/Gch1/Tnf/Plau/Trib1/Sqstm1/Inhba/Spsb1/Stat5a/Tlr2/Plk2/Ccrl2/Phlda1/Bmp2/Junb/Ppp1r15a/Tnfsf9/Tubb2a/Pnrc1/Zc3h12a/Il1a/Dusp1/Irs2/Nfkbia/G0s2/Atf3/Cebp…	MYCN	196	113	0.58
BILE_ACID_METABOLISM	111	0.322032	3.95019	1.41268e-10	6.42125e-10	6.75921e-11	8937	tags=73%	list=41%	signal=43%	Nr0b2/Slc27a2/Slc23a1/Cyp8b1/Nr1i2/Abca4/Apoa1/Hao1/Aqp9/Aldh8a1/Dio1/Serpina6/Slc27a5/Abcg8/Soat2/Gc/Bbox1/Gnmt/Agxt/Hsd17b6/Ttr/Rxrg/Ephx2/Sult2b1/Slc22a18/Cyp7a1/Sult1b1/Hacl1/Ch25h/Amacr/Efhc1/Pfkm/Pex11a/Cyp7b1/Retsat/Klf1/Cyp46a1/Aldh1a1/Cyp27a1/Hsd17b11/Tfcp2l1/Bmp6/Phyh/Nr3c2/Bcar3/Pex11g/Hsd3b7/Prdx5/Abca8b/Paox/Optn/Rxra/Acsl1/Abca3/Gstk1/Ar/Pex26/Pecr/Nr1h4/Mlycd/Pex7/Aldh9a1/Pxmp2/Npc…	MYCN	111	81	0.73
PI3K_AKT_MTOR_SIGNALING	105	-0.316783	-3.73402	6.91382e-10	2.88076e-09	3.03238e-10	8505	tags=70%	list=39%	signal=43%	Plcb1/Arhgdia/Rptor/Them4/Ppp2r1b/Adcy2/Pak4/Map2k3/Irak4/Ap2m1/Akt1s1/Mknk1/Csnk2b/Arf1/Ube2d3/Pin1/Ppp1ca/Cdk4/Cxcr4/Sfn/Stat2/Itpr2/Nck1/Cltc/Grk2/Mapk9/Hras/Map2k6/Pfn1/Nod1/Grb2/Cfl1/Ube2n/Tsc2/Rps6ka1/Ywhab/Rac1/Acaca/Tbk1/Mapk1/Actr3/Ptpn11/Il2rg/Pten/Mknk2/Gsk3b/Ripk1/Mapkap1/Eif4e/Hsp90b1/Lck/Akt1/Plcg1/Cdk1/Atf1/Cdkn1a/Prkcb/Prkaa2/Actr2/Pikfyve/Cdk2/Smad2/Mapk8/Cab39/Rps6ka3/Raf1/E2f1/…	MYCN	105	74	0.7
MYOGENESIS	199	0.224722	3.70423	2.42828e-09	9.33955e-09	9.83111e-10	6768	tags=53%	list=31%	signal=37%	Mybph/Mybpc3/Hrc/Myoz1/Ache/Ankrd2/Cav3/Vipr1/Ppp1r3c/Fst/Gaa/Sln/Hspb8/Bdkrb2/Tcap/Clu/Tnni1/Camk2b/Pfkm/Cacna1h/Myl7/Tpd52l1/Ckb/Gpx3/Tnnt2/Bhlhe40/Casq2/Myh7/Fkbp1b/Csrp3/Tagln/Erbb3/Psen2/Apod/Schip1/Fabp3/Tnnc1/Sphk1/Kcnh2/Cox7a1/Speg/Myh4/Gnao1/Cdh13/Fxyd1/Myl6b/Tnnc2/Ctf1/Cryab/Dapk2/Hdac5/Kcnh1/Tgfb1/Ppfia4/Mb/Spdef/Aebp1/Myh11/Igfbp3/Tead4/Itga7/Actc1/Prnp/Actn2/Chrna1/Mapre3/Myom1/Cd36/…	MYCN	199	106	0.53
DNA_REPAIR	148	-0.255774	-3.56925	8.04098e-09	2.87178e-08	3.02292e-09	8764	tags=66%	list=40%	signal=39%	Adcy6/Ercc1/Polr3gl/Polr2i/Rad52/Polr2d/Nudt9/Sac3d1/Cant1/Taf1c/Polr2g/Mrpl40/Gtf2h5/Gtf2b/Polr2j/Cmpk2/Gmpr2/Polr2e/Hprt/Cetn2/Arl6ip1/Hcls1/Ercc3/Ercc4/Rpa3/Eloa/Poll/Pom121/Taf12/Rae1/Tarbp2/Polr3c/Supt4a/Gtf2a2/Pole4/Supt5/Rfc3/Dctn4/Ak1/Snapc4/Ddb1/Polb/Cstf3/Gtf3c5/Polr2k/Nfx1/Snapc5/Tsg101/Rfc2/Polr2h/Itpa/Umps/Ak3/Aaas/Sdcbp/Rrm2b/Impdh2/Rfc5/Polr2a/Ada/Srsf6/Ercc2/Gtf2f1/Gtf2h1/Fen1/Rnm…	MYCN	148	97	0.66
EPITHELIAL_MESENCHYMAL_TRANSITION	193	0.220843	3.58334	1.69628e-08	5.65426e-08	5.95185e-09	8909	tags=63%	list=41%	signal=37%	Comp/Dkk1/Eno2/Lrrc15/Areg/Crlf1/Fn1/Sdc4/Scg2/Matn3/Thy1/Lamc2/Spock1/Igfbp2/Tnfrsf12a/Nnmt/Spp1/Acta2/Anpep/Snai2/Il15/Ccn1/Tagln/Serpine1/Oxtr/Thbs1/Aplp1/Fmod/Myl9/Pthlh/Sdc1/Cd44/Htra1/Magee1/Itga5/Pcolce/Inhba/Tgfb1/Col7a1/Qsox1/Igfbp3/Emp3/Pcolce2/Ccn2/Rgs4/Itgb3/Col5a3/Loxl1/Fbln2/Pvr/Grem1/Vcan/Tgfbr3/Fas/Efemp2/Vegfa/Fbn2/Col6a3/Sat1/Thbs2/Mgp/Pdgfrb/Col4a2/Fstl3/Tgm2/Cap2/Plod1/Gpx7/Ec…	MYCN	194	121	0.62
COMPLEMENT	185	0.215532	3.40023	5.03917e-08	1.57474e-07	1.65762e-08	8670	tags=61%	list=40%	signal=37%	Klk1/F2/F5/Klkb1/Gp9/Cd40lg/Olr1/Hnf4a/Serpinc1/Tmprss6/F7/Pcsk9/Itih1/Serpinb2/Plg/F10/Apoa4/Kynu/Adra2b/Apoc1/Fcnb/Mt3/Kcnip3/Dgkg/Cda/Fn1/S100a9/C9/Clu/Hpcal4/Mmp12/Cpq/Car2/S100a13/Spock2/Maff/Gzma/Mmp13/Cebpb/Dpp4/Serpine1/Dusp5/Ctso/C3/Ctsl/Cdh13/Serping1/Mmp8/Lgals3/Gzmb/Ang/Ltf/Kcnip2/Ctsb/Actn2/Dusp6/Gzmk/Scg3/Msrb1/Timp2/Cdk5r1/Psmb9/Cd36/Ctsh/Dock10/Plat/Fcer1g/Ctsd/C1qc/C1qa/Col4a2/C1…	MYCN	185	113	0.61
P53_PATHWAY	198	0.206073	3.40154	7.3614e-08	2.16512e-07	2.27907e-08	8884	tags=61%	list=41%	signal=37%	Alox8/Vdr/Fos/Gls2/Rgs16/Procr/Eps8l2/Ier3/Lif/Tnni1/Rrad/Tpd52l1/Zfp365/Coq8a/Stom/Gpx2/Retsat/Perp/Osgin1/Slc7a11/Ninj1/Krt17/Btg2/Tcn2/Cebpa/Sphk1/Tgfa/Dcxr/Klk8/Hmox1/Sdc1/Klf4/H1f2/Tm7sf3/Inhbb/H2aw/Cdh13/Cd82/Nhlh2/Ddit4/Sertad3/Tgfb1/Socs1/Plk2/Bmp2/Ppp1r15a/Tnfsf9/Cdkn2b/Il1a/Prmt2/Trib3/Atf3/Ldhb/Baiap2/Abhd4/Steap3/Zbtb16/Cdk5r1/Blcap/Tspyl2/Phlda3/Fas/Ephx1/Rxra/Pmm1/Nupr1/Sat1/Cd81/Ep…	MYCN	200	121	0.6
ESTROGEN_RESPONSE_LATE	194	0.207027	3.36235	8.56112e-08	2.37809e-07	2.50325e-08	8800	tags=61%	list=40%	signal=37%	Calcr/Prlr/Slc27a2/Pdzk1/Ass1/Gper1/Fos/Krt19/Gal/Cxcl14/Lsr/Cyp26b1/Th/Tjp3/Pkp3/Tff3/Il17rb/Sult2b1/Areg/Igsf1/Cd9/Car12/Hspb8/Ptges/Egr3/S100a9/Dhrs2/Hmgcs2/Lamc2/Slc24a3/Ret/Scnn1a/Isg20/Zfp36/Tpd52l1/Ckb/Rapgefl1/Ccna1/Pcp4/Car2/Atp2b4/Agr2/Batf/Perp/Dnajc12/Clic3/Tnnc1/Nab2/Tpbg/Mapk13/Dcxr/Klk10/Cd44/Klf4/Wfs1/Cdh1/Blvrb/Ascl1/Gale/Papss2/Tspan13/Rps6ka2/Ltf/Trim29/Slc1a4/Itpk1/Gla/Pdlim3/…	MYCN	194	118	0.61
ADIPOGENESIS	200	0.198491	3.29426	2.99862e-07	7.89109e-07	8.30641e-08	8915	tags=60%	list=41%	signal=36%	Orm1/Omd/Lep/Adig/Mrap/Reep6/Ephx2/Hspb8/Pemt/Apoe/Chchd10/Cmbl/Ucp2/Gpx3/Stom/Angpt1/Cidea/Sult1a1/Retsat/Fabp4/Aldoa/Fah/Cyp4b1/Pparg/C3/Dhrs7/Rreb1/Ltc4s/Slc25a1/Qdpr/Lpcat3/Stat5a/Hadh/Phyh/Sncg/Cd302/Elmod3/Acox1/Ddt/Ubc/Araf/Itga7/Pgm1/Jagn1/Coq9/Acaa2/Plin2/Gbe1/Cd36/Lpl/Bcl6/Mtarc2/Ech1/Pfkl/Suclg1/Me1/Acadl/Aldh2/Uck1/Adipor2/Scarb1/Tkt/Miga2/Col4a1/Cox8a/Uqcrq/Sqor/Tst/Etfb/Preb/Gpx4/Ss…	MYCN	200	121	0.6
KRAS_SIGNALING_UP	198	0.19762	3.26202	3.49465e-07	8.73662e-07	9.19644e-08	8295	tags=58%	list=38%	signal=36%	Nr0b2/Igf2/Btc/Rbp4/Arg1/Rgs16/Ppbp/Tmem158/Mmp9/Pigr/Ptprr/Aldh1a3/Scg5/Gucy1a1/Reln/Hsd11b1/Slpi/Pcsk1n/Hkdc1/Lif/Dnmbp/Etv4/Cidea/Etv5/Tnnt2/Spp1/Ptgs2/Pcp4/Car2/Snap25/Ace/Ngf/Apod/Glrx/Il1b/Tmem176a/Anxa10/Csf2/Gadd45g/Gpnmb/Nap1l2/Klf4/Etv1/Plau/Scn1b/Trib1/Inhba/Tspan7/Ush1c/Bmp2/Ppp1r15a/Mpzl2/Tspan13/Bpgm/Prkg2/Igfbp3/Psmb8/G0s2/Dusp6/Gng11/Mall/Scg3/Hdac9/Ly96/Kcnn4/Mmd/Peg3/Cpe/Ank/Fbx…	MYCN	198	114	0.58
MTORC1_SIGNALING	198	-0.191418	-3.12095	8.3412e-07	1.986e-06	2.09053e-07	8761	tags=59%	list=40%	signal=36%	Sla/Itgb2/Gsr/Add3/Psmg1/Edem1/Ccnf/Ppa1/Map2k3/Slc1a5/Cops5/Arpc5l/Tubg1/Ube2d3/Coro1a/Rrp9/Psmc4/Cxcr4/Stard4/Hprt/Atp6v1d/Immt/Nufip1/Mllt11/Stip1/Tmem97/Abcf2/Rab1a/Skap2/Elovl5/Prdx1/Fdxr/Polr3g/Atp2a2/Dhcr7/Canx/Fads1/Slc6a6/Psmd12/Ssr1/Nmt1/Psmd13/Sec11a/Psma3/Idi1/Tomm40/Eef1e1/Psmc2/Psme3/Mthfd2l/Pno1/Hmbs/Psmd14/Pitpnb/Acaca/Tbk1/Ufm1/Psma4/Ykt6/Cdc25a/Uso1/Ppia/Nup205/Nfyc/Vldlr/Gtf2h1…	MYCN	199	117	0.59
APOPTOSIS	161	0.213531	3.14694	1.20126e-06	2.73014e-06	2.87383e-07	8662	tags=61%	list=40%	signal=37%	F2/Bcl2l10/Krt18/Eno2/Ier3/Aifm3/Egr3/Cth/Clu/Il18/Isg20/Gpx3/Tnfrsf12a/Lef1/Mgmt/Ccna1/Cd2/Retsat/Dap/Prf1/Plcb2/Erbb3/Psen2/Btg2/Nefh/Gna15/Tspo/Il1b/Hmox1/Smad7/Cd44/Avpr1a/Plppr4/Lmna/Gch1/Tnf/Cd14/Sqstm1/Hgf/Fez1/Lgals3/Bmp2/Ebp/Gstm2/Il1a/Hspb1/Atf3/Sc5d/Cdkn1b/Timp2/Ifitm3/Madd/Ank/Tgfbr3/Fas/Cav1/Pea15a/Plat/Sat1/Anxa1/Pdgfrb/F2r/Rara/Bid/Igfbp6/Dffa/Ppp2r5b/Gpx1/Gsn/H1f0/Tap1/Gucy2e/Il6/…	MYCN	161	98	0.61
INFLAMMATORY_RESPONSE	196	0.186854	3.06296	1.71334e-06	3.72466e-06	3.9207e-07	8990	tags=60%	list=41%	signal=35%	Sele/Prok2/Ccl24/Ccl17/Icam4/Olr1/Slamf1/Slc1a2/Nmur1/Hpn/Aqp9/Bdkrb1/Rgs16/Csf3/Tnfrsf9/Edn1/Hrh1/Adm/Lif/Il18/P2ry2/Best1/Osm/Vip/Pcdh7/Nlrp3/Il15/Sgms2/Serpine1/Btg2/Marco/Adora2b/Sphk1/Gna15/Tpbg/Il1b/Tacr1/Rnf144b/Ifitm1/Gpc3/Cd82/Gch1/Ccl7/Scn1b/Itga5/Cd14/Inhba/Msr1/Fpr1/Tlr2/Ccrl2/Tnfsf9/Il1a/Il10/Emp3/P2rx4/Csf3r/Itgb3/Pdpn/Nfkbia/Irak2/Slc4a4/Cd40/Pvr/Icam1/Ldlr/Sema4d/Lta/Pde4b/Gabbr1/…	MYCN	197	117	0.59
OXIDATIVE_PHOSPHORYLATION	195	-0.170264	-2.75554	1.51115e-05	3.14823e-05	3.31393e-06	17590	tags=97%	list=81%	signal=19%	Ldhb/Acaa2/Mpc1/Atp6v0c/Cyb5a/Atp6v1f/Atp6ap1/AK157302/Ndufs7/Atp6v0b/Pdk4/Ech1/Timm10/Alas1/Suclg1/Ndufa6/Atp6v0e/Ndufb2/Ndufa9/Mdh1/Htra2/Timm17a/Cox8a/Uqcrq/Acadvl/Etfb/Phb2/Atp6v1e1/Gpx4/Cox5b/Hadhb/Got2/Ndufs8/Acaa1a/Cox7c/Vdac2/Polr2f/Oxa1l/Mrpl15/Ndufb6/Ndufab1/Surf1/Ndufa7/Rhot2/Aco2/Ndufs2/Pdhb/Ndufs3/Ndufb3/Ndufa8/Eci1/Cpt1a/Slc25a5/Atp5g1/Por/Cox6a1/Atp5d/Idh3a/Tcirg1/Slc25a20/Cyc1/Cox…	MYCN	195	190	0.97
FATTY_ACID_METABOLISM	151	0.196875	2.80215	1.72778e-05	3.45556e-05	3.63743e-06	8889	tags=60%	list=41%	signal=36%	Fabp2/Cyp4a10/Cyp1a1/Eno2/Reep6/Fabp1/Tdo2/Pcbd1/Aadat/Inmt/Hmgcs2/Gpd1/Acsm3/Cidea/Car2/Retsat/Ube2l6/Ehhadh/Aldoa/Aldh1a1/Gabarapl1/Cryz/Ldha/Car4/Hsd17b11/Ltc4s/Hadh/Bphl/Bckdhb/Cbr3/Aoc3/Acox1/Uros/G0s2/Gstz1/Aqp7/Acaa2/Cd36/Ephx1/Grhpr/Gcdh/Acot8/Gapdhs/Nsdhl/Acsl1/Hmgcl/Ech1/Hpgd/Aldh3a2/Mcee/Suclg1/Me1/Acadl/Mlycd/Lgals1/Adipor2/Gad2/Mdh1/Nthl1/Cbr1/Aldh9a1/Acadvl/Ostc/Hadhb/Acaa1a/Acot2/C…	MYCN	154	91	0.59
ESTROGEN_RESPONSE_EARLY	197	0.166975	2.72453	1.99725e-05	3.84087e-05	4.04302e-06	8800	tags=57%	list=40%	signal=34%	Calcr/Slc27a2/Pdzk1/Aqp3/Calb2/Krt18/Sec14l2/Krt8/Elf3/Fos/Krt19/Zfp185/Cyp26b1/Tjp3/Sybu/Rab17/Tff3/Il17rb/Sult2b1/Areg/Car12/Hspb8/Ptges/Elovl2/Egr3/Dhrs2/P2ry2/Slc24a3/Ret/Syngr1/Cldn7/Esrp2/Scnn1a/Syt12/Tpd52l1/Rapgefl1/Pex11a/Bhlhe40/Slc2a1/Mreg/Clic3/Celsr1/Gfra1/Tpbg/Kcnk15/Dhrs3/Klk10/Cd44/Klf4/Wfs1/Inhbb/Blvrb/Papss2/Mlph/Rps6ka2/Slc1a4/Itpk1/Mast4/Ttc39a/Gla/Pdlim3/Flnb/Prss23/Xbp1/Nads…	MYCN	197	112	0.57
GLYCOLYSIS	200	0.168484	2.79624	2.94396e-05	5.25707e-05	5.53376e-06	8800	tags=57%	list=40%	signal=34%	Gys2/Aldob/Cldn3/Elf3/Eno2/Pkp2/Tff3/Ier3/Cth/Egfr/Cacna1h/Isg20/Gal3st1/Got1/Aldoa/Chst5/Nol3/Glrx/Adora2b/Pygl/Ldha/Chst12/Tpbg/Tgfa/Sdc1/Cd44/Gpc3/Tpi1/Ddit4/Gale/Ppfia4/Qsox1/Kdelr3/Ang/Pam/P4ha2/Artn/Chst1/Igfbp3/Cited2/Irs2/Efna3/Hk2/Alg1/Sdc2/Gpc4/Cyb5a/Vcan/Slc25a13/Gmppa/Sox9/Vegfa/Gapdhs/Nsdhl/Chpf/Idua/Gmppb/Slc37a4/Fam162a/Plod1/Me1/B3galt6/Cln6/Nt5e/Ak4/Capn5/Srd5a3/Pgk1/Mdh1/Spag4/N…	MYCN	200	114	0.57
UNFOLDED_PROTEIN_RESPONSE	111	-0.221534	-2.68647	2.84961e-05	5.25707e-05	5.53376e-06	8564	tags=61%	list=39%	signal=37%	Exosc5/Edem1/Arfgap1/Dnajb9/Edc4/Tatdn2/Exosc1/Cnot4/Nfya/Parn/Lsm1/Rrp9/Dcp1a/Eif4a3/Dnajc3/Xpot/Ywhaz/Pdia6/Wipi1/Ssr1/Khsrp/Slc30a5/Eif2ak3/Sec11a/Tars/Eif4g1/Stc2/Atf6/Eif2s1/Zbtb17/Npm1/Gosr2/Cebpg/Exosc10/Nop56/Exoc2/Gemin4/Exosc2/Ern1/Hspa9/Nhp2/Iars/Serp1/Sdad1/Nop14/Fus/Slc7a5/Eif4e/Hsp90b1/Exosc9/Nolc1/Lsm4/Paip1/Cnot2/Psat1/Banf1/Cnot6/Eif4a1/H2ax/Mtrex/Nfyb/Ddx10/Pop4/Dcp2/Ttc37/Kif5b…	MYCN	111	68	0.61
IL2_STAT5_SIGNALING	198	0.164978	2.72321	3.82486e-05	6.59459e-05	6.94167e-06	7678	tags=52%	list=35%	signal=34%	Il1rl1/F2rl2/Eomes/Serpinc1/Icos/Gpr83/Ccr4/Penk/Cdkn1c/Rgs16/Tnfrsf9/Il1r2/S100a1/Amacr/Lif/Slc2a3/Drc1/Etv4/Irf6/Bhlhe40/Spp1/Spry4/Car2/Flt3l/Pth1r/Maff/Batf/Fah/Gucy1b1/Gabarapl1/Hopx/Aplp1/Cd83/Csf2/Dhrs3/Cd44/Map6/Il3ra/Nfkbiz/Socs1/Phlda1/Bmp2/Praf2/Il10/Hk2/P2rx4/Prnp/Cdcp1/Plin2/Ifitm3/Xbp1/Ikzf4/Galm/Syngr2/Lrig1/Nfil3/Cd81/Plpp1/Ccne1/Cish/Tgm2/Eef1akmt1/Ecm1/Furin/Nop2/Nt5e/Il4ra/Ccnd…	MYCN	199	102	0.51
PROTEIN_SECRETION	94	-0.229239	-2.53771	0.000133839	0.000223065	2.34806e-05	8489	tags=62%	list=39%	signal=38%	Vps45/Ocrl/Lamp2/Vamp4/Ap2m1/Ap3s1/Arf1/Igf2r/Napg/Dst/Cav2/Rab22a/Tom1l1/Rab14/Rer1/Snx2/Cltc/Mon2/Stam/Rab5a/Ap2s1/Gbf1/Ap2b1/Rab9/Stx16/Stx7/Copb2/Atp6v1h/Stx12/Ap1g1/Zw10/Vamp3/Tsg101/Arfgef1/Copb1/Abca1/Gosr2/Yipf6/Ykt6/Mapk1/Uso1/Snap23/Tmx1/Dnm1l/Rab2a/Atp7a/Arfgef2/Arfip1/Golga4/Arcn1/Dop1a/Vps4b/Clcn3/Adam10/Rps6ka3/Sec24d/Kif1b/Anp32e	MYCN	94	58	0.62
APICAL_JUNCTION	199	0.1526	2.5154	0.000144078	0.000232384	2.44615e-05	8438	tags=54%	list=39%	signal=33%	Cldn6/Adra1b/Alox8/Calb2/Icam4/Cdh8/Cldn8/Grb7/Cldn14/Icam5/Actg2/Cldn19/Nrtn/Slc30a3/Crb3/Mmp9/Pdzd3/Itga3/Cdsn/Cntn1/Thy1/Lamc2/Egfr/Cldn7/Nfasc/Cadm3/Rhof/Madcam1/Cdh3/Ppp2r2c/Atp1a3/Vwf/Cadm2/Icam2/Pcdh1/Myl9/Kcnh2/Mapk13/Speg/Cdh15/Lamb3/Cdh1/Nectin1/Negr1/Cdh4/Tro/Hadh/Cercam/Mpzl2/Cd209b/Cldn15/Rras/Nrxn2/Wnk4/Cldn5/Actc1/Actn2/Baiap2/Icam1/Vcan/Sirpa/Nlgn2/Adam15/Cnn2/Col17a1/Nrap/Nectin4…	MYCN	199	107	0.54
UV_RESPONSE_UP	155	0.172358	2.47771	0.000153449	0.000239764	2.52383e-05	8800	tags=57%	list=40%	signal=35%	Aqp3/Lhx2/Nptx2/Slc6a12/Cyp1a1/Tuba4a/Fos/Eno2/Gal/Cdkn1c/Apom/Shox2/Ret/Rrad/Igfbp2/Gpx3/Ntrk3/Sult1a1/Mapk8ip2/Car2/Fosb/Fgf18/Epcam/Rab27a/Cxcl1/Aldoa/Nat2/Btg2/Creg1/Kcnh2/Dlg4/Asns/Hmox1/Ctsl/Nr4a1/Gch1/Sqstm1/Bmp2/Junb/Cdkn2b/Hspa2/Nptxr/Grina/Nfkbia/Atf3/Bsg/Onecut1/Pdlim3/Icam1/Atp6v1f/Tmbim6/Ephx1/Sigmar1/Spr/Ccne1/Bid/Ppif/Alas1/Furin/Ccnd3/Dnajb1/Tap1/Cltb/Stard3/Il6/Cyb5r1/Tst/Rpn1/Ac…	MYCN	156	89	0.57
HEME_METABOLISM	187	0.152703	2.44443	0.000184714	0.000279869	2.94599e-05	8837	tags=56%	list=40%	signal=33%	Ftcd/Aqp3/Icam4/Pdzk1ip1/Snca/Slc30a10/Nfe2/Aldh1l1/Alas2/Fn3k/Dmtn/Tspo2/Hebp1/Ucp2/Slc2a1/Slc4a1/Car2/Osbp2/Klf1/Trim10/Mocos/Hbq1b/Hagh/Slc7a11/Ctse/Btg2/Ank1/Car1/Tent5c/Htatip2/Acp5/C3/Asns/Ccdc28a/Tns1/Agpat4/Slc6a9/Blvrb/Epb42/Slc66a2/Ell2/Acsl6/Bpgm/P4ha2/Uros/Bcam/Foxj2/Epor/Ctsb/Xk/Slc22a4/Btrc/Rap1gap/Bsg/AK157302/Optn/Myl4/Selenbp1/Lrp10/Ackr1/Tmem9b/Fech/Tmcc2/Abcg2/Marchf2/Ctns/Ppp2…	MYCN	188	104	0.55
IL6_JAK_STAT3_SIGNALING	83	0.230548	2.45178	0.000220979	0.000324969	3.42072e-05	8138	tags=60%	list=37%	signal=38%	Dntt/A2m/Il9r/Cxcl2/Inhbe/Ccr1/Il17rb/Il1r2/Pf4/Cd9/Tnfrsf12a/Il1b/Csf2/Hmox1/Cd44/Cntfr/Tnf/Ccl7/Cd14/Il3ra/Tgfb1/Tlr2/Socs1/Cxcl13/Ltbr/Csf3r/Itgb3/Il10rb/Cd36/Fas/Il17ra/Il15ra/Il7/Il4ra/Myd88/Acvr1b/Stat3/Il6/Tnfrsf1a/Ifngr2/Ifngr1/Hax1/Acvrl1/Irf1/Jun/Crlf2/Tnfrsf1b/Tyk2/Il18r1/Ebi3	MYCN	85	50	0.59
PANCREAS_BETA_CELLS	37	0.322055	2.30473	0.000528527	0.000755038	7.94777e-05	11273	tags=84%	list=52%	signal=41%	Pklr/Sst/Vdr/Scgn/Foxa2/Slc2a2/Hnf1a/Pcsk1/Gck/Chga/Insm1/Dpp4/Syt13/Stxbp1/Pcsk2/Isl1/Mafb/Dcx/Pak3/Spcs1/Abcc8/Lmo2/Srp14/Srprb/Gcg/G6pc2/Pdx1/Iapp/Pax4/Ins2/Neurog3	MYCN	39	31	0.79
CHOLESTEROL_HOMEOSTASIS	71	0.228532	2.25222	0.000885944	0.00123048	0.000129524	8557	tags=62%	list=39%	signal=38%	Adh4/Errfi1/Cd9/Clu/Mal2/Gldc/Tnfrsf12a/Aldoc/Pparg/Atf5/Cxcl16/Avpr1a/Lgals3/Ebp/Pnrc1/Tm7sf2/S100a11/Trib3/Atf3/Sc5d/Ldlr/Ethe1/Lpl/Nfil3/Nsdhl/Fbxo6/Ech1/Pmvk/Fdft1/Anxa5/Lgmn/Plaur/Mvd/Abca2/Srebf2/Pcyt2/Acss2/Fasn/Fabp5/Alcam/Pdk3/Mvk/Lss/Cyp51	MYCN	71	44	0.62
INTERFERON_GAMMA_RESPONSE	184	0.13581	2.1421	0.00207063	0.00279815	0.000294542	8095	tags=51%	list=37%	signal=32%	Mettl7b/Ido1/Stat4/Oasl1/Isg20/Ptgs2/Gzma/Ube2l6/Il15/Ifi35/Trim14/Lgals3bp/Oas3/P2ry14/Serping1/Gch1/Ifitm2/Ccl7/Usp18/Fpr1/Socs1/Bpgm/Arid5b/B2m/Psmb8/Nfkbia/Lysmd2/Cd40/Dhx58/Ifitm3/Icam1/Marchf1/Psmb9/Fas/Ifnar2/Pde4b/Helz2/Mthfd2/Tapbp/Irf5/Tnfaip2/Fcgr1/Cmklr1/Il15ra/Ptpn6/C1s1/Mvp/Rsad2/Isg15/Il7/Upp1/Vamp8/Il4ra/Myd88/Rnf31/Cd74/Cd86/Cfb/Trim21/Xcl1/Tap1/Tnfaip3/Pla2g4a/Stat3/Selp/Xaf1/If…	MYCN	188	93	0.49
ALLOGRAFT_REJECTION	183	0.136088	2.14471	0.00303963	0.00399952	0.000421002	8865	tags=54%	list=41%	signal=32%	F2/Elane/Cd40lg/Cd96/Ncr1/Stat4/Ache/Krt1/Mmp9/Mbl2/Ccr1/Cartpt/Pf4/Lif/Il18/Thy1/Egfr/Cd7/Cd2/Nlrp3/Gzma/Il15/Prf1/Prkcg/Tap2/Il1b/Inhbb/Tnf/Ccl7/Inhba/Tgfb1/Gzmb/Tlr2/Socs1/Il11/Apbb1/Srgn/Fcgr2b/B2m/Cxcl13/Il10/Cd247/Cd40/Hdac9/Degs1/Icam1/Bcl3/Zap70/Fas/Itgal/Ifnar2/Spi1/Rpl3l/Cd4/Cd80/Bcat1/Tapbp/F2r/Ptpn6/Il7/Il4ra/Nos2/Ccnd3/Il18rap/Cd74/Cd86/Tap1/Il6/C2/Tgfb2/Ifngr2/Igsf6/Psmb10/Ifngr1/Ca…	MYCN	192	99	0.52
ANDROGEN_RESPONSE	94	-0.181436	-2.00852	0.00497984	0.00638441	0.000672044	6741	tags=49%	list=31%	signal=34%	Ube2j1/Pmepa1/Elovl5/Vapa/Gpd1l/Fads1/Ube2i/Pgm3/Ncoa4/Idi1/B4galt1/Srp19/Elk4/Ngly1/Xrcc6/Zmiz1/Uap1/Appbp2/Cdk6/Bmpr1b/Pdlim5/Abhd2/Hmgcr/Ptpn21/Homer2/Slc38a2/Lifr/Akt1/Pa2g4/Hmgcs1/Inpp4b/Dhcr24/Zbtb10/Gnai3/Itgav/Rps6ka3/Acsl3/Sec24d/Maf/Steap4/Camkk2/Cenpn/Ccnd1/Slc26a2/Stk39/Iqgap2	MYCN	96	46	0.48
PEROXISOME	102	0.170118	1.99538	0.0061212	0.0076515	0.000805421	8718	tags=57%	list=40%	signal=34%	Slc27a2/Nr1i2/Alb/Dio1/Serpina6/Crabp1/Ttr/Rxrg/Ephx2/Sult2b1/Pex11a/Retsat/Ehhadh/Abcb4/Aldh1a1/Hsd17b11/Dlg4/Tspo/Dhrs3/Cacna1b/Acox1/Hsd3b7/Prdx5/Pex5/Nudt19/Acot8/Abcb9/Acsl1/Hmgcl/Ech1/Gstk1/Mvp/Cln6/Esr2/Mlycd/Crabp2/Abcc8/Aldh9a1/Itgb1bp1/Acaa1a/Crat/Scp2/Pex6/Sod1/Pex14/Rdh11/Lonp2/Slc25a19/Ywhah/Pex11b/Cln8/Abcd1/Slc25a4/Bcl10/Pex13/Sod2/Fis1/Acsl5	MYCN	102	58	0.57
UV_RESPONSE_DN	144	-0.137089	-1.87589	0.00879705	0.0107281	0.00112927	6428	tags=43%	list=29%	signal=31%	Plpp3/Dyrk1a/Bdnf/Grk5/Sipa1l1/Akt3/Nfkb1/Mapk14/Ltbp1/Map1b/Erbb2/Apbb2/Rnd3/Tgfbr2/Kit/Zmiz1/Prdm2/Dab2/Myc/Mta1/Cdon/Vldlr/Dlg1/Pmp22/Adgrl2/Pdlim5/Mios/Phf3/Pten/Cdk13/Atp2c1/Rasa2/Cdc42bpa/Prkca/Atrn/Nek7/Lamc1/Spop/Togaram1/Ptpn21/Slc7a1/Notch2/Tent4a/Col3a1/F3/Sfmbt1/Bmpr1a/Tjp1/Nipbl/Ythdc1/Inpp4b/Igf1r/Pik3cd/Fyn/Dlc1/Atrx/Prkar2b/Aggf1/Fzd2/Lpar1/Nfib/Nrp1	MYCN	144	62	0.43
HEDGEHOG_SIGNALING	35	0.264043	1.83973	0.00957708	0.0114013	0.00120014	7968	tags=63%	list=36%	signal=40%	Plg/Ache/Scg2/Thy1/Unc5c/Hey1/Celsr1/Rtn1/Gli1/Tle1/Cntfr/Crmp1/Cdk5r1/Hey2/Nrcam/Vegfa/L1cam/Ets2/Dpysl2/Pml/Myh9/Ldb1	MYCN	36	22	0.61
REACTIVE_OXIGEN_SPECIES_PATHWAY	48	0.218344	1.78114	0.0162026	0.0188402	0.00198318	8889	tags=62%	list=41%	signal=37%	Mpo/Gpx3/Pdlim1/Glrx/Srxn1/Junb/Prnp/Mgst1/Nqo1/Ipcef1/Msra/Ndufa6/Txnrd2/Gpx4/Gclc/Hmox2/Prdx4/Pfkp/Ndufs2/Sod1/Fes/Abcc1/G6pdx/Sbno2/Ftl1/Atox1/Stk25/Glrx2/Sod2/Prdx6	MYCN	48	30	0.62
INTERFERON_ALPHA_RESPONSE	92	0.151609	1.67999	0.0230048	0.0261418	0.00275177	8095	tags=52%	list=37%	signal=33%	Procr/Oasl1/Isg20/Ube2l6/Il15/Tent5a/Gmpr/Ifi35/Trim14/Ifitm1/Lgals3bp/Ifitm2/Usp18/Ccrl2/B2m/Uba7/Psmb8/Tmem140/Lpar6/Dhx58/Ifitm3/Psmb9/Helz2/C1s1/Oas1a/Rsad2/Ncoa7/Isg15/Il7/Il4ra/Rnf31/Mvb12a/Cd74/Trim21/Tap1/Ifi44l/Cd47/Irf7/Rtp4/Irf1/Psme2/Ifi27/Trim26/Adar/Parp12/Psme1/Ly6e/Batf2	MYCN	94	48	0.51
SPERMATOGENESIS	134	-0.118296	-1.58861	0.043414	0.0482377	0.00507766	7373	tags=46%	list=34%	signal=30%	Mllt10/Taldo1/Phkg2/Adam2/Mtor/Spata6/Dcc/Coil/Htr5a/Jam3/Phf7/Nphp1/Parp2/Pebp1/Oaz3/Dmc1/Pias2/Tle4/Gmcl1/Agfg1/Zc3h14/Csnk2a2/Pgs1/Vdac3/Chfr/Art3/Tnni3/Hspa4l/She/Il13ra2/Rad17/Tktl1/Tsn/Acrbp/Mast2/Slc12a2/Nos1/Pomc/Cdk1/Nf2/Cst8/Aurka/Sirt1/Rfc4/Nek2/Strbp/Ide/Ccnb2/Ncaph/Cdkn3/Ezh2/Prkar2a/Crisp2/Mlf1/H1f6/Kif2c/Dbf4/Topbp1/Bub1/Ttk/Rpl39l	MYCN	135	61	0.45
TGF_BETA_SIGNALING	53	-0.189543	-1.59489	0.0554455	0.0602669	0.00634388	8643	tags=58%	list=40%	signal=35%	Smad3/Id2/Smurf1/Eng/Fkbp1a/Tgif1/Rhoa/Ube2d3/Ppp1ca/Pmepa1/Ppm1a/Skil/Slc20a1/Hdac1/Ski/Wwtr1/Sptbn1/Ctnnb1/Rab31/Arid4b/Bmpr1a/Tjp1/Smurf2/Bmpr2/Xiap/Nog/Trim33/Hipk2/Apc/Map3k7/Tgfbr1	MYCN	53	31	0.58
NOTCH_SIGNALING	32	-0.19331	-1.26643	0.201536	0.210526	0.0221607	8750	tags=59%	list=40%	signal=36%	Notch1/Wnt5a/Dtx4/Aph1a/Sap30/Arrb1/Fbxw11/Dll1/Tcf7l2/Kat2a/Wnt2/Skp1/Jag1/Prkca/Notch2/Cul1/St3gal6/Ccnd1/Fzd5	MYCN	32	19	0.59
ANGIOGENESIS	36	0.177406	1.24421	0.202105	0.210526	0.0221607	8869	tags=58%	list=41%	signal=35%	Olr1/Vtn/Apoh/Pf4/Spp1/Kcnj8/Pglyrp1/Lrpap1/Vcan/Lpl/Vegfa/S100a4/Serpina5/Stc1/Timp1/Vav2/Pdgfa/Msx1/Cxcl5/App/Slco2a1	MYCN	36	21	0.58
APICAL_SURFACE	44	-0.139258	-1.06719	0.363813	0.371238	0.0390777	7387	tags=48%	list=34%	signal=32%	Lyn/Rtn4rl1/Cd160/Atp6v0a4/Akap7/B4galt1/Srpx/Ncoa6/Shroom2/Il2rb/Mal/Il2rg/Ephb4/Afap1l2/Adam10/Sulf2/Brca1/Mdga1/Ghrl/Dcbld2/Rhcg	MYCN	44	21	0.48
WNT_BETA_CATENIN_SIGNALING	42	-0.127407	-0.961937	0.491396	0.491396	0.0517259	5542	tags=38%	list=25%	signal=28%	Kat2a/Rbpj/Jag2/Dvl2/Myc/Ptch1/Jag1/Trp53/Csnk1e/Ctnnb1/Fzd8/Cul1/Adam17/Ccnd2/Gnai1/Hdac2	MYCN	42	16	0.38

## Sheet: C2_TI_vs_AG
ID	setSize	enrichmentScore	NES	pvalue	p.adjust	qvalue	rank	leading_edge	core_enrichment	Dataset	geneCount	geneCore	coreRatio
CARRILLOREIXACH_HEPATOBLASTOMA_VS_NORMAL_DN	1000	-0.33285	-11.9969	7.504e-95	4.16922e-91	1.73698e-91	5561	tags=59%	list=26%	signal=46%	RIC3/KIF19/CDA/EIF4EBP3/ORM2/GSTZ1/MTHFS/FUOM/SMIM14/CDC37L1/HPS5/APOL2/APOL1/CREM/WNT11/RTL4/TIFA/GDPGP1/UBE2L6/OXNAD1/IL1RAPL2/GRAMD1C/ZC3H12A/DUSP5/SDHD/IFITM10/HOMER2/FBXO8/PDIA5/UQCRQ/MSRA/HGFAC/HSD17B14/SLC37A4/MBNL2/PRRG2/APBB1IP/L3MBTL4/CCPG1/SIGLEC11/CBR4/MAT1A/ENDOG/IGFALS/SLC9A3R2/CYP1A1/ORM2/SLC30A4/NPTX2/ARAP2/LONP2/SERPINB9/SYDE2/MAOB/GOLT1A/TNFSF14/RCL1/GOT1/MTHFD1/MEI4/SULT2A1/PGR…	AG-IMP1	1258	673	0.53
LIU_OVARIAN_CANCER_TUMORS_AND_XENOGRAFTS_XDGS_DN	1425	-0.264383	-11.1706	9.72181e-82	2.70072e-78	1.12517e-78	5996	tags=53%	list=28%	signal=42%	LTBP2/COL16A1/ITGB2/DHRS9/SIRPB1/SIRPA/RAB3IL1/ABCG2/PTPRC/SERPINB1/ITGAM/IFNGR1/TG/LYPLAL1/ITGA11/SELPLG/SH2B3/FLRT2/STARD5/LAT2/LILRB3/LILRA6/LILRB4/TMEM273/PTPN5/ADCY4/F5/CORIN/FLT1/PRRX1/STAT4/C15orf48/CD180/TLR7/FLT3LG/CDH5/DERL3/PRRG3/OSMR/CELF2/SYNPO/SETD7/SPART/ITGA5/CYP7B1/IFI30/ACP5/TSPAN5/PTPRE/HSPA12B/FYB1/FOXL1/TLR4/APOL4/APOL3/APOL1/TSHZ1/CCL11/DAPL1/CLEC14A/NCF4/CYS1/BGN/ENPP1/LPAR…	AG-IMP1	1715	837	0.49
FISCHER_DREAM_TARGETS	906	0.316749	10.8785	6.3117e-78	1.16893e-74	4.86998e-75	9078	tags=71%	list=42%	signal=43%	H2AC4/RTKN2/SAPCD2/CDC25C/H2BC14/LARP7/HROB/STMN1/LRR1/PCLAF/KIFC1/KIF18B/UBE2C/RRM2/NDC80/TOP2A/TICRR/TROAP/SKA1/H3C7/BIRC5/PIMREG/CCNB1/NEIL3/KIF2C/SKA3/CENPF/RAD51AP1/MELK/CENPH/HMGB2/EXO1/MYBL2/RAD54B/SPC25/TEDC1/CDC6/MIS18BP1/UHRF1/KNTC1/DEPDC1B/KIF22/NUF2/DLGAP5/STIL/FOXM1/BRCA1/KIF15/MCM10/CDCA5/CDCA3/KIFC1/FANCD2/TTK/CLSPN/IQGAP3/PBK/UBE2T/MKI67/SHCBP1/SLC38A1/HMMR/KNL1/MTFR2/ASPM/PRIM1/K…	AG-IMP1	968	664	0.69
GOBERT_OLIGODENDROCYTE_DIFFERENTIATION_UP	558	0.385565	10.4864	2.85925e-72	3.97149e-69	1.6546e-69	7868	tags=73%	list=36%	signal=48%	GAP43/CACNG4/TESC/CDC25C/CREB5/LARP7/HROB/STMN1/LRR1/PCLAF/KIFC1/KIF18B/UBE2C/RRM2/NDC80/TOP2A/TICRR/TROAP/SKA1/H1-10/BIRC5/PIMREG/CCNB1/KIF2C/SKA3/CENPF/RAD51AP1/MELK/CENPH/HMGB2/EXO1/MAP2/MYBL2/PLAGL1/SPC25/TEDC1/CDC6/MIS18BP1/UHRF1/KNTC1/DEPDC1B/KIF22/NUF2/DLGAP5/SLC9A5/STIL/FOXM1/MYB/MCM10/CDCA5/CDCA3/KIFC1/FANCD2/TTK/CLSPN/IQGAP3/PBK/UBE2T/MKI67/RPS6KA6/SHCBP1/DDAH1/HMMR/KNL1/MTFR2/ASPM/PRIM…	AG-IMP1	574	417	0.73
MEBARKI_HCC_PROGENITOR_FZD8CRD_UP	515	0.393615	10.2382	7.93542e-71	8.81784e-68	3.67368e-68	7004	tags=70%	list=32%	signal=48%	TRIM55/CUZD1/STK32B/MYO3A/CDC25C/MELTF/CREB5/HROB/STMN1/SEPTIN3/LRR1/PCLAF/KIFC1/GPRIN1/HOXC9/NRXN3/RRM2/NDC80/TOP2A/TICRR/TROAP/SEPTIN5/SKA1/RGS9/OXGR1/SEPTIN5/H3C7/BIRC5/GNG4/CCNB1/KIF2C/SKA3/MELK/CENPH/HMGB2/EXO1/PANX2/MYBL2/PLEKHG4/RAD54B/SPC25/PLD5/TEDC1/CDC6/MIS18BP1/UHRF1/KNTC1/DEPDC1B/KIF22/NUF2/DLGAP5/QRFPR/STIL/FOXM1/GAREM2/BRCA1/KIF15/MYB/MCM10/CDCA5/CDCA3/KIFC1/MEX3B/TTK/PBK/UBE2T/MKI…	AG-IMP1	586	369	0.63
MARSON_BOUND_BY_E2F4_UNSTIMULATED	675	0.319293	9.54904	1.83835e-60	1.70231e-57	7.09214e-58	8832	tags=72%	list=41%	signal=44%	H2BC5/H2AC4/CDC25C/HROB/MAST1/LRR1/PCLAF/KIFC1/KIF18B/UBE2C/RRM2/NDC80/TOP2A/SKA1/H3C7/BIRC5/STMN3/PIMREG/NEIL3/KIF2C/SKA3/RAD51AP1/MELK/CENPH/EXO1/MYBL2/SPC25/TEDC1/CDC6/UHRF1/DEPDC1B/KIF22/NUF2/DLGAP5/SLC9A5/STIL/KIF15/MCM10/CDCA5/CDCA3/KIFC1/TTK/CLSPN/PBK/SHCBP1/HMMR/KNL1/MTFR2/ASPM/PRIM1/KIF11/CENPA/PLK1/CDK1/KIF4A/BUB1/CCNA2/TIMM8A/AURKB/ESPL1/HASPIN/TPX2/EFCAB11/TEKT5/DSCC1/RACGAP1/DTL/KNST…	AG-IMP1	715	493	0.69
HSIAO_LIVER_SPECIFIC_GENES	230	-0.528887	-9.25838	1.26229e-59	1.0019e-56	4.1741e-57	4848	tags=76%	list=22%	signal=60%	MTHFD1/SULT2A1/PGRMC1/SC5D/HMGCL/IL13RA1/PCSK6/SLC2A2/ABCB4/F11/DDT/C8G/CXCR2/CBS/AHSG/ADH6/SERPINA1/SERPINA1/HPD/SERPINA3/F2/CFI/KNG1/FGB/GGCX/CES2/SERPING1/NAMPT/ACAT1/SOD1/GLUD1/SELENOP/CYP4F3/GATM/ACAA1/C1S/DPYS/KLKB1/SERPINA3/CPN2/GYS2/NAT2/NR0B2/HABP2/F13B/GPT/NAT2/SERPINC1/CYB5A/HPN/SEPHS2/MST1/HSD17B4/LAMP2/MSMO1/FURIN/C8B/RIDA/RARRES2/F10/SERPINA3/HGD/TFPI/CYP4A11/APOC2/SORD/CYP4F2/KYNU/…	AG-IMP1	249	220	0.88
CUI_TCF21_TARGETS_2_DN	817	-0.278928	-8.92626	3.88217e-55	2.69617e-52	1.12328e-52	8527	tags=65%	list=40%	signal=41%	MOSPD2/SFMBT1/TBC1D12/FRS2/HAGH/PRR15/ING3/WSB2/GGCT/MED12L/RASA2/TEX2/SCN7A/C1GALT1C1/TM4SF1/ULK2/NTN4/KIF1B/EMC7/HS3ST6/CBL/VMA21/BTAF1/AVPR1A/PRDM1/TMEM150C/APBB2/IKZF5/TASOR/PCDH17/TRAK2/MACF1/DCDC2/PHF20/YIPF4/RICTOR/NCOR1/DENND11/CRK/SON/TRIP11/PDP1/PURA/CYRIA/LRRC28/MINDY2/FOXN2/EP300/DNAJB14/AK1/LDAH/KRIT1/ENDOD1/CORO1A/ITGB1/FAM174A/CPNE8/SEMA3E/MICU1/PTAR1/KLK1/MCC/ACER2/NRROS/FUT11/HEC…	AG-IMP1	849	578	0.68
REACTOME_OLFACTORY_SIGNALING_PATHWAY	312	0.437201	9.01799	8.4172e-55	5.19622e-52	2.16484e-52	11388	tags=94%	list=53%	signal=46%	RTP2/OR51A7/OR52J3/OR51F1/OR8K3/OR52R1/OR51T1/OR2T4/OR2T5/OR2T29/OR52R1/OR2AJ1/OR5P2/OR2B6/CNGB1/OR51G2/OR51F2/OR5H1/OR5H14/OR5H2/OR5H15/OR5H6/REEP1/OR51S1/GNAL/OR4D1/OR51E2/OR1A2/OR1A1/OR2T29/OR2T4/OR2T5/OR51F1/OR10S1/OR52N2/OR14C36/OR52R1/OR5P2/OR4C12/OR2AG1/OR11H4/OR4S2/OR2H2/OR51E1/OR2T1/OR2AK2/OR51V1/OR2B11/OR4D2/OR4D2/OR13A1/OR52H1/OR51F1/OR9A4/EBF1/CNGA2/OR14C36/OR13J1/OR2Y1/OR2T33/OR2T8/O…	AG-IMP1	417	642	1.54
KEGG_OLFACTORY_TRANSDUCTION	300	0.431884	8.68537	3.29755e-52	1.83212e-49	7.63296e-50	11388	tags=94%	list=53%	signal=46%	OR51A7/CALML3/OR52J3/OR51F1/OR8K3/OR52R1/OR51T1/OR2T4/OR2T5/OR2T29/CALML5/CLCA1/CALML5/OR52R1/OR5P2/OR2B6/CNGB1/OR51G2/OR51F2/OR5H2/OR5H6/CAMK2A/OR51S1/CAMK2B/GUCY2D/GNAL/OR4D1/OR51E2/OR1A2/OR1A1/PDE1C/OR2T29/OR2T4/OR2T5/OR51F1/GRK3/OR10S1/OR52N2/OR14C36/OR52R1/OR5P2/OR4C12/OR2AG1/OR11H4/OR4S2/OR2H2/OR51E1/OR2T1/OR2AK2/OR51V1/OR2B11/OR4D2/OR4D2/OR13A1/OR52H1/OR51F1/OR9A4/ARRB2/CALM2/OR14C36/OR13J…	AG-IMP1	389	593	1.52
MIKKELSEN_MEF_HCP_WITH_H3K27ME3	575	0.315216	8.65426	2.18742e-49	1.10485e-46	4.60301e-47	3963	tags=48%	list=18%	signal=41%	IGFBPL1/HMX1/SST/SLC5A5/CDH8/SIX3/ADCYAP1/CBLN2/NHLH2/CALCR/SERTM1/ALK/TCTE1/APBA2/ECEL1/SLITRK3/CARTPT/UGT8/KCNH8/TCERG1L/TACR1/POU3F2/MPPED1/LIN28A/ELAVL2/CNTN2/SYNDIG1L/DSCAM/HRK/HES5/KCNV1/POU3F3/GPR26/HTR4/PTPRT/PYY/ADGRB3/PCDH8/OXT/PRSS50/GRP/TLX3/STK32B/KCNH7/MGAT5B/FBLL1/NEUROD1/HMX2/PLPP4/GFRA3/BRSK2/SLC6A11/TUBB4A/CHAT/TBXT/INSM2/PHACTR3/TTC9B/DLGAP2/IGSF21/GJD2/RIMKLA/SNCB/SEZ6L/ACTN2/…	AG-IMP1	591	283	0.48
REACTOME_CELL_CYCLE	642	0.295848	8.56018	3.41256e-49	1.58002e-46	6.58266e-47	10238	tags=73%	list=47%	signal=40%	SYCP3/CCNA1/TUBB2B/H2BC5/H2AC4/TUBB3/FKBP6/CDC25C/TUBB4A/H2BC14/UBE2C/RRM2/NDC80/TOP2A/SKA1/H3C7/BIRC5/CCNB1/KIF2C/CENPF/CENPH/EXO1/MYBL2/SPC25/CDC6/MIS18BP1/KNTC1/NUF2/FOXM1/BRCA1/MCM10/CDCA5/CLSPN/HMMR/KNL1/TUBA1A/PRIM1/CENPA/PLK1/CDK1/TUBB2A/BUB1/CCNA2/AURKB/ESPL1/TPX2/TEX15/TK1/PKMYT1/DSCC1/PIF1/TUBB/NCAPG/SGO1/NCAPH/NSL1/SPC24/ESCO2/FBXO5/CENPE/CENPU/H2AC8/NCAPD2/SGO2/TUBG2/AURKA/PCBP4/KIF20…	AG-IMP1	693	557	0.8
HOSHIDA_LIVER_CANCER_SUBCLASS_S3	251	-0.463372	-8.46443	5.78274e-49	2.47145e-46	1.02966e-46	6970	tags=79%	list=32%	signal=54%	EMP2/MTHFS/NDUFV2/BLOC1S1/MYLK/SLC23A1/BAAT/CPS1/HMOX2/NFKBIA/SMARCA2/PPP2R1B/IMPA1/PGM1/LPIN1/MYO1E/POLD4/FAH/GCKR/PKLR/F5/ACOX1/DPAGT1/GSTZ1/MTHFS/ALDH3A2/INSR/SLC9A3R2/MAOB/MTHFD1/SULT2A1/IDH2/PGRMC1/ETS2/DAO/ATP5PF/IL13RA1/EDNRB/SLC2A2/EGFR/SOD2/DCAF8/SLC35D1/ABCB4/F11/ADH6/BLVRB/HPD/SERPINA3/F2/IGF1/UQCRB/PAH/KNG1/FGB/SERPING1/ACY1/CD81/SOD1/SLC23A2/IDH3A/AMFR/CSTB/CD302/SELENOP/HSD17B10/FH/…	AG-IMP1	266	226	0.85
DUTERTRE_ESTRADIOL_RESPONSE_24HR_UP	314	0.409562	8.43335	1.42771e-47	5.66599e-45	2.36056e-45	4555	tags=61%	list=21%	signal=49%	DSCAM/RET/STMN1/CNIH2/LRR1/PCLAF/KIFC1/UBE2C/RRM2/TOP2A/TICRR/TROAP/ADCY1/CA12/BIRC5/KIF2C/SKA3/MELK/EXO1/MYBL2/RAD54B/CDC6/UHRF1/KNTC1/DEPDC1B/DLGAP5/STIL/RAPGEFL1/FOXM1/BRCA1/MYB/MCM10/CDCA5/DEGS2/KIFC1/FANCD2/TTK/CLSPN/IQGAP3/PBK/UBE2T/MKI67/SHCBP1/KNL1/MTFR2/ASPM/PRIM1/KIF11/PLK1/CDK1/KIF4A/BUB1/CCNA2/AURKB/ESPL1/E2F8/TPX2/TK1/PKMYT1/DSCC1/RACGAP1/DTL/KNSTRN/E2F7/CHAF1B/POLQ/CIT/STC1/FAM83D/W…	AG-IMP1	323	194	0.6
ROSTY_CERVICAL_CANCER_PROLIFERATION_CLUSTER	135	0.594772	8.58328	3.34594e-46	1.23934e-43	5.16331e-44	4555	tags=79%	list=21%	signal=63%	PCLAF/KIFC1/KIF18B/UBE2C/RRM2/NDC80/TOP2A/BIRC5/CELSR3/CCNB1/KIF2C/CENPF/RAD51AP1/MELK/HMGB2/MYBL2/CDC6/TMSB10/DLGAP5/STIL/FOXM1/BRCA1/KIF15/MCM10/CDCA3/KIFC1/TTK/PBK/MKI67/SHCBP1/SLC38A1/HMMR/ASPM/KIF11/CENPA/PLK1/CDK1/KIF4A/BUB1/CCNA2/AURKB/ESPL1/E2F8/TPX2/TK1/KIF14/RACGAP1/DTL/CHAF1B/POLQ/NCAPG/NUSAP1/NCAPH/FBXO5/CENPE/CENPU/TACC3/SPAG5/PRC1/AURKA/KIF20A/KIF23/NETO2/HMGA1/CDCA8/NEK2/ASF1B/JPT1…	AG-IMP1	140	110	0.79
MOOTHA_MITOCHONDRIA	432	-0.339873	-8.25222	1.92754e-44	6.69338e-42	2.78859e-42	8500	tags=73%	list=39%	signal=45%	NR3C1/NT5M/MTIF2/NDUFA2/CYCS/SLC25A21/HCCS/SLC25A17/EMC8/FIBP/MRPL57/MRPS2/PAM16/MRPL42/MRPS17/TYMP/DNM1L/MRPS18B/HTRA2/MRPS31/YME1L1/MRPL2/TIMM44/NDUFS6/MRPS7/MRPL35/MRPS18C/MRPS16/SURF1/DDX28/SLC25A23/TOMM70/CYCS/MRPL18/PCK2/DGUOK/MRPL46/NDUFA8/TOMM34/ME2/COX4I1/COX5B/MTRF1/PTPRA/ATP5F1D/MRPS10/POLRMT/BNIP3L/SLC25A5/OAZ3/TPO/NDUFB1/NDUFC2/COX7A2/UQCRH/NDUFA7/TFAM/OXA1L/R3HCC1L/DMAC2L/TIMM10/C1Q…	AG-IMP1	450	324	0.72
MOOTHA_HUMAN_MITODB_6_2002	417	-0.347298	-8.28189	4.10374e-44	1.3412e-41	5.58769e-42	8695	tags=74%	list=40%	signal=45%	OXCT1/NDUFS4/MDH2/PPOX/CLPP/NR3C1/MTIF2/NDUFA2/CYCS/SLC25A21/HCCS/SLC25A17/EMC8/FIBP/MRPL57/MRPS2/MRPL42/MRPS17/DNM1L/MRPS18B/MRPS31/MRPL2/TIMM44/NDUFS6/MRPS7/MRPL35/MRPS18C/MRPS16/SURF1/TOMM70/CYCS/MRPL18/PDP1/PCK2/DGUOK/MRPL46/NDUFA8/ODC1/TOMM34/NDUFS7/ME2/COX4I1/COX5B/MTRF1/PTPRA/ATP5F1D/MRPS10/POLRMT/BNIP3L/SLC25A5/OAZ3/NDUFB1/NDUFC2/COX7A2/UQCRH/NDUFA7/TFAM/OXA1L/OGG1/R3HCC1L/DMAC2L/TIMM10/N…	AG-IMP1	431	325	0.75
FLORIO_NEOCORTEX_BASAL_RADIAL_GLIA_DN	182	0.509172	8.23905	2.06024e-43	6.35927e-41	2.6494e-41	3077	tags=65%	list=14%	signal=56%	CCNA1/UGT8/KIFC1/KIF18B/UBE2C/RRM2/NDC80/TOP2A/TROAP/SKA1/BIRC5/PIMREG/CCNB1/KIF2C/SKA3/CENPF/RAD51AP1/MELK/HMGB2/EXO1/MYBL2/SPC25/MIS18BP1/KNTC1/DEPDC1B/KIF22/NUF2/DLGAP5/FOXM1/BRCA1/KIF15/CDCA5/CDCA3/KIFC1/FANCD2/TTK/IQGAP3/PBK/UBE2T/MKI67/SHCBP1/HMMR/ASPM/KIF11/CENPA/PLK1/CDK1/KIF4A/BUB1/AURKB/ESPL1/E2F8/TPX2/TK1/KIF14/RACGAP1/DTL/KNSTRN/POLQ/CKAP2L/PRR11/SGO1/NUSAP1/NCAPH/PSRC1/ESCO2/FBXO5/CE…	AG-IMP1	190	120	0.63
MEISSNER_BRAIN_HCP_WITH_H3K4ME3_AND_H3K27ME3	1062	-0.218602	-8.14166	4.08353e-43	1.19411e-40	4.97489e-41	5453	tags=46%	list=25%	signal=36%	RIN3/TGFB1/CNN2/ADA/MMP23B/GAB1/LTB4R2/ROR1/UTRN/WNT11/ARHGEF17/DLX1/TIFA/ENPP1/CXCL16/IRF5/PLTP/ZC3H12A/SNTG2/S1PR3/CNKSR3/VSIR/SASH1/SULF2/TSPAN15/PTPRB/BMP6/L3MBTL4/LRP2/CERKL/NPTX2/FXYD6/RHBG/FGFR3/RPRML/SLC13A3/MINAR1/PHLDA2/PTPN18/B3GNT5/DLX5/SH3PXD2A/SLCO4C1/SEMA3F/WRAP73/SIDT1/SORCS2/ELFN1/BNC2/ABAT/CPXM1/CRISPLD2/FHL3/IGFBP7/MAP3K20/TBX18/MBOAT1/CDKN2B/PLLP/ARHGAP10/ARHGEF26/ADRA2B/KCNA7…	AG-IMP1	1074	495	0.46
KOBAYASHI_EGFR_SIGNALING_24HR_DN	245	0.442587	8.1329	4.77504e-43	1.32651e-40	5.52648e-41	4563	tags=65%	list=21%	signal=52%	DKK1/KIF18B/UBE2C/RRM2/NDC80/GJB3/TOP2A/BIRC5/PIMREG/CCNB1/KIF2C/RAD51AP1/MELK/HMGB2/EXO1/MYBL2/RAD54B/SPC25/CDC6/DLGAP5/STIL/BRCA1/KIF15/MCM10/CDCA3/TTK/PBK/MKI67/SHCBP1/HMMR/ASPM/TUBA1A/PRIM1/KIF11/CENPA/PLK1/CDK1/TUBB2A/KIF4A/BUB1/CCNA2/AURKB/ESPL1/E2F8/TPX2/TK1/PKMYT1/DSCC1/KIF14/RACGAP1/DTL/STC1/TUBB/NCAPG/NUSAP1/NCAPH/PSRC1/ENO2/DEPDC1/CENPU/SPAG5/PRC1/AURKA/KIF23/NETO2/CDT1/AREG/NCAPG2/BAR…	AG-IMP1	253	161	0.64
FLECHNER_BIOPSY_KIDNEY_TRANSPLANT_REJECTED_VS_OK_DN	523	-0.304942	-8.05154	2.29525e-42	6.07258e-40	2.52995e-40	7775	tags=66%	list=36%	signal=44%	PIK3R1/TOMM70/CYCS/COPS2/PCK2/SPTSSA/PRKRA/STRN3/COPA/RAB40B/ACOT2/SCAF11/TOMM34/KRIT1/HIPK1/ANKRD46/ITM2B/HSPA4L/FMR1/PPM1B/EBNA1BP2/MINPP1/PRPF40A/CNIH1/DNAJB9/SMAD4/APOH/KIF3B/RAB1A/SNX2/PIK3C2A/CLINT1/ZMYND11/OXA1L/OGG1/RHOBTB3/ATP6V1A/C1QBP/PEX19/SLC27A2/LAMTOR5/GLRX/GPD1L/CSNK2A1/DDX10/PEX11B/ST13/LRPPRC/ERBB4/DSTN/PLEKHB2/PGM1/SLC25A46/AQP1/PARD3/CRYZ/GLOD4/SCAMP1/IMPA2/FBXO21/LARP4/PNP/SM…	AG-IMP1	553	372	0.67
BLANCO_MELO_BRONCHIAL_EPITHELIAL_CELLS_INFLUENZA_A_DEL_NS1_INFECTION_DN	169	0.518736	8.10673	4.5187e-42	1.14118e-39	4.75436e-40	4217	tags=71%	list=20%	signal=57%	CDC25C/HROB/PCLAF/KIFC1/KIF18B/UBE2C/RRM2/TOP2A/TROAP/SKA1/BIRC5/PIMREG/NEIL3/KIF2C/SKA3/CENPF/EXO1/MYBL2/SPC25/CDC6/UHRF1/DEPDC1B/NUF2/FOXM1/BRCA1/KIF15/MCM10/CDCA5/CDCA3/KIFC1/TTK/CLSPN/UBE2T/SHCBP1/HMMR/KNL1/MTFR2/PRIM1/KIF11/PLK1/KIF4A/CCNA2/AURKB/HASPIN/E2F8/TK1/PKMYT1/KIF14/DTL/CIT/WDHD1/NCAPG/PRR11/SGO1/NUSAP1/NCAPH/PSRC1/MEX3A/CENPE/TACC3/SPAG5/PRC1/CDCA2/AURKA/KIF20A/CDT1/NCAPG2/GCNT3/CD…	AG-IMP1	187	121	0.65
WAKABAYASHI_ADIPOGENESIS_PPARG_RXRA_BOUND_8D	839	-0.243684	-7.89364	5.31753e-42	1.28453e-39	5.35161e-40	8683	tags=64%	list=40%	signal=40%	ETV3/NDUFS4/CAPN2/RIPK3/EIF1AX/HNRNPF/RPN1/TMCC3/SH3GLB1/ZMYND8/ZNF768/GNPNAT1/ZGPAT/TRAF3IP2/PDIA4/NKAPL/TTC30B/TTC30A/PRPF4B/PPIP5K1/MPP7/ATG12/DAB2IP/CPNE1/TXLNA/ZNF740/FIBP/NPHP3/STAG1/ATN1/TSGA10/KAT14/RNF4/NUP188/PAM16/PLA2G6/SLC25A25/SIVA1/RANBP2/WDR45/PSMA5/TMEM116/GPAT4/TRIT1/NDUFS6/ST3GAL2/ABI1/MKLN1/ZNF219/ARRDC2/ARF4/AP5S1/TOMM70/PTBP1/PRKRA/HSPA5/FBXO31/DNAJC19/LOXL1/NAT10/MARS1/NCBP…	AG-IMP1	866	573	0.66
LEE_BMP2_TARGETS_UP	747	-0.254757	-7.84377	8.64962e-42	2.00239e-39	8.34233e-40	6799	tags=57%	list=32%	signal=41%	RNF150/SNX21/SESN1/DDRGK1/GSTM1/PYGB/BCL2L11/SMARCA2/FBXL20/IRF2/SLC39A4/CLN3/COL5A1/SLC40A1/AQP1/BACE2/PNRC1/CRYZ/CES2/CASP1/C1GALT1/EBP/GLB1/CREG1/NATD1/CRY2/PLD1/NKD2/NAA80/ZBTB4/KCTD1/NUMA1/VLDLR/JAK2/METTL26/SLC2A8/OXLD1/APOBEC1/WIPI1/PDXK/SERPINB1/DGKA/NGFR/CLDN3/IRF6/METTL27/ENTPD1/ADCY4/TMC4/F5/SLC17A5/PHACTR2/SNRK/UAP1L1/CHDH/PPP1R9A/PDGFA/CELF2/SETD7/PLXNB2/RERE/FUOM/CDC37L1/ENPP3/MMP23…	AG-IMP1	778	464	0.6
REACTOME_METABOLISM_OF_LIPIDS	708	-0.259655	-7.76771	5.57525e-41	1.23904e-38	5.16209e-39	8695	tags=66%	list=40%	signal=41%	OXCT1/CHKA/STARD7/SLC44A2/THRAP3/MED25/NFYC/MED1/PGS1/LGMN/PI4K2B/AGK/PTGES3/PTPMT1/VAPA/MBOAT7/PRKAG2/CPNE1/SLC25A17/PITPNB/HPGDS/TNFAIP8L2/CTSA/PIP5K1A/PIK3R2/PLA2G6/PIK3C3/LPCAT2/GPAT4/RGL1/TBL1XR1/AGPS/MED16/MED7/MED8/NCOR1/NEU3/ORMDL1/ABCC3/PIK3R1/TGS1/PPP1CA/SPTSSA/SIN3A/STARD4/CBR1/ARF1/PLD4/MED28/NPAS2/VAC14/SIN3B/EP300/ACOT1/ACOT2/CPTP/RAB4A/LSS/SMPD2/ASAH1/PLEKHA8/ACER2/CCNC/CDIPT/MED11…	AG-IMP1	742	518	0.7
MIKKELSEN_MCV6_HCP_WITH_H3K27ME3	427	0.329232	7.72789	1.67337e-40	3.57585e-38	1.48977e-38	4357	tags=52%	list=20%	signal=43%	HMX1/NHLH2/KLHL40/TCTE1/ECEL1/SLITRK3/CARTPT/TMEM151B/TCERG1L/CNTN2/SYNDIG1L/DSCAM/HES5/POU3F3/C1QL4/CLGN/CACNG4/PTPRT/HOXC10/PYY/SYT16/GRP/DRD4/FBLL1/NEUROD1/GFRA3/FGF8/BRSK2/IRX1/SYT2/SSTR1/CHAT/TBXT/FOXF1/VSTM2L/TTC9B/DLGAP2/IGSF21/SLC18A3/BEX1/SEZ6L/PSD2/FSTL4/FIBCD1/HOXC9/BEX1/GJB6/PCNX2/CHRDL2/DPYSL4/SLC6A1/DOK6/LMO1/CBLN1/SLC18A2/ADRA2C/STMN3/LAMP5/CRLF1/RAB11FIP4/SCTR/FBXO41/RTN4R/PANX2/R…	AG-IMP1	438	225	0.51
PUJANA_BRCA1_PCC_NETWORK	1517	0.18093	7.84788	2.16104e-40	4.39239e-38	1.82996e-38	9151	tags=58%	list=42%	signal=36%	CDH8/CTAG2/GRIK1/NRL/GLRA3/HRK/GRP/MAGEA4/FGF8/CDC25C/RIMS1/LARP7/STMN1/PCLAF/KIFC1/CACNA1E/UBE2C/RRM2/LIN7A/NDC80/TOP2A/TROAP/CCNB1/KIF2C/CENPF/RAD51AP1/PHOX2B/MELK/HMGB2/EXO1/MYBL2/SPC25/EFNA3/CDC6/MLANA/KNTC1/DLGAP5/STIL/FOXM1/BRCA1/MYB/OPRL1/EYA4/KIFC1/TTK/MKI67/HMMR/GPR3/PRIM1/KIF11/CENPA/PLK1/LAMC2/BCAT1/HNF1A/CDK1/BUB1/CCNA2/TIMM8A/AURKB/ESPL1/CDK5R2/ADAM22/FCHO1/TPX2/EFCAB11/TK1/PKMYT1/KI…	AG-IMP1	1625	924	0.57
REACTOME_CELL_CYCLE_MITOTIC	512	0.300293	7.74183	2.21359e-40	4.39239e-38	1.82996e-38	9101	tags=70%	list=42%	signal=42%	CCNA1/TUBB2B/H2BC5/H2AC4/TUBB3/CDC25C/TUBB4A/H2BC14/UBE2C/RRM2/NDC80/TOP2A/SKA1/H3C7/BIRC5/CCNB1/KIF2C/CENPF/CENPH/MYBL2/SPC25/CDC6/KNTC1/NUF2/FOXM1/MCM10/CDCA5/HMMR/KNL1/TUBA1A/PRIM1/CENPA/PLK1/CDK1/TUBB2A/BUB1/CCNA2/AURKB/ESPL1/TPX2/TK1/PKMYT1/TUBB/NCAPG/SGO1/NCAPH/NSL1/SPC24/ESCO2/FBXO5/CENPE/CENPU/H2AC8/NCAPD2/SGO2/TUBG2/AURKA/KIF20A/KIF18A/KIF23/CDT1/NCAPG2/CDCA8/ORC1/NEK2/BORA/NUP210/MASTL/…	AG-IMP1	561	370	0.66
CAIRO_HEPATOBLASTOMA_DN	255	-0.421548	-7.73033	2.72776e-40	5.226e-38	2.17725e-38	6076	tags=71%	list=28%	signal=51%	FETUB/DHRS1/GADD45G/GNE/CIDEB/STARD5/PEMT/HAL/CDA/GSTZ1/TMEM131L/CDC37L1/CREM/LEPR/GRAMD1C/ZC3H12A/HGFAC/SLC37A4/MAT1A/ENDOG/IGFALS/LONP2/RCL1/GOT1/ADGRA3/ETS2/C6/DAO/ABAT/MCL1/SLC46A3/ARHGEF26/ST3GAL6/ZFAND5/FCGR2B/CHST7/F11/DDT/NR1I2/C8G/CBS/UGP2/RETREG1/IGF1/IL1RAP/SOCS2/STAB1/SERPING1/NAMPT/ACAT1/OSBPL1A/PDLIM5/ANO1/CYP4F3/ACAA1/VSIG4/VIPR1/INSIG1/MAN1C1/SLC25A15/GAREM1/ETNPPL/GYS2/NAT2/EPHA2…	AG-IMP1	267	198	0.74
REACTOME_METABOLISM_OF_RNA	632	0.271399	7.79672	9.14541e-40	1.69373e-37	7.0564e-38	9101	tags=67%	list=42%	signal=40%	ELAVL2/NXF2/NXF2B/CDC5L/SNRPN/NUP210/PRKCA/RPL3L/NXF2/NXF2B/RPP25/MAPK11/HNRNPA1/RNPS1/IGF2BP1/ALYREF/IGF2BP3/EIF4A3/NUP58/CASC3/RPL31/DDX39B/TRMT1/RPS7/NOP56/APOBEC2/LSM11/U2AF1L4/TSR3/RBMX/CTNNBL1/ADAT3/RPL19/LSM2/RPL22L1/HNRNPA0/NUP85/GEMIN2/RPL32/LSM5/NUP155/EIF4A3/POLR2D/HNRNPD/DDX39A/NUP37/NUP93/DIS3/CSNK1E/CPSF6/GSPT2/U2AF1/LSM7/RPS15/SNRPE/SNRPF/NUP62/NUP107/RRP1/NOP58/UTP14C/UTP14A/HNRNP…	AG-IMP1	674	456	0.68
CAIRO_HEPATOBLASTOMA_CLASSES_UP	588	0.276949	7.72766	1.61024e-39	2.88596e-37	1.20235e-37	9088	tags=69%	list=42%	signal=41%	UNC93A/IGSF1/CDC25C/CCNB1IP1/KIF18B/UBE2C/RRM2/NDC80/TOP2A/FKBP1B/BIRC5/CCNB1/EPCAM/KIF2C/CENPF/RAD51AP1/HMGB2/CDC6/KNTC1/KIF22/DLGAP5/KIF15/MCM10/TTK/PBK/MKI67/HMMR/ASPM/KIF11/CENPA/PLK1/CDK1/KIF4A/BUB1/CCNA2/AURKB/AFP/UPK3A/TPX2/KIF14/DTL/NCAPG/NUSAP1/FBXO5/SPAG5/DDC/NCAPD2/PRC1/AURKA/KIF20A/KIF18A/KIF23/CDT1/NCAPG2/MYL6B/HMGA1/BZW2/CDCA8/NEK2/BORA/TFRC/JPT1/NUP210/TRIP13/CENPI/CCNF/FANCA/DBF4/…	AG-IMP1	612	418	0.68
PUJANA_CHEK2_PCC_NETWORK	725	0.247058	7.74032	2.99824e-38	5.2057e-36	2.16879e-36	9047	tags=64%	list=42%	signal=39%	CTAG2/NRL/FGF8/RIMS1/LARP7/STMN1/PCLAF/KIFC1/UBE2C/RRM2/NDC80/TOP2A/TROAP/CCNB1/KIF2C/CENPF/RAD51AP1/MELK/HMGB2/EXO1/MYBL2/SPC25/CDC6/KNTC1/DLGAP5/STIL/FOXM1/BRCA1/KIFC1/TTK/MKI67/HMMR/KIF11/CENPA/PLK1/LAMC2/BCAT1/CDK1/BUB1/CCNA2/TIMM8A/AURKB/ESPL1/TPX2/KIF14/WDHD1/NSL1/CENPE/SPAG5/NCAPD2/ARHGAP11A/AURKA/CDT1/BARD1/TFRC/NUP210/RECQL4/TRIP13/KHDRBS2/GTSE1/CENPI/CCNF/POLE/RNFT2/DBF4/CCNB2/CCNE2/CDC…	AG-IMP1	762	492	0.65
BLALOCK_ALZHEIMERS_DISEASE_UP	1573	-0.171576	-7.42148	4.20425e-38	6.89784e-36	2.87377e-36	9214	tags=56%	list=43%	signal=35%	PRL/PRL/PRL/PRL/PRL/PRL/PRL/PRL/PRL/PRL/PRL/PRL/PRL/PRL/PRL/PRL/PRL/PRL/PRL/PRL/ROS1/SAP25/SERPINA3/SERPINA3/SERPINB4/SERPINB4/SERPINB4/SERPINB4/SNAPC1/SPOP/SPOP/SPOP/TAS2R16/SPOP/SPOP/SPOP/SPOP/SPOP/SPOP/SPOP/SPOP/SPOP/TES/TREX1/UGT1A10/UGT1A10/FNBP1/NT5C/POLR1B/EIF4B/MARCHF6/PER1/CDC5L/PHF21A/ING2/ARHGAP1/MED1/FOXN3/SENP3/BTRC/EHD1/ZC3H7B/KAT6A/LATS1/PGLS/FAM50A/PDIA4/JUN/NOSIP/DESI2/HDAC1/ING3…	AG-IMP1	1671	1004	0.6
BURTON_ADIPOGENESIS_6	185	-0.470125	-7.20948	4.22114e-38	6.89784e-36	2.87377e-36	8177	tags=84%	list=38%	signal=53%	PLA2G6/ISCA1/APOE/ARL4A/GDF5/CBR1/COL15A1/COX5B/CHCHD3/ATP5F1D/CIB2/COX7A2/PEX19/UNC119/NDUFB3/FMC1/FAM126B/COQ5/SAMM50/GSR/NDUFB9/UCK1/SOX15/FAH/CDIP1/LIAS/NDUFA9/ORM2/DGAT1/DLST/CS/NDUFB6/PRXL2A/NDUFB5/TANK/UQCRQ/DHRS7B/SLC19A1/ORM2/LONP2/NDUFB8/SDHC/NDUFS3/PSEN2/DLAT/ACAD9/PLA2G12A/REEP5/UQCRC2/CDKN2C/UQCRC1/CS/UQCR10/HSD17B12/DDT/DLD/SUCLG1/NDUFC1/UQCRB/RNF11/PDHB/NES/APMAP/BBLN/PARM1/POLN/ND…	AG-IMP1	191	162	0.85
DODD_NASOPHARYNGEAL_CARCINOMA_DN	1277	0.189334	7.65153	4.4624e-38	7.08374e-36	2.95122e-36	9068	tags=58%	list=42%	signal=36%	NFE2L3/VASH2/SCNN1G/PLPP4/CDC25C/ITGB6/SLCO5A1/STMN1/LRR1/PCLAF/HOXC9/FERMT1/KIF18B/UBE2C/RRM2/NDC80/TOP2A/TICRR/MLLT11/TMEFF1/BIRC5/PIMREG/CCNB1/NEIL3/KIF2C/SKA3/CENPF/RAD51AP1/MELK/CENPH/HMGB2/EXO1/RAD54B/DEPP1/CDC6/UHRF1/KNTC1/SGIP1/DEPDC1B/NUF2/DLGAP5/FOXM1/BRCA1/KIF15/MCM10/CNTNAP2/CDCA5/ANGPT2/TTK/SLC35F2/IQGAP3/PBK/ANKRD22/UBE2T/MKI67/HMMR/KNL1/MTFR2/ASPM/PRIM1/KIF11/CENPA/CDK1/KIF4A/BUB1/…	AG-IMP1	1406	781	0.56
SHEDDEN_LUNG_CANCER_POOR_SURVIVAL_A6	435	0.313297	7.42991	4.61129e-38	7.11676e-36	2.96498e-36	8160	tags=67%	list=38%	signal=43%	ZSCAN5A/UGT8/CORT/CDC25C/STMN1/PCLAF/ELOVL4/KIF18B/UBE2C/RRM2/NDC80/TOP2A/TROAP/SKA1/TMEFF1/BIRC5/PIMREG/CCNB1/NEIL3/CDK5R1/KIF2C/CENPF/RAD51AP1/EGLN3/MELK/HMGB2/EXO1/MYBL2/PAX8/SPC25/CDC6/SLC16A3/KNTC1/DLGAP5/PITX1/FOXM1/KIF15/MCM10/CDCA3/ANGPT2/TTK/PBK/MKI67/SHCBP1/SLC38A1/HMMR/ASPM/PRIM1/KIF11/CENPA/CDK1/KIF4A/BUB1/CCNA2/TIMM8A/AURKB/AFP/FCHO1/E2F8/TPX2/TK1/KIF14/RACGAP1/DTL/STC1/PRR7/WDHD1/NC…	AG-IMP1	459	306	0.67
BENPORATH_ES_WITH_H3K27ME3	1030	0.204559	7.48449	6.95945e-37	1.04505e-34	4.35386e-35	4387	tags=39%	list=20%	signal=33%	ADARB2/EGR4/KLHL1/SIX3/GAD2/GRIK1/ADCYAP1/CALCR/CCNA1/SERTM1/GPR6/TCTE1/ECEL1/SLITRK3/GABRB2/HOXA13/NEFL/CDH7/TBR1/PLPPR1/TACR1/POU3F2/DCX/GAST/HMX3/ELAVL2/CNTN2/DKK1/C1orf94/HRK/HES5/KCNV1/GPR26/NPAS4/PTPRT/DLK2/PYY/DPYSL5/OXCT2/PCDH8/SHOX2/TLX3/STK32B/KCNH7/DCLK1/SCNN1G/DRD4/NEUROD1/HMX2/ISL1/FGF8/SLC6A11/SORCS1/IRX1/PRR18/SSTR1/TBXT/FOXF1/INSM2/SLCO5A1/ADCY8/HOXC11/IGSF21/NPTX1/ELAVL3/TRIM9/GJ…	AG-IMP1	1115	412	0.37
SMID_BREAST_CANCER_NORMAL_LIKE_UP	427	-0.312048	-7.5572	1.22538e-36	1.79164e-34	7.46432e-35	5791	tags=58%	list=27%	signal=43%	FLRT2/LILRA4/LILRB3/ABLIM1/SELE/CD180/VILL/FLT3LG/PECAM1/CELF2/FYB1/LEPR/LY9/NCF4/LRCH4/PLTP/EZH1/RAC2/GPR18/RUNX3/NLRP1/NCKAP1L/TEP1/TNFRSF17/ICAM2/LILRA4/LILRB3/ARHGAP4/NLRP3/BTK/PELI2/ACVRL1/SORBS1/PLAC8/GZMB/CSGALNACT1/RUBCNL/STAP1/SLA/WIF1/SRGN/LAT/CHRDL1/VAMP1/MS4A6A/MFAP4/AOAH/SH2D1A/P2RY14/ADGRF5/CD38/GMFG/TRAF3IP3/IGF1/ICOS/CFI/SNX1/CYLD/SERPING1/CRYAB/ST6GAL1/KCTD7/NCF1/MRC1/ID3/RASA4/C…	AG-IMP1	484	272	0.56
CARRILLOREIXACH_HEPATOBLASTOMA_VS_NORMAL_UP	761	0.231038	7.2836	1.08309e-34	1.54299e-32	6.42839e-33	7328	tags=55%	list=34%	signal=38%	APBA2/DKK1/VASH2/RTKN2/ZCCHC12/MATN3/TRIM71/NPTX1/STMN1/RIMKLA/HFM1/SEPTIN3/ELOVL4/SPOCK1/GJB6/FERMT1/NRXN3/CTNNA2/FOXJ1/TICRR/SRRM3/ZNF711/DUSP26/TMC7/FRRS1L/LY6H/NTM/CREG2/ADRA2C/GNG4/CELSR3/CDK5R1/EPCAM/CENPF/RCOR2/HMGB2/TRIM46/RAB39B/CACNA1B/EFNA3/MIS18BP1/ZNF853/GAREM2/GPC2/KIF15/CACNA1I/SIX2/ERP27/RNF157/GDPD1/DPF1/SHCBP1/CACNB4/MTFR2/ASCL5/SOGA3/FRMD3/BCAT1/KIF4A/BUB1/HASPIN/ZCCHC12/MDK/CP…	AG-IMP1	893	432	0.48
SANSOM_APC_TARGETS_DN	342	-0.337962	-7.21259	1.264e-34	1.7557e-32	7.31457e-33	6095	tags=57%	list=28%	signal=42%	PCDHA13/SLC35C2/JAK2/DHRS1/ITGB2/SIRPA/PTPRC/DGKA/CIDEB/SELPLG/LAT2/ACOX1/GPR89A/RDH5/FLT3LG/SYNPO/DDHD2/PAFAH2/ACP5/TGFB1/DGAT1/ITGA3/PTPRE/FAHD1/NUMB/PLTP/ABCB9/CAPN9/RAC2/DNASE1/PRXL2A/SULT2B1/PRRG2/TEP1/TNFRSF17/SERPINB9/AGR2/ICAM2/CD28/EVI2A/DAO/SPHK2/ACOT13/GZMB/ABCD1/CDKN2B/SLC2A2/SRGN/HIC1/VDR/NBL1/INPP5D/ARHGDIB/SIRPA/RASSF2/SLC7A8/SDF4/MERTK/LTBP4/ADORA2B/AAMDC/LPGAT1/RMDN3/WDTC1/ICOS/T…	AG-IMP1	366	235	0.64
KONG_E2F3_TARGETS	96	0.603942	7.14856	2.78237e-34	3.77045e-32	1.57084e-32	3660	tags=76%	list=17%	signal=64%	PCLAF/UBE2C/TOP2A/CCNB1/KIF2C/CENPF/RAD51AP1/MELK/CENPH/HMGB2/SPC25/CDC6/NUF2/DLGAP5/BRCA1/MYB/CDCA5/CDCA3/IQGAP3/PBK/UBE2T/MKI67/SHCBP1/HMMR/PRIM1/KIF11/PLK1/BUB1/CCNA2/TPX2/TK1/RACGAP1/CHAF1B/PSORS1C2/NCAPG/NUSAP1/NCAPH/DEPDC1/TACC3/NCAPD2/PRC1/AURKA/KIF20A/NCAPG2/ASF1B/CCNF/CDC20/ERCC6L/RAD51/SPDL1/DNA2/EZH2/CBX2/NASP/CDC7/CENPK/SMC2/SYCE2/CCNE1/H4C4/HJURP/H4C14/SKP2/DCK/FIGNL1/LMNB1/TYMS/RAD5…	AG-IMP1	99	74	0.75
CHIANG_LIVER_CANCER_SUBCLASS_PROLIFERATION_DN	169	-0.469729	-7.01317	3.40078e-34	4.49874e-32	1.87426e-32	5012	tags=74%	list=23%	signal=57%	MAT1A/LONP2/RCL1/MTHFD1/SULT2A1/MYO1B/ACBD4/C6/DAO/ABAT/SLC46A3/SLC2A2/ST3GAL6/ABCB4/NR1I2/APOA5/ADH6/HPD/TTPA/KNG1/CES2/NUDT6/ETNK2/SERPING1/PNPO/CYP4F3/SELENOO/MLYCD/HNF4A/ETNPPL/GYS2/NAT2/GPT/RDH16/AMDHD1/RDH16/NAT2/AQP9/SERPINC1/GCDH/KLF9/MPDZ/EHHADH/DHTKD1/CYP4A22/CYP4A11/CYP4F11/CYP4F2/SLC16A2/PFKFB1/ABCA6/POR/CYP8B1/HAAO/SCP2/CYP27A1/ECM2/ETFDH/ACYP2/HIBADH/NUDT7/ADRB2/BTD/FMO3/F12/NAGS/SR…	AG-IMP1	179	152	0.85
SOTIRIOU_BREAST_CANCER_GRADE_1_VS_3_UP	147	0.492992	7.24851	1.03385e-33	1.33583e-31	5.56531e-32	4555	tags=70%	list=21%	signal=56%	STMN1/KIFC1/KIF18B/UBE2C/RRM2/NDC80/TOP2A/TROAP/BIRC5/PIMREG/CCNB1/KIF2C/CENPF/MELK/EXO1/MYBL2/RAD54B/DLGAP5/STIL/FOXM1/KIF15/MCM10/CDCA3/KIFC1/TTK/MKI67/HMMR/ASPM/TUBA1A/KIF11/CENPA/PLK1/CDK1/KIF4A/BUB1/CCNA2/AURKB/ESPL1/E2F8/TPX2/PKMYT1/DSCC1/KIF14/RACGAP1/POLQ/NCAPG/NUSAP1/NCAPH/FBXO5/CENPE/CENPU/TACC3/SPAG5/PRC1/AURKA/PARPBP/KIF20A/NCAPG2/CDCA8/NEK2/JPT1/TRIP13/GTSE1/CENPI/CEP55/CCNB2/CCNE2/C…	AG-IMP1	154	106	0.69
PUJANA_BRCA2_PCC_NETWORK	401	0.307423	7.07363	1.34183e-33	1.69436e-31	7.05905e-32	9043	tags=71%	list=42%	signal=42%	CLGN/GLRA2/CDC25C/LARP7/STMN1/PCLAF/KIFC1/UBE2C/RRM2/NDC80/TOP2A/TROAP/TOX/CCNB1/KIF2C/CENPF/RAD51AP1/MELK/HMGB2/MYBL2/SPC25/CDC6/KNTC1/KIF22/DLGAP5/STIL/FOXM1/BRCA1/MYB/KIFC1/TTK/MKI67/HMMR/PRIM1/KIF11/CENPA/CDK1/BUB1/CCNA2/AURKB/ESPL1/TPX2/KIF14/WDHD1/NCAPH/CENPE/SPAG5/NCAPD2/AURKA/KIF23/CDT1/CAMK2B/BARD1/DPY19L2/GTSE1/CCNF/FANCA/POLE/DBF4/CCNB2/CCNE2/PRKCA/CDC20/UNG/MAD2L1/LIG1/GINS1/DNA2/EZH2…	AG-IMP1	426	293	0.69
REACTOME_NEURONAL_SYSTEM	397	0.309194	7.06774	2.20115e-33	2.71769e-31	1.13224e-31	6932	tags=63%	list=32%	signal=43%	GAD2/GRIK1/KCNK10/APBA2/SLITRK3/GABRB2/NEFL/KCNH8/TUBB2B/GLRA3/KCNV1/GRIA1/CACNG4/TUBB3/KCNH7/BEGAIN/GLRA2/SLC6A11/TUBB4A/SYT2/GABRA1/RIMS1/CHAT/ADCY8/GABRR1/DLGAP2/SLC18A3/GJD2/SLC1A2/ACTN2/HCN1/CACNG3/KCNH4/CACNA1E/NRXN3/LIN7A/CPLX1/SLC6A1/AKAP5/ADCY1/SLC18A2/LRFN2/KCNMB4/GNG4/GNG3/PPFIA2/LRRTM2/PANX2/CACNA1B/GRIP1/KCNJ9/LRRTM1/CACNB1/GABRQ/GNG10/SLITRK5/PPFIA3/LRRC7/APBA1/KCNQ2/LRRC4B/LRRTM3/R…	AG-IMP1	411	250	0.61
KINSEY_TARGETS_OF_EWSR1_FLII_FUSION_UP	1219	0.178843	7.02198	1.26867e-32	1.53234e-30	6.38401e-31	9106	tags=55%	list=42%	signal=34%	SSX2/POU3F2/SSX2/CLGN/DPYSL5/AMPD1/STK32B/SSX2/SCNN1G/CDC25C/RNF138/CLCA1/TOX2/ADD2/LRR1/TFAP2B/PCLAF/KIF18B/RRM2/NDC80/ARG2/TOP2A/TICRR/TROAP/SKA1/DUSP26/BIRC5/PIMREG/CCNB1/NEIL3/KIF2C/SKA3/CENPF/RAD51AP1/MELK/CENPH/HMGB2/EXO1/MYBL2/HOXD13/RAD54B/SPC25/CDC6/UHRF1/SFRP2/KNTC1/DEPDC1B/NUF2/DLGAP5/GRM2/MAP7D2/PNMA2/NRN1/FOXM1/BRCA1/KIF15/MYB/MCM10/CNTNAP2/CDCA5/CDCA3/INSYN2B/FANCD2/TTK/SLC35F2/IQGA…	AG-IMP1	1291	754	0.58
BENPORATH_CYCLING_GENES	617	0.238871	6.78439	1.21697e-31	1.43861e-29	5.99354e-30	8813	tags=63%	list=41%	signal=39%	ZSCAN5A/ERN2/CDC25C/LARP7/PCLAF/KIFC1/ASPHD2/UBE2C/RRM2/NDC80/TOP2A/TROAP/BIRC5/PIMREG/CCNB1/NEIL3/KIF2C/CENPF/RAD51AP1/MELK/HMGB2/EXO1/CDC6/MIS18BP1/UHRF1/DEPDC1B/KIF22/NUF2/DLGAP5/STIL/FOXM1/BRCA1/CDCA3/KIFC1/CD24/FANCD2/TTK/CLSPN/PBK/UBE2T/MKI67/SHCBP1/HMMR/TUBA1A/PRIM1/SLC25A27/KIF11/CENPA/PLK1/TUBB2A/BUB1/CCNA2/AURKB/ESPL1/E2F8/TPX2/INSM1/PKMYT1/DSCC1/KIF14/DTL/KNSTRN/CHAF1B/POLQ/PIF1/PDXP/C…	AG-IMP1	648	404	0.62
NABA_MATRISOME	934	-0.199392	-6.92619	1.24777e-31	1.44429e-29	6.01721e-30	5127	tags=36%	list=24%	signal=29%	FNDC8/SULF2/HGFAC/HYAL2/HPSE/BMP6/FASLG/TDGF1/ADAM15/CTSS/CCL15/CCL23/IGFALS/MEGF9/CTHRC1/INHA/INSL3/SERPINB9/OMD/TNFSF14/ADAM2/ADAM18/CSTA/OIT3/VEGFB/SEMA3F/ADAM7/TIMP1/LGALS8/ADAMTS16/ELFN1/TNFSF4/CCL24/SEMA4A/LMAN1/TGM4/CRISPLD2/GDF3/COLEC10/PCSK6/IGFBP7/CLEC2D/FSTL3/CSPG5/WIF1/SRGN/CCL8/MUC19/CHRDL1/SFRP4/C1QTNF1/CLEC2D/ADAMTSL1/ADAMTS9/MFAP4/ADAM9/NTN5/LTBP4/CTF1/CST3/FGF11/EMILIN2/TNFSF13/S…	AG-IMP1	1026	442	0.43
HOUNKPE_HOUSEKEEPING_GENES	1110	-0.18235	-6.8451	1.27506e-31	1.44576e-29	6.02331e-30	16548	tags=94%	list=77%	signal=23%	PRCC/CDC5L/NFYB/MORF4L2/GTF2F1/SUB1/SSNA1/PRDM4/TCP1/RBM8A/KDM1A/MCRS1/YWHAQ/LDB1/IPO9/UBA2/DCTN2/SF3B6/KDM4B/NFATC2IP/CBX1/TRIM28/AGAP3/NOB1/SMARCB1/SF3A2/SNRPD3/H2AZ2/SP2/KLHDC10/UBFD1/RAB6A/PSMD3/EMD/CDC5L/PRKAR2A/PRPF38A/EIF3K/CALM1/EDC3/LRRC59/TMEM251/UBE2Z/CIPC/ELAVL1/DYNC1LI1/LRPAP1/BOD1/THAP11/SRSF1/CD2BP2/CUEDC2/CCAR2/RNF113A/LCMT1/RBM25/PCMT1/PBX2/HGS/GPI/PSMC5/MYDGF/SARS1/ZNF777/NUDT21…	AG-IMP1	1129	1067	0.95
LANDIS_ERBB2_BREAST_TUMORS_324_DN	149	-0.475552	-6.64318	1.32712e-31	1.4747e-29	6.14389e-30	6523	tags=77%	list=30%	signal=54%	COL5A1/PGM1/RAB34/NDUFS5/LPIN1/MOCS2/UCK1/POSTN/NPC2/NDUFAB1/GYG1/SNRK/GSTZ1/DGAT1/DERL1/CCL11/NDUFV1/PTPRB/RRAGC/IDH2/BNIP2/SORBS1/PLAC8/ST3GAL6/UQCR10/ANGPTL2/SULT1A1/TGFBI/TSC22D1/MRC1/ETFB/CD34/PHYH/ATP1B3/ACAA1/FEZ2/APLP2/DHRS7/QKI/PDHA1/AUH/CD151/MKNK2/MFNG/CYB5A/ABHD5/NR1H3/DHRS7/ADIPOR2/SRPX/GPD2/LYL1/SOWAHC/BCKDHB/CDC34/EIF4EBP1/MMP3/FADS1/ALAD/AHNAK/PPP2R5A/SCP2/FZD4/CAVIN3/HTRA1/SLC27A…	AG-IMP1	151	123	0.81
ACEVEDO_LIVER_CANCER_DN	513	-0.264429	-7.03002	1.36653e-31	1.48871e-29	6.20225e-30	8734	tags=67%	list=40%	signal=41%	ZG16/MARCHF6/SLC25A47/VTN/TGDS/FKBP4/CDK9/KAT6A/ABHD10/TMEM97/MPDU1/CHMP7/RPF2/UBE2J1/PHF13/PRKAG2/IDNK/SAP18/MRPS2/PAM16/BOK/THOP1/LYRM1/SAP18/RGL1/ACP2/JMJD8/SLC25A23/RNF115/VARS2/CCDC28A/ARL6IP1/FN3KRP/STK11/HSPA5/LRRC28/RAB26/ANKRD46/COX4I1/MICU1/MTRF1/ATXN2/WDR72/TPCN2/CSK/THOC2/SYNJ2BP/PSMA2/ACOT12/SCD/GNA11/DIAPH1/PHKA2/GSTP1/RPUSD4/SRF/FERMT2/VAV2/URGCP/NFKBIA/NUDT14/STAP2/RCN1/FAM32A/KDM…	AG-IMP1	540	367	0.68
CAIRO_HEPATOBLASTOMA_CLASSES_DN	205	-0.40938	-6.71636	2.13856e-31	2.28497e-29	9.51962e-30	7147	tags=73%	list=33%	signal=50%	TUT7/WASHC3/TRADD/MYL12B/BLOC1S1/NAXD/MYLK/SPTBN1/LPXN/PRKCH/NFKBIA/FABP3/SLC30A1/IL1R1/SMAD7/ZBTB20/SGPL1/SNRK/SYNPO/PLXNB2/ALDH3A2/HOMER2/UQCRQ/RPS27L/PTPRB/CYP1A1/KDM2A/SLCO1B3/SLCO1B1/DAO/BCL6/BHLHE40/NBL1/BLNK/ADH6/ACSL5/HPD/IGF1/RBP1/CYLD/SERPING1/TK2/CD81/LIMS2/TSC22D1/SPON1/TJP1/TRANK1/PHYH/GATM/PSME2/CTSO/C1S/UBA7/MAN1C1/KLRB1/PSME2/MAST4/HSPB6/MAP3K5/ENG/JADE2/RAMP3/EMCN/AQP9/NR1D2/RARR…	AG-IMP1	215	159	0.74
WEST_ADRENOCORTICAL_TUMOR_DN	517	-0.264338	-6.97099	2.88159e-31	3.02077e-29	1.25851e-29	6205	tags=55%	list=29%	signal=40%	PLD1/MAP3K11/GEM/DNAJC4/EIF2D/POSTN/FUT8/PARVA/PHKG1/DHRS1/FAH/SMTN/SIRPA/MEPCE/DGKA/NGFR/RHOT1/ABLIM1/PHACTR2/IFI35/EIF4EBP3/CYP7B1/CCDC85B/POLDIP2/CNN2/MMP23B/CREM/LEPR/NCF4/CTTN/CNP/BGN/IRF5/PLTP/ALDH3A2/MSRA/DYNLT3/FBXW4/MID2/ICAM1/JUNB/RSC1A1/OMD/MAOB/MINAR1/LUZP2/GBX1/SORBS1/CRISPLD2/OGT/CAMK1/UBXN1/RER1/ST3GAL6/RASIP1/CHRDL1/SFRP4/C1QTNF1/MPST/NBL1/CNNM2/SIRPA/NAA60/SLC47A1/RASSF2/TPD52L1/…	AG-IMP1	544	296	0.54
REN_ALVEOLAR_RHABDOMYOSARCOMA_DN	398	-0.293719	-6.83859	4.45299e-31	4.58163e-29	1.90879e-29	7878	tags=66%	list=37%	signal=43%	VEGFC/ARF4/YIPF6/MFGE8/STX7/SH3BGRL3/RHOC/CBR1/ARF1/IFT20/LOXL1/RABAC1/ENDOD1/NRP1/EDIL3/TMEM43/PRPS2/EMP1/ATP6AP1/MMP14/SFXN3/RAB1A/SNX2/RAC1/GRN/GALNT1/TFPI2/RAB5C/GLRX/MYLK/PITPNA/LEPROT/CLIP1/AXL/RAB21/NSMAF/EXT1/COL5A1/PLEKHB2/PLAUR/EBP/CHMP2B/SMAD7/CUL4B/TMEM165/YIPF5/GNS/FKBP14/TMED5/RRBP1/UBE2A/PTEN/PARVA/ATP6V0E1/CREB3L2/TMOD3/SMTN/WIPI1/GNAI2/PDXK/CEMIP/YKT6/MFSD1/SLC35A2/OSMR/TMED3/ITG…	AG-IMP1	407	266	0.65
ZWANG_TRANSIENTLY_UP_BY_2ND_EGF_PULSE_ONLY	1362	0.165573	6.93105	5.52652e-31	5.58279e-29	2.3259e-29	4908	tags=31%	list=23%	signal=26%	DDX3Y/CDH8/EGR4/KLHL1/CTAG2/KCNK10/SPDYE3/TCTE1/MC4R/GABRB2/CDH7/TBR1/ERN2/KCNH8/MPPED1/TDRD9/CNTN2/DKK1/HRK/KCNV1/GPR26/C1QL4/GRIA1/DPYSL5/OXCT2/DRC7/NMRK2/AMPD1/PCDHA3/PRSS50/PIWIL1/HAPLN2/PAPOLB/CRYGC/DRD4/ANKS1B/TSGA10IP/PIP5KL1/MOV10L1/ANKRD1/HMX2/MAGEC2/NAALADL1/IL22/KCNE2/GABRA1/ABCB5/CSRNP3/RIMS1/MELTF/TNNC2/TBXT/CCDC60/HAPLN4/CT45A3/GABRR1/C2CD6/CLCA1/SLC22A16/BEX1/RIMKLA/CTRB1/SEPTIN3/A…	AG-IMP1	1938	556	0.29
REACTOME_INNATE_IMMUNE_SYSTEM	970	-0.19454	-6.87285	1.17319e-30	1.16398e-28	4.84935e-29	12406	tags=71%	list=57%	signal=32%	DEFA5/DEFA3/DEFA4/DEFA6/DEFA1B/DEFA1/BPIFA1/BPIFA1/KLRC2/CLEC4C/CST3/DEFA4/DEFA5/DEFA1B/DEFA1/DEFA6/DEFA3/DEFA3/DEFA6/DEFA1B/DEFA1/DEFA4/DEFA5/DEFA1/DEFA3/DEFA5/DEFA1B/DEFA4/DEFA6/DEFA3/DEFA6/DEFA5/DEFA1/DEFA1B/DEFA4/DEFA3/DEFA6/DEFA5/DEFA1/DEFA1B/DEFA4/DEFA3/DEFA6/DEFA5/DEFA4/DEFA1B/DEFA1/DEFA5/DEFA6/DEFA1/DEFA4/DEFA1B/DEFA3/DEFA3/DEFA6/DEFA1B/DEFA4/DEFA5/DEFA1/DEFA4/DEFA6/DEFA1/DEFA1B/DEFA5/DEF…	AG-IMP1	1124	1034	0.92
REACTOME_PROCESSING_OF_CAPPED_INTRON_CONTAINING_PRE_MRNA	237	0.379966	6.92969	1.78051e-30	1.73553e-28	7.23055e-29	9101	tags=75%	list=42%	signal=44%	ELAVL2/NXF2/NXF2B/CDC5L/SNRPN/NUP210/NXF2/NXF2B/HNRNPA1/RNPS1/ALYREF/EIF4A3/NUP58/CASC3/DDX39B/U2AF1L4/RBMX/CTNNBL1/LSM2/HNRNPA0/NUP85/LSM5/NUP155/EIF4A3/POLR2D/HNRNPD/DDX39A/NUP37/NUP93/CPSF6/U2AF1/LSM7/SNRPE/SNRPF/NUP62/NUP107/HNRNPH1/THOC2/LSM8/LSM3/ALYREF/CWC22/SRSF3/POM121/POM121C/CWC22/ALYREF/SRSF7/EFTUD2/PCBP2/PRPF3/DDX5/SF3A1/CDC5L/CWC22/HNRNPA3/SNRPC/PRCC/CDC5L/GTF2F1/RBM8A/POLR2I/CPSF4/…	AG-IMP1	244	206	0.84
MCBRYAN_PUBERTAL_BREAST_4_5WK_DN	189	-0.417706	-6.50222	1.5377e-29	1.47301e-27	6.13684e-28	7052	tags=73%	list=33%	signal=49%	NID1/JAG1/SCD/CSNK2A1/FMC1/KDM5C/COQ5/FABP3/MLX/CUX1/ZFP91/CARHSP1/EIF4G1/MBTPS1/PPARGC1B/DDX6/SH2B3/YKT6/CPT1B/PPP6R3/GID4/CDH5/RCC1L/ZNF106/ANXA8L1/AKT1/BPNT1/NIPSNAP3A/IGFALS/PPA1/GYS1/GOLPH3/SORBS1/GK/EXTL3/OGT/PTGES2/MTCH2/ATPAF2/LASP1/CHRDL1/SOD2/EPB41L2/DLAT/IMMT/DNM2/TMEM14C/ACAD9/UBE4A/ZFAND5/AHCYL1/LETMD1/SUCLG1/UBE3A/CISD1/IDH3B/PPP1R3C/ETS1/PDK1/ACAT1/KLHL2/RPS6KA3/PER3/EHD2/TIE1/PCMT…	AG-IMP1	202	146	0.72
REACTOME_FATTY_ACID_METABOLISM	168	-0.439456	-6.51644	6.70427e-29	6.31338e-27	2.63028e-27	5878	tags=73%	list=27%	signal=54%	PRKAA2/CYP4F8/NDUFAB1/CPT1B/ACOX1/ACSF3/MID1IP1/DPEP3/HTD2/NUDT19/ALDH3A2/CBR4/ECI2/CYP1A1/MMAA/ACBD4/ACOT13/PTGES2/ABCD1/PCTP/MCAT/HSD17B12/CYP4F8/MCEE/ACSL5/RXRA/TBXAS1/ACBD5/ACOT9/GPX4/HACD2/ACOT1/ACOT2/PTGS1/PPARD/PPT1/PTGR2/PHYH/CYP4F3/ACAA1/ACOT6/MLYCD/ALOX5AP/PLA2G4A/ACOX3/ALOX15B/CROT/CRAT/SLC25A1/HSD17B4/EHHADH/SLC22A5/HACL1/CYP4A22/CYP4A11/CYP4F11/GGT5/HACD4/CYP4F2/ACAD10/SCD/PECR/MECR/…	AG-IMP1	177	146	0.82
HOFFMANN_LARGE_TO_SMALL_PRE_BII_LYMPHOCYTE_UP	149	0.45492	6.75818	6.97718e-29	6.46087e-27	2.69172e-27	6183	tags=74%	list=29%	signal=53%	TUBB3/CDC25C/STMN1/PCLAF/KIFC1/UBE2C/RRM2/NDC80/TOP2A/CCNB1/KIF2C/MELK/HMGB2/TRIM46/MIS18BP1/KIF22/DLGAP5/MCM10/CDCA5/CDCA3/KIFC1/TTK/UBE2T/MKI67/TUBA1A/CENPA/CDK1/KIF4A/BUB1/CCNA2/AURKB/E2F8/TK1/RACGAP1/CHAF1B/CIT/TUBB/WDHD1/SGO1/NUSAP1/NCAPH/CENPE/H2AC8/PRC1/AURKA/KIF20A/KIF23/NEK2/TRIP13/TUBA3D/DBF4/CCNB2/CDC20/CIP2A/CAMP/RAD51/LIG1/SPDL1/MTHFD2/ECT2/DNA2/CDKN3/CKS2/NASP/CASP3/MYH11/SMC2/CCNE1…	AG-IMP1	153	114	0.75
REACTOME_CELL_CYCLE_CHECKPOINTS	267	0.343993	6.58573	8.58858e-29	7.82265e-27	3.25907e-27	9077	tags=75%	list=42%	signal=44%	CCNA1/H2BC5/CDC25C/H2BC14/UBE2C/NDC80/SKA1/BIRC5/CCNB1/KIF2C/CENPF/CENPH/EXO1/SPC25/CDC6/KNTC1/NUF2/BRCA1/MCM10/CLSPN/KNL1/CENPA/PLK1/CDK1/BUB1/CCNA2/AURKB/PKMYT1/SGO1/NSL1/SPC24/CENPE/CENPU/SGO2/PCBP4/KIF18A/BARD1/CDCA8/ORC1/GTSE1/CENPI/DBF4/CCNB2/CENPS/CCNE2/CDC20/ERCC6L/MAD2L1/SPDL1/DNA2/SKA2/CDKN1B/RMI2/CENPM/DSN1/BRIP1/CDC7/CHEK1/CENPK/MCM5/CENPN/ZWINT/CCNE1/H4C4/SGO2/CDKN1A/H4C14/CDC45/CENP…	AG-IMP1	291	207	0.71
CHEN_METABOLIC_SYNDROM_NETWORK	1198	-0.16908	-6.57068	2.37507e-28	2.12837e-26	8.86719e-27	8715	tags=54%	list=40%	signal=35%	P3H3/SCCPDH/VTN/OXCT1/FCGR2A/CAPN2/WDR1/RIPK3/CPNE9/CCL23/CCL15/EGR2/TM6SF1/P3H2/ADSS1/LHFPL6/C1QC/GPATCH2/PGS1/IL17RD/SPATS2L/LGMN/MS4A6A/JUN/HAGH/WSB2/NIN/CLN8/PADI2/INIP/COMMD10/ARL11/SPI1/ARL5C/SLC4A7/ARPC4/CALR/TOM1/LRRC27/HPGDS/NAGK/MICAL2/OLR1/UNC13D/HTRA2/LTBP1/STK17B/PRUNE1/SNX5/AVPR1A/LPCAT2/BST1/ANXA3/RHOH/CSF2RB/PSMD8/KCTD17/CD84/RGL1/RAB2A/PYCARD/ACP2/DDX31/DOK2/GSAP/RAP2B/HCST/ATP6V…	AG-IMP1	1243	770	0.62
LI_WILMS_TUMOR_VS_FETAL_KIDNEY_1_UP	178	-0.411195	-6.28097	3.23591e-28	2.85376e-26	1.18893e-26	6861	tags=73%	list=32%	signal=50%	MYLK/LEPROT/CRADD/AXL/ERBB4/DSTN/SLC30A1/CRYZ/IMPA2/IL1R1/SLC35A3/GNG11/RAB22A/TMED5/NCOA3/VLDLR/ANGPT1/HERPUD1/ATP5MG/PDXK/CTDSPL/CLDN3/CDH5/TRAM2/SDHD/SLC37A4/FGFR3/ETS2/MYH9/IGFBP7/PLS1/CD2AP/ST3GAL6/FPGT/MITF/REEP5/HOXD8/MERTK/BLVRB/ITPRID2/MYOF/TGOLN2/FUCA1/IQGAP1/PPP1R3C/CRYAB/TPST1/MPC2/ACOT2/GADD45A/APOM/GLUD2/SELENOP/SYNGR2/TNFAIP8/CTSO/ELF1/KIF13B/ALCAM/SEMA3C/FAM3C/EFR3A/MXRA8/MAN2A1/P…	AG-IMP1	183	136	0.74
MARTINEZ_RB1_AND_TP53_TARGETS_UP	588	-0.23311	-6.41264	5.02221e-28	4.35991e-26	1.81642e-26	8688	tags=62%	list=40%	signal=38%	FCGR2B/NDUFS4/CCL15/ARHGAP1/TM6SF1/TPP2/CLEC4E/MFAP5/MEF2A/MS4A6A/AGK/ARRDC4/EIF3A/ASB7/NR3C1/ADD3/INTS12/PITPNB/PUM1/CPD/PIP5K1A/SH3KBP1/ACBD3/TMEM222/AVPR1A/WDR45/NDRG1/GET3/ARL5A/HCAR2/ST3GAL2/FBP2/EIF4H/LILRB3/CAPRIN1/SPON2/WDR48/BRAT1/ZC3H11A/SNX17/STARD4/IP6K1/TCEA1/RNF114/XRN2/KLK1/TRIAP1/TBK1/SMOC2/IMMP2L/MORC3/ZNF445/CEP85/SAR1A/SLURP1/KRT77/LITAF/DHX40/CCNL2/TFPI2/EMP2/PTBP3/GLRX/SCD/SP…	AG-IMP1	620	403	0.65
WONG_MITOCHONDRIA_GENE_MODULE	214	-0.381338	-6.36745	5.3226e-28	4.5496e-26	1.89545e-26	8695	tags=78%	list=40%	signal=47%	OXCT1/NDUFS4/CLPP/NT5M/HCCS/SLC25A17/FIBP/MRPL42/MRPS17/MRPS18B/MRPL40/NDUFS6/ATP6V1C1/MRPS18C/MRPS16/SURF1/TOMM70/MRPL18/PDP1/PCK2/NDUFA8/NDUFA12/COX4I1/COX5B/HSCB/ATP6AP1/NDUFB1/ATP13A3/NDUFC2/COX7A2/NDUFA7/TFAM/CRYZL1/TIMM10/NDUFV2/WARS2/ATP5MF/NDUFB3/ATP5ME/LRPPRC/TIMM13/DAP3/SLC40A1/BOP1/NDUFS5/CRYZ/ATP5PB/MRPS15/GSR/ATP6V1E1/SLC16A5/NDUFB9/MRPL3/ATP5F1C/TOMM7/MRPL13/COX8A/COX7C/VDAC3/MRPS30…	AG-IMP1	218	170	0.78
REACTOME_M_PHASE	372	0.293054	6.58171	5.79747e-28	4.88041e-26	2.03328e-26	9101	tags=70%	list=42%	signal=41%	TUBB2B/H2BC5/H2AC4/TUBB3/TUBB4A/H2BC14/UBE2C/NDC80/SKA1/H3C7/BIRC5/CCNB1/KIF2C/CENPF/CENPH/SPC25/KNTC1/NUF2/CDCA5/KNL1/TUBA1A/CENPA/PLK1/CDK1/TUBB2A/BUB1/AURKB/ESPL1/TUBB/NCAPG/SGO1/NCAPH/NSL1/SPC24/FBXO5/CENPE/CENPU/H2AC8/NCAPD2/SGO2/TUBG2/KIF20A/KIF18A/KIF23/NCAPG2/CDCA8/NEK2/NUP210/MASTL/CENPI/TUBA3C/TUBA3D/CCNB2/CENPS/PRKCA/CDC20/ERCC6L/MAD2L1/SPDL1/SKA2/PRKCB/CENPM/DSN1/H3-3B/H3C2/CENPK/CENP…	AG-IMP1	417	268	0.64
CAIRO_LIVER_DEVELOPMENT_DN	216	-0.377282	-6.36171	1.11193e-27	9.22073e-26	3.84153e-26	5429	tags=65%	list=25%	signal=49%	PCYT2/PSAP/SLC44A4/LTF/ALDH3A2/LCP1/PDIA5/HGFAC/SLC37A4/MAOB/B3GNT3/FRYL/PLAC8/HSD17B2/ADGRE1/GCAT/F11/C8G/CBS/AHSG/SERPINA1/SERPINA1/TTPA/F2/KNG1/FGB/PKN2/CYLD/SERPING1/ST6GAL1/CLPX/FKBP11/CD302/LRP1/PHYH/HLA-E/PLA1A/ALOX5AP/DPYS/KLKB1/KIF13B/HLA-E/DHRS7/HMGCS1/ELANE/MAN2A1/AQP9/SERPINC1/GCDH/CYBB/CROT/HPN/MST1/PINK1/RIDA/DHRS7/MATN2/F10/TAPBP/NABP1/NGLY1/SLC27A5/SLC16A2/GNMT/HAAO/ECH1/CYP27A1/Q…	AG-IMP1	225	152	0.68
GRAESSMANN_APOPTOSIS_BY_DOXORUBICIN_UP	1116	-0.169667	-6.38305	1.17257e-27	9.58059e-26	3.99146e-26	8577	tags=57%	list=40%	signal=36%	TMEM40/UBE2E1/PLK3/EHD1/CHAC1/FAM50A/NOP9/PIAS3/ZNF296/BTG1/HAGH/PAK1IP1/CRELD2/OSER1/GTF2B/WSB2/THYN1/GGCT/CYCS/EMC4/SP6/DEPDC7/ERBB3/PADI2/KLC2/STAU1/COMP/IDNK/SEC61A1/PSTPIP1/SAP18/RNF4/EXOC4/PLA2G6/SLC25A25/PDCD10/CRKL/SIVA1/ABTB1/GCC1/STK17B/TTC27/WDR45/PHYKPL/SAP18/SLC25A44/DBR1/GPAT4/RGL1/UBN1/AAR2/RAP2B/NUB1/ATP6V1C1/ST3GAL2/MARK4/RAP2A/ZNF219/MFGE8/SBK1/SH3BGRL3/AEN/SPON2/CAPRIN2/CYCS/SH…	AG-IMP1	1151	671	0.58
MEBARKI_HCC_PROGENITOR_FZD8CRD_DN	378	-0.28943	-6.58141	1.50279e-27	1.18368e-25	4.93142e-26	5514	tags=58%	list=26%	signal=44%	HAPLN3/ORM1/ORM2/DGAT1/PCYT2/WNT11/GRB14/NUDT16/C1orf54/MYO15B/C5AR1/INSR/NLRP1/APBB1IP/CCL15/ORM2/ORM1/MAOB/GOLT1A/ARHGAP4/SULT2A1/TAMALIN/SLCO4C1/MMAA/C6/TMEM150A/SORBS1/NAT8/NAT8B/ABAT/CTDSP2/FSIP2/EHF/SLC2A2/BLNK/DCAF8/ABCB4/NTN5/OAF/ONECUT1/ADH6/SERPINA1/SERPINA1/TEF/CFI/FGB/GGCX/PPP1R3C/DNHD1/MIA2/ST6GAL1/BATF2/NAMPT/NEB/ENGASE/PAG1/UPB1/MTUS1/FOLR3/C1QTNF6/CYP4F3/GATM/GLYCTK/ACAA1/CYTIP/IN…	AG-IMP1	459	249	0.54
MILI_PSEUDOPODIA_HAPTOTAXIS_DN	650	-0.223975	-6.43352	1.50967e-27	1.18368e-25	4.93142e-26	8694	tags=62%	list=40%	signal=38%	KANSL3/FLNB/SLC44A2/RPN1/POMT2/B3GALT6/ANKRD39/OGFOD3/ZMYND8/LHFPL6/AHSA1/IL17RD/DHRS13/PDIA4/TMEM97/MPDU1/SLC22A23/GTF3C1/CLDN12/QPCTL/ERGIC1/MBOAT7/SLC35B2/TM9SF4/TEX2/ZNF740/SLC4A7/SEC61A1/CPD/SLC30A5/NAGK/SSH1/KDELR2/MEN1/EMC7/ZBTB39/HTT/ZNF263/LTBP1/CABLES2/CCNT1/TMEM161A/SLC2A10/ST3GAL2/PPIL2/POFUT2/MFGE8/UBAC2/PLAGL2/SON/REEP3/HOXD4/HSPA5/SLC50A1/TXNDC15/CCDC107/PRKCSH/ENDOD1/CNPY3/ITGB1/T…	AG-IMP1	671	417	0.62
NUYTTEN_EZH2_TARGETS_UP	959	-0.181739	-6.37757	1.51262e-27	1.18368e-25	4.93142e-26	8721	tags=59%	list=40%	signal=37%	KDM4C/ARFGEF1/OXCT1/WDR1/HCFC2/SLC44A2/EGR2/IARS1/LHFPL6/SPATS2L/EHD1/LGMN/ARRDC4/JUN/DDIT4/GTF2B/NIN/CLDN12/ATG12/KLHL20/TBC1D19/COMMD10/C1GALT1C1/ZFP36L2/TFG/RESF1/PITPNB/SAP18/DUS1L/MAEA/UST/NTN4/KIF1B/TYMP/SECTM1/THUMPD2/PPP2R5B/IFITM1/ARHGAP21/NDRG1/APBB2/SAP18/DCUN1D5/RGL1/AXIN2/S1PR1/SLC35F3/DENND1B/LAMB3/VEGFC/CAPRIN2/DYNC2I1/RHOC/PDP1/CCDC117/ARL6IP1/SPTSSA/STARD4/RPN2/MOSPD1/HSPA5/PELI3…	AG-IMP1	1033	604	0.58
KANG_DOXORUBICIN_RESISTANCE_UP	51	0.716878	6.3762	2.25615e-27	1.74099e-25	7.25332e-26	3608	tags=88%	list=17%	signal=74%	PCLAF/RRM2/TOP2A/BIRC5/RAD51AP1/HMGB2/CDC6/FOXM1/PBK/MKI67/HMMR/ASPM/CENPA/PLK1/CDK1/KIF4A/BUB1/TPX2/TK1/DSCC1/POLQ/NCAPG/NUSAP1/PRC1/AURKA/NCAPG2/BARD1/CDCA8/ASF1B/CDC20/MAD2L1/GINS1/FANCI/CENPM/CDKN3/ZWINT/HJURP/OIP5/LMNB1/PLK4/TYMS/RFC4/RRM1/NSD2/FOSB	AG-IMP1	54	45	0.83
DIAZ_CHRONIC_MYELOGENOUS_LEUKEMIA_UP	1355	-0.156937	-6.51976	3.59512e-27	2.73623e-25	1.13997e-25	8725	tags=55%	list=40%	signal=35%	NT5C/EIF4B/MARCHF6/PSTPIP2/CDC5L/TCEAL9/OXCT1/FCGR2A/PSMB1/NDUFS4/ORC4/ING2/WDR1/EIF1AX/HNRNPF/NUP50/DUSP11/GAR1/SRP72/ACTR2/NFE2/MDH2/ZMYND8/FOXN3/FKBP4/PPOX/PDF/UBE2E1/EIF4G2/PPP1R12A/EHD1/TLK1/EIF3A/MPDU1/PTGES3/HDAC1/MTIF2/DDX21/GTF2B/WSB2/ZNF24/CYCS/FRG1/ATG12/VAPA/CETN3/NGRN/CNOT8/BRD1/STAU1/TFG/GFI1B/PITPNB/PSMC6/RALBP1/PUM1/CPD/UBE2K/MAEA/HPGDS/GCLC/CDC5L/DRG1/ACBD3/ARIH2/BTBD2/MEN1/POLR1…	AG-IMP1	1399	777	0.56
REACTOME_THE_CITRIC_ACID_TCA_CYCLE_AND_RESPIRATORY_ELECTRON_TRANSPORT	160	-0.425943	-6.2003	5.00945e-27	3.76115e-25	1.56697e-25	8682	tags=83%	list=40%	signal=50%	NDUFS4/COX16/MDH2/HAGH/NDUFA2/CYCS/NDUFS6/SURF1/CYCS/PDP1/NDUFA8/NDUFS7/NDUFA12/ME2/COX4I1/COX5B/ATP5F1D/ECSIT/NDUFB1/NDUFC2/UQCRH/NDUFA7/DMAC2L/NDUFV2/ATP5MF/NDUFB3/NDUFB11/ATP5ME/TMEM186/LRPPRC/NDUFAF3/TIMMDC1/NDUFAF4/NDUFS5/ATP5PB/NDUFB9/ATP5F1C/COX8A/TMEM126B/COX7C/L2HGDH/ATP5F1A/ATP5MG/NDUFAF2/NDUFA1/NDUFAB1/COQ10A/SCO1/ATP5F1B/NDUFA9/NDUFA4/GSTZ1/FAHD1/DLST/CS/UQCRFS1/COX6B1/ATP5MC3/SDHD/ND…	AG-IMP1	178	136	0.76
LEE_EARLY_T_LYMPHOCYTE_UP	99	0.540527	6.54012	5.76876e-27	4.2735e-25	1.78042e-25	3212	tags=69%	list=15%	signal=59%	ARPP21/LRR1/PCLAF/KIF18B/UBE2C/RRM2/NDC80/TOP2A/BIRC5/CCNB1/NEIL3/KIF2C/RAD51AP1/MELK/UHRF1/NUF2/DLGAP5/KIF15/MYB/MCM10/CDCA3/TTK/PBK/UBE2T/MKI67/HMMR/KNL1/ASPM/KIF11/CENPA/CDK1/BUB1/E2F8/DSCC1/KIF14/DTL/E2F7/TUBB/NCAPG/PRR11/NUSAP1/CENPU/SGO2/PRC1/CDCA2/AURKA/KIF20A/NEK2/CEP55/CCNB2/DIAPH3/GINS1/CXXC5/CPVL/FANCI/CDKN3/CKS2/RUFY3/CENPW/SGO2/HELLS/E2F2/TNFRSF21/OIP5/TYMS/CEP128/SCRN1/GSE1/NSD2	AG-IMP1	111	69	0.62
RUTELLA_RESPONSE_TO_HGF_VS_CSF2RB_AND_IL4_UP	384	-0.283782	-6.52164	7.73707e-27	5.65621e-25	2.35649e-25	8711	tags=70%	list=40%	signal=43%	SCCPDH/TCEAL9/MS4A4A/CCL15/TM6SF1/SDR39U1/FKBP4/CHI3L1/PGS1/CLEC4E/CHPF2/DDIT4/TM9SF4/TEX2/SUN2/NARS1/PSTPIP1/CPD/ARHGEF40/EMC7/SEPTIN9/IFITM2/APOE/NDRG1/TRIT1/RGL1/ATP6V1C1/MRPL35/LILRB4/YIPF6/FCGR1A/ABCC3/PCK2/CD48/C1QA/CNPY2/CNPY3/RHOQ/EIF2S1/PLA2G7/NRP1/APOO/CD63/CD52/ASAH1/EMP1/ATP13A3/AIF1/TMEM184C/METTL9/SCD/LEPROT/LPXN/EMILIN1/FBXL5/UFSP2/PID1/EIF2B3/SQSTM1/PSMG1/VMP1/SLC30A1/EMC2/CASP1/F…	AG-IMP1	412	290	0.7
CHIANG_LIVER_CANCER_SUBCLASS_PROLIFERATION_UP	172	0.411033	6.50177	1.57526e-26	1.12959e-24	4.70609e-25	4250	tags=60%	list=20%	signal=49%	KIF18B/UBE2C/NDC80/TOP2A/SKA1/BIRC5/CCNB1/KIF2C/CENPF/RAD51AP1/HMGB2/CDC6/SLC16A3/DEPDC1B/NUF2/DLGAP5/FOXM1/CDCA5/CD24/TTK/PBK/MKI67/SHCBP1/SLC38A1/ASPM/KIF11/BCAT1/CDK1/KIF4A/CCNA2/AURKB/AFP/E2F8/TPX2/DSCC1/KIF14/RACGAP1/DTL/CKAP2L/PRR11/NUSAP1/MARCKSL1/FBXO5/CENPE/DEPDC1/SGO2/PRC1/AURKA/KIF20A/KIF23/BARD1/NEK2/JPT1/TRIP13/PNMA1/CEP55/DBN1/WASF1/CCNB2/PDE9A/CDC20/FHOD3/PAFAH1B3/MAD2L1/ECT2/EZH2/…	AG-IMP1	179	105	0.59
STEIN_ESRRA_TARGETS_UP	364	-0.283931	-6.331	1.58582e-26	1.12959e-24	4.70609e-25	8327	tags=67%	list=39%	signal=42%	TEX2/HCCS/RNF4/MAEA/UST/PDCD10/ISCA1/PRPSAP1/WDR45/MRPL2/CAAP1/TRAK2/SH2B1/MRPL35/GTPBP8/TOMM70/CAPRIN2/CYCS/SIK1/ZBTB43/NDUFA8/AK1/NDUFS7/CPTP/RHOQ/COX5B/CHCHD3/MTRF1/APOO/ALDOC/RALA/ECSIT/THAP4/SPINT1/ILVBL/RBM7/GAS2L1/KIF3B/OXA1L/MED9/TMEM184C/QARS1/CLEC16A/DHDDS/GSTM1/HMOX2/CTSC/RGP1/RAB21/RNF5/TBC1D31/AP5M1/IMPA1/PLEKHB2/PGM1/SAMM50/NPM3/NDUFAF4/FASTKD1/EBP/IMPA2/IQSEC1/ATP5F1C/MIEF1/SEC23B/…	AG-IMP1	385	258	0.67
DESERT_PERIPORTAL_HEPATOCELLULAR_CARCINOMA_SUBCLASS_UP	151	-0.436816	-6.14239	4.65761e-26	3.27566e-24	1.3647e-24	6076	tags=71%	list=28%	signal=52%	FETUB/DHRS1/FAH/GNE/PEMT/HAL/CDA/PRPS1/GSTZ1/GRAMD1C/SLC37A4/IGFALS/PBLD/CSTA/SLCO1B1/C6/ABAT/SLC46A3/ABCB4/NR1I2/LRRC20/CBS/IGF1/SOCS2/FTCD/ANPEP/ALDH8A1/GADD45A/UPB1/ANO1/VIPR1/MAN1C1/TCF7L1/DPYS/KLKB1/ETNPPL/GYS2/NAT2/RDH16/ERO1B/RDH16/SRD5A2/NAT2/GCDH/GPR88/C8B/RIDA/EHHADH/PBLD/CLDN15/SORL1/CYP4A11/CYP4F2/SLC27A5/ABCA6/GNMT/GPR37/C1R/BDH2/PXMP4/ETFDH/ASS1/DNASE1L3/C1R/KMO/ACSL1/APOA1/CYP3A43/…	AG-IMP1	159	127	0.8
VERHAAK_GLIOBLASTOMA_MESENCHYMAL	205	-0.370395	-6.07677	1.05819e-25	7.34914e-24	3.0618e-24	7174	tags=69%	list=33%	signal=47%	LAMB1/TRADD/GRN/S100A4/CYTH4/PHF11/LAPTM5/CTSC/SHC1/COLGALT1/COL5A1/CASP1/PLAUR/IL1R1/THEMIS2/PTPN6/FES/DSC2/POLD4/NCF2/LTBP2/ITGB2/NPC2/PTPRC/ITGAM/RELB/LRRFIP1/SH2B3/LILRB3/CDCP1/MFSD1/ITGA5/IFI30/CNN2/TLR4/NCF4/RAC2/FHL2/C1orf54/C5AR1/LCP1/RHOG/LILRB3/CSTA/LAIR1/TIMP1/BNC2/MYH9/ACP3/SWAP70/CD2AP/TLR2/VDR/TCIRG1/DSE/FCGR2A/FCGR2B/TES/CCR5/SERPINA1/SERPINA1/BLVRB/PIGP/CLCF1/STAB1/CYBRD1/MYOF/PLA…	AG-IMP1	216	164	0.76
SWEET_LUNG_CANCER_KRAS_DN	403	-0.268993	-6.28829	1.22366e-25	8.29106e-24	3.45422e-24	4919	tags=51%	list=23%	signal=40%	OMD/ICAM2/PGRMC1/SC5D/MYO1B/ETS2/ACVRL1/TMEM45A/PKD2/SORBS1/CD47/TWSG1/EDNRB/SRGN/RASIP1/MS4A6A/CLIC4/LTBP4/EPS15/SLC7A5/ANGPTL2/GMFG/SERPINA3/TANGO2/TPRG1L/SULT1A1/RBP1/STAB1/RECK/CES2/SERPING1/CCRL2/PTCH1/ETS1/VCL/NPNT/ID3/PAG1/TJP1/SH3BP5/NDST1/SEMA7A/BCL6B/PSMB10/FEZ2/TIE1/PLAC9/BPIFB1/IL11RA/QKI/SOX17/SEMA3C/SERPINA3/ENG/DENND4C/EMCN/MYH6/KLF9/GRK5/MPDZ/RAMP2/RARRES2/PPP1CB/TIAM1/FGL2/CALCRL…	AG-IMP1	421	226	0.54
SHETH_LIVER_CANCER_VS_TXNIP_LOSS_PAM4	280	-0.316359	-6.08593	1.21032e-25	8.29106e-24	3.45422e-24	5826	tags=63%	list=27%	signal=47%	SUFU/NGFR/IDO2/CUTC/STARD5/CORIN/MFN1/MDH1/SLC25A51/CLEC4G/CLOCK/CELF2/RBBP9/SPPL2B/TEX12/BAD/CD320/PBLD/DCUN1D1/GOT1/NAT8/NAT8B/PARK7/ABAT/CLCC1/UPP2/C11orf71/MTCH2/EVA1A/ACAD9/SLC47A1/SCNN1A/FCGR2B/CCR5/CBS/ATAD3A/CHCHD7/ATG5/RMDN3/IGF1/IL1RAP/RECK/ALDH8A1/CRYAB/TGFBI/CLPX/PDK1/ACAT1/MAGIX/MFSD4B/GLO1/CHST15/ALDH9A1/DPYS/SLC25A15/LEAP2/PRLR/NAT2/NAT8B/NAT8/EHD3/GAS2/RDH16/MFSD4B/RDH16/PMPCB/NAT…	AG-IMP1	288	209	0.73
BLANCO_MELO_BRONCHIAL_EPITHELIAL_CELLS_INFLUENZA_A_DEL_NS1_INFECTION_UP	563	-0.229741	-6.24094	2.14368e-25	1.43498e-23	5.97838e-24	8551	tags=62%	list=40%	signal=39%	LGMN/PI4K2B/CHAC1/JUN/ZNF296/PRR15/HSH2D/ACTL10/SP6/DEPDC7/TENT4B/TMEM171/IER2/OLR1/SLC25A25/TYMP/SECTM1/IFITM2/IFITM3/IFITM1/CCDC9/HCAR2/HCAR3/GSAP/RNF39/NUB1/N4BP1/VEGFC/RICTOR/DAPP1/THAP3/MAP3K14/PNPT1/RNF114/TRIM26/FMR1/RASL11B/PDCD1LG2/RIMS2/EDN2/STK19/STOML1/HSPB8/REC8/SMOX/MORC3/LINS1/XBP1/KLF4/GPR180/TYW1B/ARHGAP25/TMEM62/PHF11/GLRX/SWT1/APOL3/APOL1/APOL2/TPRN/BCL2L11/SPRY2/IL12A/CMPK2/NF…	AG-IMP1	644	408	0.63
MOOTHA_PGC	403	-0.267184	-6.246	2.70952e-25	1.79215e-23	7.46645e-24	8695	tags=67%	list=40%	signal=41%	OXCT1/DXO/STARD7/NFYC/ACTR2/MDH2/STK16/LATS1/PGLS/CLPP/CHMP7/DDIT4/CYCS/HCCS/ABCA2/ATN1/PSME3/MRPS2/TTC1/MRPS17/TYMP/ISCA1/MRPS18B/PSMA5/SUMO1/MRPL40/TIMM44/DHX16/TRAK2/POLR2E/F2RL2/VPS13B/CYCS/MRPL18/UPP1/MRPL46/HSPA5/FASTK/NDUFA8/AK1/MARS1/CIAO1/CDC34/HSPA4L/NRP1/COX5B/STK19/ARMC1/TRIAP1/HSPB8/RANGRF/BNIP3L/SLC25A5/SPINT1/WDR61/DNAJB9/UNC119B/COX7A2/NDUFV2/GLRX/SCD/NDUFB3/MAP2K1/PKM/LRPPRC/MRPL…	AG-IMP1	421	283	0.67
SARRIO_EPITHELIAL_MESENCHYMAL_TRANSITION_UP	158	0.41021	6.17718	3.79963e-25	2.48362e-23	1.03472e-23	4620	tags=60%	list=21%	signal=48%	CORT/TUBB3/ANKRD1/SAPCD2/STMN1/RRM2/NDC80/TOP2A/CCNB1/SKA3/FBXO41/EXO1/CDC6/UHRF1/KNTC1/STIL/FOXM1/BRCA1/CDCA5/UBE2T/MKI67/HMMR/ASPM/TUBA1A/PRIM1/KIF11/CENPA/PLK1/CDK1/BUB1/CCNA2/ESPL1/PKMYT1/DSCC1/DTL/TUBB/FBXO5/CENPE/CENPU/TACC3/PRC1/KIF20A/KIF23/BARD1/ASF1B/RECQL4/CEP55/SERPINE2/MAD2L1/RAD51/ECT2/FJX1/LRP8/FABP5/CCND1/CENPW/CDC7/MCM5/ZWINT/PHF19/AGAP1/HELLS/HILPDA/GMNN/DCK/CDC45/EIF5A2/PLK4/AN…	AG-IMP1	166	98	0.59
NAKAYAMA_SOFT_TISSUE_TUMORS_PCA2_UP	87	0.546551	6.18449	4.53363e-25	2.92894e-23	1.22025e-23	2640	tags=50%	list=12%	signal=44%	SSX1/SSX2/SSX3/SSX4/SSX2/SSX1/SSX3/SSX4/PRPH/SHOX2/SSX1/SSX2/SSX4/SSX3/PCLAF/UBE2C/RRM2/TOP2A/MLLT11/BIRC5/CRLF1/CCNB1/KIF2C/CENPF/MELK/NCAM1/EFNA3/SLC16A3/DLGAP5/PITX1/PBK/MKI67/HMMR/ASPM/KIF11/CENPA/CDK1/BUB1/CCNA2/ESPL1/TPX2/SV2A/NUSAP1/NCAPH/ENO2/APLP1/CENPE/SSX4/SSX1/SSX2/SSX3/SCG5/KIF20A/CRABP1/SHISAL1/CDCA8/NEK2/GTSE1/CEP55/CCNB2/GPSM2/CDC20/COL2A1/CDKN3/CKS2/FBN2/FOXF2/CENPN/HJURP/GREM1	AG-IMP1	89	70	0.79
WHITEFORD_PEDIATRIC_CANCER_MARKERS	113	0.482115	6.2799	7.68742e-25	4.90935e-23	2.04533e-23	4738	tags=68%	list=22%	signal=54%	GABRB2/STMN1/UBE2C/RRM2/TOP2A/MLLT11/TMEFF1/BIRC5/CCNB1/CENPF/MELK/MYBL2/UHRF1/NUF2/DLGAP5/CDCA5/MEX3B/TTK/PBK/UBE2T/MKI67/TUBA1A/KIF11/CENPA/BCAT1/CDK1/BUB1/CCNA2/ESPL1/TPX2/TK1/KIF14/POLQ/NUSAP1/NCAPH/CENPE/CENPU/PRC1/CDCA2/AURKA/CDCA8/NEK2/ASF1B/JPT1/RECQL4/DBF4/CCNB2/ADGRL3/PAFAH1B3/MAD2L1/CKAP2/CKS2/POLE2/NASP/SOX4/MCM5/CENPN/ZWINT/NME1/CDC45/PLK4/TYMS/CDCA7/MCM7/GINS2/KPNA2/RFC4/KPNA2/NSD2/…	AG-IMP1	117	80	0.68
PATIL_LIVER_CANCER	622	0.212025	6.0058	8.58075e-25	5.41757e-23	2.25706e-23	8915	tags=61%	list=41%	signal=37%	SSX4B/SSX4B/DKK1/H2BC5/CLGN/IGSF1/SSX4B/BEX2/STMN1/PCLAF/BEX2/UBE2C/RRM2/TOP2A/TROAP/CD109/CENPF/MYBL2/PAX8/CDC6/KNTC1/DEPDC1B/NUF2/ONECUT2/DLGAP5/FOXM1/LCN2/CDCA5/RNF157/CD24/PBK/UBE2T/HMMR/TUBA1A/PRIM1/KIF11/PLK1/CDK1/RTN2/BUB1/CCNA2/ESPL1/SCN8A/AFP/TPX2/OSBP2/GDAP1/TK1/PKMYT1/DTL/MAPK8IP2/KNSTRN/STC1/TUBB/NUSAP1/ESCO2/CENPU/SSX4B/TUBG2/AURKA/MAP1B/KIF23/NCAPG2/HMGA1/CDCA8/NEK2/ASF1B/RECQL4/TRI…	AG-IMP1	660	394	0.6
REACTOME_SENSORY_PERCEPTION	523	0.233463	6.15758	9.86609e-25	6.1591e-23	2.566e-23	10776	tags=80%	list=50%	signal=42%	OR2Y1/OR8K5/OR9G4/OR9G1/OR5AR1/OR5AP2/OR5M1/OR5M10/OR5M8/OR5M3/OR5M9/OR5AL1/OR5AL1/OR5AL1/OR8J1/OR8J3/OR8K1/OR8K3/OR8K5/OR8K5/OR5J2/OR8K5/OR8K3/OR8K3/OR8K3/OR8K3/OR8K3/OR8K3/OR8K3/OR8K3/OR8K3/OR8K3/OR8K3/OR8K3/OR12D3/OR8K3/OR5T3/OR5T1/OR5T1/OR5T3/OR5T2/OR8H1/OR8H2/OR8H3/OR8H2/OR8H1/OR8H3/OR8H1/OR8H3/OR8H2/OR8H3/OR8H2/OR8H1/OR8H1/OR8H3/OR8H2/OR5T2/OR5T1/OR5T3/OR8I2/OR5AS1/OR10AG1/OR10AG1/OR10AG1/O…	AG-IMP1	636	743	1.17
REACTOME_MRNA_SPLICING	184	0.384314	6.31855	1.04438e-24	6.44729e-23	2.68607e-23	10139	tags=79%	list=47%	signal=43%	ELAVL2/CDC5L/SNRPN/HNRNPA1/RNPS1/ALYREF/EIF4A3/CASC3/U2AF1L4/RBMX/CTNNBL1/LSM2/HNRNPA0/LSM5/EIF4A3/POLR2D/HNRNPD/CPSF6/U2AF1/LSM7/SNRPE/SNRPF/HNRNPH1/LSM8/LSM3/ALYREF/CWC22/SRSF3/CWC22/ALYREF/SRSF7/EFTUD2/PCBP2/PRPF3/DDX5/SF3A1/CDC5L/CWC22/HNRNPA3/SNRPC/PRCC/CDC5L/GTF2F1/RBM8A/POLR2I/CPSF4/SF3B6/FUS/SNRPA1/SF3A2/CSTF2/SNRPD3/SNRPD1/GCFC2/CDC5L/PRPF38A/PPIL1/XAB2/ELAVL1/CPSF7/SRSF1/BCAS2/CD2BP2/NU…	AG-IMP1	190	173	0.91
STEIN_ESRRA_TARGETS	500	-0.236286	-6.12065	1.12526e-24	6.87027e-23	2.86229e-23	8444	tags=62%	list=39%	signal=39%	ANKRD28/GTF2B/ZNF24/CYCS/INTS12/TEX2/HCCS/RNF4/MAEA/UST/PDCD10/ISCA1/ATXN3L/PRPSAP1/WDR45/MRPL2/CAAP1/TRAK2/SH2B1/MRPL35/GTPBP8/GATAD1/TOMM70/CAPRIN2/CYCS/SIK1/ZBTB43/DGUOK/RFXANK/NDUFA8/AK1/NDUFS7/CPTP/RHOQ/B4GAT1/COX5B/CHCHD3/MTRF1/APOO/ALDOC/RALA/PRPS2/ECSIT/TUBD1/HSPB8/THAP4/SPINT1/ILVBL/RBM7/GAS2L1/LAMB1/KIF3B/OXA1L/DHX40/SNX24/MED9/TMEM184C/QARS1/SEC14L1/CLEC16A/DHDDS/GSTM1/HMOX2/TIGAR/CTSC…	AG-IMP1	529	332	0.63
REACTOME_RNA_POLYMERASE_II_TRANSCRIPTION	1120	0.160065	6.18157	1.19013e-24	7.18733e-23	2.99438e-23	9077	tags=53%	list=42%	signal=32%	SST/GAD2/CCNA1/H2BC5/H2AC4/BGLAP/CDC25C/H2BC14/RBFOX1/BDNF/GPX2/ZNF700/TFAP2B/FOS/GPRIN1/CRH/UBE2C/RRM2/LMO1/ZNF711/ESRRB/H3C7/BIRC5/L3MBTL1/CCNB1/CDK5R1/HDAC9/MOBP/ACTL6B/EXO1/MYBL2/PLXNA4/PLAGL1/BRCA1/MYB/FANCD2/PRELID3A/CDK1/CCNA2/POU2F2/AURKB/TFAP2C/E2F8/TPX2/ZNF25/E2F7/ZIK1/NPY/POMC/TAF7L/CAMK2A/RORB/GRIA2/H2AC8/KCTD15/POU4F2/AURKA/PCBP4/IL6/PIDD1/ZNF286A/TFAP2D/CAMK2B/BARD1/SERPINE1/GATA2/B…	AG-IMP1	1378	681	0.49
BERENJENO_TRANSFORMED_BY_RHOA_UP	537	0.228389	6.11737	2.0607e-24	1.2311e-22	5.12902e-23	8537	tags=59%	list=40%	signal=37%	ACTG2/ANKRD1/CDC25C/BDNF/STMN1/PCLAF/KIFC1/TOP2A/NPPB/BIRC5/PIMREG/CCNB1/KIF2C/RAD51AP1/HMGB2/EXO1/MYBL2/CDC6/MIS18BP1/DPYSL3/UHRF1/KIF22/DLGAP5/FOXM1/BRCA1/MCM10/CDCA5/KIFC1/TTK/IQGAP3/UBE2T/MKI67/ASPM/PRIM1/KIF11/CENPA/LAMC2/BCAT1/CDK1/KIF4A/BUB1/CCNA2/TIMM8A/AURKB/HASPIN/E2F8/TK1/RACGAP1/DTL/CHAF1B/WDHD1/NUSAP1/GSDME/H2AC8/TACC3/PRC1/PKIA/AURKA/KIF20A/KIF23/SCHIP1/CDCA8/ORC1/NEK2/SERPINE1/ASF1…	AG-IMP1	549	340	0.62
BOQUEST_STEM_CELL_UP	249	-0.329262	-5.97452	2.71252e-24	1.60327e-22	6.67955e-23	4749	tags=56%	list=22%	signal=44%	TIMP1/C6/TMEM45A/CRISPLD2/OGT/TSPAN8/EGFR/CHRDL1/SFRP4/MFAP4/MITF/DSE/CDKN2C/GALNT12/PTPN13/SERPINA3/IGF1/CYBRD1/RECK/PLP1/TNC/ANPEP/CD44/TNFAIP6/CRYAB/MRC2/DDR2/CD302/LRP1/UGDH/C1S/MAN1C1/ADCY7/SEMA3C/BICC1/SERPINA3/TWIST1/PLA2G4A/MXRA8/AGL/FAP/FBLN5/RERGL/STEAP1/F10/SRPX/SERPINA3/ITGBL1/SYNE3/PTPRD/LRRC17/COL6A1/NT5E/PTGFR/BHLHE41/ABCA6/MEIS2/PCOLCE2/TMEM176B/SDC2/FZD7/C1R/ATP8B4/ECM2/C1S/GLT8D…	AG-IMP1	262	151	0.58
NABA_MATRISOME_ASSOCIATED	677	-0.201997	-5.88736	2.90514e-24	1.69905e-22	7.07856e-23	11135	tags=63%	list=52%	signal=32%	SPAM1/IFNA5/IFNA6/IFNA2/IFNA10/IFNA16/IFNA14/IFNA21/IFNA7/IFNA13/IFNA8/IFNA1/IFNA17/IFNA4/IFNA7/IFNA21/IFNA10/IFNA17/IFNA1/IFNA14/IFNA5/IFNA4/IFNA16/IFNA2/IFNA8/IFNA13/IFNA6/IFNA4/IFNA21/IFNA2/IFNA5/IFNA14/IFNA10/IFNA7/IFNA17/IFNA16/IFNA13/IFNA1/IFNA8/IFNA6/IFNA10/IFNA7/IFNA13/IFNA6/IFNA1/IFNA2/IFNA5/IFNA4/IFNA14/IFNA21/IFNA17/IFNA16/IFNA8/IFNA17/IFNA16/IFNA4/IFNA14/IFNA1/IFNA5/IFNA6/IFNA13/IFNA2…	AG-IMP1	751	615	0.82
NUYTTEN_EZH2_TARGETS_DN	960	0.171156	6.08341	2.93699e-24	1.69979e-22	7.08163e-23	8858	tags=57%	list=41%	signal=35%	FAM131B/NEFL/KCNV1/RTKN2/BGLAP/CDC25C/RNF138/HROB/PRRT3/PCLAF/ELOVL4/KIFC1/KIF18B/NRXN3/UBE2C/RRM2/NDC80/TOP2A/TICRR/TROAP/BIRC5/L3MBTL1/PIMREG/CRLF1/RAB11FIP4/CCNB1/NEIL3/EPCAM/KIF2C/SKA3/CENPF/RAD51AP1/CENPH/HMGB2/EXO1/RAD54B/SPC25/TEDC1/MIS18BP1/UHRF1/KNTC1/DEPDC1B/KIF22/NUF2/DLGAP5/STIL/PITX1/FOXM1/BRCA1/KIF15/MYB/MCM10/CDCA5/CDCA3/PACSIN1/KIFC1/FANCD2/TTK/CLSPN/IQGAP3/PBK/UBE2T/SHCBP1/DDAH1/…	AG-IMP1	1022	564	0.55
BENPORATH_SUZ12_TARGETS	955	0.172125	6.07606	5.14975e-24	2.94969e-22	1.2289e-22	4382	tags=37%	list=20%	signal=31%	SLC5A5/ADARB2/EGR4/SIX3/GAD2/GRIK1/ADCYAP1/CCNA1/SERTM1/ECEL1/SLITRK3/NEFL/CDH7/CUZD1/TBR1/PLPPR1/TACR1/ZAR1/HMX3/DKK1/HRK/KCNV1/NPAS4/PTPRT/PYY/DPYSL5/OXCT2/PCDH8/C11orf87/SHOX2/TRPA1/STK32B/MGAT5B/SCNN1G/NEUROD1/HMX2/ZCCHC12/ISL1/SLC6A11/SORCS1/IRX1/SSTR1/WNT3/FOXF1/INSM2/SLCO5A1/ADCY8/HOXC11/TOX2/IGSF21/NPTX1/ELAVL3/TRIM9/SLC18A3/GJD2/RIMKLA/STMN2/CRMP1/SLC1A2/PTCHD1/ST8SIA1/TRIM67/HOXC9/CRTAC…	AG-IMP1	1035	358	0.35
CROONQUIST_IL6_DEPRIVATION_DN	93	0.519535	6.08245	9.8008e-24	5.55645e-22	2.31493e-22	3688	tags=69%	list=17%	signal=58%	STMN1/PCLAF/KIFC1/UBE2C/RRM2/TOP2A/CCNB1/KIF2C/HMGB2/MYBL2/SPC25/CDC6/KNTC1/KIF22/STIL/FOXM1/BRCA1/KIFC1/MKI67/HMMR/KIF11/CENPA/PLK1/CDK1/BUB1/CCNA2/AURKB/TPX2/TK1/KIF14/NCAPH/CENPE/SPAG5/AURKA/HMGA1/TRIP13/CCNF/CCNB2/CCNE2/CDC20/MAD2L1/LIG1/GINS1/FANCI/CDKN3/CKS2/POLE2/NASP/CHEK1/SMC2/ZWINT/SKP2/OIP5/TRAIP/CDC45/PLK4/TYMS/MCM7/KPNA2/CHAF1A/POLD1/KPNA2/RFC3/DUT/MCM3/CDC25A	AG-IMP1	95	66	0.69
VERHAAK_GLIOBLASTOMA_PRONEURAL	170	0.396247	6.18826	1.28896e-23	7.23382e-22	3.01375e-22	4338	tags=57%	list=20%	signal=46%	SOX11/STMN4/DCX/CRB1/PAK5/CLGN/ADGRB3/SLCO5A1/BEX1/STMN1/CRMP1/SEZ6L/MAST1/MYT1/BEX1/FERMT1/DPYSL4/ZNF711/MLLT11/DUSP26/ARHGAP33/TMEFF1/GNG4/CDK5R1/MAP2/NCAM1/SCN3A/MYB/MCM10/SPTBN2/CELF3/DPF1/CNTN1/DLL3/CA10/NRXN2/PAK3/MARCKSL1/REEP1/GRIA2/PLCB4/NOL4/ZNF286A/TOX3/DPP6/JPT1/DGKI/DBN1/WASF1/NRXN1/RNFT2/SLC1A1/ADGRL3/ATAD5/FHOD3/PAFAH1B3/SCG3/PODXL2/CDKN1B/ZNF821/NCALD/RUFY3/ZC4H2/SOX4/MMP16/CDC7/D…	AG-IMP1	177	102	0.58
WOO_LIVER_CANCER_RECURRENCE_DN	77	-0.567568	-5.932	1.7454e-23	9.69744e-22	4.04014e-22	5734	tags=86%	list=27%	signal=63%	PEMT/SLC35A2/PCYT2/ALDH3A2/MAT1A/SULT2A1/DAO/PCTP/SLC2A2/NHEJ1/ADH6/ACSL5/HPD/TTPA/PAH/LDLR/SERPING1/ACY1/ADH5/CA14/GLUD1/CYP4F3/ACAA1/SLC25A15/HNF4A/GPT/GCDH/CYB5A/CRAT/HSD17B4/HGD/PAOX/CYP4F12/CYP4F2/POR/APOC3/CYP27A1/CRYL1/CSAD/BPHL/GLUL/ECHS1/CYP3A43/CYP2J2/DCXR/ECI1/C4BPA/ACADSB/EPHX2/ACAA1/CYP4F12/CAT/SULT2A1/PLPP3/SULT2A1/ALAS1/G6PC1/EPHX1/SULT1B1/CYP4F12/PIPOX/SULT2A1/APOL6/APOC4/ALDH1L1/…	AG-IMP1	78	78	1
ZHOU_CELL_CYCLE_GENES_IN_IR_RESPONSE_24HR	124	0.449528	6.14269	2.54288e-23	1.39883e-21	5.82781e-22	7063	tags=71%	list=33%	signal=48%	KIFC1/UBE2C/TOP2A/BIRC5/PIMREG/CCNB1/NEIL3/CENPF/MELK/HMGB2/EXO1/MYBL2/SPC25/UHRF1/KNTC1/KIF22/NUF2/DLGAP5/KIFC1/TTK/UBE2T/HMMR/MTFR2/ASPM/KIF11/CENPA/CDK1/BUB1/CCNA2/E2F8/RACGAP1/KNSTRN/NUSAP1/FBXO5/DEPDC1/SPAG5/PRC1/PARPBP/KIF20A/KIF23/CDCA8/NEK2/BORA/JPT1/TRIP13/CEP55/CCNB2/CDC20/MAD2L1/CKAP2/EZH2/CDKN3/NASP/FABP5/CENPK/CENPN/SMC2/FBLN1/TIMELESS/LMNB1/ANLN/MCM7/RAD54L/KPNA2/RFC4/POLD1/KPNA2/RF…	AG-IMP1	127	100	0.79
REACTOME_MITOTIC_PROMETAPHASE	197	0.358936	6.08784	2.65105e-23	1.44404e-21	6.01617e-22	8648	tags=76%	list=40%	signal=46%	TUBB2B/TUBB3/TUBB4A/NDC80/SKA1/BIRC5/CCNB1/KIF2C/CENPF/CENPH/SPC25/KNTC1/NUF2/CDCA5/KNL1/TUBA1A/CENPA/PLK1/CDK1/TUBB2A/BUB1/AURKB/TUBB/NCAPG/SGO1/NCAPH/NSL1/SPC24/CENPE/CENPU/NCAPD2/SGO2/TUBG2/KIF18A/CDCA8/NEK2/CENPI/TUBA3C/TUBA3D/CCNB2/CENPS/CDC20/ERCC6L/MAD2L1/SPDL1/SKA2/CENPM/DSN1/CENPK/CENPN/SMC2/ZWINT/SGO2/HAUS5/CCP110/PLK4/CENPT/CENPP/KIF2B/HAUS8/INCENP/CLASP1/CENPL/TUBG1/ODF2/ZWILCH/RANGAP…	AG-IMP1	203	151	0.74
ZHAN_MULTIPLE_MYELOMA_PR_UP	42	0.725244	5.73611	4.40593e-23	2.37663e-21	9.90152e-22	3905	tags=91%	list=18%	signal=74%	PCLAF/UBE2C/RRM2/TOP2A/SKA1/BIRC5/CCNB1/SPC25/DEPDC1B/NUF2/DLGAP5/FOXM1/MCM10/TTK/UBE2T/ASPM/CDK1/E2F8/TPX2/DSCC1/KIF14/RACGAP1/PRR11/NUSAP1/SPC24/PRC1/AURKA/NEK2/TRIP13/CCNB2/EZH2/FANCI/TYMS/KPNA2/RFC4/KPNA2/CCDC34/CENPL/ZWILCH	AG-IMP1	46	39	0.85
REACTOME_BIOLOGICAL_OXIDATIONS	194	-0.362011	-5.72433	6.34207e-23	3.38813e-21	1.41156e-21	4366	tags=61%	list=20%	signal=49%	ARNT/MTR/SLC35D1/UGT1A6/CYP4F8/OPLAH/UGT1A6/ADH6/UGP2/RXRA/SULT1A2/SULT1A3/SULT1A1/SULT1A4/AKR1A1/TBXAS1/CES2/ACY1/TPST1/ADH5/PTGS1/GSTM4/UGDH/CYP4F3/NAT1/NAT2/ESD/UGT1A4/UGT1A3/UGT1A5/CYB5R3/NAT1/NAT2/AKR7L/MTARC2/PAOX/CYP4F12/CYP4A22/CYP4A11/CYP4F11/CYP4V2/GGT5/CYP2S1/CYP4F2/CYP26A1/CYP2D6/POR/CYP8B1/COMT/AOC3/CYP26C1/UGT1A6/ACSS2/CYP27A1/ABHD14B/FMO3/MGST3/BPHL/CYP2A7/CYP2A13/CYP2A6/DPEP2/CYP4…	AG-IMP1	220	164	0.75
BENPORATH_EED_TARGETS	945	0.167623	5.92892	7.43531e-23	3.93434e-21	1.63912e-21	4009	tags=34%	list=19%	signal=29%	ADARB2/EGR4/SIX3/GAD2/GRIK1/ADCYAP1/CALCR/SERTM1/GPR6/ECEL1/SLITRK3/GABRB2/HOXA13/NEFL/CDH7/TBR1/PLPPR1/POU3F2/HMX3/ELAVL2/DKK1/HRK/KCNV1/NPAS4/PTPRT/PYY/OXCT2/PCDH8/C11orf87/SHOX2/TRPA1/TLX3/STK32B/DCLK1/SCNN1G/DRD4/BMPR1B/NEUROD1/HMX2/ISL1/SORCS1/SSTR1/TBXT/FOXF1/INSM2/SLCO5A1/ADCY8/HOXC11/IGSF21/NPTX1/TRIM9/SLC18A3/GJD2/RIMKLA/STMN2/SLC1A2/TFAP2B/PSD2/ST8SIA1/FOS/TRIM67/HOXC9/CRTAC1/CACNA1E/CH…	AG-IMP1	1059	329	0.31
LU_AGING_BRAIN_UP	249	-0.319341	-5.79448	8.89652e-23	4.66312e-21	1.94275e-21	8617	tags=71%	list=40%	signal=43%	SH3GLB1/PHF3/DDIT4/ADD3/ERBB3/NTRK2/CETN3/TM4SF1/LTBP1/NDRG1/TASOR/ANXA3/S1PR1/SPTSSA/ITGB1/EPM2A/TAX1BP3/TOPORS/GPR137B/PMP22/PIK3C2A/LITAF/OGG1/RHOBTB3/NIPBL/LEPROT/WNK1/FERMT2/PEX1/NFKBIA/RIN1/TIPARP/RYR1/LPIN1/GNG11/ZBTB20/ZBTB1/TPD52L2/PARVA/CREB3L2/NEBL/WIPI1/GNE/PIP4K2A/PECAM1/NPC1/PHLPP1/INSR/TSC22D4/FGFR3/ICAM2/VEGFB/FRYL/ADGRA3/NXT2/SLC16A1/LRIG1/CLIC4/RASSF2/AHCYL1/PTPN13/RNASE1/KDSR/R…	AG-IMP1	263	180	0.68
REACTOME_TRANSMISSION_ACROSS_CHEMICAL_SYNAPSES	260	0.309472	5.84184	1.22939e-22	6.38363e-21	2.65954e-21	6932	tags=63%	list=32%	signal=43%	GAD2/GRIK1/GABRB2/NEFL/TUBB2B/GLRA3/GRIA1/CACNG4/TUBB3/GLRA2/SLC6A11/TUBB4A/GABRA1/RIMS1/CHAT/ADCY8/GABRR1/SLC18A3/SLC1A2/ACTN2/CACNG3/CACNA1E/LIN7A/CPLX1/SLC6A1/AKAP5/ADCY1/SLC18A2/GNG4/GNG3/PPFIA2/CACNA1B/GRIP1/KCNJ9/CACNB1/GABRQ/GNG10/PPFIA3/LRRC7/APBA1/RPS6KA6/SLC38A1/CACNB4/TUBA1A/GNG8/TUBB2A/DLG4/SYN1/GABBR1/GABBR2/SYN2/GABRG2/SYT1/GRIN1/SLC1A6/SNAP25/CACNG2/CAMK2A/GRIA2/STXBP1/GRIA4/GRIK2/…	AG-IMP1	270	165	0.61
LASTOWSKA_NEUROBLASTOMA_COPY_NUMBER_DN	753	-0.18281	-5.64263	1.71726e-22	8.83434e-21	3.68056e-21	8690	tags=58%	list=40%	signal=36%	UBR4/MYSM1/IPO13/CLPB/ARHGAP1/THRAP3/SH3GLB1/B3GALT6/DNAJB12/BTRC/IL17RD/UBE2E1/JUN/HINFP/TBC1D12/FBLIM1/ZMYM1/DDX21/ANKRD28/ZNF202/HSPB11/THYN1/ADD3/FDXACB1/LZIC/PHF13/FGFBP3/TXLNA/DNAJC8/SLC4A7/PUM1/RNF4/MAEA/C2CD3/ZMYM4/ARIH2/KIF1B/MLH1/AGO3/NKAPD1/CBL/MIIP/ATRIP/TMEM222/TMEM126A/UVSSA/BTAF1/KDM4A/CTBP2/IKZF5/LAMTOR1/LYAR/GALE/DCUN1D5/FBXO42/CAP1/ECD/JRKL/MACF1/MKRN2/TRUB1/NRDC/LRRC40/MRPS16/M…	AG-IMP1	806	441	0.55
SMID_BREAST_CANCER_LUMINAL_B_DN	502	-0.22331	-5.82855	2.07443e-22	1.05739e-20	4.40528e-21	5354	tags=47%	list=25%	signal=36%	LEPR/AMD1/LY9/ADGRG2/PLTP/ANXA8/GRB14/LTF/RAC2/AMD1/GPR18/RUNX3/NLRP1/ABCC4/TNFRSF17/ORM2/ICAM1/NPTX2/ICAM2/LILRA4/DLX5/B3GNT3/PGRMC1/FBXO17/TMEM45A/PLAC8/GZMB/HSD17B2/CSGALNACT1/SLC16A1/DNAJB4/STAP1/WIF1/SRGN/TSPAN8/EGFR/CHRDL1/SFRP4/SOD2/EPB41L2/MFAP4/CLIC4/MICALL1/CHST7/GALNT12/KLF5/SH2D1A/DSC3/P2RY14/ADGRF5/PRRX2/CD38/TRAF3IP3/IGF1/PRKD3/ICOS/IGF2/CFI/TNC/SERPING1/CRYAB/WNT6/NES/PTCH1/NCF1/MR…	AG-IMP1	587	259	0.44
BLUM_RESPONSE_TO_SALIRASIB_DN	327	0.27788	5.88974	3.08563e-22	1.55852e-20	6.4931e-21	8525	tags=66%	list=39%	signal=41%	SOX11/CDC25C/NPTX1/STMN1/FOS/UBE2C/RRM2/NDC80/TOP2A/TROAP/KIF2C/CENPF/RAD51AP1/EXO1/MYBL2/CDC6/DPYSL3/KIF22/STIL/BRCA1/KIF15/TTK/PBK/MKI67/HMMR/CRABP2/TUBA1A/PRIM1/KIF11/CENPA/PLK1/CDK1/TUBB2A/KIF4A/BUB1/CCNA2/AURKB/ESPL1/TPX2/TK1/CHAF1B/TUBB/NCAPG/NUSAP1/FBXO5/TACC3/SPAG5/PRC1/SCG5/AURKA/KIF20A/KIF23/RGS4/BARD1/ORC1/NEK2/JPT1/RECQL4/TRIP13/CCNF/FANCA/POLE/CCNB2/CCNE2/GUCY1B1/GPSM2/CDC20/PAFAH1B3…	AG-IMP1	341	221	0.65
JOHNSTONE_PARVB_TARGETS_3_UP	403	-0.250895	-5.86521	4.4161e-22	2.21044e-20	9.20911e-21	8558	tags=64%	list=40%	signal=40%	HUWE1/EHD1/LGMN/GABARAP/BTG1/DDIT4/ADD3/MPI/CPD/SPATA20/CTSA/MICAL2/LYRM1/SEPTIN9/IFITM3/IFITM1/WDR45/GSAP/SEC16A/GATAD1/IKBKB/ATM/ABCC3/CAPRIN1/PDP1/SLC50A1/MORC4/RABAC1/VPS18/TMEM43/ASAH1/SFXN3/KIF3B/SYVN1/POMGNT1/DPP7/KLF4/SFR1/ITGA2/LITAF/GRN/JAG1/S100A4/ASXL2/PRAG1/ARHGAP5/SCD/SPTBN1/LEPROT/ABHD12/PYGB/VAV2/NFKBIA/SQSTM1/VMP1/SLC30A1/TRIM8/PNRC1/BRI3/RCN1/GLB1/CREG1/PPFIBP1/GNS/SCG2/RRAS2/PL…	AG-IMP1	433	271	0.63
MARTINEZ_TP53_TARGETS_UP	587	-0.209684	-5.79473	4.56737e-22	2.26574e-20	9.43952e-21	8688	tags=60%	list=40%	signal=37%	FCGR2B/NDUFS4/CCL15/ARHGAP1/TM6SF1/TPP2/CLEC4E/MFAP5/MEF2A/MS4A6A/AGK/ARRDC4/EIF3A/ASB7/NR3C1/ADD3/INTS12/PITPNB/PUM1/CPD/PIP5K1A/SH3KBP1/ZMYM4/ACBD3/TMEM222/LTBP1/AVPR1A/WDR45/NDRG1/GET3/ARL5A/HCAR2/ST3GAL2/FBP2/EIF4H/LILRB3/CAPRIN1/SPON2/WDR48/BRAT1/ZC3H11A/SNX17/STARD4/FBLN2/IP6K1/TCEA1/RNF114/XRN2/KLK1/RRN3/TRIAP1/TBK1/SMOC2/IMMP2L/MORC3/ZNF445/CEP85/SAR1A/KRT77/LITAF/DHX40/CCNL2/TFPI2/EMP2/P…	AG-IMP1	621	389	0.63
BURTON_ADIPOGENESIS_3	99	0.488678	5.91278	4.92667e-22	2.41937e-20	1.00796e-20	4555	tags=69%	list=21%	signal=54%	PCLAF/RRM2/TOP2A/BIRC5/CCNB1/KIF2C/RAD51AP1/HMGB2/CDC6/KIF22/DLGAP5/BRCA1/MCM10/TTK/MKI67/PRIM1/KIF11/PLK1/CDK1/KIF4A/BUB1/E2F8/TK1/RACGAP1/DTL/NUSAP1/NCAPH/TACC3/PRC1/AURKA/KIF20A/CDCA8/ASF1B/CCNF/CCNB2/TCF19/CCNE2/CDC20/MAD2L1/RAD51/EZH2/CKS2/NASP/CDC7/CENPK/MCM5/SMC2/HELLS/DCK/FIGNL1/CDC45/TYMS/CDCA7/MCM7/KPNA2/VCAN/KPNA2/RFC5/ADAM8/RRM1/INCENP/MCM3/ILF2/CD4/NUP85/MCM2/CSRP2/TFDP1/PCNA/FEN1	AG-IMP1	100	70	0.7
GRAESSMANN_APOPTOSIS_BY_DOXORUBICIN_DN	1710	-0.126214	-5.6654	4.96415e-22	2.41937e-20	1.00796e-20	8726	tags=52%	list=40%	signal=34%	KLHL24/NT5C/POT1/POLR1B/EIF4B/SLC39A11/ARFGEF1/DNAJC14/PHF21A/DMAC1/RPAP2/SLC44A2/COX16/DUSP11/THRAP3/IARS1/MED25/NFYC/DNAJB12/TBC1D17/PHF3/GID8/COMMD1/PRELID1/HUWE1/ZNF768/GNPNAT1/PGLS/MEF2A/MOSPD2/CLPP/ASB7/NR3C1/LYRM2/PCID2/ZSCAN12/WDSUB1/GORASP2/DMAC2/ADD3/UBE2J1/PHF13/XPR1/CETN3/KLHL20/ERGIC1/TBC1D19/ZNF322/CPNE1/ZNF771/RPL22/MRRF/TRDMT1/PITPNB/STAG1/RUSF1/PUM1/CEP57L1/UBE2K/TOM1/KDELR1/NFIC…	AG-IMP1	1774	929	0.52
CROONQUIST_NRAS_SIGNALING_DN	66	0.581301	5.68389	5.94297e-22	2.87123e-20	1.19621e-20	5805	tags=85%	list=27%	signal=62%	CDC25C/STMN1/PCLAF/UBE2C/NDC80/TOP2A/CCNB1/KIF2C/HMGB2/MYBL2/SPC25/CDC6/KIF22/STIL/FOXM1/MKI67/KIF11/CENPA/PLK1/CDK1/CCNA2/AURKB/TPX2/TK1/NCAPH/SPAG5/AURKA/HMGA1/TRIP13/CCNB2/CDC20/GINS1/CDKN3/NASP/CHEK1/SMC2/ZWINT/RAD51C/OIP5/TRAIP/PLK4/MCM7/CHAF1A/POLD1/RFC3/BRD8/DUT/MCM3/MCM2/PCNA/PTP4A3/H2AX/SNRPA1/MCM4/CKS1B/SMC4	AG-IMP1	70	56	0.8
THUM_SYSTOLIC_HEART_FAILURE_UP	385	-0.253986	-5.83256	6.50047e-22	3.1135e-20	1.29714e-20	8704	tags=66%	list=40%	signal=40%	CDC5L/FCGR2B/MS4A4A/WDR1/ACTR2/TSPAN18/C1QC/MS4A6A/PRPF4B/ZNF727/KLHL20/CNOT8/ZFP36L2/SEC61A1/TM4SF1/HPGDS/TNFAIP8L2/CDC5L/PRUNE1/PRDM1/APBB2/TBL1XR1/SCARA3/MINDY3/GDI2/SLC11A1/RICTOR/MFGE8/LURAP1L/EPHA3/CAPRIN1/EVI2B/ARF1/XPO7/C1QA/MINDY2/LOXL1/UTP23/PIK3IP1/ITGB1/TMEM43/FBXO32/ARF6/RASL11B/CD52/NFATC2/VPS35/SFR1/AIF1/CCNL2/TMED2/GPR34/TAF9B/NPPA/APOL4/MIER3/RAB5A/MORF4L1/LAPTM5/CTSC/ZNF727/HP1B…	AG-IMP1	430	285	0.66
LE_EGR2_TARGETS_UP	108	0.468762	5.9372	7.08836e-22	3.36606e-20	1.40237e-20	4322	tags=67%	list=20%	signal=54%	BASP1/PCLAF/RRM2/TOP2A/BIRC5/CCNB1/KIF2C/HMGB2/UHRF1/KIF22/POU3F1/IQGAP3/UBE2T/MKI67/KIF11/PLK1/CDK1/BUB1/CCNA2/SH3GL3/NUSAP1/NCAPH/MARCKSL1/REEP1/H2AC8/PRC1/AURKA/KIF20A/KIF23/BZW2/CDCA8/ATF3/JPT1/EPHA5/CCNB2/TCF19/CDC20/CIP2A/MAD2L1/RAD51/ECT2/EZH2/CKS2/CCND1/CDC7/MCM5/SMC2/CORO1C/TNFRSF21/TRIM59/FIGNL1/RBM3/LMNB1/PLK4/TENM3/NT5DC2/MCM7/CADM1/KPNA2/MARCKS/KPNA2/RFC5/RRM1/MCAM/PLEKHO1/H2AZ1/INCE…	AG-IMP1	109	73	0.67
RUTELLA_RESPONSE_TO_HGF_UP	393	-0.249846	-5.79574	8.40995e-22	3.9598e-20	1.64973e-20	8711	tags=67%	list=40%	signal=40%	SCCPDH/TCEAL9/CCL15/TM6SF1/FKBP4/CHI3L1/CLEC4E/PPP1R12A/TMEM97/CHPF2/TM9SF4/TEX2/SUN2/NARS1/IL21R/TFG/PSTPIP1/CPD/EMC7/APOE/NDRG1/CD84/RGL1/ATP6V1C1/N4BP1/MRPL35/LILRB4/YIPF6/FCGR1A/ABCC3/PCK2/C1QA/TNIP2/DUOX1/CNPY2/RHOQ/EIF2S1/PLA2G7/NRP1/APOO/CD63/ASAH1/GPR137B/EMP1/ATP13A3/CCSER2/LITAF/EED/JAG1/RAB3GAP1/TMEM184C/SCD/LEPROT/LPXN/EMILIN1/UFSP2/PLXNA1/EIF2B3/SQSTM1/PSMG1/SLC30A1/EMC2/CRYZ/FASTKD1…	AG-IMP1	422	277	0.66
PUJANA_XPRSS_INT_NETWORK	161	0.385128	5.85081	9.67475e-22	4.51705e-20	1.88189e-20	9043	tags=80%	list=42%	signal=47%	LARP7/STMN1/PCLAF/KIFC1/UBE2C/NDC80/TOP2A/RAD51AP1/HMGB2/MYBL2/SPC25/KNTC1/FOXM1/BRCA1/KIFC1/MKI67/HMMR/CENPA/CDK1/CCNA2/AURKB/ESPL1/NCAPD2/AURKA/GTSE1/CCNF/POLE/CDC20/UNG/MAD2L1/GINS1/DNA2/EZH2/FANCI/NASP/CDC7/MCM5/SMC2/ZWINT/KIF20B/RAD51C/SKP2/TIMELESS/LMNB1/PLK4/BLM/RAD54L/RFC4/CHAF1A/RRM1/MCM6/NSD2/RFC3/PSIP1/DUT/ZNHIT3/DDX39B/MPHOSPH9/PNN/MTF2/USP49/MSH2/CBX3/BLMH/UBE2S/BRCA2/ILF3/MCM2/DDX39…	AG-IMP1	168	132	0.79
LEE_LIVER_CANCER_SURVIVAL_UP	170	-0.380299	-5.71692	9.88103e-22	4.57492e-20	1.906e-20	5452	tags=66%	list=25%	signal=50%	MVK/PCYT2/WNT11/PHLPP1/MSRA/INSR/RHBG/SULT2A1/TACO1/PCSK6/SLC2A2/VPREB1/SLC35D1/ILRUN/UGT1A6/UGT1A6/APOA5/HPD/TTPA/PAH/KNG1/CES2/SERPING1/NDUFS2/AMFR/HSD17B10/INSIG1/DPYS/LEAP2/KLK3/CPN2/ANXA9/F13B/AMDHD1/AGL/IL6R/SALL1/AQP9/SERPINC1/MST1/PINK1/CRAT/MPDZ/EHHADH/F10/HGD/CLRN1/DSG1/DSG1/CYP4F11/PRDX6/SLC27A5/ABHD6/CYP2D6/ABCA6/TMEM176B/UGT1A6/ZP3/PARD3B/KHK/APOC3/PCCB/AMACR/HYAL1/CRYL1/FMO3/SERPINF…	AG-IMP1	187	145	0.78
MORI_LARGE_PRE_BII_LYMPHOCYTE_UP	81	0.532178	5.76152	1.01664e-21	4.66813e-20	1.94483e-20	10353	tags=90%	list=48%	signal=47%	STMN1/RRM2/NDC80/TOP2A/CCNB1/MELK/MYBL2/KIF22/CDCA5/CDCA3/TTK/MKI67/TUBA1A/CENPA/CDK1/CCNA2/SLC12A3/E2F8/RACGAP1/DTL/TUBB/NCAPH/CENPE/H2AC8/PRC1/AURKA/KIF23/HMGA1/ASF1B/CCNB2/CDC20/LIG1/CDKN3/SMC2/HJURP/CDKN1A/LMNB1/CDCA7/MCM7/KPNA2/PRDX4/KPNA2/RRM1/MCM6/ALYREF/ZNF358/H2AZ1/MCM3/CENPL/UBE2S/RANGAP1/RAMP1/MCM2/CALM2/UBE2S/ALYREF/ALYREF/H2AX/CBX1/H2AZ2/ANP32E/CKS1B/SMC4/ANAPC5/BUB3/SLBP/NUCKS1/RAD2…	AG-IMP1	88	88	1
VECCHI_GASTRIC_CANCER_EARLY_UP	395	0.249277	5.70302	1.74352e-21	7.94014e-20	3.30802e-20	7231	tags=56%	list=34%	signal=38%	KIF26B/MELTF/PCLAF/FERMT1/KIF18B/UBE2C/RRM2/CPLX1/NDC80/TOP2A/BIRC5/MACC1/CCNB1/SKA3/CENPF/RAD51AP1/MELK/CENPH/ZDHHC11/MYBL2/RAD54B/SLC28A3/CDC6/UHRF1/DEPDC1B/NUF2/DLGAP5/FOXM1/BRCA1/KIF15/MYB/MCM10/LCN2/CDCA5/FANCD2/TTK/PBK/UBE2T/MKI67/HMMR/KNL1/MTFR2/ASPM/CENPA/LAMC2/CDK1/KIF4A/BUB1/CCNA2/TFAP2C/HOXA10/E2F8/TPX2/GABBR1/TK1/DSCC1/KIF14/RACGAP1/DTL/E2F7/NCAPG/PRR11/NUSAP1/ESCO2/DEPDC1/CENPU/SGO2/…	AG-IMP1	435	233	0.54
BOQUEST_STEM_CELL_CULTURED_VS_FRESH_UP	406	-0.242534	-5.69503	1.85826e-21	8.39388e-20	3.49705e-20	4540	tags=46%	list=21%	signal=37%	AKAP13/BHLHE40/EDNRB/SRGN/FLNC/CCL8/TSPAN8/EGFR/CHRDL1/SOD2/ARHGDIB/MFAP4/MITF/TPD52L1/APOL3/LTBP4/SLC7A5/CBS/FAM13A/ANGPTL2/ACSL5/SERPINA3/IGF1/TNMD/CFI/RASL12/PGM3/CYLD/PPP1R3C/APOL3/CD44/TNFAIP6/NAMPT/RAP1GDS1/PDLIM5/LRRC8B/CD34/STC2/CD302/REL/SELENOP/MTUS1/ANO1/PER3/MAN1C1/KIF13B/ALCAM/TGM2/ZC3HAV1/TXNIP/SLC19A2/PFKFB3/SERPINA3/ENG/CXCL10/IL6R/SULF1/OLFML2A/TIMP4/KLF9/NQO1/PER2/MYO10/NR1H3/AR…	AG-IMP1	428	204	0.48
MORI_IMMATURE_B_LYMPHOCYTE_DN	87	0.503182	5.69374	3.23082e-21	1.44762e-19	6.03105e-20	5805	tags=78%	list=27%	signal=57%	STMN1/KIFC1/UBE2C/RRM2/NDC80/TOP2A/CCNB1/MELK/HMGB2/DLGAP5/MCM10/CDCA5/CDCA3/KIFC1/TTK/IQGAP3/MKI67/TUBA1A/PRIM1/CENPA/CDK1/CCNA2/E2F8/DTL/TUBB/NUSAP1/NCAPH/H2AC8/PRC1/NEK2/CCNB2/CDC20/RAD51/LIG1/MTHFD2/EZH2/CDKN3/CHEK1/SMC2/HJURP/CDKN1A/DCK/CDC45/LMNB1/CDCA7/MCM7/RAD54L/KPNA2/PRDX4/KPNA2/RRM1/MCM6/MCM3/CENPL/TUBA1B/RAMP1/CKAP5/MCM2/PCNA/HNRNPA3/H2AX/CBX1/H2AZ2/DNMT1/UCK2/RAG1/ANP32E/CKS1B/SMC4	AG-IMP1	91	69	0.76
REACTOME_METABOLISM_OF_VITAMINS_AND_COFACTORS	182	-0.360072	-5.52895	4.62565e-21	2.05601e-19	8.56572e-20	5481	tags=57%	list=25%	signal=43%	MTHFS/ENPP3/ACP5/ENPP1/MMADHC/AKT1/CD320/PDSS2/ABCD4/LRP2/SLC19A1/MMAB/MTHFD1/MMAA/COQ3/VKORC1/UBIAD1/MTR/MMACHC/PRKG2/COASY/CD38/SLC25A16/TTPA/RBP1/SLC19A3/HLCS/AASDHPPT/LDLR/NAMPT/SLC23A2/SPR/LRP10/PNPO/COQ2/APOM/SLC25A19/LRP1/FOLR2/MOCS1/SLC25A32/SLC19A2/BCO2/COQ9/PTS/CYB5R3/SLC5A6/CYB5A/HSPG2/NOS3/MCCC2/SDC4/NMRK1/APOC2/AKR1B10/PARP9/NMNAT1/RFK/TPK1/NT5E/SDC3/SLC46A1/NADK2/NFS1/SHMT1/GCHFR/TC…	AG-IMP1	189	115	0.61
RUAN_RESPONSE_TO_TNF_DN	78	-0.534607	-5.6035	5.9706e-21	2.63275e-19	1.09686e-19	5660	tags=80%	list=26%	signal=60%	HIPK3/ACOX1/ORM2/DGAT1/ORM2/SORBS1/REEP5/CDKN2C/RNF11/IDH3G/QKI/CBX4/HSD17B4/NR1H3/LAMA4/PPARG/PFKFB1/NFS1/AOC3/ALAD/TALDO1/NRIP1/ECH1/BCKDHA/PXMP2/FASN/TOB1/NNMT/MMUT/ACADS/DHRS3/ALDH1A1/IDH1/ACSL1/ADRB3/ITGA6/FXYD1/ENTPD5/G0S2/LPL/ABCD2/RGS2/DBI/SELENBP1/PEX11A/HK2/ACADM/CEBPA/GPAM/SLC2A4/ALAS1/SCARB1/ORM2/APOC4/TST/ALDH1A1/ME1/GPD1/PLIN4/PC/AQP7/ADIPOQ/CFD/PCK1/CIDEC/RETN	AG-IMP1	79	66	0.84
FEVR_CTNNB1_TARGETS_UP	659	-0.190519	-5.49624	6.96473e-21	3.04693e-19	1.26941e-19	7742	tags=55%	list=36%	signal=36%	REEP3/SRR/VPS52/UPP1/KRT20/RNF19A/ZNF467/IP6K1/RNF114/TRIM26/CORO1A/RAB4A/PPP1R16A/IER5/PREB/LSS/PABIR1/EMP1/PMP22/GATA5/STAT3/SMOX/REG1B/KIF3B/MTF1/PIK3C2A/TRADD/PFKFB2/LITAF/PNPLA6/GOSR1/PCSK7/ABCG5/DAGLB/PIGB/SOAT2/ATP11B/EEF2K/GNA11/APOL3/SEC14L1/PCSK9/CMPK2/URGCP/EIF2AK3/RAB21/AP5M1/CRYBG2/TRIM8/NDUFS5/BACE2/LPIN1/SCAMP1/GSR/EFNA1/MFSD9/RNF103/NATD1/CRY2/CREB3/SLC6A8/RRBP1/SLC35C2/SGPL1/JAK2…	AG-IMP1	688	399	0.58
ZHOU_CELL_CYCLE_GENES_IN_IR_RESPONSE_6HR	83	0.522354	5.73012	7.50973e-21	3.25969e-19	1.35805e-19	7492	tags=87%	list=35%	signal=57%	RTKN2/PCLAF/KIFC1/PIMREG/HMGB2/EXO1/MYBL2/UHRF1/KNTC1/KIF22/DLGAP5/BRCA1/CDCA5/KIFC1/TTK/UBE2T/MTFR2/KIF11/CENPA/CCNA2/E2F8/RACGAP1/DTL/CHAF1B/WDHD1/NUSAP1/FBXO5/PARPBP/KIF20A/CDT1/CDCA8/NEK2/TRIP13/CEP55/MAD2L1/RAD51/EZH2/DSN1/FABP5/CENPK/MCM5/SMC2/GMNN/TIMELESS/LMNB1/MCM7/RAD54L/GINS2/RFC4/SAP30/RFC5/MCM6/HAUS8/MCM3/GINS3/POC1A/MCM2/DCTPP1/H2AX/DNAJC9/NCAPH2/RPA2/NUP88/RANBP1/LBR/MAGOHB/DEK/E2F…	AG-IMP1	84	73	0.87
IVANOVA_HEMATOPOIESIS_LATE_PROGENITOR	492	-0.219565	-5.67502	8.39802e-21	3.61701e-19	1.50691e-19	10182	tags=64%	list=47%	signal=35%	PRAMEF2/PRAMEF2/MPEG1/PIN1/PRAMEF2/PRAMEF2/PRAMEF2/PRAMEF2/PRAMEF2/PRAMEF2/PRAMEF2/PRAMEF2/PRAMEF2/PRAMEF2/PRAMEF2/PRAMEF2/PRAMEF2/PRAMEF2/PRAMEF2/PRAMEF2/PRAMEF2/PRAMEF2/PRAMEF2/PRAMEF2/PRAMEF2/PRAMEF2/PRAMEF2/PRAMEF2/PRAMEF2/PRAMEF2/PRAMEF2/PRAMEF2/PRAMEF2/PRAMEF2/PRAMEF2/PRAMEF2/PRAMEF2/PRAMEF2/PRAMEF2/PRAMEF2/PRAMEF2/PRAMEF2/PRAMEF2/PRAMEF2/PRAMEF2/POT1/PSTPIP2/C18orf32/NFU1/FCGR2B/ORC4/HCFC2…	AG-IMP1	511	378	0.74
MEISSNER_NPC_HCP_WITH_H3K4ME2_AND_H3K27ME3	341	0.261834	5.65495	9.45017e-21	4.03886e-19	1.68267e-19	4122	tags=45%	list=19%	signal=37%	IGFBPL1/HMX1/CDH8/CALCR/ALK/ECEL1/HOXA13/KCNH8/HMX3/CNTN2/SYNDIG1L/DSCAM/HRK/PRPH/CLGN/PTPRT/TLX3/FBLL1/HMX2/RET/TESC/ISL1/FGF8/SYT2/CHAT/TBXT/FOXF1/INSM2/DLGAP2/IGSF21/ELAVL3/SLC18A3/GJD2/HCN1/MAST1/FIBCD1/CRTAC1/CPLX1/PLPPR3/DACT2/AMER3/LY6H/ADRA2C/GNG4/RAB11FIP4/ACTL6B/RTN4R/VWA2/RASGEF1C/CADM3/HOXD13/PLD5/PRMT8/STAC2/GJD3/SULT4A1/C12orf56/PITX1/FAM163B/CACNA1I/PROKR2/SIX2/XKR7/KCNQ2/SPTBN2/DN…	AG-IMP1	350	153	0.44
SERVITJA_LIVER_HNF1A_TARGETS_DN	156	-0.376607	-5.42854	1.24442e-20	5.27786e-19	2.19886e-19	5490	tags=65%	list=25%	signal=49%	ZKSCAN1/CYP7B1/ROR1/SNTG2/LCP1/ARHGAP26/SLC37A4/IGFALS/SLCO1B3/C6/IL13RA1/HSD17B2/CLEC2D/P2RY13/ACP3/EGFR/CLEC2D/F11/TRAM1/ONECUT1/SERPINA1/SERPINA1/IGF1/PRKD3/IL1RAP/NIT2/PAH/FTCD/CFI/LOXL4/PPP1R3C/SERPING1/PPARD/APOM/PLA1A/LY6E/RASSF5/CELA1/NR0B2/HABP2/PLA2G4A/F13B/RDH16/ERO1B/RDH16/SERPINA9/C8B/SIGIRR/CLDN2/PDGFC/CYP4A22/CYP4V2/CXCL13/CYP4F2/CYP26A1/SLCO2A1/HES6/C1R/BDH2/SLC17A3/CLEC2D/IRGM/IR…	AG-IMP1	166	134	0.81
LI_INDUCED_T_TO_NATURAL_KILLER_UP	298	-0.275229	-5.50038	2.85981e-20	1.20372e-18	5.01492e-19	8121	tags=65%	list=38%	signal=41%	TMEM126A/IFITM2/IFITM3/IFITM1/DOK2/VPS29/PDZK1/F2RL2/STX7/SH3BGRL3/UPP1/LTA/ENDOD1/RAB4A/ARF6/TRPM6/CD63/PLP2/CD52/ASAH1/EMP1/MED11/XBP1/GPR15/LITAF/FTL/S100A4/GPR34/TAF9B/GLRX/TF/GSTP1/ALDOA/SLC39A4/EHD4/CRYBG2/CYB5R4/PPP3CC/TNF/CASP1/EPOP/MYO1E/MYL6/FES/PKP3/GADD45G/LAT2/C15orf48/NDFIP1/UAP1L1/PDGFA/TIRAP/BAG3/OTULIN/IFI30/IRAK2/NCF4/HVCN1/CAPZB/PLTP/DUSP5/STX11/FHL2/PPIB/GPR18/SULT2B1/HGFAC/JU…	AG-IMP1	317	212	0.67
LANDIS_ERBB2_BREAST_PRENEOPLASTIC_DN	57	-0.594402	-5.29639	3.49558e-20	1.46026e-18	6.08373e-19	6517	tags=91%	list=30%	signal=63%	PGM1/RAB34/LPIN1/UCK1/NPC2/NDUFAB1/GYG1/GSTZ1/DGAT1/NDUFV1/PTPRB/ST3GAL6/UQCR10/ETFB/ATP1B3/ACAA1/APLP2/DHRS7/PDHA1/MKNK2/ABHD5/NR1H3/DHRS7/ADIPOR2/GPD2/SOWAHC/BCKDHB/EIF4EBP1/ALAD/PPP2R5A/SCP2/HTRA1/CHCHD10/DECR1/ALDH1A1/ZNF703/GNAI1/ADRB3/HADHB/JCHAIN/MCCC1/CPT2/ACAA2/GBE1/BCAT2/ACAA1/CES1/CES1/CHPT1/GHR/GPAM/IGFBP6/CXCL12/CD36/ALDH1A1/CES1/CES1/CIDEC	AG-IMP1	57	58	1.02
ODONNELL_TFRC_TARGETS_DN	120	0.427258	5.78489	4.63401e-20	1.92139e-18	8.00487e-19	5758	tags=69%	list=27%	signal=51%	SIX3/DSCAM/CPNE6/USP29/TTC9B/TCEAL3/RRM2/NDC80/TOP2A/H3C7/BIRC5/CCNB1/CENPF/TCEAL3/MYBL2/RAD54B/SPC25/CDC6/DEPDC1B/DLGAP5/FOXM1/FANCD2/TTK/MKI67/SHCBP1/HMMR/ASPM/KIF11/CENPA/PLK1/CDK1/KIF4A/BUB1/CCNA2/AURKB/APBB1/KIF14/CKAP2L/FAM83D/NCAPH/FBXO5/CENPE/DEPDC1/TACC3/SGO2/PRC1/ARHGAP11A/AURKA/KIF20A/ZFAND4/TCEAL3/TFRC/GTSE1/CEP55/DBF4/DIAPH3/CDC20/ERCC6L/ECT2/DNA2/CDKN3/POLE2/LIN28B/SGO2/HELLS/PLK4/A…	AG-IMP1	139	86	0.62
ISHIDA_E2F_TARGETS	53	0.620667	5.54063	4.77378e-20	1.96468e-18	8.18522e-19	4555	tags=84%	list=21%	signal=66%	STMN1/KIFC1/RRM2/TOP2A/CCNB1/KIF2C/HMGB2/KIFC1/UBE2T/MKI67/PRIM1/CDK1/BUB1/CCNA2/AURKB/E2F8/TK1/SGO1/NUSAP1/NCAPH/NSG1/PRC1/CDT1/ASF1B/TRIP13/DBF4/CCNB2/CDC20/RAD51/LIG1/DNA2/EZH2/SMC2/CCNE1/ANLN/CDCA7/MCM7/KPNA2/KPNA2/RRM1/RFC3/DUT/MCM3/DCTPP1/PCNA/FEN1	AG-IMP1	53	46	0.87
MARKEY_RB1_ACUTE_LOF_UP	223	0.317827	5.65224	5.7362e-20	2.3434e-18	9.76308e-19	7245	tags=63%	list=34%	signal=42%	CDC25C/STMN1/PCLAF/S100A3/RRM2/BIRC5/PIMREG/CCNB1/KIF2C/RAD51AP1/HMGB2/CDC6/MIS18BP1/KIF22/DLGAP5/BRCA1/CDCA3/IQGAP3/UBE2T/MKI67/PRIM1/KIF11/CENPA/PLK1/CDK1/KIF4A/BUB1/CCNA2/TIMM8A/E2F8/TK1/RACGAP1/DTL/CHAF1B/TUBB/NUSAP1/PRC1/AURKA/KIF20A/KIF23/CDT1/CRABP1/NEK2/ASF1B/TRIP13/CCNF/CCNB2/CIP2A/MAD2L1/RAD51/SPDL1/CKAP2/ECT2/CDKN3/CKS2/NASP/SLC39A6/CENPK/MYH11/MCM5/SMC2/FBLN1/HJURP/TRIM59/GMNN/FIGNL1/…	AG-IMP1	235	148	0.63
JOHNSTONE_PARVB_TARGETS_3_DN	799	0.167572	5.44938	7.43159e-20	3.01386e-18	1.25563e-18	9078	tags=57%	list=42%	signal=34%	RTKN2/CSRNP3/RNF138/BDNF/STMN1/LRR1/RRM2/NDC80/TOP2A/TCP10L/TMEFF1/BIRC5/KIF2C/SKA3/CENPF/RAD51AP1/MELK/SPC25/CDC6/MIS18BP1/UHRF1/TOMM6/DEPDC1B/NUF2/DLGAP5/KIF15/INSYN2B/FANCD2/TTK/IQGAP3/PBK/SHCBP1/ASPM/KIF11/CENPA/BCAT1/CDK1/TUBB2A/BUB1/CCNA2/E2F8/TK1/RACGAP1/DTL/KNSTRN/IQSEC3/WDHD1/NCAPG/NUSAP1/NCAPH/SPC24/ESCO2/FBXO5/CENPE/SPAG5/SGO2/POU4F2/PRC1/ARHGAP11A/MAP3K13/BEND6/KIF18A/KIF23/ATP1B1/NCA…	AG-IMP1	875	474	0.54
MIKKELSEN_NPC_HCP_WITH_H3K27ME3	339	0.253405	5.44788	8.46515e-20	3.40814e-18	1.4199e-18	4294	tags=45%	list=20%	signal=36%	IGFBPL1/CDH8/CALCR/ALK/ECEL1/HOXA13/CARTPT/TCERG1L/MPPED1/LIN28A/CNTN2/HECW1/PRPH/PTPRT/HOXC10/PYY/TLX3/SCNN1G/FBLL1/ISL1/SYT2/CHAT/TBXT/DLGAP2/IGSF21/HOXA11/GJD2/STMN2/HCN1/MAST1/SLC38A4/TFAP2B/FSTL4/FIBCD1/HOXC9/CRTAC1/FOXN4/CPLX1/DACT2/SLC7A14/LY6H/ADRA2C/RAB11FIP4/RTN4R/VWA2/RASGEF1C/CADM3/STAC2/FAM167A/SULT4A1/C12orf56/PITX1/FAM163B/TMEM130/PROKR2/KCNQ2/SPTBN2/DEGS2/ST8SIA3/UNCX/TMEM163/NEFH…	AG-IMP1	345	152	0.44
FEVR_CTNNB1_TARGETS_DN	538	0.203468	5.43369	9.17255e-20	3.64411e-18	1.51821e-18	10238	tags=67%	list=47%	signal=36%	SYCP3/PCDH8/CDC25C/RNF138/LARP7/STMN1/PCLAF/KIFC1/RRM2/GJB3/TOP2A/SKA1/SLC18A2/TOX/TMEFF1/BIRC5/RAD51AP1/MELK/CENPH/HMGB2/EXO1/CDC6/MIS18BP1/KNTC1/KIF22/NUF2/FOXM1/BRCA1/MYB/KIFC1/TTK/MKI67/RPS6KA6/SHCBP1/PRIM1/CDK1/BUB1/CCNA2/AURKB/AFP/HASPIN/DSCC1/RACGAP1/KNSTRN/CHAF1B/SYT11/TUBB/EVL/FRAS1/FBXO5/CENPE/SPAG5/NCAPD2/PRC1/KIF20A/KIF18A/KIF23/CDT1/IFFO2/TUBE1/NMRAL1/ASF1B/LIPG/BORA/NUP210/TRIP13/CE…	AG-IMP1	555	444	0.8
BOYLAN_MULTIPLE_MYELOMA_C_D_DN	261	-0.28688	-5.35164	9.18242e-20	3.64411e-18	1.51821e-18	5792	tags=57%	list=27%	signal=42%	IRF6/LILRB3/LILRB4/ENTPD1/MPO/STAT4/C15orf48/ARSG/IL18RAP/PAFAH2/ADA/PTPRE/FYB1/APOL2/CTTN/ENPP1/GRAMD1C/LTF/MCEMP1/TNFRSF17/MEGF9/TRIM5/CD28/LILRB3/LILRB4/RGS13/CSTA/SLCO4C1/MGAM/FRMPD2/SEMA4A/SLFN12L/IL13RA1/SIRPB1/ITPRIPL2/TRIM5/APOL2/SH2D1A/P2RY14/SERPINA3/PIK3CB/ICOS/RECK/TRIM34/DSG2/EDEM1/APOL2/GABRA4/EOMES/TGFBI/RHPN2/PLSCR1/SPON1/SELENOP/SEC24D/TNS3/INPP4B/GATM/RNF128/GBP6/CHIA/LDHB/ALCAM…	AG-IMP1	276	192	0.7
BERENJENO_TRANSFORMED_BY_RHOA_DN	391	-0.239764	-5.56066	1.05964e-19	4.17544e-18	1.73957e-18	8499	tags=64%	list=39%	signal=39%	TTC30B/PIAS3/GABARAP/LYRM2/HSPB11/ATG12/SLC25A17/RPL22/FIBP/ATN1/TOM1/NAGK/CTSA/RAB24/IFITM3/TBL1XR1/ST3GAL2/PLCD1/RAB5B/PIK3R1/PCK2/EPRS1/FKBP7/RABAC1/CNPY2/STX5/ITM2B/PLA2G7/LSS/SMOC2/PMP22/STAT3/MMP14/DPP7/WASHC3/ATRAID/MYL12B/SEC31A/GRN/TTC30B/SIX4/ATP6V1A/SCD/SPTBN1/SESN1/NTPCR/GSTM1/PYGB/ST13/SMARCA2/EIF2AK3/SHC1/SQSTM1/COL5A1/LPIN1/GLOD4/BRI3/RCN1/MROH1/PNP/GNS/POSTN/HEBP1/PTEN/LMO7/NPC2/G…	AG-IMP1	398	267	0.67
FULCHER_INFLAMMATORY_RESPONSE_LECTIN_VS_LPS_UP	543	-0.19943	-5.34552	1.29356e-19	5.06127e-18	2.10862e-18	8723	tags=60%	list=40%	signal=37%	IRF2BP2/SNX8/SLC39A11/UBR4/FCGR2A/FCGR2B/ETV3/ARPC5L/CCL15/IARS1/FOXN3/COMMD1/PLK3/LTV1/MRPL51/JUN/TNFRSF11A/CLN8/NDUFA2/YRDC/VAPA/TENT4B/SUN2/SPI1/POLR2G/PSTPIP1/GFOD1/SLC30A5/TNFAIP8L2/MICAL2/SH3KBP1/OLR1/POLR1D/LYRM1/NDRG1/RHOH/TBL1XR1/HCAR3/UBE2W/ST3GAL2/TGFBR1/DENND1B/RAP2A/MRPS16/ETHE1/NUS1/FCGR1A/SH3BGRL3/ABCC3/RHOC/CD93/RABEPK/VAC14/CCDC71L/MRPL52/TOMM34/NSMCE1/NHP2/CNPY2/RHOQ/NRP1/EYA3/C…	AG-IMP1	587	340	0.58
BOCHKIS_FOXA2_TARGETS	415	-0.229492	-5.45071	1.34101e-19	5.21023e-18	2.17068e-18	5781	tags=54%	list=27%	signal=40%	STARD5/DDX3X/PEMT/TUSC2/CHMP5/DNASE2B/FBXO4/CD300LF/AP3M1/CYP7B1/PI4K2A/CS/PRKDC/UBE2L6/GABPA/QSOX1/AKT1/KIF9/MTX2/SLC37A4/MAT1A/PBLD/JUNB/RSC1A1/OMD/HAVCR1/MKKS/IDH2/UROC1/OIT3/GYS1/C6/ATP5PF/GK/GANAB/NAT8/DRAM2/PTCD2/CLEC2D/CD47/DCAF11/SLC46A3/CD300LF/PSEN2/MRPL36/HPS1/PSME1/VDR/CLEC2D/RAPSN/KBTBD12/MOB2/GCAT/MERTK/CS/NR1I2/RDX/APOA5/AHSG/SERPINA1/SERPINA1/PIK3AP1/CD300LF/SERPINA3/TTC7A/ZNF395/…	AG-IMP1	433	265	0.61
REACTOME_NERVOUS_SYSTEM_DEVELOPMENT	545	0.202043	5.43768	2.01252e-19	7.75101e-18	3.22922e-18	8224	tags=58%	list=38%	signal=37%	GAP43/POU3F2/DCX/TUBB2B/CNTN2/DSCAM/PAK5/DPYSL5/TUBB3/SCN9A/RET/GFRA3/ISL1/TUBB4A/COL9A1/NCAN/SCN2A/NFASC/CRMP1/EFNB3/DPYSL4/AKAP5/DOK6/ST8SIA2/ANK3/CDK5R1/NRCAM/PLXNA4/NCAM1/EFNA3/DPYSL3/EPHA10/CACNB1/SCN3A/L1CAM/CACNA1I/SCN3B/KCNQ2/NELL2/SPTBN2/LHX4/POU3F1/CD24/RPS6KA6/CACNB4/TUBA1A/SCN1A/TUBB2A/KIF4A/DLG4/SCN8A/CNTN1/EVL/GRIN1/AGAP2/PAK3/SPTBN4/SLIT2/SCN5A/SPTB/SRGAP1/DNM1/DCC/SCN10A/MSI1/UNC5…	AG-IMP1	580	324	0.56
BRUINS_UVC_RESPONSE_LATE	1090	-0.14389	-5.39058	2.02285e-19	7.75101e-18	3.22922e-18	8715	tags=53%	list=40%	signal=33%	P3H3/PER1/GKAP1/OXCT1/NFU1/SETD6/PSPH/ARPC5L/CLPB/DBNL/OGFOD3/SDR39U1/GPATCH2/CDK9/PDF/PPP1R12A/MFAP5/AGK/RPF2/DDX59/GGCT/UBE2J1/FRG1/MPLKIP/RASA2/TRIM15/TEX2/COMMD10/METTL5/EMC8/SLC4A7/PSTPIP1/UBE2R2/UBE2K/TOM1/DRG1/PDCD10/SH3BP5L/DPH5/CCDC47/TMEM126A/HTRA2/SNX5/ATXN3/SEPTIN9/IFTAP/CTBP2/SUDS3/PSMA5/ATIC/TIMM44/RAB2A/ATP6V1C1/PPAT/VPS33A/MRPS18C/PPIL2/VEGFC/UFM1/PSMA1/NTNG2/ORMDL1/ZBTB9/UBAC2/PO…	AG-IMP1	1135	611	0.54
REACTOME_DEVELOPMENTAL_BIOLOGY	990	0.151437	5.44566	2.14721e-19	8.17115e-18	3.40426e-18	10784	tags=66%	list=50%	signal=35%	GAP43/SPINK9/POU3F2/DCX/TUBB2B/LIN28A/CNTN2/DKK1/H2BC5/DSCAM/KRT17/DSG3/PAK5/H2AC4/CACNG4/DPYSL5/KRT15/TUBB3/SPINK9/SCN9A/NEUROD1/RET/GFRA3/ISL1/TUBB4A/KRT75/H2BC14/COL9A1/CSTA/NCAN/TBXT/CSTA/SCN2A/NFASC/CRMP1/CACNG3/EFNB3/CSTA/DPYSL4/CTNNA2/AKAP5/DOK6/ST8SIA2/ANK3/STX1B/H3C7/MYF5/CSTA/CDK5R1/NRCAM/PLXNA4/NCAM1/EFNA3/DPYSL3/EPHA10/CACNB1/SCN3A/FOXH1/MYB/L1CAM/CACNA1I/SPINK9/SCN3B/KCNQ2/NELL2/SPTB…	AG-IMP1	1151	794	0.69
MARSON_BOUND_BY_FOXP3_UNSTIMULATED	1182	-0.137537	-5.26562	2.89764e-19	1.09519e-17	4.56277e-18	8722	tags=53%	list=40%	signal=34%	POT1/RIBC1/MARCHF6/RCC2/FCGR2A/ETV3/NDUFS4/DMAC1/FBXW10/HNRNPF/EGR2/ARHGAP1/NAA16/ACTR2/DNAJB12/TBC1D17/MED1/FAM13B/TPP2/CDK9/UNC5A/VPS45/ARID3B/MEF2A/MS4A6A/TRAF3IP2/PHF23/FGD3/GABARAP/ASB3/ING3/NDOR1/DDIT4/GTF2B/SLU7/THYN1/FDXACB1/MYLPF/QPCTL/FRG1/SP6/MPLKIP/ATG12/NUP35/HARBI1/ISY1/METTL5/TRDMT1/PITPNB/UBE2R2/CEP57L1/CPD/PES1/HPGDS/DCLRE1A/MLH1/NANP/TMEM222/CCDC47/PRUNE1/RANBP2/TUBA8/PRPSAP1/MR…	AG-IMP1	1237	680	0.55
CUI_TCF21_TARGETS_2_UP	416	0.225041	5.23145	3.80161e-19	1.42714e-17	5.94576e-18	8259	tags=60%	list=38%	signal=38%	SOX11/TMEM151B/VASH2/PCDH8/DCLK1/ZCCHC18/CDC25C/BEX1/STMN1/RGS17/EYA1/PLCH1/BEX1/DNAH1/UBE2C/PIMREG/SKA3/NCAM1/PAX8/GRIP1/UHRF1/KNTC1/KIF22/NUF2/SIX2/CDCA5/AGTR2/CDCA3/IQGAP3/UBE2T/MTMR7/SLC38A1/HMMR/KNL1/ASPM/PRIM1/CENPA/CDK1/CELF4/CCNA2/SPSB4/ESPL1/TPX2/APBB1/LGI2/ZCCHC18/MDK/TK1/AMER2/RNF227/CPNE5/DSCC1/DTL/KNSTRN/CHAF1B/RHEBL1/NCAPH/NSL1/SPC24/FRAS1/MEX3A/NEURL1/SLIT2/TACC3/CLDN6/PHACTR1/FN1/…	AG-IMP1	432	255	0.59
MARTINEZ_RB1_TARGETS_UP	655	-0.184078	-5.29067	4.52867e-19	1.68868e-17	7.03536e-18	8703	tags=58%	list=40%	signal=36%	SLC39A11/RCC2/CCL15/ARHGAP1/TMCC3/THRAP3/TPP2/MFAP5/MEF2A/AGK/EIF3A/ASB7/NR3C1/ADD3/NDUFA2/INTS12/PITPNB/ABCA2/SAP18/PUM1/CPD/GCLC/SH3KBP1/ACBD3/AVPR1A/WDR45/SAP18/GET3/ARL5A/CEBPG/CAP1/HCAR2/ST3GAL2/YIPF4/FBP2/EIF4H/ETHE1/LILRB3/ATM/CAPRIN1/TGS1/WDR48/BRAT1/ZC3H11A/STARD4/RPN2/SCAF11/FBLN2/IP6K1/TCEA1/RNF114/XRN2/RASL11B/ABCE1/TPO/ZNF445/CEP85/SAR1A/ZMYND11/KRT77/AMMECR1L/CCNL2/LGR5/EMP2/PTBP3/P…	AG-IMP1	685	403	0.59
LI_WILMS_TUMOR_VS_FETAL_KIDNEY_1_DN	160	0.360743	5.50828	6.24881e-19	2.31456e-17	9.6429e-18	7245	tags=69%	list=34%	signal=46%	CDC25C/STMN1/ADD2/EYA1/PCLAF/KIFC1/TOP2A/KIF2C/CENPF/MELK/DLGAP5/BRCA1/NELL2/KIFC1/TTK/MKI67/CRABP2/PRIM1/KIF11/CDK1/AURKB/ESPL1/TPX2/KIF14/SV2A/CIT/SPAG5/AURKA/KIF23/MYL6B/MEOX1/TRIP13/CCNB2/CDC20/UNG/HOXA9/MAD2L1/MTHFD2/COL2A1/EZH2/FANCI/CDKN3/CKS2/CACNB3/NASP/ELOVL2/SEPTIN6/NME1/TIMELESS/ASNS/LMNB1/PLK4/BLM/CHN1/CADM1/KPNA2/BCL7A/CHAF1A/KPNA2/SCRN1/RFC5/RRM1/FAM216A/MCM6/TP53BP2/H2AZ1/TIA1/MPH…	AG-IMP1	164	113	0.69
LINDGREN_BLADDER_CANCER_CLUSTER_2B	357	-0.243728	-5.36832	6.56008e-19	2.41376e-17	1.00562e-17	8442	tags=63%	list=39%	signal=39%	OSER1/UBE2J1/ZNF738/SERPINA3/IER2/GFOD1/MICAL2/SH3KBP1/IFITM2/IFITM3/IFITM1/RHOH/RGL1/TGFBR1/BMP5/SON/STARD4/EVI2B/COL15A1/TENT5C/FBLN2/GJA5/EDIL3/SPRY1/CD52/PMP22/DNAJB9/ARHGAP30/KLF4/KLRG1/AIF1/IL7R/CYTH4/MYADM/CH25H/SAMSN1/MYLK/KRR1/COG8/DHODH/LAPTM5/PRKCH/ZNF738/NFKBIA/TPM1/AQP1/PLAUR/CXCR4/GNG11/C3AR1/GEM/NUMA1/FERMT3/POSTN/PARVG/COL16A1/SIRPA/PRICKLE1/SH2B3/NEURL1B/YKT6/LAT2/ENTPD1/CMTR2/SE…	AG-IMP1	389	250	0.64
BENPORATH_PRC2_TARGETS	593	0.190622	5.28444	9.17679e-19	3.35436e-17	1.39749e-17	4370	tags=39%	list=20%	signal=32%	ADARB2/EGR4/SIX3/GAD2/GRIK1/ADCYAP1/SERTM1/ECEL1/SLITRK3/NEFL/CDH7/TBR1/PLPPR1/HMX3/DKK1/HRK/KCNV1/NPAS4/PTPRT/PYY/OXCT2/PCDH8/SHOX2/STK32B/SCNN1G/NEUROD1/HMX2/ISL1/SORCS1/SSTR1/FOXF1/INSM2/SLCO5A1/ADCY8/HOXC11/IGSF21/NPTX1/TRIM9/GJD2/RIMKLA/STMN2/SLC1A2/TRIM67/CRTAC1/CACNA1E/CHRDL2/MAPK4/SLC6A1/INA/FOXJ1/DOK6/ST8SIA2/CBLN1/WNT7A/LAMP5/CRLF1/HPSE2/PHOX2B/SCTR/NCAM1/HOXD13/CACNA1B/PAX8/EFNA3/LRRTM…	AG-IMP1	650	232	0.36
REACTOME_EUKARYOTIC_TRANSLATION_ELONGATION	72	0.526073	5.38912	1.07404e-18	3.90023e-17	1.62491e-17	8218	tags=91%	list=38%	signal=56%	EEF1A2/RPL3L/RPL31/RPS7/RPL19/RPL22L1/RPL32/RPS15/RPL3/RPL38/RPL35/RPS27/RPL27/RPL18A/UBA52/RPS24/RPL23/RPL26/RPL36A/RPS26/EEF2/RPL35/EEF1B2/RPL12/RPS19/RPL29/EEF1G/RPSA/RPL8/RPL36A/RPS6/FAU/RPS29/RPL10A/RPS13/RPL37A/RPL15/RPS14/RPL4/RPS4X/RPL27A/RPS20/RPL14/RPL37/RPS3/RPS23/RPS9/RPS5/RPL13/RPL28/RPL7/RPL23A/RPS8/RPL29/RPS25/RPL18/EEF1A1/RPS16/RPS3A/RPS21/RPL6/RPS28/RPS2/RPS11/RPL39/RPS27/RPL36AL…	AG-IMP1	94	69	0.73
KRIGE_RESPONSE_TO_TOSEDOSTAT_6HR_UP	843	-0.160503	-5.24024	1.16821e-18	4.21465e-17	1.7559e-17	8731	tags=54%	list=40%	signal=34%	PRIMPOL/HECA/KLHL24/C18orf32/GKAP1/PHF21A/MOSMO/CAPN2/PSPH/CLPB/DDX46/SH3GLB1/CHI3L1/NOC4L/VPS45/CHAC1/MEF2A/ARRDC4/TSR1/NOP9/BTG1/HAGH/HCK/PCID2/DDIT4/PPIP5K1/DDX21/DDX59/ERGIC1/NPHP3/ESF1/PSTPIP1/GFOD1/NAGK/SSH1/UTP15/KIF1B/THOP1/HTT/DPH2/GCC1/BST1/WDR45/IKZF5/ANXA3/IFT80/VPS35L/DDX31/JMJD8/AGPS/HCST/N4BP2L2/YIPF4/DENND1B/RAP2A/ARL4A/N4BP1/GATAD1/RCBTB2/DAPP1/USP7/NEU3/YIPF6/FCGR1A/PLAGL2/BYSL/…	AG-IMP1	942	501	0.53
LIM_MAMMARY_STEM_CELL_DN	406	-0.227055	-5.33157	1.19988e-18	4.301e-17	1.79188e-17	8589	tags=62%	list=40%	signal=38%	TSPAN17/PI4K2B/ARRDC4/HAGH/MTIF2/ADD3/ERBB3/MPI/CHCHD5/C1GALT1C1/RPL22/KIF1B/SLC10A7/GALE/ZFP3/HCAR2/SNX15/TFAP2A/DAPP1/TMPRSS13/CTPS2/RAB5B/DENND11/ARMT1/ASB8/SCYL3/ZSWIM4/PSMD10/CRACR2B/SPINT1/ACOT8/ARHGEF16/STX8/NDUFA7/MTA3/PTBP3/SNAP29/RNF130/CRB3/TMEM62/PRAG1/AP1G2/TPD52/UROS/CACFD1/STAP2/ZDHHC12/TNF/MRPL9/ATP6V1E1/SLC16A5/THUMPD3/SLC35A3/KIAA0319L/PTPN6/SLC39A9/OS9/C1orf50/OXLD1/CDK19/CCT6B…	AG-IMP1	416	256	0.62
KEGG_VALINE_LEUCINE_AND_ISOLEUCINE_DEGRADATION	44	-0.649699	-5.18126	1.21847e-18	4.33963e-17	1.80797e-17	4647	tags=83%	list=22%	signal=65%	ABAT/HMGCL/DLD/MCEE/ACAT1/ALDH9A1/HSD17B10/ACAA1/HMGCS1/AUH/MCCC2/EHHADH/HIBCH/ALDH7A1/BCKDHB/PCCB/BCKDHA/HIBADH/HADHA/MMUT/ACADS/IVD/ECHS1/HADHB/DBT/MCCC1/ACAD8/ALDH6A1/ACADSB/PCCA/ALDH1B1/ACAA2/BCAT2/ACAA1/ACADM/HMGCS2/HADH/AOX1/ALDH2	AG-IMP1	44	39	0.89
FISCHER_G2_M_CELL_CYCLE	229	0.29995	5.39706	1.62224e-18	5.74086e-17	2.39175e-17	4466	tags=51%	list=21%	signal=41%	SAPCD2/CDC25C/KIFC1/KIF18B/UBE2C/NDC80/TOP2A/TROAP/BIRC5/PIMREG/CCNB1/NEIL3/KIF2C/CENPF/MELK/HMGB2/DEPDC1B/KIF22/NUF2/STIL/FOXM1/KIF15/CDCA3/KIFC1/TTK/IQGAP3/PBK/MKI67/SHCBP1/HMMR/ASPM/KIF11/CENPA/PLK1/CDK1/BUB1/CCNA2/AURKB/ESPL1/TPX2/KIF14/RACGAP1/KNSTRN/POLQ/PIF1/CKAP2L/CIT/TUBB/FAM83D/SGO1/NUSAP1/NCAPH/PSRC1/CENPE/DEPDC1/TACC3/SPAG5/SGO2/PRC1/ARHGAP11B/ARHGAP11A/CDCA2/AURKA/KIF20A/KIF18A/KIF23…	AG-IMP1	236	119	0.5
BLALOCK_ALZHEIMERS_DISEASE_DN	1189	0.134863	5.29438	1.71361e-18	6.02584e-17	2.51048e-17	9103	tags=54%	list=42%	signal=33%	SST/CDH8/GAD2/NEUROD6/CCNA1/APBA2/GAP43/NEFL/MPPED1/VIP/GRIA1/PTPRT/ADGRB3/CPNE6/MOAP1/TAGLN3/NEUROD1/FSD1/ELAVL4/NCAN/RUNX1T1/MAGEL2/DLGAP2/SCN2A/BEX1/MYT1L/STMN2/CRMP1/SEZ6L/CACNG3/SYNGR3/SYT5/RTN1/PTPRR/ELOVL4/NMNAT2/BEX1/CRH/FXYD7/PCDHA9/KIF5C/UCHL1/SLC6A1/INA/CTNNA2/MLLT11/ANK3/FKBP1B/TOX/TMEFF1/STMN3/GNG3/CDK5R1/EPCAM/ACTL6B/TRO/SNCA/TMSB10/SULT4A1/RAPGEFL1/PNMA2/NRN1/SCN3A/KL/L1CAM/CNTNAP2…	AG-IMP1	1248	671	0.54
WHITFIELD_CELL_CYCLE_LITERATURE	43	0.650855	5.19353	2.01632e-18	7.04571e-17	2.93538e-17	4552	tags=86%	list=21%	signal=68%	CDC25C/RRM2/TOP2A/BIRC5/CCNB1/CENPF/CDC6/BRCA1/CENPA/PLK1/CDK1/BUB1/CCNA2/RACGAP1/AURKA/KIF20A/CCNF/CCNB2/CCNE2/CDC20/CDKN3/CKS2/NASP/CCNE1/CDKN1A/CDC45/TYMS/CDKN2D/CDC25B/RRM1/MCM6/CDC25A/MSH2/BRCA2/CCNG2/MCM2/PCNA	AG-IMP1	44	37	0.84
ZHENG_GLIOBLASTOMA_PLASTICITY_UP	242	0.293928	5.34242	2.26933e-18	7.8313e-17	3.26267e-17	3181	tags=42%	list=15%	signal=36%	UGT8/TUBB3/TAGLN3/BMPR1B/TESC/SLC6A11/BEX2/CNIH2/PCLAF/BEX2/DPYSL4/RRM2/NDC80/TOP2A/WNT7A/TMEFF1/BIRC5/CRLF1/CCNB1/RAD51AP1/MELK/EXO1/NRCAM/SPC25/MIS18BP1/UHRF1/KIF22/NUF2/CADM2/CDCA3/CD24/CLSPN/UBE2T/SHCBP1/ASPM/PLK1/KIF4A/BUB1/SPSB4/AURKB/TPX2/TK1/GOLM1/RACGAP1/E2F7/CIT/NUSAP1/PPP2R2B/APLP1/SPAG5/SGO2/PSD/PRC1/SYT4/AURKA/KIF18A/KIF23/CDT1/NXPH1/CDCA8/VAT1L/CCNF/SEMA3A/POLE/DBF4/CCNB2/CDC20/MAD2…	AG-IMP1	249	108	0.43
ACEVEDO_LIVER_TUMOR_VS_NORMAL_ADJACENT_TISSUE_DN	253	-0.27802	-5.09927	2.25689e-18	7.8313e-17	3.26267e-17	6014	tags=56%	list=28%	signal=41%	GADD45G/RAB3IL1/ZNF148/GCKR/LRRFIP1/IDO2/HDHD2/PMPCA/CNNM3/ANKRD33/CDA/SLC15A1/DLST/BGN/DUSP5/ADAMTSL2/PEX3/HGFAC/PDSS2/ZNF593/IGFALS/INTS6/ERLIN1/ETS2/ACBD4/CSRNP1/HMGCL/VKORC1/BHLHE40/ARHGAP10/MFAP4/LTBP4/CHST7/SLC7A5/CTSD/B4GALT4/SLC19A3/ZNF395/STAB1/FTCD/IGF2/PGGHG/ANPEP/MAN2B2/SPINT2/SERTAD1/GLUD1/VPS37B/ACAA1/ABCB7/VIPR1/LY6E/MFN2/KLKB1/NAT2/EPHA2/NR0B2/ACOX3/MYO7A/DENND4C/PIEZO1/MFSD2A/NAT…	AG-IMP1	274	145	0.53
REACTOME_RESOLUTION_OF_SISTER_CHROMATID_COHESION	121	0.404655	5.51418	2.80743e-18	9.62846e-17	4.0114e-17	8439	tags=79%	list=39%	signal=48%	TUBB2B/TUBB3/TUBB4A/NDC80/SKA1/BIRC5/CCNB1/KIF2C/CENPF/CENPH/SPC25/KNTC1/NUF2/CDCA5/KNL1/TUBA1A/CENPA/PLK1/CDK1/TUBB2A/BUB1/AURKB/SGO1/NSL1/SPC24/CENPE/CENPU/SGO2/KIF18A/CDCA8/CENPI/TUBA3C/TUBA3D/CCNB2/CENPS/CDC20/ERCC6L/MAD2L1/SPDL1/SKA2/CENPM/DSN1/CENPK/CENPN/ZWINT/SGO2/CENPT/CENPP/KIF2B/INCENP/CLASP1/CENPL/ZWILCH/RANGAP1/TUBA1B/NUP85/CKAP5/PDS5B/NUP37/B9D2/CENPC/DYNC1H1/NUP107/RPS27/CENPO/XPO1…	AG-IMP1	126	98	0.78
FERREIRA_EWINGS_SARCOMA_UNSTABLE_VS_STABLE_UP	155	0.357439	5.3097	3.07608e-18	1.04212e-16	4.34166e-17	7599	tags=69%	list=35%	signal=45%	PCDHB5/SLCO5A1/PCDHB5/PCLAF/NDC80/AKAP5/TOP2A/CCNB1/KIF2C/CENPF/MELK/HMGB2/SPC25/CDC6/KNTC1/DLGAP5/BRCA1/PCDHB5/KIF15/FANCD2/UBE2T/KNL1/PCDHB5/CCNA2/ESPL1/TPX2/GDAP1/DSCC1/POLQ/PIF1/WDHD1/NCAPG/NUSAP1/NCAPH/CENPE/CENPU/NCAPD2/SGO2/ARHGAP11A/PARPBP/KIF18A/KIF23/NCAPG2/CEP55/HAND2/ANK2/DBF4/ATAD5/CKAP2/CHTF18/CDKN3/POLE2/TGFB3/PDYN/BRIP1/CHEK1/CENPK/RGS16/SMC2/ZWINT/PCDHB5/SGO2/HJURP/GMNN/RGS1/LMNB…	AG-IMP1	164	120	0.73
PICCALUGA_ANGIOIMMUNOBLASTIC_LYMPHOMA_UP	199	-0.320975	-5.14056	3.06596e-18	1.04212e-16	4.34166e-17	7779	tags=67%	list=36%	signal=44%	ABCC3/CD93/COL15A1/C1QA/LOXL1/CD63/HSPB8/SMOC2/PMP22/LAMB1/CCL21/RHOBTB3/NEXN/MYLK/EMILIN1/FERMT2/CTSC/TPM1/SLC40A1/ANKRD29/PLD1/PARVA/FLRT2/PRRX1/CDH5/OSMR/TLR4/S1PR3/DHRS7B/CTHRC1/FCHO2/ACVRL1/IGFBP7/P2RY13/ADAMTS9/MFAP4/ITPRIPL2/ADGRF5/CYBRD1/TRIM47/IRAK3/FUCA1/TNC/SERPING1/ARHGEF10/ADGRL4/PDLIM5/TJP1/PDPN/DDR2/RPE/TNS3/C1S/TEAD2/ATOX1/ENG/CXCL10/SERPINH1/SAMD9L/EMCN/SULF1/TANC1/KCNJ10/HSPG2/N…	AG-IMP1	211	139	0.66
GRAHAM_NORMAL_QUIESCENT_VS_NORMAL_DIVIDING_DN	84	0.481304	5.33551	3.70658e-18	1.24811e-16	5.19985e-17	4555	tags=64%	list=21%	signal=50%	PCLAF/KIF18B/RRM2/NDC80/TOP2A/BIRC5/KIF2C/RAD51AP1/MELK/CDC6/DLGAP5/KIF15/MCM10/KIF11/CDK1/BUB1/CCNA2/TK1/DSCC1/RACGAP1/DTL/NCAPG/NUSAP1/CENPU/PRC1/TRIP13/CEP55/CCNB2/CCNE2/CDC20/MAD2L1/GINS1/CENPM/CDKN3/POLE2/FABP5/CHEK1/MCM5/SMC2/ZWINT/CCNE1/GMNN/OIP5/CDC45/TYMS/GINS2/RFC4/RRM1/MCM6/RFC3/DUT/CDC25A/VRK1/MSH2/NUP85/MCM2/PCNA/FEN1	AG-IMP1	89	58	0.65
KIM_ALL_DISORDERS_CALB1_CORR_UP	526	0.198007	5.2459	3.81594e-18	1.27719e-16	5.32102e-17	9084	tags=60%	list=42%	signal=36%	SST/NEFL/PCDH8/TUBB3/MOAP1/DCLK1/GABRA1/LMO3/NPTX1/STMN2/CRMP1/SNCB/CACNG3/SYNGR3/EFNB3/RTN1/NMNAT2/UCHL1/INA/MLLT11/BEX4/CRHBP/SYT17/PNMA2/SLITRK5/RCAN2/NELL2/CLIP3/TUBB2A/CALB1/RUNDC3A/ZNF365/GABBR2/SYT11/ICAM5/GABRG2/SYT1/NPY/SNAP25/ENO2/APLP1/REEP1/RIT2/BTBD8/CHST10/GRIA2/STXBP1/NSG2/DOC2A/TSPYL4/BRINP1/NDN/SCG5/DNM1/DUSP8/FBXL2/ATP1B1/NDRG4/RGS4/CAMK2B/SCHIP1/DPP6/KALRN/DOCK3/KCNF1/SERPINI1/…	AG-IMP1	547	329	0.6
NUYTTEN_NIPP1_TARGETS_DN	810	-0.159623	-5.09134	3.95384e-18	1.31542e-16	5.48031e-17	8729	tags=56%	list=40%	signal=35%	FNBP1/MARCHF6/RCC2/ORC4/NUP50/TAB3/OCIAD1/MED1/GID8/FOXN3/EIF4G2/HUWE1/TMEM97/MPDU1/PRR15/PAK1IP1/WSB2/LZIC/TMED4/SLC35B2/FIBP/SEC61A1/RALBP1/PIP5K1A/KDELR2/PDCD10/HTT/NKAPD1/VMA21/CCDC47/PRPSAP1/YME1L1/ANXA3/KTN1/PYCARD/TBL1XR1/UBE2W/TUBB1/SLC35E1/SEC16A/RAP2A/ARF4/REEP4/LARP4B/CRK/YAF2/SH3BGRL3/ABCC3/PHC2/CNEP1R1/POLA1/PTBP1/REEP3/CCDC91/ANKRD17/DCP1A/TENT5C/ZNF639/ABHD13/MAP3K14/NCBP1/DCP2/HIP…	AG-IMP1	845	457	0.54
KEGG_COMPLEMENT_AND_COAGULATION_CASCADES	65	-0.536179	-5.12274	4.04828e-18	1.33882e-16	5.5778e-17	5183	tags=79%	list=24%	signal=60%	C5AR1/CR1/BDKRB1/C6/F11/C8G/SERPINA1/SERPINA1/F2/PLAT/CFI/KNG1/FGB/SERPING1/C1S/KLKB1/F13B/SERPINC1/C8B/F10/F2R/TFPI/F13A1/PLAU/C1R/C1S/MASP1/SERPINF2/F12/C1R/C5/CD59/PROS1/C8A/C7/CD59/THBD/F8/C4BPA/CFB/C2/SERPINA1/F3/C4A/C4B/MBL2/CR2/A2M/PLG/F9/SERPINA1/FGG/SERPINA1/KNG1/C3/C9/SERPINA5/CPB2/CFD	AG-IMP1	69	59	0.86
WAKABAYASHI_ADIPOGENESIS_PPARG_RXRA_BOUND_WITH_H4K20ME1_MARK	146	-0.366277	-5.11547	4.31066e-18	1.41716e-16	5.90417e-17	5657	tags=60%	list=26%	signal=45%	ACOX1/ATG101/EIF4G3/YPEL5/DGAT1/CS/BFAR/ORMDL3/ATP5MC3/PLOD1/FBXO8/PEX3/TANK/ABCC4/LONP2/ATP5PF/DRAM2/PARL/MTCH2/PIM3/IMMT/REEP5/CS/HSD17B12/KLHL25/FAM13A/PLEKHF2/PLA2G15/CHP1/PCYOX1/APMAP/MPC2/PTGR2/ETFB/CD302/SELENOP/MTUS1/ATP1B3/NFE2L1/EFR3A/LRRC8D/FAM214A/SLC48A1/MKNK2/MSMO1/KMT5A/TOB2/ADIPOR2/HIBCH/ESRRA/NABP1/GINM1/SCD/PPARG/FAM102A/PFKFB1/GCSH/KAT2B/ALAD/GHITM/PXMP4/HIBADH/NR1D1/KLF15/CSAD…	AG-IMP1	148	93	0.63
REACTOME_RESPONSE_OF_EIF2AK4_GCN2_TO_AMINO_ACID_DEFICIENCY	80	0.48353	5.21229	4.49578e-18	1.46933e-16	6.1215e-17	8218	tags=87%	list=38%	signal=54%	ATF3/RPL3L/ASNS/RPL31/RPS7/RPL19/RPL22L1/RPL32/RPS15/RPL3/RPL38/RPL35/RPS27/RPL27/RPL18A/UBA52/RPS24/RPL23/RPL26/IMPACT/RPL36A/RPS26/RPL35/RPL12/RPS19/RPL29/RPSA/DDIT3/RPL8/RPL36A/RPS6/FAU/RPS29/RPL10A/RPS13/RPL37A/RPL15/RPS14/RPL4/RPS4X/TRIB3/RPL27A/RPS20/RPL14/RPL37/RPS3/RPS23/RPS9/RPS5/RPL13/RPL28/RPL7/RPL23A/RPS8/RPL29/RPS25/RPL18/RPS16/RPS3A/RPS21/ATF2/RPL6/RPS28/RPS2/GCN1/RPS11/RPL39/RPS27/…	AG-IMP1	102	73	0.72
CHARAFE_BREAST_CANCER_LUMINAL_VS_BASAL_DN	418	-0.220751	-5.26904	4.53601e-18	1.47381e-16	6.14016e-17	8702	tags=62%	list=40%	signal=38%	TCEAL9/WDR1/NUP50/P3H2/SH3GLB1/SPATS2L/TRMT6/NR3C1/FBLIM1/GTF2B/ADD3/RALBP1/GFOD1/SH3KBP1/KIF1B/RNF145/ANXA3/RGL1/YBX3/AGPS/LAMB3/ORMDL1/MFGE8/CRK/PDP1/CCDC28A/UPP1/CBR1/YBX1/GNA15/DUOX1/ITGB1/NRP1/KPNA1/TAX1BP3/FAM171A1/EMP1/STAT3/MMP14/RBM7/ESYT2/IL7R/JAG1/PRSS12/ARHGAP5/SPTBN1/GART/GSTP1/TM2D1/SPRY2/CTSC/AXL/HP1BP3/EXT1/MAP7D3/TP63/PARP4/CASP1/MYO1E/ETF1/RRAS2/TMED5/CMPK1/CHMP1B/SIRPA/PTPN2/DG…	AG-IMP1	456	276	0.61
RODRIGUES_THYROID_CARCINOMA_POORLY_DIFFERENTIATED_DN	719	-0.168919	-5.1098	5.29128e-18	1.70921e-16	7.12089e-17	8769	tags=58%	list=41%	signal=36%	ZNF587B/ZNF587B/FNBP1/KLHL24/FLNB/ARHGAP1/TMCC3/GID8/PDF/LGMN/LATS1/JUN/RNF170/TNFRSF11A/ANKRD28/ADD3/GPX3/ERBB3/ZNF682/ZBTB3/TMED4/TMEM171/PRKAG2/TEX2/ZFP36L2/NSD1/UST/ABHD14A/NFIC/CPE/MLXIP/AGO3/NKAPD1/KBTBD4/UVSSA/SNX5/ATXN3/TMEM150C/APBB2/SUDS3/METAP2/ARL5A/FBXL17/TCTA/TBL1XR1/RFFL/N4BP2L2/YIPF4/MGRN1/NCOR1/SETD2/TXNL1/PURA/CCDC28A/MED28/XPO7/USP54/RAB40B/ELF2/PIK3IP1/UBL3/MAN2C1/TEFM/RHOQ/TA…	AG-IMP1	798	444	0.56
MARSON_BOUND_BY_FOXP3_STIMULATED	974	-0.145916	-5.1532	5.83808e-18	1.87494e-16	7.81134e-17	8716	tags=55%	list=40%	signal=34%	MARCHF6/GPN3/PER1/TCEAL9/RCC2/ETV3/DMAC1/FBXW10/HNRNPF/EGR2/DNAJB12/MS4A6A/DENND4A/RNF170/ARL10/ING3/DDIT4/WSB2/RUBCN/MPLKIP/ATG12/PAIP2/NSUN6/INTS12/TTLL12/SUN2/METTL5/ARL11/DNAJC8/UBE2R2/CEP57L1/CPD/LRRC27/MRPL42/PIP5K1A/ARIH2/MLH1/LYRM1/PRUNE1/MRPS31/WDR45/DBR1/DHFR/GPAT4/TCTA/ZFP3/RAB2A/CAP1/TBL1XR1/ACP2/NDUFS6/MINDY3/GSAP/UBE2W/HCST/PPAT/DENND1B/NRDC/F2RL2/DAPP1/PLCD1/ORMDL1/STX7/ATM/CFAP43/…	AG-IMP1	1023	578	0.57
IBRAHIM_NRF2_UP	506	-0.201967	-5.25531	5.8727e-18	1.87521e-16	7.8125e-17	8711	tags=61%	list=40%	signal=37%	SCCPDH/ATMIN/ARFGEF1/OXCT1/STARD7/FBXW10/SRP72/AHSA1/EIF4G2/MEF2A/ARRDC4/TSR1/SFMBT1/DESI2/MTIF2/DDX21/SLU7/ERI1/BPNT2/ZNF678/ISY1/NARS1/PITPNB/ESF1/UBE2K/SLC30A5/GCLC/PIP5K1A/ACBD3/UTP15/CCDC47/EPDR1/YME1L1/LYAR/METAP2/KTN1/ARL5A/CEBPG/CSNK1A1/RWDD2B/RFFL/F2RL2/TARS1/PITHD1/YIPF6/TGS1/CDC123/CEP290/ARMT1/ZBTB41/CBR1/STRN3/HSPA5/MORC4/ODC1/CSDE1/MARS1/STIP1/TOMM34/EIF2S2/ZZZ3/SEH1L/KPNA1/NUFIP2/C…	AG-IMP1	533	315	0.59
REACTOME_MITOTIC_METAPHASE_AND_ANAPHASE	226	0.294377	5.28773	6.52521e-18	2.07166e-16	8.63093e-17	8802	tags=70%	list=41%	signal=42%	TUBB2B/TUBB3/TUBB4A/UBE2C/NDC80/SKA1/BIRC5/CCNB1/KIF2C/CENPF/CENPH/SPC25/KNTC1/NUF2/CDCA5/KNL1/TUBA1A/CENPA/PLK1/CDK1/TUBB2A/BUB1/AURKB/ESPL1/SGO1/NSL1/SPC24/FBXO5/CENPE/CENPU/SGO2/KIF18A/CDCA8/CENPI/TUBA3C/TUBA3D/CCNB2/CENPS/CDC20/ERCC6L/MAD2L1/SPDL1/SKA2/CENPM/DSN1/CENPK/CENPN/ZWINT/SGO2/LMNB1/CENPT/CENPP/SPAST/KIF2B/NUP58/INCENP/CLASP1/CENPL/VRK1/LMNA/ZWILCH/UBE2S/RANGAP1/TUBA1B/NUP85/NUP155/C…	AG-IMP1	236	162	0.69
BLANCO_MELO_BETA_INTERFERON_TREATED_BRONCHIAL_EPITHELIAL_CELLS_UP	334	-0.244973	-5.14434	7.08162e-18	2.23554e-16	9.31368e-17	7978	tags=62%	list=37%	signal=40%	HCAR2/HCAR3/N4BP1/VEGFC/RICTOR/DAPP1/STARD4/PTK2B/CYFIP2/DCP1A/FOXN2/RAPH1/PNPT1/EDIL3/FMR1/PDCD1LG2/RIMS2/REC8/XRN1/ATP13A3/ITGA2/IL7R/GPR180/TMEM62/PHF11/GLRX/UBXN2A/APOL2/SPRY2/AXL/C6orf62/FAM126B/IRF2/EHD4/SLC25A28/PLAUR/THEMIS2/CAB39/SPSB1/LAP3/ZBED6/SAMD8/RELB/ELK4/STARD5/BTC/DDX3X/SREK1IP1/CDCP1/C3orf52/HIPK3/PML/PLEKHA4/OSMR/NPC1/ZC3H12C/PTPRE/FYB1/APOL2/LEPR/CNP/CSGALNACT2/CEMIP2/LCP1/DU…	AG-IMP1	378	230	0.61
MUELLER_PLURINET	288	0.265719	5.21843	7.64645e-18	2.40021e-16	9.99973e-17	8955	tags=67%	list=41%	signal=40%	CDC25C/NPPB/BIRC5/CCNB1/EXO1/MYBL2/MYB/MCM10/SNURF/HMMR/CDK1/CCNA2/AURKB/TPX2/TK1/DSCC1/POLQ/PCYT1B/PAK3/CENPE/SPAG5/MATK/AURKA/SNRPN/CDT1/HMGA1/ORC1/RECQL4/TRIP13/TUBA3C/CCNB2/UNG/RAD51/CKS2/CXADR/CCND1/PASK/CDC7/DPPA2/CHEK1/MCM5/CCNE1/NME1/GMNN/PHC1/TRAIP/CDC45/CXADR/BLM/PMAIP1/RAD54L/ORC6/KPNA2/RFC4/CHAF1A/POLD1/KPNA2/RFC5/RND1/MCM6/RFC3/LUC7L3/PSIP1/RPA3/PALS2/MCM3/SMARCAD1/PNN/NOP56/MSH2/COI…	AG-IMP1	299	198	0.66
REACTOME_MITOTIC_SPINDLE_CHECKPOINT	109	0.429209	5.50246	7.88959e-18	2.46262e-16	1.02597e-16	8802	tags=83%	list=41%	signal=50%	UBE2C/NDC80/SKA1/BIRC5/KIF2C/CENPF/CENPH/SPC25/KNTC1/NUF2/KNL1/CENPA/PLK1/BUB1/AURKB/SGO1/NSL1/SPC24/CENPE/CENPU/SGO2/KIF18A/CDCA8/CENPI/CENPS/CDC20/ERCC6L/MAD2L1/SPDL1/SKA2/CENPM/DSN1/CENPK/CENPN/ZWINT/SGO2/CENPT/CENPP/KIF2B/INCENP/CLASP1/CENPL/ZWILCH/UBE2S/RANGAP1/NUP85/CKAP5/NUP37/B9D2/UBE2S/CENPC/DYNC1H1/NUP107/RPS27/CENPO/XPO1/DYNLL1/KIF2A/NUP43/DYNC1I2/UBE2D1/ANAPC11/DYNC1LI1/PPP2R5D/ANAPC5…	AG-IMP1	111	94	0.85
KEGG_SPLICEOSOME	119	0.398894	5.3826	8.08482e-18	2.50946e-16	1.04549e-16	10353	tags=80%	list=48%	signal=42%	CDC5L/HNRNPA1/ALYREF/EIF4A3/DDX39B/RBMX/CTNNBL1/LSM2/PRPF40B/LSM5/HSPA2/EIF4A3/U2AF1/LSM7/SNRPE/SNRPF/THOC2/LSM8/LSM3/ALYREF/SRSF3/ALYREF/SRSF7/EFTUD2/TCERG1/PRPF3/DDX5/SF3A1/CDC5L/HNRNPA3/SNRPC/CDC5L/RBM8A/SF3B6/SNRPA1/SF3A2/SNRPD3/SNRPD1/TRA2A/CDC5L/PRPF38A/PPIL1/XAB2/DHX8/THOC1/SRSF1/BCAS2/RBM25/HSPA1L/CHERP/DDX42/SNRNP70/SNRNP40/USP39/HSPA1B/HSPA1A/U2AF2/TXNL4A/PRPF8/PQBP1/SNRPA/SNRPB2/SRSF2/…	AG-IMP1	127	119	0.94
KEGG_PEROXISOME	78	-0.496202	-5.20096	8.61323e-18	2.65862e-16	1.10763e-16	7316	tags=84%	list=34%	signal=56%	PEX6/ACOT8/PEX19/SLC27A2/BAAT/PEX11B/PEX1/PEX14/ACOX1/MVK/NUDT19/PEX3/ABCD4/ECI2/PRDX5/IDH2/DAO/MPV17L/HMGCL/ABCD1/SOD2/PEX10/ACSL5/GNPAT/SOD1/MPV17/PHYH/ACAA1/DDO/MLYCD/PEX2/ACOX3/PEX13/CROT/CRAT/HSD17B4/EHHADH/PEX11G/PEX7/HACL1/PAOX/PECR/ABCD3/PRDX1/NUDT12/SCP2/PXMP4/ECH1/AMACR/PXMP2/PEX16/DHRS4/NOS2/IDH1/ACSL1/ACSL4/EPHX2/ACAA1/ABCD2/PEX11A/CAT/XDH/PIPOX/AGXT/ECI2/GSTK1/HAO2/ACOX2	AG-IMP1	78	68	0.87
LEE_LIVER_CANCER_SURVIVAL_DN	161	0.346442	5.26311	1.26002e-17	3.86779e-16	1.6114e-16	8129	tags=69%	list=38%	signal=43%	NTS/NFE2L3/PCLAF/CCNB1/CENPF/HMGB2/SPC25/KNTC1/DLGAP5/TTK/UBE2T/BCAT1/CCNA2/DYNLT1/DEPDC1/CENPU/BZW2/CDCA8/JPT1/ATP2B1/DBNDD2/MTHFD2/ECT2/RMI2/CKS2/FABP5/SMC2/H4C14/DYNLT1/PRMT2/HNRNPA1/DYNLT1/ANLN/PDLIM7/MCM7/PFDN4/MARCKS/MCM6/H4C3/EIF4A3/DYNLT1/KRT19/RPL31/TES/AGRN/INAVA/RPS7/NOP56/S100A6/ZWILCH/PELI1/CBX3/DYRK2/TUBA1B/PRMT1/ZNF532/ZC2HC1A/EIF4A3/MCM2/IER3/DCTPP1/CALM2/RPL38/RPL35/LSM8/LRRCC1/P…	AG-IMP1	180	124	0.69
WP_NONALCOHOLIC_FATTY_LIVER_DISEASE	146	-0.361346	-5.0466	1.43584e-17	4.38326e-16	1.82615e-16	8516	tags=75%	list=39%	signal=46%	JUN/NDUFA2/CYCS/PRKAG2/MLXIP/PIK3R2/NDUFS6/IKBKB/PIK3R1/CYCS/NDUFA8/NDUFS7/NDUFA12/COX4I1/EIF2S1/COX5B/NDUFB1/NDUFC2-KCTD14/NDUFC2/COX7A2/UQCRHL/UQCRH/NDUFA7/XBP1/RAC1/NDUFV2/NDUFB3/NDUFB11/BCL2L11/EIF2AK3/COX6B2/MLX/NDUFS5/TNF/NDUFB9/SMAD7/TRAF2/COX8A/MAP3K11/PRKAB1/COX7C/ITCH/PRKAG1/PKLR/PRKAA2/NDUFA1/NDUFAB1/ADIPOR1/PIK3CA/NDUFA9/NDUFA4/TGFB1/PRKAA1/LEPR/UQCRFS1/COX6B1/SDHD/NDUFA10/NDUFB6/AKT1…	AG-IMP1	155	112	0.72
SMID_BREAST_CANCER_BASAL_DN	653	-0.180064	-5.17509	1.51434e-17	4.59763e-16	1.91546e-16	4958	tags=42%	list=23%	signal=33%	PBLD/LONP2/FGFR3/AGR2/OMD/SH3BGRL/ALG12/CAMK2N1/NUDT4/WWOX/MAK/SIDT1/LGALS8/ASPH/ABAT/SPHK2/PCSK6/SRI/PIEZO2/TSPAN8/SFRP4/LRIG1/MFAP4/SLC7A8/SCNN1A/REEP5/CBFA2T3/CST3/RAB38/CYP4F8/AAMDC/SSH3/CREB3L1/RETREG1/BLVRB/PLEKHF2/PLAT/IGF1/SOCS2/HSPB1/CYBRD1/GATB/FGB/CPB1/SNX1/PGGHG/PPP1R3C/MLPH/TRIM68/SYTL2/C3orf14/DNAJC1/TK2/STK39/EFHC1/PBX1/STC2/SLC9A1/SELENOP/MTUS1/ANO1/UGDH/INPP4B/KCNE4/DDO/VIPR1/ELF…	AG-IMP1	700	288	0.41
DODD_NASOPHARYNGEAL_CARCINOMA_UP	1550	-0.117226	-5.05025	1.55907e-17	4.70772e-16	1.96133e-16	6497	tags=42%	list=30%	signal=31%	CRYBG2/RALGAPA2/DNAH12/FRAT1/GRK6/C2CD2L/A4GALT/BACE2/CFAP299/CES2/TUBB4B/CCDC65/IMPA2/SWSAP1/SLC16A5/FBXO34/CC2D2A/PIH1D2/TEKT2/IQSEC1/LEKR1/BAALC/RNF103/NATD1/CRY2/TMEM25/NHLRC2/POLD4/SLC13A4/GORASP1/TCTN2/LCA5L/SH3BGRL2/SCRN2/CD200R1/P2RY2/PARVA/ST6GALNAC6/AGFG2/NEBL/PWWP2B/DHRS9/ODAD4/LMO7/PKLR/TMEM254/SERPINB1/GNE/LZTFL1/PRKAA2/MUC13/TNRC18/BCAR1/USP4/ZDHHC3/ARHGEF37/LRRFIP1/TTC39C/SYNE4/CLD…	AG-IMP1	1815	679	0.37
WP_CYTOPLASMIC_RIBOSOMAL_PROTEINS	69	0.523326	5.24869	1.5741e-17	4.72741e-16	1.96953e-16	7509	tags=88%	list=35%	signal=57%	RPS6KA6/RPL3L/RPS6KA2/RPL31/RPS7/RPL19/RPL32/RPS15/RPL3/RPL38/RPL35/RPS27/RPL27/RPL18A/UBA52/RPS24/RPL23/RPL26/RPL36A/RPS26/RPL35/RPL12/RPS19/RPL29/RPSA/RPL8/RPL36A/RPS6/FAU/RPS29/RPL10A/RPS13/RPL37A/RPL15/RPS14/RPL4/RPS4X/RPL27A/RPS20/RPL14/RPS6KB2/RPL37/RPS3/RPS23/RPS9/RPS5/RPL13/RPL28/RPL7/RPL23A/RPS8/RPL29/RPS25/RPL18/RPS16/RPS3A/RPS21/RPL6/RPS28/RPS2/RPS11/RPL39/RPS27/MRPL19	AG-IMP1	88	64	0.73
REACTOME_NONSENSE_MEDIATED_DECAY_NMD	93	0.44913	5.25818	1.68523e-17	5.03393e-16	2.09723e-16	8218	tags=84%	list=38%	signal=52%	RPL3L/RNPS1/EIF4A3/CASC3/RPL31/RPS7/RPL19/RPL22L1/RPL32/EIF4A3/GSPT2/RPS15/RPL3/RPL38/RPL35/RPS27/RPL27/RPL18A/UBA52/RPS24/RPL23/RPL26/RPL36A/RBM8A/RPS26/RPL35/RPL12/RPS19/RPL29/RPSA/RPL8/RPL36A/RPS6/FAU/RPS29/RPL10A/RPS13/RPL37A/RPL15/RPS14/RPL4/RPS4X/RPL27A/RPS20/RPL14/RPL37/RPS3/RPS23/RPS9/RPS5/RPL13/RPL28/RPL7/MAGOHB/RPL23A/SMG7/RPS8/UPF3B/RPL29/RPS25/RPL18/SMG6/RPS16/RPS3A/RPS21/RBM8A/RPL6/R…	AG-IMP1	116	84	0.72
FISCHER_G1_S_CELL_CYCLE	187	0.324133	5.36772	1.82501e-17	5.42233e-16	2.25905e-16	7492	tags=67%	list=35%	signal=44%	RIMKLB/H2BC5/MATN1/MAGEL2/RRM2/AKAP5/ANK3/EXO1/CDC6/BRCA1/MYB/MCM10/CLSPN/PRIM1/SLC25A27/E2F8/DSCC1/DTL/E2F7/CHAF1B/WDHD1/REEP1/CDT1/CDH24/BARD1/RGS7/AHI1/RECQL4/MASTL/OPCML/POLE/TCF19/CCNE2/UNG/RAD51/CCN1/EZH2/DNAJC6/POLE2/NASP/H3C2/MDM1/FST/BRIP1/PASK/CDC7/CHEK1/MCM5/CCNE1/H4C4/HELLS/PTGS2/E2F2/GMNN/TENM3/BLM/WDR76/TMCC1/CDCA7/GLCCI1/GINS2/RFC4/CHAF1A/H4C8/ABCA5/MCM6/MSH5-SAPCD1/FOSB/MCM3/CDC25…	AG-IMP1	200	125	0.62
REACTOME_RHO_GTPASES_ACTIVATE_FORMINS	134	0.371768	5.32014	2.08354e-17	6.15752e-16	2.56534e-16	8938	tags=78%	list=41%	signal=46%	TUBB2B/TUBB3/TUBB4A/NDC80/SKA1/BIRC5/KIF2C/CENPF/CENPH/SPC25/KNTC1/NUF2/KNL1/TUBA1A/CENPA/PLK1/TUBB2A/BUB1/AURKB/EVL/SGO1/NSL1/SPC24/CENPE/CENPU/SGO2/KIF18A/CDCA8/CENPI/TUBA3C/TUBA3D/CENPS/DIAPH3/CDC20/ERCC6L/MAD2L1/SPDL1/SKA2/CENPM/DSN1/CENPK/CENPN/ZWINT/SGO2/PFN2/CENPT/CENPP/KIF2B/INCENP/CLASP1/CENPL/DAAM1/ZWILCH/SRC/RANGAP1/TUBA1B/NUP85/SCAI/ACTG1/CKAP5/NUP37/B9D2/CENPC/DYNC1H1/NUP107/RPS27/CE…	AG-IMP1	140	107	0.76
SCHAEFFER_PROSTATE_DEVELOPMENT_48HR_UP	429	-0.211502	-5.14552	2.13747e-17	6.28347e-16	2.61782e-16	4633	tags=43%	list=21%	signal=35%	DRAM2/PLAC8/CRISPLD2/SDHAF2/MBOAT1/PLLP/ARHGEF26/CSPG5/WIF1/C1orf116/NIPAL1/SCNN1A/TPD52L1/HOXD8/GLP2R/MICALL1/APOL2/HSD17B12/TFCP2L1/PTPN13/IRS4/TMEM184A/SULT1A1/MYOF/MEIG1/APOL2/C6orf132/WNT6/TRPV4/RCSD1/CHP1/NAMPT/HHIP/SELENOF/ACOT1/SLC25A30/PLSCR1/ID3/CA14/ITGB4/LANCL3/ANO1/VPS37B/HLA-E/LPAR6/CPM/KCNN4/CTSO/RNF128/DIO3/PLA1A/ALDH1A3/LY6E/HLA-E/SGK1/TINAGL1/NAPSA/FAM3C/MAP3K5/CRYBG1/PLA2G4A/AN…	AG-IMP1	449	200	0.45
KAAB_HEART_ATRIUM_VS_VENTRICLE_DN	248	-0.277833	-5.04932	2.27708e-17	6.65865e-16	2.77412e-16	8172	tags=65%	list=38%	signal=41%	ARIH2/MLH1/LYRM1/MRPS18B/BUD23/ABCC9/NDUFS6/LARP4B/ZBTB43/NDUFS7/RHOQ/UBE2G1/ALDOC/UBA3/COX7A2/OXA1L/C1QBP/NDUFV2/ELAC2/SPTBN1/METAP1/CRADD/PYGB/RAB21/PGM1/FABP3/PARP1/IMPA2/ATP5F1C/PPFIBP1/COX8A/P2RY2/LMO7/ATP5F1A/CPT1B/ABLIM1/HIPK3/NDUFA9/RNF10/PHKA1/UBE2H/PCYT2/MMP23B/GAB1/UQCRFS1/AMD1/SDHD/FHL2/AMD1/OPA1/UQCRQ/MAOB/IDH2/GYS1/FEM1C/PTPRM/COX5A/CYB5R1/PCSK6/AFG3L2/NDUFS3/FLII/NDUFAF1/SLC25A3/UB…	AG-IMP1	262	166	0.63
GRAHAM_CML_DIVIDING_VS_NORMAL_QUIESCENT_UP	174	0.330266	5.25632	2.42996e-17	7.06852e-16	2.94488e-16	5503	tags=57%	list=25%	signal=43%	CSTA/CSTA/STMN1/PCLAF/CSTA/KIF18B/UBE2C/RRM2/NDC80/TOP2A/BIRC5/CSTA/CCNB1/KIF2C/CENPF/RAD51AP1/MELK/SPC25/CDC6/RNASE2/DLGAP5/BRCA1/KIF15/MCM10/TTK/PBK/HMMR/ASPM/KIF11/CENPA/CDK1/KIF4A/BUB1/CCNA2/AURKB/ESPL1/E2F8/TPX2/TK1/DSCC1/RACGAP1/NCAPG/NUSAP1/FBXO5/CENPU/SPAG5/PRC1/AURKA/KIF20A/NEK2/TRIP13/CEP55/CCNB2/CCNE2/CDC20/MAD2L1/RAD51/GINS1/ECT2/EZH2/FANCI/CENPM/CDKN3/POLE2/FABP5/CDC7/CHEK1/MCM5/SMC2…	AG-IMP1	185	110	0.59
VILLANUEVA_LIVER_CANCER_KRT19_UP	165	0.340506	5.27837	2.46996e-17	7.14746e-16	2.97777e-16	9432	tags=75%	list=44%	signal=43%	TDRD9/NLRP4/PNMA3/STMN1/PCLAF/NDC80/TOP2A/TROAP/KIF2C/MELK/KNTC1/DEPDC1B/DLGAP5/STIL/KIF15/MCM10/CDCA3/TTK/MKI67/KIF4A/BUB1/TPX2/CTNND2/CKAP2L/NCAPG/NCAPH/CENPE/SGO2/KIF20A/KIF18A/KIF23/IFFO2/BARD1/CDCA8/GABRB3/CEP55/DEFA5/RFX3/MACROH2A2/GPSM2/CDC20/GINS1/ECT2/DNA2/EZH2/JPH3/FANCI/CENPM/SOX4/CDC7/ZWINT/SGO2/KIF20B/HJURP/LMNB1/PLK4/ANLN/BLM/PHTF2/TDG/RAD54L/PCYOX1L/CDC25B/C2CD5/RRM1/MCM6/H4C3/BTBD…	AG-IMP1	175	157	0.9
TOYOTA_TARGETS_OF_MIR34B_AND_MIR34C	416	0.214083	4.97671	2.8788e-17	8.28736e-16	3.45268e-16	8906	tags=61%	list=41%	signal=37%	SPDYE3/UGT8/RTKN2/BGLAP/ZNF488/BDNF/ZNF700/KIFC1/RRM2/TICRR/SKA1/CCNB1/KIF2C/CENPF/MELK/MYBL2/MIS18BP1/STIL/FOXM1/KIF15/MYB/KIFC1/FANCD2/CLSPN/MKI67/SHCBP1/KIF11/CENPA/PLK1/KIF4A/CCNA2/AURKB/HASPIN/FAM81A/GOLM1/PKMYT1/KIF14/DTL/CKAP2L/TUBB/NUSAP1/SPC24/PSRC1/CENPE/HECTD2/ARHGAP11A/CDCA2/AURKA/PARPBP/GPR19/TUBE1/BARD1/NEK2/ASF1B/GEN1/BGLAP/BORA/SPDYE3/NUP210/TRIP13/NAV1/GTSE1/CCNF/POLE/TCF19/ATAD5…	AG-IMP1	454	275	0.61
REACTOME_INFLUENZA_INFECTION	131	0.376601	5.32752	3.02772e-17	8.67115e-16	3.61257e-16	8891	tags=79%	list=41%	signal=47%	NUP210/RPL3L/KPNA2/KPNA2/NUP58/RPL31/RPS7/RPL19/RPL22L1/NUP85/RPL32/NUP155/POLR2D/NUP37/HSP90AA1/NUP93/RPS15/NUP62/NUP107/RPL3/RPL38/RPL35/RPS27/RPL27/POM121/POM121C/RPL18A/UBA52/RPS24/RPL23/RPL26/GTF2F1/RPL36A/XPO1/RPS26/RPL35/POLR2I/CPSF4/RPL12/RPS19/NUP43/RPL29/RPSA/RPL8/CLTA/RPL36A/RPS6/KPNB1/FAU/RPS29/RPL10A/RPS13/RPL37A/RPL15/RPS14/NUP58/RPL4/RPS4X/NUP54/RPL27A/RPS20/NUP205/RPL14/NUP88/POLR…	AG-IMP1	157	109	0.69
REACTOME_METABOLISM_OF_WATER_SOLUBLE_VITAMINS_AND_COFACTORS	120	-0.394577	-5.02607	3.28461e-17	9.35861e-16	3.89898e-16	9182	tags=76%	list=43%	signal=44%	PRSS1/PRSS3/PRSS3/PRSS1/PRSS3/PRSS1/PRSS1/PRSS3/PRSS3/PRSS1/BST1/DHFR2/DHFR/PDZD11/MOCS3/NADSYN1/FLAD1/MTHFS/NAXD/SLC23A1/PPCDC/FPGS/PARP4/MOCS2/PANK2/MTHFR/CUBN/PDXK/NAXE/MTHFS/ENPP3/ACP5/ENPP1/MMADHC/CD320/ABCD4/LRP2/SLC19A1/MMAB/MTHFD1/MMAA/MTR/MMACHC/COASY/CD38/SLC25A16/SLC19A3/HLCS/AASDHPPT/NAMPT/SLC23A2/PNPO/SLC25A19/FOLR2/MOCS1/SLC25A32/SLC19A2/CYB5R3/SLC5A6/CYB5A/MCCC2/NMRK1/PARP9/NMNAT1/…	AG-IMP1	124	103	0.83
WALLACE_PROSTATE_CANCER_RACE_UP	250	-0.27751	-5.0539	4.50434e-17	1.27684e-15	5.31957e-16	8153	tags=66%	list=38%	signal=41%	TYMP/SECTM1/STK17B/IFITM2/IFITM3/IFITM1/APOE/CSF2RB/CD93/EVI2B/CD48/C1QA/CORO1A/PI15/CD52/HSPB8/NID1/IL7R/ARHGAP25/SAMSN1/GLRX/APOL1/LAPTM5/CTSC/CXCR4/GNG11/THEMIS2/CD86/PEX14/CD207/GADD45G/SLAMF1/ITGB2/PTPRC/SELE/PECAM1/CELF2/FYB1/APOL1/CREM/ADGRG2/UBE2L6/PLTP/RAC2/C1orf54/C5AR1/GPR18/RUNX3/DUSP2/NLRP1/NCKAP1L/CTSS/HCLS1/SECTM1/SERPINB9/ICAM2/CD28/EVI2A/ETS2/SLFN12/PLAC8/IFI44L/IL10RA/STAP1/SLA/…	AG-IMP1	303	190	0.63
DELYS_THYROID_CANCER_DN	215	-0.300438	-5.03425	4.56616e-17	1.2878e-15	5.36521e-16	3921	tags=47%	list=18%	signal=39%	CYBRD1/IGF2/CRYAB/NEB/ID3/SH3BP5/CPNE3/PHYH/WFS1/TNFAIP8/HSPA12A/SLC25A15/SNTA1/FBLN5/EMCN/RERGL/ELMO1/TRAPPC6A/PLA2R1/FGL2/MATN2/SRPX/PRKCQ/HGD/TFPI/TAL1/ALDH7A1/SORD/DIO2/ESRRG/CDC42EP2/SLC16A2/MEIS2/DLG2/AOC3/SDC2/SYNM/LMO2/NUP62CL/CLDN5/DNASE1L3/RASSF9/LAMA2/TOB1/FOLR1/BMP2/MEOX2/RAP1GAP/FMOD/PTN/ALDH1A1/ASGR1/CPQ/GNAI1/SLC4A4/GDF10/ACKR3/FXYD1/TGFBR3/ITPR1/SORBS2/SGCD/ALDH6A1/TNFSF10/SFRP1/P…	AG-IMP1	233	104	0.45
FUJII_YBX1_TARGETS_DN	189	0.316196	5.24264	5.29788e-17	1.48662e-15	6.19353e-16	7053	tags=64%	list=33%	signal=43%	DKK1/CDC25C/RRM2/TOP2A/MLLT11/NEIL3/MELK/EXO1/MYBL2/RAD54B/SPC25/CDC6/UHRF1/DEPDC1B/FOXM1/BRCA1/MCM10/FANCD2/SHCBP1/ASPM/PRIM1/KIF11/KIF4A/TIMM8A/PPP2R2C/TK1/DTL/E2F7/NUSAP1/NCAPH/FBXO5/DEPDC1/CENPU/PARPBP/KIF23/CDT1/NCAPG2/ASF1B/TRIP13/MASTL/DBN1/CCNF/KBTBD6/TCF19/UNG/MAD2L1/RAD51/LIG1/JPH1/COL2A1/FANCI/CDKN3/POLE2/MDM1/FABP5/BRIP1/CHEK1/CENPK/MCM5/CENPN/ZWINT/PHF19/NRM/HELLS/DTNA/SKP2/TIMELESS/…	AG-IMP1	194	122	0.63
WINNEPENNINCKX_MELANOMA_METASTASIS_UP	153	0.349591	5.21993	5.3395e-17	1.49077e-15	6.21082e-16	7038	tags=67%	list=33%	signal=46%	PCLAF/KIF18B/RRM2/NDC80/TOP2A/BIRC5/CCNB1/NEIL3/KIF2C/CENPF/MELK/EXO1/SPC25/CDC6/UHRF1/KNTC1/NUF2/DLGAP5/CDCA5/UBE2T/SHCBP1/ASPM/KIF11/CENPA/CDK1/BUB1/TK1/DSCC1/RACGAP1/KNSTRN/NCAPG/NCAPH/SPAG5/SGO2/PRC1/AURKA/PARPBP/NCAPG2/CDCA8/NEK2/CEP55/CCNB2/ECT2/SKA2/PSMC3IP/CDKN3/CKS2/NASP/CHEK1/CENPN/SMC2/ZWINT/SGO2/NME1/GMNN/TIMELESS/CDC45/ANLN/TYMS/RAD54L/GINS2/KPNA2/RFC4/KPNA2/RFC5/FAM216A/MCM6/NSD2/RP…	AG-IMP1	162	105	0.65
WP_MRNA_PROCESSING	120	0.391942	5.30673	5.41829e-17	1.5052e-15	6.27095e-16	9034	tags=73%	list=42%	signal=43%	CELF4/SNRPN/PTBP2/PRMT2/HNRNPA1/RNPS1/RBMX/LSM2/PRMT1/HNRNPD/CLASRP/SRPK1/U2AF1/LSM7/SNRPE/SNRPF/SUGP2/HNRNPH1/SRSF3/SRSF7/EFTUD2/PCBP2/PRPF3/SF3A1/PPM1G/CPSF4/SFSWAP/FUS/SNRPA1/SF3A2/CSTF2/SNRPD3/SNRPD1/DHX8/SRSF1/CD2BP2/NUDT21/SNRNP70/SFPQ/DDX1/SNRNP40/NONO/CSTF2T/SUGP1/U2AF2/TXNL4A/PRPF8/SNRPA/SNRPB2/SRSF2/SRSF4/SNRPD2/SF3A3/HNRNPR/CSTF3/SF3B4/SRSF5/HNRNPA2B1/HNRNPL/TMED10/HNRNPAB/SNU13/TRA2B/…	AG-IMP1	126	99	0.79
MISSIAGLIA_REGULATED_BY_METHYLATION_DN	110	0.402074	5.15428	9.38009e-17	2.59283e-15	1.08022e-15	7063	tags=66%	list=33%	signal=44%	CDC25C/STMN1/PCLAF/KIFC1/UBE2C/CENPF/HMGB2/CDC6/KNTC1/KIF22/DLGAP5/FOXM1/KIFC1/MKI67/PRIM1/CDK1/CCNA2/ESPL1/TK1/KIF14/NUSAP1/NCAPH/CENPE/PRC1/AURKA/KIF23/CDT1/NEK2/SEMA3A/PCDH7/LIG1/EZH2/CENPM/CDKN3/NRGN/CHEK1/MCM5/SMC2/ZWINT/GMNN/CDC45/LMNB1/HNRNPA1/TYMS/RFC4/FOSL1/RFC5/RRM1/ALYREF/PSIP1/DUT/H2AZ1/RPA3/RBMX/ILF3/MECOM/ACAT2/RCC1/ACAT2/MDC1/ALYREF/SRSF3/LANCL1/ALYREF/PCBP2/ARHGAP19/TRIM28/H2AZ2/D…	AG-IMP1	122	84	0.69
OHGUCHI_LIVER_HNF4A_TARGETS_DN	160	-0.336773	-4.90229	1.13149e-16	3.11216e-15	1.29659e-15	5025	tags=64%	list=23%	signal=50%	CCL15/PLA2G12B/HAVCR1/SULT2A1/SC5D/C6/NAT8B/ABAT/HSD17B2/EGFR/SLC47A1/F11/ARHGAP9/C8G/SERPINA1/SERPINA1/SERPINA3/PRKD3/IL1RAP/CFI/CES2/ALDH8A1/MFSD4B/APOM/SHLD2/SERPINA3/CPN2/NAT8B/F13B/RDH16/MFSD4B/RDH16/MFSD2A/MPDZ/PROZ/C8B/HYKK/RARRES2/INSC/CLDN2/SERPINA3/CYP4A22/APOC2/CYP4V2/SLC27A5/CYP2D6/ENTPD8/GCHFR/GCGR/S100A10/CYP8B1/APOA4/HAAO/SLC17A3/MASP1/QPRT/FITM1/NAT8B/NUDT7/CTSH/SMLR1/SERPINF1/PZP…	AG-IMP1	170	156	0.92
LEE_LIVER_CANCER_DENA_DN	72	-0.496278	-4.99013	1.2268e-16	3.35769e-15	1.39888e-15	4014	tags=68%	list=19%	signal=56%	HPD/IL1RAP/PAH/PHYH/DPYS/PADI4/OAT/ELANE/PNLIPRP1/GCDH/NR1H3/EHHADH/LACTB2/CYP4F2/ABCD3/SLC27A5/GPR37/MYH1/TNNI2/CSAD/HSD3B2/ALDH1A1/HOXA5/ACSL1/GSTO1/DCXR/SLC25A13/C4BPA/ACADSB/CPT2/EPHX2/PRODH/SELENBP1/PEX11A/HSD3B2/NDRG2/GLYAT/G6PC1/RGN/WNT10B/BHMT/ACSM3/CYP7A1/ALDH1A1/ME1/AASS/OTC/BHMT/CYP4F2/FABP1/CA5A/HSD3B2/PON1/HSD3B2/CYP2F1/CYP2E1/PCK1/CA3	AG-IMP1	74	58	0.78
FULCHER_INFLAMMATORY_RESPONSE_LECTIN_VS_LPS_DN	406	-0.213763	-5.01946	1.26669e-16	3.44986e-15	1.43728e-15	8711	tags=64%	list=40%	signal=39%	SCCPDH/SPATA24/MS4A4A/SETX/OCIAD1/LGMN/MS4A6A/PDIA4/NR3C1/SLC22A23/PRPF4B/ADD3/DDX59/ERI1/SETDB2/GPX3/ZFP36L2/SECTM1/IFITM2/IFITM3/IFITM1/CD84/AGPS/RAP2B/SLC35E1/AP1B1/PITHD1/DAPP1/LILRB3/PATL1/REEP4/FCGR1A/HSPA5/DIP2A/HIPK1/MTPAP/XRN2/CPNE8/FMR1/HSCB/MAP3K8/XRN1/SNX2/KLF4/AIF1/MARCHF1/WASHC4/UBXN2A/APOL3/CMPK2/CTSC/TOR1B/TMEM241/TIPARP/PDE4C/SLC35F6/VMP1/USF2/LST1/ZC3H12D/GNS/DSC2/C3AR1/MTIF3/CD…	AG-IMP1	457	297	0.65
REACTOME_RESPIRATORY_ELECTRON_TRANSPORT_ATP_SYNTHESIS_BY_CHEMIOSMOTIC_COUPLING_AND_HEAT_PRODUCTION_BY_UNCOUPLING_PROTEINS	112	-0.40345	-5.02835	1.33978e-16	3.63114e-15	1.5128e-15	8682	tags=81%	list=40%	signal=49%	NDUFS4/COX16/NDUFA2/CYCS/NDUFS6/SURF1/CYCS/NDUFA8/NDUFS7/NDUFA12/COX4I1/COX5B/ATP5F1D/ECSIT/NDUFB1/NDUFC2/UQCRH/NDUFA7/DMAC2L/NDUFV2/ATP5MF/NDUFB3/NDUFB11/ATP5ME/TMEM186/LRPPRC/NDUFAF3/TIMMDC1/NDUFAF4/NDUFS5/ATP5PB/NDUFB9/ATP5F1C/COX8A/TMEM126B/COX7C/ATP5F1A/ATP5MG/NDUFAF2/NDUFA1/NDUFAB1/COQ10A/SCO1/ATP5F1B/NDUFA9/NDUFA4/UQCRFS1/COX6B1/ATP5MC3/SDHD/NDUFA10/NDUFB6/NDUFB5/NDUFV1/UQCRQ/NDUFB4/NDUFB8…	AG-IMP1	127	93	0.73
CHYLA_CBFA2T3_TARGETS_UP	370	-0.224492	-5.05491	1.63694e-16	4.41497e-15	1.83936e-15	7022	tags=55%	list=33%	signal=38%	LGR5/MTA3/SNX24/THADA/CYTH4/TAF5L/SPNS3/SPTBN1/AFAP1L1/CFAP57/TF/GSTM1/LAPTM5/CTSC/DSTN/CASP1/CXCR4/SLC35B4/NCF2/SH3BGRL2/SLAMF1/ACOD1/SERPINB1/CIDEB/TTC39C/SELPLG/IRF6/FLT1/VILL/CELF2/CDA/TMED3/UPK3BL1/RIN3/NCF4/HVCN1/C1orf54/CEMIP2/RAB11FIP5/ESAM/LCP1/DOCK9/DUSP2/HPSE/TDGF1/MCTP1/SLA2/BPIFC/HPS3/GYS1/MGAM/PELI2/AS3MT/CSRNP1/MYCT1/MAP3K15/RAB31/RALB/VPREB1/PPM1K/CCDC125/TCIRG1/ARHGDIB/FCGR2A/FCG…	AG-IMP1	388	232	0.6
REACTOME_RESPIRATORY_ELECTRON_TRANSPORT	91	-0.434783	-4.84176	1.65504e-16	4.44223e-15	1.85072e-15	8682	tags=84%	list=40%	signal=50%	NDUFS4/COX16/NDUFA2/CYCS/NDUFS6/SURF1/CYCS/NDUFA8/NDUFS7/NDUFA12/COX4I1/COX5B/ECSIT/NDUFB1/NDUFC2/UQCRH/NDUFA7/NDUFV2/NDUFB3/NDUFB11/TMEM186/LRPPRC/NDUFAF3/TIMMDC1/NDUFAF4/NDUFS5/NDUFB9/COX8A/TMEM126B/COX7C/NDUFAF2/NDUFA1/NDUFAB1/COQ10A/SCO1/NDUFA9/NDUFA4/UQCRFS1/COX6B1/SDHD/NDUFA10/NDUFB6/NDUFB5/NDUFV1/UQCRQ/NDUFB4/NDUFB8/TACO1/NDUFA3/SDHC/COX5A/COX6C/NDUFS3/COX6A1/ACAD9/NDUFAF1/UQCRC2/UQCRC1/UQ…	AG-IMP1	103	78	0.76
SPIELMAN_LYMPHOBLAST_EUROPEAN_VS_ASIAN_DN	565	-0.182206	-4.94998	1.75286e-16	4.68215e-15	1.95067e-15	8701	tags=59%	list=40%	signal=36%	ARFGEF1/PSMB1/NDUFS4/ORC4/EIF1AX/PSPH/ARPC5L/TGDS/SRP72/ACTR2/MED1/MDH2/BTRC/LGMN/KAT6A/UBAP1/MTIF2/DDX21/GTF2B/ZNF24/CNOT8/NCBP3/TFG/PITPNB/TTC1/RNF4/UBE2K/NAGK/DRG1/PDCD10/MLH1/IFITM1/PRPSAP1/YME1L1/PSMA5/RHOH/ARL5A/CSNK1A1/CAP1/DOK2/MRPS7/ILK/GDI2/MKLN1/RCBTB2/PSMA1/ARF4/SIAH2/CRK/YAF2/CAPRIN1/SON/CDC123/RPN2/COPA/ODC1/CSDE1/SCAF11/EIF2S2/RHOQ/RAB4A/ITM2B/EIF2S1/MYLIP/FMR1/MICU1/CD63/STK19/ASA…	AG-IMP1	590	348	0.59
KEGG_DRUG_METABOLISM_CYTOCHROME_P450	55	-0.553426	-4.89422	1.81131e-16	4.81515e-15	2.00608e-15	4176	tags=70%	list=19%	signal=57%	UGT1A6/UGT1A6/ADH6/ADH5/GSTM4/ALDH1A3/UGT1A4/UGT1A3/UGT1A5/ALDH3B2/CYP2D6/UGT1A6/ALDH3B2/FMO3/MGST3/CYP2A7/CYP2A13/CYP2A6/CYP2D6/CYP2D6/GSTO1/CYP3A5/CYP3A4/CYP3A43/CYP3A7/FMO5/UGT1A3/UGT1A5/UGT1A4/GSTT2/FMO2/GSTM1/ADH4/GSTM2/GSTA5/CYP2D6/CYP2D6/GSTO2/ALDH3B1/UGT2A3/GSTM1/MGST2/AOX1/GSTM1/MGST1/CYP1A2/CYP2A7/CYP2A13/CYP2A6/CYP2D6/FMO4/FMO1/ADH1C/ADH1B/ADH1A/ADH7/UGT1A1/GSTK1/CYP2E1	AG-IMP1	72	59	0.82
CREIGHTON_ENDOCRINE_THERAPY_RESISTANCE_3	669	-0.169627	-4.90721	1.9674e-16	5.20517e-15	2.16857e-15	8487	tags=56%	list=39%	signal=35%	BTG1/DESI2/PRR15/WSB2/ADD3/CLDN12/UBE2J1/GPR143/CPD/TOM1/NTN4/ACBD3/KDELR2/SECTM1/RNF145/STK17B/PRPSAP1/GALE/RGL1/RFFL/GSAP/FAM110C/MED8/CCDC186/ORMDL1/ABCC3/STARD4/KRT20/MOSPD1/IFT20/SCYL3/RAB40B/AK1/STIM2/RAPH1/RAB26/FBXO32/APOO/CD63/SPRY1/FAM171A1/ASAH1/OAZ3/WDR72/RAB1A/SAR1A/EAF2/AMIGO1/CLINT1/PFKFB2/ERCC3/GALNT1/SMAD2/GDE1/ENTPD7/SLC27A2/ARHGAP5/STAM2/PITPNA/OSBPL2/PRKCH/RGP1/ANKS6/EIF2AK3/T…	AG-IMP1	727	387	0.53
RODWELL_AGING_KIDNEY_UP	425	-0.203649	-4.90286	2.23834e-16	5.89393e-15	2.45553e-15	8642	tags=60%	list=40%	signal=37%	RPN1/ARHGAP1/TSPAN18/C1QC/PGLS/MS4A6A/PDIA4/CHPF2/CRELD2/SYMPK/GZMK/RPL35A/COMP/POLR1D/TYMP/PRUNE1/IFITM1/HCST/NUB1/VEGFC/IKBKB/NUS1/REEP4/MFGE8/SPON2/RAB33A/CYRIA/COL15A1/C1QA/LOXL1/CORO1A/IL4I1/TMEM43/STOML1/TNFRSF25/ARHGAP30/HIKESHI/GRN/RAB3GAP1/ARHGAP25/MARCHF1/PRAG1/MILR1/LEPROT/LAPTM5/CANX/AXL/TPM1/COL5A1/SLC40A1/RAB34/MRAS/CASP1/CXCR4/LST1/THEMIS2/PTPN6/DEGS1/CARHSP1/PARVG/SVBP/ITGB2/PTPRC…	AG-IMP1	501	271	0.54
BLANCO_MELO_RESPIRATORY_SYNCYTIAL_VIRUS_INFECTION_A594_CELLS_UP	249	-0.272087	-4.93706	2.2677e-16	5.94309e-15	2.47601e-15	5818	tags=55%	list=27%	signal=41%	SELPLG/SH2B3/C15orf48/CDCP1/HSPA1B/PLEKHA4/OSMR/ITGA5/PTPRE/APOL2/APOL3/APOL1/IRAK2/UBE2L6/ZC3H12A/STX11/LCP1/CTSS/SAMHD1/MCTP1/ICAM1/RAET1E/IGFN1/TNFSF14/ICAM4/B3GNT5/SORCS2/SORBS1/GK/CRISPLD2/IFI44L/SPOCD1/PPM1K/VDR/SOD2/NIPAL1/TRAF1/APOL3/APOL1/APOL2/GALNT12/HELZ2/IL1RAP/TNC/STAT2/APOL3/APOL1/APOL2/ANPEP/LDLR/PTAFR/IRF7/SERPING1/BATF2/ETS1/TMEM140/STC2/TRANK1/TNFRSF1B/CPM/NLRC5/OAS1/C1S/UBA7/T…	AG-IMP1	286	167	0.58
MEISSNER_NPC_HCP_WITH_H3K4ME2	473	0.195352	4.82311	2.34449e-16	6.1155e-15	2.54783e-15	3907	tags=37%	list=18%	signal=31%	GAD2/CCNA1/NFE2L3/TMEM151B/TCERG1L/ELAVL2/MARCHF10/SLC44A5/MARCHF11/MGAT5B/DRD4/DIPK1C/ADAMTS19/C2CD4C/BRSK2/RIMS1/RBFOX1/SLCO5A1/HAPLN4/TTC9B/RIMKLA/HFM1/SNCB/SYNGR3/CNIH2/KCNH4/GLT1D1/RTN1/GRHL3/ZMAT4/PRIMA1/SPOCK1/IRX6/GPRIN1/CALB2/DPYSL4/OTUD7A/CREG2/L3MBTL1/MARCHF4/CRLF1/SRSF12/EPCAM/SRRM4/PLPPR4/PLAGL1/CACNA1B/ONECUT2/RAPGEFL1/MAP7D2/DLEU7/TMEM121B/RCAN2/SHISA7/LHFPL4/PACSIN1/LRTM2/MTMR7/DI…	AG-IMP1	493	176	0.36
LANDIS_BREAST_CANCER_PROGRESSION_DN	72	-0.489649	-4.92347	3.21686e-16	8.35181e-15	3.47952e-15	7454	tags=84%	list=35%	signal=55%	NRP1/HSPB8/LAMB1/KLF4/COL5A1/PGM1/RAB34/UCK1/DGAT1/DERL1/BNIP2/SORBS1/PLAC8/ST3GAL6/ANGPTL2/SULT1A1/TGFBI/MRC1/ETFB/CD34/PHYH/ACAA1/FEZ2/DHRS7/QKI/MFNG/NR1H3/DHRS7/ADIPOR2/SRPX/BCKDHB/ALAD/AHNAK/PPP2R5A/FZD4/CAVIN3/HTRA1/CCDC80/H6PD/DECR1/PDE8A/IDH1/GNAI1/THBD/GJA1/MAN1A1/HEPH/EPHX2/ACAA1/GAS6/GHR/LUM/GPAM/DPT/IGFBP6/DPEP1/CXCL12/ALAS1/CLEC3B/SQOR/ADIG/CIDEC	AG-IMP1	72	62	0.86
SMID_BREAST_CANCER_BASAL_UP	592	0.176072	4.89873	3.48259e-16	8.99966e-15	3.74943e-15	5856	tags=42%	list=27%	signal=32%	CTAG1B/SIX3/SOX11/APBA2/NFE2L3/UGT8/ACTG2/DCX/TUBB2B/DKK1/KRT17/HRK/DSG3/VASH2/KRT15/SHOX2/MAGEA4/MAGEA2/CALML5/NCAN/CALML5/ADD2/ST8SIA1/ELOVL4/KIFC1/PLCH1/PCDHB3/FERMT1/KIF18B/CALB2/UCHL1/NDC80/GJB3/IL1R2/MLLT11/TOX/TMEFF1/BIRC5/CRLF1/CENPF/RAD51AP1/MELK/EXO1/MAP2/MYBL2/PLAGL1/NCAM1/DEPP1/DLGAP5/FOXM1/L1CAM/MCM10/ELF5/LCN2/CWH43/CDCA3/KIFC1/TTK/PBK/MKI67/SHCBP1/ASPM/CENPA/LAMC2/CDK1/TUBB2A/BUB1/…	AG-IMP1	662	271	0.41
KIM_ALL_DISORDERS_OLIGODENDROCYTE_NUMBER_CORR_UP	722	0.156844	4.89759	3.52768e-16	9.07396e-15	3.78039e-15	8805	tags=56%	list=41%	signal=34%	SST/APBA2/TMEM151B/TUBB3/DCLK1/B3GAT1/TUBB4A/NCAN/NPTX1/STMN2/CRMP1/SNCB/CACNG3/SYNGR3/EFNB3/RTN1/ZMAT4/NMNAT2/FXYD7/UCHL1/INA/GPR162/MLLT11/BEX4/FKBP1B/ACTL6B/BMERB1/SULT4A1/SLITRK5/FEZ1/RCAN2/SPTBN2/TUBA1A/RTN2/TUBB2A/NEFH/AP3B2/SYN1/RUNDC3A/SYP/ZNF365/GABBR1/CCDC92/MAPK8IP2/SYT11/SV2A/IQSEC3/NPY/NPTXR/ENO2/APLP1/MARCKSL1/REEP1/BTBD8/STXBP1/NSG2/RIMBP2/PRR36/NDN/SCG5/DNM1/ASIC2/MYL6B/TSPOAP1/BS…	AG-IMP1	755	417	0.55
LEE_BMP2_TARGETS_DN	874	0.147844	4.99439	3.65753e-16	9.36462e-15	3.90148e-15	9088	tags=55%	list=42%	signal=33%	DLK2/BASP1/MOAP1/DRD4/RNF138/AOC1/LRR1/PCLAF/THEM5/RRM2/ST8SIA2/MLLT11/SKA3/RAD51AP1/MELK/EXO1/PLEKHG4/CDC6/SLC16A3/UHRF1/MAP7D2/NRN1/BRCA1/MCM10/TTK/CLSPN/RPS6KA6/TMOD2/BUB1/TIMM8A/E2F8/DTL/E2F7/CHAF1B/PDXP/WDHD1/SGO1/MEX3A/AURKA/NETO2/CDT1/SERPINE1/ASF1B/BORA/TFRC/TRIP13/CENPI/FANCA/HAND2/DBF4/CENPS/ATAD5/CCNE2/PGAP1/S100A8/CIP2A/UNG/MAD2L1/RAD51/SPDL1/MTHFD2/GINS1/JPH1/DNA2/DCTD/EZH2/PSMC3IP/I…	AG-IMP1	897	500	0.56
RUTELLA_RESPONSE_TO_CSF2RB_AND_IL4_DN	293	-0.244816	-4.85955	4.27549e-16	1.08966e-14	4.53974e-15	8711	tags=67%	list=40%	signal=41%	SCCPDH/MS4A4A/CCL15/TM6SF1/SDR39U1/FKBP4/PGS1/CLEC4E/MS4A6A/CHPF2/DDIT4/TM9SF4/TEX2/SUN2/RPL22/PSTPIP1/CPD/ARHGEF40/EMC7/STK17B/SEPTIN9/IFITM2/TRIT1/SETD1B/LILRB4/FCGR1A/ABCC3/SON/PCK2/CD48/C1QA/CNPY2/CNPY3/RHOQ/PLA2G7/CD52/ASAH1/EMP1/ATP13A3/AIF1/METTL9/LEPROT/LPXN/FBXL5/PID1/VMP1/SLC30A1/CASP1/IMPA2/TLR1/GSR/SLC16A5/PNP/GNS/C3AR1/KLF10/FAH/GADD45G/HERPUD1/PDXK/LILRB4/ENTPD1/ANP32A/PECAM1/RERE/F…	AG-IMP1	321	215	0.67
MEISSNER_NPC_HCP_WITH_H3_UNMETHYLATED	525	-0.186219	-4.90512	4.46279e-16	1.1322e-14	4.71698e-15	3207	tags=27%	list=15%	signal=24%	PCDHGA11/TACR3/CASTOR1/NLRX1/MCOLN2/EVA1B/EVC/LARGE2/KCP/TNFRSF10B/TRIM58/SSTR4/SCARF2/SGK3/REM1/FUT4/EPS8L2/SH3D21/B3GNT8/MESP2/DHTKD1/MANSC1/GSDMD/TMCO4/TMC8/CDX1/ADAMTSL5/CYP4V2/EHBP1L1/ATP2A3/TFAP2E/MMP25/F11R/FBLN7/PAQR5/CCDC158/DKK3/ADGRE5/BIRC3/LGI3/ISYNA1/TTC38/SLCO2A1/SEC31B/AGBL2/PHETA2/METTL24/DDIT4L/GNMT/HTATIP2/EOGT/BSPRY/NPY5R/PRDM14/STAT5A/CASP8/DMC1/SLC39A8/CAVIN3/RNH1/AFAP1L2/IL2…	AG-IMP1	544	171	0.31
CHICAS_RB1_TARGETS_CONFLUENT	528	-0.18617	-4.91457	4.5039e-16	1.13744e-14	4.73879e-15	5544	tags=44%	list=26%	signal=34%	SYNPO/PRPS1/ITGA5/CNN2/TSPAN5/SLC9A7/FOXL1/ROR1/UTRN/TRAM2/BGN/CAPZB/FHL2/CNKSR3/VSIR/NLRP1/NIPSNAP3A/CTHRC1/LACTB/CAMK2N1/IDH2/TMEM106C/WWOX/NMT2/LXN/AS3MT/TNFSF4/ABAT/MYH9/ADGRA2/FGD6/SYNPO2/SPOCD1/SRI/ACTN4/HIC1/IRAG1/EPB41L2/EVA1A/MFAP4/RASSF2/OPN3/TES/SLC7A5/CBS/TMEM200B/CREB3L1/CDH6/ANGPTL2/BLVRB/UACA/RBP1/EPHB2/RHBDL2/HSPB1/MYOF/LOXL4/ALPK2/ANPEP/CD44/SERPING1/SYTL2/NES/PTCH1/C3orf14/GPX4/…	AG-IMP1	566	243	0.43
GINESTIER_BREAST_CANCER_ZNF217_AMPLIFIED_DN	310	0.239835	4.88686	4.53556e-16	1.14025e-14	4.75051e-15	9101	tags=64%	list=42%	signal=37%	IL17C/GPC2/APBA1/PDXP/DUOXA2/CAMK2B/SEMA6C/FANCA/CHRNB2/RAP1GAP2/ANKRD13D/ZNF580/HSF4/CNTROB/MAPK11/LRRC74A/RNPS1/NEU4/LIMD2/PICK1/MTSS2/ATAT1/SGSM3/COPS7B/SRCAP/ZNF358/ARHGEF2/HPCA/GRIP2/DDX39B/HAUS8/AGRN/FBXL19/GBA2/LIMK2/PICK1/ATN1/LMNA/GLP1R/TAF15/PHKG2/RANGAP1/HIRA/ILF3/TMEM86B/DAZAP1/SEC61A2/DDX11/HNRNPD/ZNF692/ARMC6/CLASRP/CSNK1E/PPP6R2/GRIPAP1/RCC1/HIP1R/ATXN2L/SUGP2/NUP62/MAPK8IP3/SUV39H…	AG-IMP1	336	205	0.61
WONG_ADULT_TISSUE_STEM_MODULE	705	-0.161661	-4.81487	4.71645e-16	1.18039e-14	4.91772e-15	8845	tags=59%	list=41%	signal=36%	VN1R5/VN1R5/VN1R5/VN1R5/VN1R5/VN1R5/VN1R5/VN1R5/VN1R5/VN1R5/VN1R5/VN1R5/VN1R5/VN1R5/VN1R5/VN1R5/VN1R5/VN1R5/VN1R5/VN1R5/VN1R5/VN1R5/VN1R5/VN1R5/VN1R5/VN1R5/VN1R5/VN1R5/VN1R5/VN1R5/VN1R5/VN1R5/VN1R5/VN1R5/VN1R5/VN1R5/VN1R5/VN1R5/VN1R5/VN1R5/VN1R5/VN1R5/VN1R5/VN1R5/VN1R5/VN1R5/VN1R5/P3H3/PER1/TCEAL9/GKAP1/FLNB/CAPN2/EGR2/SH3GLB1/RASD1/LHFPL6/MEF2A/JUN/DDIT4/PHF13/DAB2IP/SERPINA3/GPR143/IER2/PTGER3/…	AG-IMP1	722	483	0.67
BOQUEST_STEM_CELL_DN	199	-0.302459	-4.84402	4.81308e-16	1.19917e-14	4.99597e-15	6765	tags=60%	list=31%	signal=42%	SEC14L1/GARRE1/TPD52/LAPTM5/PRKCH/AQP1/GNG11/EFNA1/BAALC/PNP/CDC37/SH2B3/SELE/FLT1/CDH5/PECAM1/PTPRE/CREM/PLVAP/STX11/CD320/DOCK9/PTPRB/MCTP1/ICAM2/PNP/SEMA3F/ETS2/PTPRM/IFI44L/MYCT1/SRGN/SWAP70/CD2AP/RASIP1/ADAMTS9/TRIM16/TPD52L1/NEDD9/RNASE1/GMFG/SOCS2/CFI/DSG2/ST6GAL1/CCRL2/ADGRL4/RASA4/KLHL2/TNFRSF1B/LPAR6/FLI1/TIE1/PLA1A/NR5A2/TGM2/SOX17/ENDOU/MAST4/ENG/TMEM70/RAMP3/EMCN/ERG/ARAP3/GIMAP6/MYO…	AG-IMP1	218	125	0.57
LIU_PROSTATE_CANCER_DN	466	-0.196815	-4.96557	5.45207e-16	1.35231e-14	5.63398e-15	4833	tags=42%	list=22%	signal=34%	SH3PXD2A/FBXO17/BNIP2/ETS2/PKD2/SORBS1/CRISPLD2/ANKDD1A/SNAI2/LAYN/PLLP/ADGRA2/SYNPO2/EHF/WIF1/FLNC/SLMAP/IRAG1/CHRDL1/FHDC1/C1QTNF1/NBL1/ZBTB47/CLIC4/SLC47A1/DSE/DSC3/TFCP2L1/KLHL29/CYP4F8/TMEM200B/ANGPTL2/MARVELD1/RBP1/ZNF395/HSPB1/MYOF/IGF2/RASL12/SCPEP1/CRYAB/PODN/TPST1/MRC2/VCL/PREX2/SPON1/DDR2/PLEKHA2/ANO1/TUBB6/HLA-E/GATM/WFS1/PER3/EHD2/C1S/UBA7/CTSB/SNX7/LDHB/OPTN/FGD5/HLA-E/PALLD/EPHA2/N…	AG-IMP1	493	209	0.42
QI_PLASMACYTOMA_UP	247	-0.270923	-4.90581	5.96336e-16	1.47255e-14	6.13494e-15	6716	tags=60%	list=31%	signal=42%	SRF/IL12A/NFKBIA/AXL/IRF2/VAV1/TNF/CASP1/TLR1/LST1/GNG11/PTPN6/RRAS2/PLEC/SLAMF1/TMOD3/ITGB2/IFNGR1/RELB/LRRFIP1/IFI35/BAG2/IL18RAP/TGFB1/CNN2/CNP/RAC2/LCP1/DUSP2/LY86/HCLS1/ARAP2/TRIM5/RP2/PHLDA2/PTPN18/CCR1/HPS3/SEMA4A/PLAC8/PCSK6/CD47/BHLHE40/STAP1/SLA/TNFAIP2/SWAP70/LAT/LASP1/ARHGDIB/RASSF2/TRAF1/TRIM5/TNFRSF14/SH2D1A/DDT/CCR5/PTPN13/RNASE1/TNFRSF14/IGF1/TLR9/PFN1/RPS6KA1/CSF1R/ARAP1/STK39/PT…	AG-IMP1	254	159	0.63
BASAKI_YBX1_TARGETS_UP	273	0.253409	4.89945	6.68444e-16	1.64331e-14	6.84634e-15	5361	tags=47%	list=25%	signal=36%	DKK1/BDNF/LRR1/S100A3/UBE2C/NDC80/BIRC5/CCNB1/KIF2C/MELK/HMGB2/CDC6/DPYSL3/UHRF1/DEPDC1B/KIF22/NUF2/L1CAM/MCM10/CDCA3/PBK/MKI67/SHCBP1/ASPM/TUBA1A/CENPA/PLK1/LAMC2/CDK1/TUBB2A/KIF4A/BUB1/CCNA2/AURKB/ESPL1/TPX2/CAMTA1/TK1/DTL/KNSTRN/E2F7/FAM83D/WDHD1/MTCL1/SPC24/DEPDC1/CENPU/NCAPD2/PRC1/PLCB4/AURKA/KIF20A/MAP1B/KIF23/AREG/CDCA8/NEK2/ASF1B/BORA/JPT1/RRAD/TRIP13/KLC1/GTSE1/CENPI/CEP55/CCNB2/DIAPH3/C…	AG-IMP1	294	139	0.47
WANG_MLL_TARGETS	281	-0.257628	-4.98443	7.6758e-16	1.87871e-14	7.82707e-15	6111	tags=54%	list=28%	signal=39%	POSTN/EDA/ANGPT1/PKP3/RAB3IL1/CYBA/DGKA/IL1RL1/F5/NAALAD2/ENPP3/CYS1/ENPP1/HOXC6/S1PR3/CNKSR3/ARHGAP26/SASH1/DUSP2/SOX5/OMD/MINAR1/PELI2/PTPRM/PLAC8/RUBCNL/TBX15/EVA1A/ARHGDIB/CNNM2/RNF144B/CDKN2C/GALNT12/ADORA2B/FAM13A/UGP2/DLX2/CES2/TGFBI/MRC2/TMEM140/ZNF503/GPX7/CABLES1/HOXC5/SELENOP/FGF10/LDHB/FAM3C/CISH/NOTUM/MAP3K5/RTN4RL1/FABP7/SCARF2/FBXL7/LGALS3BP/NR4A2/LRIG3/HS6ST2/RIDA/PLA2R1/FOXC2/TME…	AG-IMP1	294	156	0.53
ONKEN_UVEAL_MELANOMA_DN	500	-0.190152	-4.9256	8.32203e-16	2.02795e-14	8.44882e-15	8726	tags=59%	list=40%	signal=36%	KLHL24/EIF4B/WDR1/EIF1AX/NFYC/UBXN7/TMEM97/BTG1/NCKIPSD/ING3/ZSCAN12/ADD3/ERBB3/RPL35A/RPL22/ARPC4/WWP2/POLR1D/PDCD10/MRPS18B/APOE/TBL1XR1/GTPBP8/TFAP2A/ETHE1/ARF4/PIK3R1/CAPRIN1/TOMM70/SETD2/SIK1/CCDC28A/ARMT1/COPA/IL12RB2/DYNC2H1/TESK1/CSDE1/UBL3/IP6K1/DALRD3/RAB4A/EPM2A/SPRY1/ECSIT/ASAH1/PEX6/CUTA/XPC/PMP22/ATP13A3/AIP/RHOBTB3/ATP6V1A/FOXO3/CPS1/GPD1L/ATP11B/QARS1/HEMK1/GSTP1/GSTM1/CTNNBIP1/ST…	AG-IMP1	531	313	0.59
KEGG_RIBOSOME	67	0.501391	4.90432	8.55884e-16	2.07655e-14	8.6513e-15	8218	tags=89%	list=38%	signal=55%	RPL3L/RPL31/RPS7/RPL19/RPL22L1/RPL32/RPS15/RPL3/RPL38/RPL35/RPS27/RPL27/RPL18A/UBA52/RPS24/RPL23/RPL26/RPL36A/RPS26/RPL35/RPL12/RPS19/RPL29/RPSA/RPL8/RPL36A/RPS6/FAU/RPS29/RPL10A/RPS13/RPL37A/RPL15/RPL4/RPS4X/RPL27A/RPS20/RPL14/RPL37/RPS3/RPS23/RPS9/RPS5/RPL13/RPL28/RPL7/RPL23A/RPS8/RPL29/RPS25/RPL18/RPS16/RPS3A/RPS21/RPL6/RPS28/RPS2/RPS11/RPL39/RPS27/RPL36AL/RPL34/RPL30	AG-IMP1	88	63	0.72
BLALOCK_ALZHEIMERS_DISEASE_INCIPIENT_UP	362	-0.220859	-4.8957	8.698e-16	2.10113e-14	8.75373e-15	9214	tags=61%	list=43%	signal=36%	PRL/PRL/PRL/PRL/PRL/PRL/PRL/PRL/PRL/PRL/PRL/PRL/PRL/PRL/PRL/PRL/PRL/PRL/PRL/PRL/UGT1A10/UGT1A10/FNBP1/NT5C/POLR1B/MARCHF6/PER1/CDC5L/MED1/ZC3H7B/PGLS/PRPF4B/ADD3/ZNF24/KLHL20/BRD1/ZFP36L2/WWP2/NFIC/CDC5L/SSH1/TASOR/KTN1/RAB2A/PHF20/CTPS2/ERAL1/CPSF1/DIP2A/CSDE1/EP300/NUP98/CNPY3/RHOQ/TAX1BP3/TOPORS/TUBD1/BRAP/PRPF40A/PXN/NSDHL/THOC2/GTF2H1/TRMT1L/OGG1/GTF2H3/PTBP3/S100A4/QARS1/ITGA7/APOL2/TPD52/E…	AG-IMP1	389	265	0.68
BOYAULT_LIVER_CANCER_SUBCLASS_G3_DN	50	-0.571931	-4.84098	9.42807e-16	2.26763e-14	9.4474e-15	4952	tags=81%	list=23%	signal=63%	FXYD6/PCSK6/SLC2A2/KNG1/GGCX/SERPING1/ACAT1/CD302/CPN2/MTARC2/RARRES2/ZCCHC24/DHTKD1/MGMT/APLNR/ACADVL/TTC38/TNS2/TMEM176B/ALAD/CYP27A1/MASP1/SLC25A20/CRYL1/SERPINF1/TMEM204/ECHS1/GIMAP5/TMPRSS6/SORBS2/SELENBP1/GIMAP5/SLC38A3/GAMT/ASGR2/COX7A1/KNG1/TST/CPB2/FMO4/CA5A/PON1/PRG2	AG-IMP1	53	43	0.81
REACTOME_CHROMOSOME_MAINTENANCE	113	0.39129	5.09684	9.56887e-16	2.29158e-14	9.54716e-15	8980	tags=75%	list=42%	signal=44%	CCNA1/H2BC5/H2AC4/H2BC14/CENPH/MIS18BP1/KNL1/PRIM1/CENPA/CCNA2/DSCC1/PIF1/CENPU/H2AC8/CENPI/CENPS/LIG1/DNA2/CHTF18/CENPM/H3-3B/CENPW/CENPK/CENPN/H4C4/HJURP/H4C14/OIP5/CENPT/BLM/CENPP/RFC4/ACD/POLD1/TEN1/RFC5/H4C8/RFC3/H4C3/MIS18A/H2AZ1/RPA3/CENPL/PRIM2/POLR2D/CENPC/RFC2/PCNA/FEN1/POLD4/H2AC18/H2AC20/CENPO/RTEL1/CTC1/H2AX/POLR2I/RUVBL2/H2AZ2/WRAP53/H3-3A/TERF2/H4C15/RPA2/POLR2F/POLR2J/TERF1/STN1/S…	AG-IMP1	140	91	0.65
REACTOME_CYTOKINE_SIGNALING_IN_IMMUNE_SYSTEM	659	-0.164114	-4.7345	1.14117e-15	2.72118e-14	1.1337e-14	11133	tags=63%	list=52%	signal=32%	IFNA5/IFNA6/IFNA2/IFNA10/IFNA16/IFNA14/IFNA21/IFNA7/IFNA13/IFNA8/IFNA1/IFNA17/IFNA4/IFNA7/IFNA21/IFNA10/IFNA17/IFNA1/IFNA14/IFNA5/IFNA4/IFNA16/IFNA2/IFNA8/IFNA13/IFNA6/IFNA4/IFNA21/IFNA2/IFNA5/IFNA14/IFNA10/IFNA7/IFNA17/IFNA16/IFNA13/IFNA1/IFNA8/IFNA6/IFNA10/IFNA7/IFNA13/IFNA6/IFNA1/IFNA2/IFNA5/IFNA4/IFNA14/IFNA21/IFNA17/IFNA16/IFNA8/IFNA17/IFNA16/IFNA4/IFNA14/IFNA1/IFNA5/IFNA6/IFNA13/IFNA21/IFNA…	AG-IMP1	729	567	0.78
LEE_LIVER_CANCER_MYC_TGFA_DN	63	-0.505798	-4.7314	1.26969e-15	3.0147e-14	1.25598e-14	5903	tags=80%	list=27%	signal=59%	ABCG2/HAL/ACOX1/ORM1/ORM2/CYP7B1/IGFALS/SLC25A22/ORM2/ORM1/GOT1/ABAT/PSEN2/EGFR/HPD/IGF1/IL1RAP/ETNK2/HSD17B10/OAT/NR1H3/CYP4F2/KYNU/SLC27A5/GPR37/KHK/MAPKAPK2/PXMP2/KLF15/ALDH1A1/ELOVL5/CRISP2/C4BPA/G0S2/CPT2/EPHX2/FABP2/HSD11B1/G6PC1/RGN/AQP8/DCT/BHMT/ORM2/ORM1/MTARC1/TDO2/ALDH1A1/AASS/OTC/BHMT/CYP4F2/FABP1/CA5A/CYP2F1/PCK1/CA3	AG-IMP1	65	57	0.88
REACTOME_NEUTROPHIL_DEGRANULATION	441	-0.200144	-4.90475	1.36804e-15	3.2344e-14	1.34752e-14	13597	tags=76%	list=63%	signal=29%	PSMC3/ADAM10/RAP1B/PTPRJ/RAP2C/SIGLEC9/PNP/COMMD3/IMPDH1/COTL1/GCA/HSPA8/IGF2R/TARM1/IST1/PRCP/CCT8/FCER1G/SERPINA3/PSMD7/PGM2/CANT1/CAND1/DDOST/STOM/TYROBP/BIN2/CD14/GLA/LAMTOR3/HEXB/PAFAH1B2/GLIPR1/PSMC2/STK11IP/CD53/PSMB7/RAB7A/DEFA4/DEFA1B/DEFA1/CLEC4C/CST3/DEFA4/DEFA1B/DEFA1/DEFA1B/DEFA1/DEFA4/DEFA1/DEFA1B/DEFA4/DEFA1/DEFA1B/DEFA4/DEFA1/DEFA1B/DEFA4/DEFA4/DEFA1B/DEFA1/DEFA1/DEFA4/DEFA1B/DEFA…	AG-IMP1	479	485	1.01
WU_APOPTOSIS_BY_CDKN1A_VIA_TP53	49	0.569073	4.90119	1.55328e-15	3.6568e-14	1.52349e-14	3162	tags=71%	list=15%	signal=61%	TUBB3/TUBB4A/UBE2C/CCNB1/HMGB2/EXO1/MIS18BP1/KNTC1/DLGAP5/TTK/PBK/UBE2T/MKI67/ASPM/TUBA1A/CDK1/BUB1/AURKB/TPX2/RACGAP1/WDHD1/NCAPG/PRC1/AURKA/CEP55/SPDL1/CCN1/FANCI/SMC2/CDKN1A/ANLN/TYMS/CDC25B/RRM1/MCM6	AG-IMP1	53	35	0.66
RODRIGUES_THYROID_CARCINOMA_ANAPLASTIC_DN	487	-0.190468	-4.90269	1.57239e-15	3.68616e-14	1.53573e-14	8392	tags=59%	list=39%	signal=37%	GPX3/ZNF678/TMED4/TMEM171/TEX2/ZFP36L2/NSD1/UST/ABHD14A/CPE/ARHGEF40/NKAPD1/LPCAT2/IFTAP/TMEM150C/METAP2/TMEM116/TCTA/SCARA3/AXIN2/N4BP2L2/SLC25A23/PURA/CCDC28A/CYFIP2/TENT5C/USP54/FKBP7/FAM110B/ELF2/RAPH1/ANKRD46/MYLIP/BTBD11/ASAH1/PABIR1/DCAF17/ILVBL/WDR72/SMAD4/PFKFB2/EED/PRAG1/ARHGAP5/GPD1L/SPTBN1/SESN1/PPP6C/GSTP1/GSTM1/ZNF678/WASF3/RALGAPA2/ADGRL2/EIF4E3/SLC66A2/FBXO21/RILPL2/MROH1/TMEM25/A…	AG-IMP1	536	297	0.55
BLANCO_MELO_HUMAN_PARAINFLUENZA_VIRUS_3_INFECTION_A594_CELLS_UP	174	-0.311153	-4.68542	1.66604e-15	3.88929e-14	1.62036e-14	5381	tags=59%	list=25%	signal=45%	APOL3/APOL1/UBE2L6/DUSP5/CTSS/SAMHD1/MCTP1/RAET1E/TRIM5/SIDT1/MCL1/IFI44L/PPM1K/TRAF1/TRIM5/APOL3/APOL1/HELZ2/CD38/PIK3AP1/STAT2/APOL3/APOL1/TNFAIP6/IRF7/SERPING1/BATF2/TMEM140/PLSCR1/TRIM14/TRANK1/NLRC5/OAS1/C1S/UBA7/PLA1A/TGM2/ZC3HAV1/RSAD2/CRYBG1/CXCL10/ZNFX1/PARP12/CD274/SAMD9L/NMI/IRF9/TNFSF13B/PHLDA1/EPSTI1/KIAA1549L/TRIM21/SP110/PHF11/IRF1/EIF2AK2/APOL3/APOL1/DTX3L/PTGER4/PARP9/TAP2/BIRC3/…	AG-IMP1	204	129	0.63
WAKABAYASHI_ADIPOGENESIS_PPARG_BOUND_8D	629	-0.167936	-4.73999	1.6826e-15	3.91152e-14	1.62961e-14	8430	tags=57%	list=39%	signal=36%	MARK2/ADD3/BCORL1/ZNF24/AFMID/LZIC/NDUFA2/EMC4/ZBTB3/PRKAG2/ZFP36L2/POLR2G/WWP2/LGI4/C2CD3/CPE/NAGK/ARHGEF40/PRPF38B/TRAPPC11/POLR1D/COMMD5/PRUNE1/WDR82/SEPTIN9/RBAK/ZNF2/ACP2/HCAR2/UBE2W/MRPL41/KRT4/PRR14/MGRN1/NCOR1/FBH1/CTPS2/LURAP1L/THAP3/CAPRIN1/SPON2/SIN3A/CBR1/APTX/STK11/LRRC28/ANKRD17/FKBP7/FBXW5/AK1/ZNF845/MTPAP/ZNF845/EIF2S1/TMEM43/BCAS3/RASL11B/RPIA/ZNF429/HELB/MIB1/WDR41/B3GAT3/PRPF40…	AG-IMP1	646	399	0.62
MONNIER_POSTRADIATION_TUMOR_ESCAPE_DN	368	-0.217948	-4.89042	2.08384e-15	4.82408e-14	2.00981e-14	8632	tags=62%	list=40%	signal=38%	TMCC3/TSPAN17/MOSPD2/PDIA4/JUN/FBLIM1/HSPB11/PRKAG2/PSTPIP1/IER2/CEP57L1/ABHD14A/TMEM37/MIIP/VMA21/STK17B/KANSL1L/NAE1/MFGE8/STX7/RIPOR3/PURA/SPOPL/PRKRA/RFXANK/MINDY2/RNF19A/SMIM10L1/ABHD13/STIM2/NSMCE1/NUP98/PLA2G7/ZFAND6/SPATA6/LSS/MIX23/HSCB/IMMP1L/CHML/BNIP3L/IMMP2L/ERMARD/COMMD6/PFKL/XBP1/ATRAID/HIKESHI/GRN/GJB5/CRYZL1/DMAC2L/SNX24/CNOT6L/NIT1/NAXD/MUTYH/SPIDR/EEF2K/LEPROT/NDUFB3/GSTP1/BCL2…	AG-IMP1	384	237	0.62
REACTOME_PROTEIN_LOCALIZATION	155	-0.330232	-4.74956	2.21314e-15	5.10216e-14	2.12566e-14	8381	tags=73%	list=39%	signal=45%	VAPA/CHCHD5/SLC25A17/PAM16/GET3/TIMM44/AGPS/HAO1/TOMM70/DNAJC19/ACOT2/STX5/CHCHD3/ZFAND6/GET4/HSCB/PEX6/TAFAZZIN/ACOT8/USP9X/CMC4/TIMM10/PEX19/SLC27A2/BAAT/COA6/PEX11B/PEX1/TIMM13/SAMM50/TOMM7/PEX14/UBL4A/UBC/ATP5F1A/TIMM21/ACOX1/ATP5F1B/PMPCA/CS/CHCHD2/NUDT19/ALDH3A2/PEX3/MTX2/BCS1L/TIMM17B/ECI2/LONP2/TIMM23/NDUFB8/DAO/TOMM40/HMGCL/TIMM8A/ABCD1/CS/PEX10/CHCHD7/GNPAT/CYC1/ACBD5/SEC61B/ACOT2/IDH3G…	AG-IMP1	164	122	0.74
RUIZ_TNC_TARGETS_DN	137	0.346509	4.96845	2.50087e-15	5.71803e-14	2.38224e-14	4395	tags=54%	list=20%	signal=43%	DKK1/UBE2C/RRM2/BIRC5/KIF2C/RAD51AP1/MELK/EXO1/RAD54B/SPC25/CDC6/FOXM1/MCM10/CD24/PBK/SHCBP1/DDAH1/SLC38A1/PRIM1/CDK1/CCNA2/AURKB/E2F8/DSCC1/DTL/CENPU/NCAPG2/BARD1/ORC1/ASF1B/TRIP13/SERPINE2/CCNE2/MAD2L1/SPDL1/GINS1/FANCI/NAV3/CKS2/AUNIP/FST/MCM5/ZWINT/CCNE1/THBS1/NRG1/PTPRF/HJURP/GMNN/OIP5/CDC45/BLM/TYMS/MCM7/RAD54L/GINS2/RFC4/FAM111A/FOSL1/MCM6/GPRC5A/LYPD1/TMEM158/RFTN1/MCM3/CDC25A/CDC42EP3/GI…	AG-IMP1	143	75	0.52
SCHUETZ_BREAST_CANCER_DUCTAL_INVASIVE_UP	325	-0.230627	-4.78397	2.49572e-15	5.71803e-14	2.38224e-14	8689	tags=64%	list=40%	signal=39%	FCGR2A/MS4A4A/TM6SF1/LHFPL6/FOXN3/MFAP5/MS4A6A/COMP/HPGDS/ARHGEF40/MICAL2/OLR1/APOE/CSF2RB/RCBTB2/FCGR1A/SPON2/CD93/EVI2B/COL15A1/C1QA/LOXL1/FBLN2/NRP1/EMP1/LAMB1/NID1/FTL/CILP/S100A4/CH25H/SAMSN1/GLRX/LRRC15/LPXN/LAPTM5/FERMT2/AXL/COL5A1/CASP1/PLAUR/IL1R1/SMAD7/C3AR1/GEM/POSTN/PTEN/PARVA/COL16A1/PTPRC/CEMIP/ENTPD1/PRRX1/TLR7/PECAM1/CELF2/IFI30/ROR1/PMEPA1/BGN/C1orf54/CTSS/ABCC4/HCLS1/ADORA3/EVI2…	AG-IMP1	352	218	0.62
WP_METAPATHWAY_BIOTRANSFORMATION_PHASE_I_AND_II	151	-0.335886	-4.72313	2.69488e-15	6.13637e-14	2.55653e-14	4237	tags=60%	list=20%	signal=49%	CHST7/UGT1A6/CYP4F8/UGT1A6/SULT1A2/SULT1A1/SULT1A4/AKR1A1/GPX4/GAL3ST2/NDST1/GSTM4/CYP4F3/CYP17A1/NAT2/NAT8/AKR1B1/UGT1A4/UGT1A3/UGT1A5/NAT2/HS6ST1/HS6ST2/KCNAB3/CYP4F12/CYP4F11/CYP4V2/CHST8/CYP2S1/AKR1B10/CYP4F2/CYP26A1/CYP2D6/CYP8B1/COMT/CHST14/CYP26C1/UGT1A6/CHST11/CYP27A1/NAT8/CHST3/GAL3ST2/FMO3/MGST3/CYP2A7/CYP2A13/CYP2A6/CYP4V2/CYP2R1/NNMT/GSS/CYP2D6/CYP2D6/CHST2/NAT8/GAL3ST2/GSTO1/CYP3A5/C…	AG-IMP1	183	127	0.69
JINESH_BLEBBISHIELD_TO_IMMUNE_CELL_FUSION_PBSHMS_DN	344	-0.22768	-4.88339	2.7438e-15	6.22228e-14	2.59232e-14	8090	tags=60%	list=37%	signal=38%	IFITM2/IFITM3/NDRG1/YBEY/TMEM116/RGL1/HCAR2/HCAR3/SBK1/SLC25A23/SPTSSA/RHOBTB2/TENT5C/CLCA2/MRPL47/DUOX1/IL4I1/ALDOC/LSS/SPRY1/CUTA/RHBDL3/WASHC3/TCEAL8/FTL/ARHGAP25/FOXO3/GPRC5C/WARS2/APOL2/IRX3/CTSC/PGM1/PSMG1/TP63/CRYZ/CASP1/IMPA2/N6AMT1/SLC26A6/COP1/YAE1/PRKAG1/DHRS9/PADI3/STARD5/C15orf48/RTN4/IFI35/DYNLRB1/MID1IP1/SGCE/APOL2/NIPSNAP2/UBE2L6/ANXA8/FAM162A/GRB14/PRXL2A/VPS41/MTX2/HSD17B14/MRFA…	AG-IMP1	403	230	0.57
WANG_CLASSIC_ADIPOGENIC_TARGETS_OF_PPARG	27	-0.721911	-4.51786	2.89937e-15	6.54834e-14	2.72816e-14	2825	tags=83%	list=13%	signal=73%	CRAT/NR1H3/MGST3/S100A1/SLC25A10/GLUL/ALDH1A1/ACSL1/PNPLA2/EPHX2/PEX11A/HSD11B1/CEBPA/FABP4/CD36/ORM2/ALDH1A1/MGST1/ADHFE1/PLIN4/LGALS12/AQP7/CFD/CIDEC/RETN	AG-IMP1	27	25	0.93
REACTOME_PHASE_I_FUNCTIONALIZATION_OF_COMPOUNDS	97	-0.412329	-4.81611	2.91575e-15	6.55867e-14	2.73247e-14	2532	tags=61%	list=12%	signal=54%	PAOX/CYP4F12/CYP4A22/CYP4A11/CYP4F11/CYP4V2/CYP2S1/CYP4F2/CYP26A1/CYP2D6/POR/CYP8B1/AOC3/CYP26C1/ACSS2/CYP27A1/FMO3/BPHL/CYP2A7/CYP2A13/CYP2A6/CYP4V2/CYP2R1/CYP2D6/CYP2D6/ALDH1A1/NQO2/CES2/CYP3A5/CYP3A4/CYP3A43/CYP3A7/CYP2J2/ACSS1/ALDH1B1/FMO2/AOC1/CES1/CYP4A22/CYP4F12/CYP4F11/CYP4A11/CES1/CBR3/ADH4/CMBL/CYP1B1/PTGIS/CYB5B/CYP2D6/CYP2D6/EPHX1/CYP4B1/CES2/FDX1/AOC1/CYP4F12/CYP4F11/CYP4A22/CYP4A11/…	AG-IMP1	104	86	0.83
KUMAR_TARGETS_OF_MLL_AF9_FUSION	383	-0.210767	-4.85083	2.98947e-15	6.67047e-14	2.77905e-14	6127	tags=51%	list=28%	signal=37%	FERMT3/HSPA4/POSTN/ANGPT1/ACOD1/EIF3J/CIDEB/CDIP1/TXN/IL1RL1/LILRB4/ABLIM1/HINT2/MYL4/PDXDC1/CDH5/PML/DSC1/IFIT1B/MID1IP1/CYP7B1/GLG1/EIF3J/TMEM30A/ATG7/EXT2/ORMDL3/LTF/TM2D2/AKT1/CLN6/VPS41/CYHR1/HOXA6/SLC30A4/TRIM5/LILRB4/EYA2/COX6A2/NAT8B/RMC1/EXTL3/RAB31/HPS1/VPREB1/DLAT/BLNK/TRIM5/GUSB/HDAC7/PDE7A/IGF1/MIGA2/ICOS/RNF11/RECK/TBXAS1/MAG/ACOT9/EOMES/ST6GAL1/PTCH1/PDK1/STK39/ADGRG3/MRC1/ENO1/PDC…	AG-IMP1	408	234	0.57
VECCHI_GASTRIC_CANCER_EARLY_DN	334	-0.226936	-4.76557	2.98006e-15	6.67047e-14	2.77905e-14	5518	tags=49%	list=26%	signal=37%	SPART/SLC15A1/SLC36A4/ADA/LEPR/LY9/ADGRG2/DUSP5/PTGDR2/CCPG1/TNFRSF17/MCTP1/PBLD/OMD/RGS13/SULT2A1/C6/PELI2/SEMA4A/ABAT/PLLP/STAP1/SYNPO2/WIF1/SLC2A2/ST3GAL6/CHRDL1/PIK3CG/F11/P2RY14/MANEA/PRKD3/CYBRD1/PLP1/ERBIN/PPP2R3A/HHIP/CHRM3/CD302/PKIB/SELENOP/CYTIP/NEXMIF/SHISA3/LDHB/ETNPPL/NLRX1/VSTM2A/SLC28A2/ZNF385B/FAM214A/ERO1B/IL6R/KLF9/BNIP3/SLAMF7/SRPX/PBLD/GNG7/PDGFC/F13A1/PTPRZ1/SLC51A/ACE2/ESRR…	AG-IMP1	382	173	0.45
WP_NUCLEAR_RECEPTORS_METAPATHWAY	298	-0.239385	-4.78404	3.56986e-15	7.93367e-14	3.30532e-14	9101	tags=69%	list=42%	signal=41%	SERPINB9/SERPINB9/SERPINB9/SERPINB9/SERPINB9/SLC5A12/SLC5A4/SLC5A4/SLC6A16/SULT2A1/UGT1A9/UGT1A7/UGT1A7/UGT1A9/SLC39A11/JUN/NR3C1/PTGES3/GPX3/IL11/GCLC/GCC1/KTN1/SLC2A10/MFGE8/EPHA3/ABCC3/CBR1/SLC39A12/EP300/SPRY1/EDN2/SLC6A7/STAT3/KEAP1/AIP/FTL/ABCG5/AHRR/BAAT/SCD/SEC14L1/GSTP1/GSTM1/IL12A/SLC39A4/SLC5A10/SQSTM1/TNF/CES2/PTPA/GSR/SERTAD2/CDC37/SLC39A9/SRXN1/SLC6A8/NCOA3/SLC2A8/SLC39A13/PRRG4/TXN…	AG-IMP1	314	246	0.78
KEGG_METABOLISM_OF_XENOBIOTICS_BY_CYTOCHROME_P450	49	-0.562941	-4.75549	3.64077e-15	8.05901e-14	3.35754e-14	4176	tags=68%	list=19%	signal=55%	UGT1A6/UGT1A6/ADH6/ADH5/GSTM4/ALDH1A3/UGT1A4/UGT1A3/UGT1A5/ALDH3B2/DHDH/CYP2S1/UGT1A6/ALDH3B2/MGST3/GSTO1/CYP3A5/CYP3A4/CYP3A43/CYP3A7/UGT1A3/UGT1A5/UGT1A4/GSTT2/GSTM1/ADH4/GSTM2/GSTA5/CYP1B1/GSTO2/ALDH3B1/EPHX1/UGT2A3/GSTM1/MGST2/DHDH/GSTM1/MGST1/CYP1A2/ADH1C/ADH1B/ADH1A/ADH7/UGT1A1/GSTK1/CYP2F1/CYP2E1	AG-IMP1	70	47	0.67
REACTOME_SEPARATION_OF_SISTER_CHROMATIDS	184	0.301489	4.95681	3.71175e-15	8.18352e-14	3.40941e-14	8680	tags=70%	list=40%	signal=42%	TUBB2B/TUBB3/TUBB4A/UBE2C/NDC80/SKA1/BIRC5/KIF2C/CENPF/CENPH/SPC25/KNTC1/NUF2/CDCA5/KNL1/TUBA1A/CENPA/PLK1/TUBB2A/BUB1/AURKB/ESPL1/SGO1/NSL1/SPC24/CENPE/CENPU/SGO2/KIF18A/CDCA8/CENPI/TUBA3C/TUBA3D/CENPS/CDC20/ERCC6L/MAD2L1/SPDL1/SKA2/CENPM/DSN1/CENPK/CENPN/ZWINT/SGO2/CENPT/CENPP/KIF2B/INCENP/CLASP1/CENPL/ZWILCH/UBE2S/RANGAP1/TUBA1B/NUP85/CKAP5/PDS5B/NUP37/B9D2/UBE2S/CENPC/DYNC1H1/NUP107/RPS27/UBA…	AG-IMP1	191	132	0.69
DESERT_STEM_CELL_HEPATOCELLULAR_CARCINOMA_SUBCLASS_UP	237	0.269225	4.91002	4.42211e-15	9.71117e-14	4.04586e-14	8736	tags=64%	list=40%	signal=38%	DKK1/UBE2C/UCHL1/TOP2A/TROAP/EPCAM/KIF2C/RAD51AP1/NRCAM/DLGAP5/KIF15/TTK/KIF11/CENPA/CDK1/BUB1/TPX2/RACGAP1/NCAPG/PSRC1/MARCKSL1/CENPE/TACC3/SPAG5/NCAPD2/PRC1/KIF20A/KIF23/GNAZ/BZW2/BORA/TFRC/JPT1/TRIP13/PNMA1/CEP55/SERPINE2/MACROH2A2/ELF3/PAFAH1B3/MTHFD2/CENPM/CKS2/IGSF3/COL1A1/SOX4/STK26/CORO1C/HELLS/HJURP/TNFRSF21/HILPDA/CSRNP2/SOBP/BLM/NT5DC2/MCM7/VCAN/COL5A2/CDC25B/MARCKS/EPS8L3/CHD7/H4C3/PR…	AG-IMP1	242	159	0.66
GRAESSMANN_RESPONSE_TO_MC_AND_DOXORUBICIN_UP	593	-0.169635	-4.72042	4.6638e-15	1.02016e-13	4.25018e-14	7796	tags=53%	list=36%	signal=35%	SBK1/SH3BGRL3/SPON2/SH3GLB2/CCDC117/SRR/PRKRA/MORC4/ANKRD17/CRIP2/AK1/ZNF764/ENDOD1/CORO1A/CRACR2B/PYGO2/PPM1B/POLRMT/IDUA/WDR61/SMOX/DNAJB9/APOH/UNC119B/SNX2/DPP7/LRRC57/DEXI/INPP5B/TMEM19/BET1L/CLP1/LHX2/ANGPT4/SRF/BCL2L11/PHLDA3/C11orf68/DCAF4/FBXL20/SLC39A4/RNPEP/EHD4/PITPNM2/EIF4E3/LPIN1/CES2/FAM32A/EXOC8/CXCR4/EFNA1/RNF103/NATD1/BRIX1/PNP/GNS/NAA80/GEM/SRXN1/SLC6A8/CARHSP1/SH3BGRL2/FETUB/PL…	AG-IMP1	611	328	0.54
BOYAULT_LIVER_CANCER_SUBCLASS_G123_DN	49	-0.560337	-4.7335	5.05515e-15	1.10143e-13	4.58876e-14	5113	tags=80%	list=24%	signal=61%	MSRA/CBR4/MAT1A/RCL1/MTHFD1/ST3GAL6/NR1I2/HPD/CFI/EXPH5/ETNK2/ACAA1/MLYCD/SLC25A15/GCDH/PROZ/RIDA/SLC27A5/FAS/SLC16A2/ECM2/ETFDH/HYAL1/SLC4A4/DCXR/GRHPR/F8/ACADL/EPHX2/ACAA2/ACAA1/DMD/ALAS1/PSD3/RGN/ASPA/HADH/ITIH4/PRODH2/ACSM5	AG-IMP1	51	40	0.78
REACTOME_DISEASES_OF_METABOLISM	237	-0.267924	-4.76606	5.71154e-15	1.23958e-13	5.16434e-14	6576	tags=56%	list=30%	signal=39%	EXT1/PGM1/DPM3/C1GALT1/GLB1/PNP/GNS/ALG9/MAN1B1/HPRT1/UBC/CUBN/ALG3/GNE/MUC13/GYG1/DPAGT1/ADAMTS17/CYP7B1/CYP24A1/ADA/EXT2/G6PC3/BGN/MOGS/ALG1/MMADHC/ADAMTSL2/CD320/SLC37A4/ABCD4/MAT1A/MMAB/OMD/ALG12/GYS1/PNP/MMAA/ADAMTS16/POMT1/GCLM/CSPG5/ADAMTSL1/ADAMTS9/MTR/SLC35D1/MMACHC/GALNT12/GUSB/OPLAH/MGAT2/HLCS/ADAMTS7/PAH/TBXAS1/PPP1R3C/ACY1/ALG14/ST3GAL3/THSD1/HEXA/SPON1/CYP17A1/NAGLU/DOLK/NOTCH1/ADAM…	AG-IMP1	250	138	0.55
GRAESSMANN_RESPONSE_TO_MC_AND_SERUM_DEPRIVATION_UP	203	-0.282761	-4.61122	5.91753e-15	1.27929e-13	5.32978e-14	12006	tags=75%	list=56%	signal=34%	SYCP3/SYCP3/SYCP3/SYCP3/SYCP3/SYCP3/SYCP3/SYCP3/SYCP3/SYCP3/SYCP3/SYCP3/SYCP3/SYCP3/CFB/SYCP3/SYCP3/SYCP3/SYCP3/SYCP3/SYCP3/SYCP3/SYCP3/SYCP3/SYCP3/SYCP3/SYCP3/SYCP3/SYCP3/SYCP3/SYCP3/SYCP3/SYCP3/SYCP3/SYCP3/SYCP3/SYCP3/SYCP3/SYCP3/SYCP3/SYCP3/SYCP3/SYCP3/SYCP3/SYCP3/SYCP3/SYCP3/SYCP3/SYCP3/SYCP3/SYCP3/SYCP3/SYCP3/SYCP3/SYCP3/SYCP3/SYCP3/SYCP3/SYCP3/SYCP3/SYCP3/SYCP3/SYCP3/SYCP3/SYCP3/SYCP3/SYCP3…	AG-IMP1	218	257	1.18
LEE_LIVER_CANCER_MYC_E2F1_DN	62	-0.494462	-4.57529	6.15905e-15	1.32634e-13	5.52581e-14	5721	tags=77%	list=27%	signal=57%	HAL/ORM1/ORM2/CYP7B1/HBP1/MAT1A/SLC25A22/ORM2/ORM1/GOT1/EGFR/HPD/IGF1/IL1RAP/ETNK2/OAT/ELANE/PNLIPRP1/NR1H3/ADIPOR2/SFTPD/CYP4F2/KYNU/ABCD3/ALAD/MAPKAPK2/PXMP2/ACSL1/ELOVL5/C4BPA/G0S2/EPHX2/FABP2/HSD11B1/GHR/CFHR1/G6PC1/RGN/DCT/BHMT/ORM2/ORM1/MTARC1/TDO2/APOC4/ME1/AASS/OTC/BHMT/CYP4F2/FABP1/CYP2F1/CYP2E1/PCK1	AG-IMP1	64	54	0.84
RAY_TUMORIGENESIS_BY_ERBB2_CDC25A_DN	257	-0.257329	-4.76234	6.96249e-15	1.49358e-13	6.22253e-14	7784	tags=63%	list=36%	signal=41%	THAP3/ZBTB43/UPF2/MINDY2/CRIP2/C5AR2/PSMB2/ITM2B/SMCR8/MIB1/PPM1B/EBNA1BP2/SMOC2/UQCRH/INPP5B/AFAP1L1/DHDDS/FAM76A/HP1BP3/CACFD1/EIF4E3/TCF12/NDUFS5/TNNT3/ZBTB40/CRY2/NCOA3/IQCC/SVBP/DHRS1/LTBP2/HERPUD1/ZBTB8OS/CDC40/KLHL26/EIF4G3/DDHD2/AGO1/PEF1/IRAK2/HSPH1/LRRC1/SAMHD1/MICOS10/BSDC1/RRAGC/CHMP4B/FEM1C/PELI2/TMEM59/UROD/TOR3A/VPREB1/PPM1K/LENG9/VDR/MUL1/BLNK/SURF4/ACAD9/ZMPSTE24/TRAF1/REEP5/AGO4…	AG-IMP1	266	172	0.65
MCBRYAN_PUBERTAL_BREAST_6_7WK_UP	182	-0.297186	-4.56333	7.04457e-15	1.50537e-13	6.27166e-14	8583	tags=69%	list=40%	signal=42%	CHI3L1/EHD1/QPCTL/MAP4K2/RESF1/SEC61A1/CPD/NFIC/PPP2R5B/TGFBR1/EIF3C/RAB5B/ABCC3/PIK3R1/PTK2B/PRPF19/IP6K1/CORO1A/MAPK14/WASL/KEAP1/JAG1/RAB5C/SCD/CSNK2A1/ITSN2/WNK1/KDM5C/CUX1/ZFP91/ZBTB20/EIF4G1/PTEN/MBTPS1/SIRPA/RAD23A/AKAP9/DDX6/SH2B3/YKT6/PRRX1/PPP6R3/GID4/PCYT1A/AKT1/STAT5B/SECISBP2L/BPNT1/IGFALS/GYS1/SORBS1/HSD17B11/EXTL3/OGT/LASP1/SOD2/EPB41L2/DNM2/UBE4A/SIRPA/GUSB/TBL1X/LPGAT1/ETS1/HDLBP…	AG-IMP1	198	131	0.66
BLANCO_MELO_COVID19_SARS_COV_2_INFECTION_CALU3_CELLS_UP	287	-0.238934	-4.7078	7.63982e-15	1.62632e-13	6.77555e-14	6945	tags=57%	list=32%	signal=40%	CYTH4/PPP4R4/PHF11/CH25H/APOL4/APOL3/SPRY2/IL12A/CMPK2/NFKBIA/TIPARP/TNF/CASP1/LST1/THEMIS2/BEST1/ZBTB20/KLF10/ITGAM/ANKRD33B/PKP1/NGFR/SELE/IFI35/FLT3LG/PML/ZC3H12C/APOL4/APOL3/IRAK2/UBE2L6/STX11/HSD17B14/NLRP1/LRP2/SAMHD1/CYP1A1/ICAM1/CNTN4/SERPINB9/TRIM5/TNFSF14/NLRP3/CSRNP1/IFI44L/IL10RA/SYNPO2/TNFAIP2/PPM1K/H1-3/C1QTNF1/TRAF1/TRIM5/APOL3/APOL4/RBM43/HELZ2/NR1I2/NUAK2/PLAT/TAGAP/STAT2/APOL3/A…	AG-IMP1	339	197	0.58
FORTSCHEGGER_PHF8_TARGETS_DN	738	-0.153937	-4.71369	7.71185e-15	1.63305e-13	6.8036e-14	8695	tags=51%	list=40%	signal=31%	OXCT1/CHKA/FLNB/STARD7/EIF1AX/ARHGAP1/NFE2/RAE1/TMEM40/BTRC/RPRD1A/PPOX/PPP1R12A/EHD1/PI4K2B/ARID3B/JUN/CFAP251/PIAS3/GABARAP/FBLIM1/MEGF8/HSPB11/BPNT2/XPR1/MPLKIP/YRDC/VAPA/ERGIC1/RPL22/KAT14/IL11/ULK2/MICAL2/KIF1B/UNC13D/DPH5/SUDS3/KCTD17/THSD4/FBXO42/RAB2A/TBL1XR1/SCARA3/KLHL9/TGFBR1/SLC35F3/ILK/RAP2A/LAMB3/PDZK1/GATAD1/CLASP2/MGRN1/ARF4/SPON2/SPTSSA/FN3KRP/DYNC2H1/SIN3B/UBL3/DCP2/HIPK1/ANKFY1…	AG-IMP1	783	413	0.53
LEE_LIVER_CANCER_E2F1_DN	61	-0.498445	-4.58128	7.73024e-15	1.63305e-13	6.8036e-14	5903	tags=78%	list=27%	signal=57%	ABCG2/HAL/MDH1/ORM1/ORM2/ORM2/ORM1/GOT1/EGFR/HPD/IGF1/IL1RAP/HSD17B10/CCDC90B/OAT/ELANE/PNLIPRP1/NR1H3/ADIPOR2/KYNU/GPR37/MAPKAPK2/PXMP2/SERPINF1/ALDH1A1/ACSL1/ELOVL5/GSTO1/ITPR1/PPCS/C4BPA/DBI/HSD11B1/GHR/CFHR1/RGN/AQP8/DCT/BHMT/LECT2/ORM2/ORM1/MTARC1/TDO2/ALDH1A1/ME1/AASS/OTC/BHMT/FABP1/CYP2F1/CYP2E1/PCK1	AG-IMP1	64	53	0.83
WP_ELECTRON_TRANSPORT_CHAIN_OXPHOS_SYSTEM_IN_MITOCHONDRIA	87	-0.424802	-4.65434	7.90277e-15	1.66317e-13	6.9291e-14	7987	tags=80%	list=37%	signal=50%	NDUFS6/SURF1/NDUFA8/NDUFS7/NDUFA12/COX4I1/COX5B/ATP5F1D/SLC25A5/NDUFB1/NDUFC2/COX7A2/UQCRH/NDUFA7/DMAC2L/NDUFV2/ATP5MF/NDUFB3/ATP5ME/NDUFS5/ATP5PB/NDUFB9/ATP5F1C/COX8A/COX7C/ATP5F1A/ATP5MG/NDUFA1/NDUFAB1/SCO1/ATP5F1B/NDUFA9/NDUFA4/UQCRFS1/COX6B1/ATP5MC3/SDHD/NDUFA10/NDUFB6/NDUFB5/NDUFV1/UQCRQ/NDUFB4/NDUFB8/NDUFA3/COX6A2/SDHC/COX5A/ATP5PF/COX6C/NDUFS3/COX6A1/UQCRC2/UQCRC1/UQCR10/COX15/NDUFC1/UQCRB…	AG-IMP1	103	71	0.69
DELYS_THYROID_CANCER_UP	430	-0.199038	-4.8421	8.8391e-15	1.85321e-13	7.72083e-14	5478	tags=45%	list=25%	signal=34%	PLXNB2/IFI30/TM7SF3/ITGA3/PTPRE/ROR1/CTTN/ANXA8/DUSP5/QSOX1/RBBP8/DOCK9/STX3/NCKAP1L/CTSS/MEGF9/ICAM1/NPTX2/AGR2/ICAM4/PHLDA2/ADORA3/CCR1/PNP/SEMA3F/TIMP1/GRB7/IL13RA1/IL10RA/FSTL3/BHLHE40/FLII/ACTN4/TLR2/MS4A6A/ARHGDIB/FCGR2A/GALNT12/MNDA/SH2D1A/ME3/SLC7A5/EMILIN2/TNFSF13/SERPINA1/SERPINA1/CTSD/IL1RAP/CFI/TNC/SNX1/CD44/S100A11/TNFAIP6/ACY1/CSF1R/MRC2/ECE1/BBLN/MNDA/MPV17/MRC1/TRIM14/KLHL2/MTUS1/…	AG-IMP1	445	213	0.48
KEGG_FATTY_ACID_METABOLISM	42	-0.590396	-4.60987	1.13398e-14	2.36857e-13	9.86792e-14	4047	tags=78%	list=19%	signal=64%	ADH6/ACSL5/ADH5/ACAT1/ALDH9A1/ACAA1/ACOX3/GCDH/EHHADH/CYP4A22/CYP4A11/ALDH7A1/ACADVL/CPT1A/HADHA/ACADS/ECHS1/ACSL1/HADHB/ECI1/ACADSB/ACADL/CPT2/ACSL4/ALDH1B1/ACAA2/ACAA1/CYP4A22/CYP4A11/ADH4/ACADM/HADH/CYP4A22/CYP4A11/ALDH2/ADH1C/ADH1B/ADH1A/ADH7/ECI2	AG-IMP1	42	40	0.95
BILANGES_SERUM_AND_RAPAMYCIN_SENSITIVE_GENES	61	0.495683	4.75152	1.2302e-14	2.55992e-13	1.06651e-13	8792	tags=89%	list=41%	signal=53%	TMEM121B/KCNK13/RPS7/EXD2/RPL32/NOP53/COX7A2L/RPL18A/UBA52/RPS24/RPL23/RPL26/RPL36A/EEF2/EEF1B2/EIF3H/RPS19/RACK1/RPL29/EEF1G/RPL8/RPL36A/RPS6/FAU/RPS13/USE1/RPL15/RPS14/RPL4/NBEA/RPS4X/RPL27A/LTA4H/RPL14/RPS3/EIF3F/RPS23/RPS9/RPS5/RPL13/RPL28/RPL7/RPS8/RPL29/RPS25/RPL18/EEF1A1/RPS16/RPS3A/RPL6/RBBP6/PTMS/EIF3L/RPL30/EIF3M/TPT1/RPL24	AG-IMP1	69	57	0.83
PUJANA_BRCA_CENTERED_NETWORK	117	0.36934	4.91866	1.2553e-14	2.60242e-13	1.08422e-13	9043	tags=78%	list=42%	signal=46%	KIFC1/UBE2C/NDC80/TOP2A/RAD51AP1/HMGB2/MYBL2/BRCA1/KIFC1/HMMR/CDK1/CCNA2/ESPL1/NCAPD2/AURKA/POLE/CDC20/UNG/MAD2L1/GINS1/DNA2/EZH2/FANCI/NASP/CDC7/MCM5/SMC2/RAD51C/SKP2/TIMELESS/LMNB1/BLM/RAD54L/RFC4/CHAF1A/RRM1/MCM6/RFC3/PSIP1/DUT/ZNHIT3/DDX39B/MSH2/BRCA2/MCM2/DDX39A/TFDP1/PCNA/RECQL/TCERG1/NFYB/CNOT9/XPO1/CPSF4/EIF3H/TAF11/SNRPA1/MCM4/H2AZ2/DNMT1/SSBP2/RNASEH2B/SMC4/AATF/BUB3/MAT2A/SNRPA/LBR/RB1…	AG-IMP1	118	93	0.79
BONOME_OVARIAN_CANCER_SURVIVAL_SUBOPTIMAL_DEBULKING	478	-0.184517	-4.72061	1.3666e-14	2.82261e-13	1.17595e-13	9050	tags=60%	list=42%	signal=35%	SPOP/SPOP/SPOP/SPOP/SPOP/SPOP/SPOP/SPOP/SPOP/SPOP/SPOP/SPOP/TRMT61A/FBXO38/RPAP2/DENND4A/OTUB1/MAP4K2/SPI1/METTL3/DUS1L/SLC30A5/PTGER3/PIK3R2/ADO/TYMP/BST1/RANBP2/RAD17/PCDH17/DUSP7/RAB2A/JRKL/ATP6V1C1/RAP2A/IKBKB/YIPF6/PIK3R1/BYSL/SETD2/CYRIA/CPSF1/COL15A1/MINDY2/VAC14/UPF1/UBL3/ITM2B/FAAP100/ASAH1/TNFRSF25/BNIP3L/MORC3/DNAJB9/GAS2L1/SNX2/ELL/TFAM/STK4/CCSER2/ARMC8/RHOBTB3/NID1/SPOP/CILP/FOXO3/G…	AG-IMP1	505	300	0.59
WP_SELENIUM_MICRONUTRIENT_NETWORK	79	-0.438465	-4.61118	1.44557e-14	2.97467e-13	1.2393e-13	5085	tags=66%	list=24%	signal=51%	INSR/PRDX5/ICAM1/SELENOS/SOD2/MTR/CBS/SELENOT/SERPINA3/F2/PLAT/FGB/LDLR/GPX4/TXNRD3/SELENOF/RELA/PTGS1/MSRB1/SOD1/PNPO/NFKB1/SELENOP/SELENOO/DIO3/ALOX5AP/SERPINA3/ALOX15B/SEPHS2/SERPINA3/DIO2/KYNU/RFK/PRDX1/NFKB2/GPX1/SELENOV/ABCA1/IFNG/TXNRD2/ALOX5/KMO/APOA1/SERPINA3/SAA4/SERPINA3/CAT/PRDX3/PLG/XDH/SCARB1/SOD3/ALB/FGG/DIO1/CTH/CRP/APOB/SERPINA3	AG-IMP1	86	59	0.69
UEDA_PERIFERAL_CLOCK	166	-0.310227	-4.6061	1.65254e-14	3.388e-13	1.41151e-13	8699	tags=73%	list=40%	signal=44%	SLC25A47/CHKA/CCL15/THRAP3/FKBP4/PDIA4/BTG1/ERBB3/MESD/LBHD1/GCLC/AVPR1A/NDRG1/TARS1/ETHE1/ACOT2/CRIP2/MAPK14/ATXN2/LITAF/TFPI2/DYNLL1/FERMT2/SQSTM1/BRI3/FBXO21/CNOT1/PNP/HSPA4/UBR3/HERPUD1/LMO7/PTP4A1/GNE/IRF6/HAL/ANP32A/NPC1/HSPH1/FBXO8/SLC37A4/CHORDC1/CCL15/ATL2/LONP2/RCL1/STBD1/PNP/TMEM150A/UPP2/CD47/BHLHE40/PSEN2/UBXN1/SLC2A2/PLA2G12A/ABCB4/ONECUT1/APOA5/DAZAP2/PPP1R3C/ETFBKMT/CHP1/ACOT2/TSC…	AG-IMP1	171	136	0.8
REACTOME_PYRUVATE_METABOLISM_AND_CITRIC_ACID_TCA_CYCLE	52	-0.535106	-4.63488	1.66716e-14	3.40542e-13	1.41876e-13	5497	tags=79%	list=25%	signal=59%	GSTZ1/FAHD1/DLST/CS/SDHD/PDK3/IDH2/SDHC/SLC16A1/DLAT/CS/DLD/ME3/SUCLG1/RXRA/IDH3B/PDHB/MPC2/PDK1/PPARD/IDH3G/IDH3A/PDPR/GLO1/FH/PDHX/D2HGDH/LDHB/PDHA1/SDHB/MPC1/ACO2/PDK2/NNT/SUCLA2/OGDH/PDP2/SDHA/SUCLG2/PDK4/ME1/ADHFE1	AG-IMP1	55	42	0.76
REACTOME_CELLULAR_RESPONSE_TO_STARVATION	133	0.350134	4.97753	1.68044e-14	3.41998e-13	1.42483e-13	9042	tags=77%	list=42%	signal=45%	ATP6V1E2/ATF3/RPL3L/ASNS/ATP6V1B2/RRAGB/ATP6V0D2/ATP6V1G3/RPL31/RRAGD/CASTOR2/RPS7/FNIP2/ITFG2/RPL19/RPL22L1/RPL32/RPS15/RPL3/RPL38/RPL35/RPS27/ATP6V1B1/RPL27/RPL18A/UBA52/RPS24/RPL23/RPL26/IMPACT/RPL36A/RPS26/RPL35/RPL12/RPS19/RPL29/RPSA/DDIT3/RPL8/ATP6V0C/RPL36A/RPS6/FAU/RPS29/RPL10A/RPS13/RPL37A/RPL15/RPS14/RPL4/RPS4X/TRIB3/RPL27A/RPS20/ATP6V0E2/RPL14/ATP6V0D1/RPL37/NPRL2/RPS3/RPS23/RPS9/RPS5/…	AG-IMP1	157	106	0.68
KIM_BIPOLAR_DISORDER_OLIGODENDROCYTE_DENSITY_CORR_UP	646	0.160319	4.67167	2.08793e-14	4.23377e-13	1.76387e-13	9072	tags=57%	list=42%	signal=34%	SST/MPPED1/PTPRT/TUBB3/MOAP1/B3GAT1/TUBB4A/LMO3/NPTX1/CRMP1/CACNG3/SYNGR3/EFNB3/RTN1/NMNAT2/UCHL1/INA/GPR162/MLLT11/BEX4/FKBP1B/BMERB1/SULT4A1/PNMA2/SLITRK5/FEZ1/RCAN2/NELL2/SPTBN2/CLIP3/TUBB2A/AP3B2/RUNDC3A/SYP/GABBR1/GABBR2/SYT11/SV2A/NPY/NPTXR/ENO2/APLP1/MARCKSL1/STXBP1/NSG2/SCG5/DNM1/FBXL2/MYL6B/NDRG4/CAMK2B/MYRIP/DPYSL2/KCNF1/SERPINI1/RGS7/RASL10A/SERPINE2/PTPRN2/LPCAT4/PAFAH1B3/CDH18/PRAF2/…	AG-IMP1	680	383	0.56
BURTON_ADIPOGENESIS_5	115	-0.368254	-4.63301	2.13606e-14	4.31562e-13	1.79797e-13	8611	tags=78%	list=40%	signal=47%	RASD1/MDH2/TMEM97/CYCS/PSMA5/PSMA1/CYCS/MRPL18/NDUFA8/DNAJB9/UQCRH/XBP1/ALDOA/MRPL20/PRELID3B/LPIN1/PEX14/MRPS34/IFNGR1/NDUFAB1/PDIA6/CLOCK/PRPS1/ORMDL3/PTCD3/SDHD/MTX2/ATL2/PPA1/TIMM23/GYS1/SORBS1/GK/TOMM40/RMC1/TIMM8A/PTGES2/COX6A1/PIM3/PLA2G12A/RMDN3/GNPAT/MIGA2/CYC1/UQCR11/IGF2/CISD1/CHP1/MPC2/GRPEL1/BCAP31/ETFB/COX17/LMAN2/ALDOA/ALDOA/ACO2/COQ9/MKNK2/SLC5A6/SIPA1/CRAT/ABHD5/ESRRA/COX17/GINM1…	AG-IMP1	118	95	0.81
ANDERSEN_LIVER_CANCER_KRT19_DN	71	-0.459616	-4.60232	2.2021e-14	4.43293e-13	1.84684e-13	4110	tags=65%	list=19%	signal=52%	C8G/MRPS36/APOA5/ACSL5/HPD/SERPINA3/SERPING1/TESK2/PCYOX1/TMEM140/DPYS/LEAP2/SERPINA3/TNIP1/GPT/NFIX/SERPINA3/CYP4F2/PRDX6/PFKFB1/GNMT/ALAD/KHK/ETFDH/AMACR/CRYL1/ANG/ALDH1A1/CPQ/SERPINA3/CYP3A4/ALDOB/GRHPR/AK3/CPT2/PTGR1/GSTM1/SAA4/CEBPB/SELENBP1/SERPINA3/ABCC6/PAPSS2/AFM/RETSAT/HMGCS2/G6PC1/EPHX1/GSTM1/HADH/MGST2/AOX1/DIO1/ITIH1/ALDH1A1/GSTM1/PC/SERPINA3/CYP4F2/HAO2	AG-IMP1	75	60	0.8
GERHOLD_ADIPOGENESIS_UP	47	-0.558039	-4.61835	2.50713e-14	5.02874e-13	2.09507e-13	7270	tags=90%	list=34%	signal=60%	PMP22/STAT3/SCD/ANAPC1/ITGA7/SQSTM1/COX8A/VLDLR/PPA1/VEGFB/MCL1/GCLM/IGF1/GPX4/GADD45A/LDHB/PDHA1/CRAT/SCD/PPARG/VEGFA/ACADVL/STAT5A/SCP2/BCKDHA/FASN/PLIN2/ACADS/STAT1/ACSL1/ADRB3/CPT2/CEBPB/GHR/FABP4/AGT/CD36/LIPE/ALDH2/PC/ADIPOQ/CFD/CIDEC	AG-IMP1	48	43	0.9
WP_COMPLEMENT_AND_COAGULATION_CASCADES	56	-0.508686	-4.53595	2.64844e-14	5.29306e-13	2.20519e-13	6394	tags=82%	list=30%	signal=58%	PLAUR/C3AR1/SERPIND1/F5/C5AR1/CR1/BDKRB1/C6/LMAN1/C8G/SERPINA1/SERPINA1/F2/PLAT/CFI/KNG1/FGB/SERPING1/C1S/KLKB1/F13B/SERPINC1/F10/F2R/TFPI/PLAU/C1R/C1S/MASP1/SERPINF2/F12/C1R/CLU/PROS1/C7/THBD/F8/CFB/C2/SERPINA1/F3/C4B/CR2/PLG/F9/SERPINA1/SERPINA1/KNG1/C3/C9/SERPINA5/CPB2/CFD	AG-IMP1	58	53	0.91
NAKAYAMA_SOFT_TISSUE_TUMORS_PCA2_DN	74	-0.446704	-4.57268	3.29741e-14	6.56646e-13	2.73572e-13	2351	tags=56%	list=11%	signal=50%	PPARG/AOC3/ANGPTL4/METTL7A/FZD4/CLDN5/PALMD/C1orf115/NPY1R/BST2/SLC7A10/G0S2/SFRP1/LPL/CES1/CES1/SELENBP1/ABCC6/CEBPA/PLAAT3/FABP4/ASPA/SVEP1/SLC24A3/AGT/CD36/ITIH5/PDK4/LIPE/CLEC3B/ATP1A2/MTARC1/ACACB/RBP4/GPD1/NPR1/GPC3/ADH1C/ADH1B/CES1/CES1/CA4/PLIN1/AQP7/ADIPOQ/CFD/PCK1	AG-IMP1	85	47	0.55
RIGGI_EWING_SARCOMA_PROGENITOR_UP	413	-0.192465	-4.56529	3.59944e-14	7.14232e-13	2.97563e-13	5971	tags=47%	list=28%	signal=35%	ITGB2/TRHDE/SLC17A7/ITGAM/PKP1/SH2B3/NGFR/FLRT2/POC1B/CORIN/STAT4/C15orf48/PDGFA/GLG1/CDC37L1/YPEL5/TGFB1/EFHD2/CREM/ADGRG2/HVCN1/ENPP1/DUSP5/S1PR3/PRXL2A/FAM43B/ICAM1/NPTX2/SERPINB9/ICAM2/JAK3/LGALS8/SLFN12/IL13RA1/HSD17B2/L3MBTL3/RUBCNL/UHMK1/CSPG5/RNF141/ARHGDIB/MFAP4/OPN3/EBF2/ERFE/PTPN13/KDSR/HES1/IGF1/SULT1A2/SHISA9/IL1RAP/RNASET2/RNASET2/TNC/WT1/CRYAB/ST6GAL1/BAMBI/PARM1/PAG1/PBX1/LANCL3/G…	AG-IMP1	437	210	0.48
BIDUS_METASTASIS_UP	207	0.276537	4.78767	3.6228e-14	7.16309e-13	2.98428e-13	9103	tags=70%	list=42%	signal=41%	CREB5/RNF138/UBE2C/RRM2/BIRC5/SRSF12/CCNB1/CENPF/CDC6/DLGAP5/MCM10/PBK/KNL1/KIF11/CENPA/CDK1/KIF4A/BUB1/CCNA2/TPX2/RACGAP1/KNSTRN/WDHD1/NUSAP1/NCAPH/DEPDC1/AURKA/PNMA8A/ASF1B/TFRC/KLC1/PNMA1/FSD1L/DBF4/GAS2L3/CCNB2/ERCC6L/MAD2L1/ECT2/FANCI/CHEK1/CENPN/USP13/SMS/AGAP1/GMNN/LMNB1/PREPL/PLK4/TYMS/FEM1A/CRY1/RFC4/BCL7A/MARCKS/RFC5/UNK/RRM1/NSD2/EIF4A3/H2AZ1/MPHOSPH9/HNRNPDL/SGMS2/VBP1/RABGAP1L/DNAAF2…	AG-IMP1	220	150	0.68
MOLENAAR_TARGETS_OF_CCND1_AND_CDK4_DN	55	0.51208	4.69383	3.67435e-14	7.23925e-13	3.01601e-13	3103	tags=64%	list=14%	signal=55%	PCLAF/KIF2C/CENPF/MELK/CENPH/SPC25/CDC6/KNL1/MTFR2/KIF11/KIF4A/TPX2/DTL/E2F7/FAM83D/NCAPH/CDCA2/AURKA/KIF20A/CDCA8/PDLIM3/TRIP13/CEP55/GAS2L3/CIP2A/PSMC3IP/CENPK/CENPN/KIF20B/HJURP/DDIAS/CDC45/CDCA7/MCM7/RFC5/CDCA7L	AG-IMP1	59	36	0.61
MARTENS_TRETINOIN_RESPONSE_UP	745	0.147019	4.63336	3.72793e-14	7.31886e-13	3.04918e-13	3269	tags=24%	list=15%	signal=21%	SHISA3/ALOX5AP/LILRB5/LILRA5/LILRB4/TGM2/MMP11/MC5R/PLA2G2E/KLK1/KLK2/KLK3/CFAP126/EPHA2/SLC7A4/SLC45A4/FOXA2/PADI4/MUC16/MYO7A/KCNE5/OTOS/CSF1/STRA6/CD22/SERPINA9/ZNF34/AQP9/SERPINC1/DUSP23/TIMP4/MFNG/ALDH3B2/PTK6/RAMP2/NFATC1/CD79B/EPS8L2/RARRES2/CACNA1H/XIRP1/B3GNT8/SCARF1/WNT7B/IRF1/FLT4/ZNF34/APOL4/APOL1/TMC8/KCTD4/FAM187B/OR10V1/TMEM92/UCN/MRGPRX4/MRGPRX1/EMX1/OR6S1/ZIC4/CHST8/CYP2S1/SPATC1…	AG-IMP1	855	248	0.29
COLINA_TARGETS_OF_4EBP1_AND_4EBP2	348	-0.210287	-4.56152	3.91849e-14	7.6659e-13	3.19376e-13	6141	tags=52%	list=28%	signal=38%	SIGMAR1/MTREX/NEO1/UBQLN1/POSTN/FMNL3/NACC1/DHRS1/LTBP2/ABCG2/IFNGR1/LYPLAL1/PRRX1/MFSD1/IFI35/CELF2/PAFAH2/ADA/TPP1/P2RX4/ADGRG2/EXOC2/ABHD11/ARFGAP2/RFX5/SASH1/ABCC4/TRIM5/PNRC2/VEGFB/PNP/LGALS8/LXN/NAT8B/IL13RA1/MRPL37/CAMK1/BHLHE40/TOR3A/AGGF1/SHISA5/PIP4P2/SFRP4/TCIRG1/TRIM5/MMACHC/ATAD3A/ACSL5/BLVRB/CDK8/RECK/FUCA1/PPP1R3C/PCBD2/NAMPT/BAG1/GPX7/PLSCR1/NFKB1/ID3/CDC42SE1/PDPN/STC2/CD302/HLA-…	AG-IMP1	360	197	0.55
LEE_LIVER_CANCER_ACOX1_DN	63	-0.482417	-4.51268	4.03351e-14	7.86322e-13	3.27597e-13	5721	tags=78%	list=27%	signal=57%	HAL/ORM1/ORM2/CYP7B1/SLC37A4/HBP1/ATP2A1/ORM2/ORM1/GOT1/EGFR/SERPINA1/SERPINA1/HPD/IL1RAP/PAH/PPP1R3C/ETNK2/VPS11/OAT/ELANE/SLC29A1/TNFRSF10B/PHLDA1/NR1H3/HGD/SFTPD/CYP4F2/CYP26A1/SLC27A5/GPR37/KHK/MYH1/MASP1/RNASE4/SLCO2B1/C4BPA/DPP4/SERPINA1/PRODH/MBL2/SELENBP1/HSD11B1/G6PC1/RGN/SERPINA1/LECT2/ORM2/ORM1/SERPINA1/TDO2/PIPOX/ITIH1/APOC4/AASS/OTC/CYP4F2/CYP2F1/CA3	AG-IMP1	65	59	0.91
ACEVEDO_NORMAL_TISSUE_ADJACENT_TO_LIVER_TUMOR_DN	339	-0.213896	-4.57162	4.24797e-14	8.25235e-13	3.43809e-13	8636	tags=62%	list=40%	signal=38%	TGDS/NFYC/FKBP4/CDK9/CLPP/ABHD10/TMEM97/HAGH/UBAP1/DMAC2/UBE2J1/IDNK/SAP18/PAM16/ROMO1/BOK/THOP1/MRPS31/SAP18/DDX18/MGRN1/RAB5B/SPTSSA/FN3KRP/CPSF1/STK11/HSPA5/SLC50A1/IMP4/TNIP2/COX5B/KPNA1/MICU1/EMP1/NSDHL/RAB1A/CSK/NR1H2/BET1L/SSU72/SCD/EEF2K/QARS1/RAB5A/DIAPH1/TBC1D14/SRF/VAV2/AARS1/CLPTM1/NUDT14/RNPEP/SRPRB/TRIM8/TUBB4B/MIEF1/UCK1/MRPL24/PNP/ALG9/SH3BGRL2/ZNF672/DHRS1/MEPCE/PDXK/TTC39C/SH2B3…	AG-IMP1	354	219	0.62
SOGA_COLORECTAL_CANCER_MYC_DN	69	-0.464732	-4.59459	4.3654e-14	8.45093e-13	3.52082e-13	6581	tags=78%	list=30%	signal=54%	MAPK3/PGM1/SLC35A3/SLC17A5/ENPP6/SLC16A12/PAFAH2/PLCD3/SLC35A5/ECI2/SLC30A4/B3GNT5/SLCO4C1/PIP4K2C/TRAF6/SLC46A3/SLC44A1/SLC35D1/UGP2/RXRA/SULT1A2/SULT1A4/FUCA1/PPARD/PIP5K1B/ACAA1/MKNK1/ACO2/MKNK2/SLC22A5/B3GNT2/SLC31A2/FAS/SLCO2A1/ACSS2/SLC8B1/SLC25A24/ACADS/DHRS3/PLPP1/SLC4A4/HADHB/LDHD/TNFRSF1A/CPT2/ACAA1/SLC26A2/SLC37A2/SLC17A4/PAPSS2/FABP2/RETSAT/SLC22A18/UGT2A3/CD36/ECI2	AG-IMP1	71	56	0.79
YAMASHITA_LIVER_CANCER_STEM_CELL_DN	70	-0.45356	-4.49245	4.41666e-14	8.52047e-13	3.54979e-13	4844	tags=73%	list=22%	signal=57%	SULT2A1/C6/SNAI2/ABCB4/F11/NR1I2/APOA5/ACSL5/KNG1/CES2/ALDH8A1/SOD1/GADD45A/GSTM4/KLKB1/HNF4A/MAP3K5/SERPINC1/C8B/CYP8B1/C1R/MASP1/FMO3/C1R/RARG/NQO2/ACSL1/GADD45B/CES2/CYP3A4/CYP3A7/C8A/ALDH6A1/PRKCD/ACSL4/ABCB1/GSTM1/SAA4/CES1/CES1/SULT2A1/SULT2A1/HRG/PIK3C2G/F9/ESR1/GSTM1/CES2/ABCB11/SLC10A1/APCS/AOX1/SULT2A1/APOC4/KNG1/CYP7A1/ALDH1L1/GSTM1/SULT2A1/CES2/CYP1A2/SULT2A1/FMO4/SULT2A1/ABCB1/CES1/M…	AG-IMP1	76	68	0.89
SHEPARD_BMYB_TARGETS	73	0.448564	4.63954	4.54262e-14	8.73314e-13	3.6384e-13	2769	tags=58%	list=13%	signal=50%	SOX11/POU3F2/HES5/POU3F3/ELAVL4/BIRC5/CCNB1/MELK/DLGAP5/FOXM1/CDCA3/POU3F1/TTK/MKI67/ASPM/KIF11/CDK1/AURKB/TPX2/MDK/TK1/KIF14/PRR11/FBXO5/TACC3/NOVA2/PRC1/CDCA2/PARPBP/KIF23/HMGA1/TOX3/PTPRN/OTP/MASTL/GTSE1/GPSM1/CDC20/CKAP2/ASCL1/HEY1/ANLN	AG-IMP1	76	42	0.55
PEREZ_TP53_TARGETS	1081	-0.124081	-4.62397	4.84534e-14	9.283e-13	3.86748e-13	8541	tags=53%	list=40%	signal=34%	CHAC1/ZGPAT/MEF2A/FGD3/ZNF296/FBLIM1/HAGH/SLC22A23/GALR2/ATG4D/CLK3/CLN8/TREML1/DEPDC7/KLHL20/DAB2IP/LLGL1/BRD1/FGFBP3/GPR143/TXLNA/TSGA10/CPE/ARHGEF40/MLXIP/SPRTN/KIF1B/ADO/SLC25A25/HS3ST6/EFNA4/CABLES2/DDX31/MINDY3/TRAK2/DIP2C/MARK4/ZNF398/CNGA3/F2RL2/VPS13B/NEU3/ZNF420/TGS1/RIPOR3/AHDC1/CCDC117/SPTSSA/ZBTB43/CYRIA/MOSPD1/DIP2A/CYFIP2/EME2/COL15A1/TENT5C/LOXL1/ABHD13/CRIP2/AK1/MAP3K14/DUOX1/GAK…	AG-IMP1	1205	605	0.5
MARKEY_RB1_ACUTE_LOF_DN	212	-0.270669	-4.50354	4.90223e-14	9.35973e-13	3.89944e-13	7839	tags=66%	list=36%	signal=43%	LILRB4/LILRB3/FCGR1A/IFT20/FKBP7/PNPT1/PLA2G7/ALDOC/CD52/BNIP3L/PFKL/NR1H2/GRN/IL7R/CH25H/GLRX/CMPK2/VAV1/LST1/RTF2/PTPN6/PNP/C3AR1/NCF2/FERMT3/SH3BGRL2/UBE2A/SGPL1/APOBEC1/ACOD1/ITGB2/PTPRC/ITGAM/SELPLG/CD300C/LAT2/LILRB3/LILRB4/PRRX1/HIPK3/IFI35/IFIT1B/RBBP9/MID1IP1/TOR1AIP2/NCF4/EDEM2/UBE2L6/GABPA/FAM162A/RAC2/PCYT1A/C5AR1/LCP1/NCKAP1L/CCL15/CCL23/PRDX5/HCLS1/SERPINB9/MPEG1/TRIM5/LILRB3/LILRB4…	AG-IMP1	233	174	0.75
SCHLOSSER_SERUM_RESPONSE_DN	659	-0.155523	-4.48666	4.94091e-14	9.40126e-13	3.91675e-13	8701	tags=56%	list=40%	signal=34%	ARFGEF1/FCGR2A/NDUFS4/DDX46/DUSP11/MED25/SH3GLB1/ACTR2/DNAJB12/PHF3/NFE2/TPP2/PPP1R12A/MEF2A/ZSCAN12/ANKRD28/MEGF8/GTF2B/HSPB11/ADD3/UBE2J1/NDUFA2/PSMC6/RALBP1/ATN1/DCLRE1A/PDCD10/KDM4A/YME1L1/TASOR/RAD17/PSMA5/PSMD1/KTN1/SUMO1/ATP6V1C1/ABI1/PDZK1/TFAP2A/RCBTB2/EIF4H/CLASP2/SRSF9/PSMA1/LILRB4/ANAPC10/YAF2/SRP9/CDC123/PURA/SPTSSA/RPN2/IGBP1/UPF2/HSPA5/CEP68/EP300/KRIT1/HIPK1/TCEA1/EIF2S2/HMGN3/PSM…	AG-IMP1	704	386	0.55
SENGUPTA_NASOPHARYNGEAL_CARCINOMA_UP	283	0.236517	4.61857	5.05049e-14	9.57696e-13	3.98995e-13	6707	tags=51%	list=31%	signal=36%	NFE2L3/VASH2/SLCO5A1/PCLAF/FERMT1/KIF18B/RRM2/NDC80/TOP2A/CENPF/RAD51AP1/MELK/HMGB2/UHRF1/DEPDC1B/NUF2/DLGAP5/KIF15/ANGPT2/TTK/PBK/ANKRD22/KNL1/KIF11/CDK1/CCNA2/ADAM22/DSCC1/RACGAP1/DTL/WDHD1/NCAPG/PRR11/NUSAP1/ESCO2/CENPE/CENPU/SGO2/PRC1/FN1/PARPBP/KIF23/ZNF286A/DPYSL2/TFRC/HDGFL3/TNFRSF9/MASTL/CEP55/CCNF/VANGL2/COL8A1/ACTA2/DBF4/CCNE2/PGAP1/DIAPH3/UNG/MAD2L1/GINS1/ECT2/DNA2/EZH2/FANCI/POLE2/COL…	AG-IMP1	304	157	0.52
REICHERT_MITOSIS_LIN9_TARGETS	27	0.694321	4.41935	5.60542e-14	1.05931e-12	4.41329e-13	1820	tags=78%	list=8%	signal=71%	TOP2A/CCNB1/KIF2C/CENPF/HMGB2/MKI67/HMMR/KNL1/ASPM/CENPA/PLK1/NUSAP1/FBXO5/CENPE/NCAPD2/CDCA2/AURKA/KIF20A/KIF23/CEP55/CCNF	AG-IMP1	27	21	0.78
MULLIGHAN_MLL_SIGNATURE_2_UP	397	-0.199923	-4.6511	5.6999e-14	1.07351e-12	4.47246e-13	8650	tags=59%	list=40%	signal=36%	CCL23/CNIH4/NUP50/ARHGAP1/ACTR2/CEP164/SFMBT1/HCK/DMAC2/SPI1/ARPC4/ARHGEF40/CTSA/SLC25A44/DUSP7/CEBPG/PYCARD/ABHD17A/MRPL35/COMMD8/MED8/IKBKB/CLASP2/LILRB4/FCGR1A/SH3GLB2/EVI2B/PTK2B/UPF1/SMIM10L1/MAP2K2/NDUFS7/CNPY3/CIAO1/KPNA1/CLCN7/RANGRF/DEXI/EAF2/OGG1/GRN/NIPBL/PAGR1/S100A4/CYTH4/BLOC1S1/PITPNA/ITGA7/UNC119/LAPTM5/PKM/TIGAR/COLGALT1/CLN3/PLEKHB2/GRK6/CASP1/PLAUR/CXCR4/LST1/PPP1R2/SEC23B/KNOP…	AG-IMP1	421	268	0.64
REACTOME_DNA_REPAIR	303	0.223817	4.50294	7.23787e-14	1.35857e-12	5.66006e-13	9056	tags=63%	list=42%	signal=37%	CCNA1/H2BC5/H2AC4/H2BC14/EYA1/PCLAF/NEIL3/RAD51AP1/ALKBH3/EXO1/BRCA1/EYA4/FANCD2/CLSPN/UBE2T/CCNA2/APBB1/DTL/POLQ/H2AC8/BARD1/GEN1/FANCA/POLE/CENPS/UNG/RAD51/LIG1/DNA2/FANCI/RMI2/SUMO3/POLE2/BRIP1/CHEK1/EME1/H4C4/RAD51C/H4C14/TIMELESS/BLM/TDG/RHNO1/KPNA2/RFC4/ERCC8/ACD/POLD1/KPNA2/RFC5/H4C8/NSD2/RFC3/H4C3/COPS7B/TP53BP1/RAD51B/H2AZ1/RPA3/PALB2/RAD18/SIRT6/REV3L/MSH2/TDP1/BRCA2/FANCB/POLR2D/MAD2L2…	AG-IMP1	333	199	0.6
WP_PPAR_SIGNALING_PATHWAY	67	-0.470065	-4.5706	8.36636e-14	1.5651e-12	6.52052e-13	4061	tags=67%	list=19%	signal=55%	APOA5/ACSL5/RXRA/PPARD/ACAA1/ACOX3/FABP7/NR1H3/EHHADH/CYP4A11/SCD/PPARG/SLC27A5/CYP8B1/ANGPTL4/SCP2/APOC3/CPT1A/CYP27A1/SLC27A1/ACSL1/APOA1/ACSBG2/ACADL/CPT2/ACSL4/LPL/APOA2/ACAA1/CYP4A11/DBI/FABP2/ACADM/FADS2/HMGCS2/FABP4/CD36/CYP4A11/CYP7A1/ME1/ACSBG1/PPARA/FABP1/PLIN1/UCP1/AQP7/ADIPOQ/PCK1/ACOX2	AG-IMP1	67	49	0.73
PASQUALUCCI_LYMPHOMA_BY_GC_STAGE_UP	280	-0.229747	-4.41974	8.78385e-14	1.63769e-12	6.82292e-13	8519	tags=62%	list=39%	signal=38%	PDIA4/CFAP251/CRELD2/GORASP2/UBE2J1/ERGIC1/NARS1/SEC61A1/KDELR1/KDELR2/PRDM1/IFITM3/EPDR1/RAB2A/NOMO1/YIPF6/TENT5C/CNPY2/HIPK1/DCAF12/INTU/SPINT1/DCLRE1B/EAF2/XBP1/RHOBTB3/SPCS2/GSTP1/HM13/BBS7/PHLDA3/MTDH/SSR3/PIWIL4/SRPRB/SPCS1/TSPAN31/FKBP14/MAN1B1/FADS3/SH3BGRL2/RRBP1/CREB3L2/WIPI1/TG/PRICKLE1/SELPLG/SYNE4/HSP90B1/PRRG4/SEL1L/IRF6/STARD5/ENTPD1/PDIA3/GPR89A/NCKAP1/PDIA6/ADA/CDV3/DERL1/EDEM2/E…	AG-IMP1	286	177	0.62
MIKKELSEN_MEF_HCP_WITH_H3_UNMETHYLATED	218	0.26466	4.68369	8.98195e-14	1.66902e-12	6.95347e-13	10238	tags=72%	list=47%	signal=39%	SYCP3/PCDHB1/SPAG16/TEX19/SOHLH2/MTNR1A/NPAS4/TEX13B/PCDHA1/BASP1/PCDHA3/PRSS45P/PIWIL1/IGSF1/PAPOLB/HSPB3/TEX101/PCDHB5/DNAJB8/RBFOX1/PCDHB5/RNF138/CCIN/BEX1/CNIH2/PCDHA2/HENMT1/BEX1/ASPHD2/PCDHA9/PCDHA7/ACTL7B/BEX4/NRSN1/SOX3/WBP2NL/PCDHB7/GABRQ/MAP7D2/RNF225/PCDHB5/CNTNAP2/PDZD3/PCDHB5/RAB9B/CES5A/GTF2A1L/SYP/TDRD1/GDAP1/SSTR2/NOS1/TAF7L/CACNG2/CAMK2A/FGF6/SCG5/HMGCLL1/PCDHA5/OMP/PCDHA4/DPP6/C…	AG-IMP1	238	244	1.03
PARENT_MTOR_SIGNALING_UP	538	-0.170568	-4.54698	1.05716e-13	1.95787e-12	8.15686e-13	9036	tags=57%	list=42%	signal=34%	SSX2/SSX5/SSX2/SSX5/SSX2/SSX5/SSX5/SSX2/SSX2/SSX5/SSX2/SSX5/ZNF34/ZNF34/ZNF34/ZNF34/PSPH/PHF3/MDH2/ZMYND8/KAT6A/NCKIPSD/DDIT4/GTF3C1/OSER1/IQCG/KLHL20/PRKAG2/TM9SF4/COMMD10/NSD1/RESF1/SAP18/DUS1L/NUP188/DEPDC5/LTBP1/PRUNE1/EFNA4/CTBP2/SAP18/NFX1/DHFR/SLIT1/CSNK1A1/CLK2/KLHL9/COQ6/NRDC/EIF3C/LAMB3/RCBTB2/ETHE1/SURF1/RAB5B/ASB13/WDR48/PTBP1/PCK2/CPSF1/DIP2A/UPF1/ZNF324B/PTPRA/HECTD3/BCAS3/ATF7IP/CD…	AG-IMP1	568	353	0.62
PUJANA_ATM_PCC_NETWORK	1269	0.114615	4.62269	1.18928e-13	2.18796e-12	9.11547e-13	9101	tags=52%	list=42%	signal=32%	CDH8/CTAG2/GRIK1/GHRH/GLRA3/HTR4/GRIA1/CORT/GRP/FGF8/RIMS1/HOXC11/LARP7/DLGAP2/STMN1/CRYAA/MYH3/PCLAF/KIFC1/UBE2C/NDC80/TOP2A/RAD51AP1/PHOX2B/ITGAD/HMGB2/MYBL2/MLANA/KNTC1/FOXM1/BRCA1/MYBPC2/APBA1/OPRL1/EYA4/KIFC1/MKI67/OAS1/HMMR/GPR3/CENPA/LAMC2/BCAT1/HNF1A/CDK1/CCNA2/POU2F2/AURKB/ESPL1/ADAM22/FCHO1/SCNN1B/CHAF1B/NSL1/FGF6/NCAPD2/SEMA4F/PHACTR1/ARHGAP11A/PLCB4/UPK1A/AURKA/NUP210/ALX1/KHDRBS2/GTS…	AG-IMP1	1393	695	0.5
NAKAMURA_TUMOR_ZONE_PERIPHERAL_VS_CENTRAL_DN	568	-0.165093	-4.48989	1.18839e-13	2.18796e-12	9.11547e-13	8729	tags=56%	list=40%	signal=34%	FNBP1/MARCHF6/MYSM1/PSPH/PHF3/ZMYND8/ADSS1/FOXN3/CHI3L1/DHRS13/SLC22A23/CHRAC1/ADD3/ZNF24/CNOT8/ATG14/MESD/RPL22/NPHP3/CPD/CPE/KDELR2/RAB24/UVSSA/IFITM1/NDRG1/CTBP2/MACF1/FAM110C/SLC2A10/N4BP2L2/SLC35E1/SEC16A/ABI1/GATAD1/SAV1/IKBKB/SH3BGRL3/ABCC3/TRIP11/SPTSSA/IGBP1/HSPA5/MED28/RAB40B/GNA15/EP300/RNF114/STX5/TEFM/ZDHHC4/RAB4A/ITM2B/NUFIP2/BNIP3L/WDR72/ANKHD1/COMMD6/ITGA2/LITAF/RHOBTB3/SEC31A/ESY…	AG-IMP1	649	333	0.51
PILON_KLF1_TARGETS_UP	481	-0.178806	-4.59571	1.2546e-13	2.30051e-12	9.58436e-13	8766	tags=59%	list=41%	signal=36%	ZNF562/ZNF562/TCEAL9/VTN/SLC44A2/ANKRD39/LHFPL6/PPOX/SPATS2L/HUWE1/TLK1/SLC22A23/XPR1/KLHL20/RESF1/RALBP1/C2CD3/PTGER3/DNM1L/ABCC9/CCNT1/CSNK1A1/CLK2/PMM2/CLASP2/AP5S1/LARP4B/ABCC3/RHOC/RAB36/SIN3A/TENT5C/C1QA/ZNF639/MRPL47/KPNA1/RIC1/PTAR1/ALDOC/SHOC2/ARMC1/MIB1/TBK1/PMP22/CCNC/APOH/GYPA/GAS2L1/KIF3B/ASCC2/OSGEPL1/GIGYF2/HARS2/EPB41L5/PCSK7/KMT5B/EPB42/SLC27A2/FOXO3/CRB3/ASXL2/H1-4/MYLK/CEP76/AF…	AG-IMP1	497	298	0.6
REACTOME_CHROMATIN_MODIFYING_ENZYMES	236	0.260228	4.71138	1.27078e-13	2.32252e-12	9.67607e-13	8986	tags=65%	list=42%	signal=39%	KDM5D/UTY/H2BC5/H2AC4/H2BC14/H3C7/ACTL6B/H2AC8/EZH2/SMARCE1/H3C2/CCND1/H4C4/SUV39H2/H4C14/DNMT3A/PAX3/SMYD3/SAP30/JMJD6/H4C8/NSD2/H4C3/BRD8/H2BC18/H2AZ1/COPRS/MBIP/ING4/PRMT1/EPC1/KDM2B/KDM6B/MEAF6/SUPT20H/MECOM/MSL1/SUV39H1/ARID5B/CDK4/MSL3/KDM3A/USP22/H2AC18/H2AC20/MORF4L2/SMARCC2/KDM1A/MCRS1/H2AX/PRDM16/KDM4B/RUVBL2/PHF8/SMARCB1/H2AW/H2AZ2/HDAC10/MRGBP/MTA1/KDM5B/KANSL1/VPS72/JADE3/KMT2E/PRDM9…	AG-IMP1	274	160	0.58
HORIUCHI_WTAP_TARGETS_DN	297	0.222148	4.4602	1.27957e-13	2.33091e-12	9.71103e-13	9006	tags=63%	list=42%	signal=38%	DKK1/FSD1/PCLAF/KIF18B/UBE2C/RRM2/NDC80/TOP2A/TROAP/BIRC5/PIMREG/CCNB1/KIF2C/SKA3/RAD51AP1/MELK/HMGB2/MYBL2/SPC25/DEPP1/UHRF1/KIF22/GNG10/NUF2/DLGAP5/FOXM1/CDCA3/FANCD2/ANGPT2/TTK/PBK/MKI67/HMMR/KNL1/ASPM/KIF11/CENPA/PLK1/CDK1/KIF4A/BUB1/CCNA2/AURKB/ESPL1/TPX2/TK1/KIF14/RACGAP1/CKAP2L/FAM83D/NCAPG/SYT1/PRR11/NUSAP1/SPC24/PSRC1/DEPDC1/PGF/SPAG5/NCAPD2/SGO2/PRC1/CDCA2/AURKA/KIF20A/MAP1B/KIF23/HMGA1…	AG-IMP1	319	193	0.61
CHIARADONNA_NEOPLASTIC_TRANSFORMATION_CDC25_DN	148	-0.313348	-4.38342	1.31773e-13	2.39258e-12	9.96795e-13	7430	tags=68%	list=34%	signal=45%	TMEM43/CARD19/ASAH1/SNAPC2/KLF4/GALK1/CSNK2A1/SEC14L1/GSTM1/PHLDA3/AQP1/CES2/DGCR6/POLD4/VPS26C/CARHSP1/BAG2/NAA38/IFI30/RHOA/UTRN/PLTP/ANXA8L1/FHL2/TM2D2/SEMA3F/TMEM45A/PLAC8/CYB5R1/BHLHE40/ADRA2B/SRI/LASP1/CLIC4/RNPEPL1/NEDD9/TRAM1/PKP2/RETREG1/RFLNB/SERPINB6/TRIM47/CES2/DAP/LYPLA1/BBLN/DDR2/CD34/ITGB4/TEAD4/NFE2L1/NUPR1/S100A13/MYO1C/QKI/SEMA3C/SLC29A1/CD151/DIPK2A/RNF13/RBMS2/CAPG/EIF4EBP1/TN…	AG-IMP1	152	110	0.72
WONG_EMBRYONIC_STEM_CELL_CORE	329	0.215121	4.5466	1.39087e-13	2.51717e-12	1.0487e-12	9073	tags=62%	list=42%	signal=37%	RRM2/NDC80/TOP2A/TMEFF1/BIRC5/HMGB2/EXO1/MYBL2/CDC6/KIF22/DLGAP5/CDCA5/CDCA3/TTK/CRABP2/PRIM1/KIF11/PLK1/BCAT1/CDK1/KIF4A/BUB1/CCNA2/TIMM8A/AURKB/RACGAP1/DTL/WDHD1/NUSAP1/NCAPH/SPAG5/NCAPD2/AURKA/KIF20A/KIF23/CDCA8/ORC1/NEK2/JPT1/TRIP13/GTSE1/CCNF/DBF4/CCNB2/TCF19/CDC20/ERCC6L/MAD2L1/CKAP2/MTHFD2/CDKN3/CKS2/POLE2/NASP/CCND1/CDC7/CHEK1/MCM5/SMC2/HELLS/GMNN/PHC1/LMNB1/PLK4/HNRNPA1/BLM/RNPS1/NT5DC2/…	AG-IMP1	335	210	0.63
TANG_SENESCENCE_TP53_TARGETS_DN	53	0.516939	4.61466	1.52776e-13	2.75593e-12	1.14817e-12	2716	tags=64%	list=13%	signal=56%	UBE2C/TOP2A/BIRC5/TTK/PBK/KIF11/CENPA/CDK1/KIF4A/BUB1/CCNA2/AURKB/TPX2/TK1/RACGAP1/NUSAP1/FBXO5/CENPE/SPAG5/PRC1/KIF20A/MAP1B/KIF23/BARD1/NEK2/DBF4/CCNB2/QPCT/CDC20/EZH2/NRGN/KIF20B/LMNB1/PLK4	AG-IMP1	56	34	0.61
RHODES_UNDIFFERENTIATED_CANCER	68	0.451353	4.49677	1.59267e-13	2.86371e-12	1.19308e-12	4572	tags=65%	list=21%	signal=52%	TUBB4A/PCLAF/UBE2C/TOP2A/BIRC5/CCNB1/KIF2C/MELK/HMGB2/MYBL2/CDC6/TMSB10/DLGAP5/FOXM1/CENPA/CDK1/CCNA2/KIF14/TUBB/NCAPH/NCAPD2/KIF23/TRIP13/GPSM2/CDC20/MAD2L1/MTHFD2/EZH2/CDKN3/CKS2/NME1/KPNA2/PRDX4/RFC4/KPNA2/MCM6/H2AZ1/COL1A2/RPA3/MCM3/ILF2/GARS1/UBE2S/MCM2/UBE2S/PCNA/DPM1	AG-IMP1	69	47	0.68
REACTOME_RHO_GTPASE_EFFECTORS	286	0.226938	4.4542	1.79022e-13	3.20853e-12	1.33674e-12	8977	tags=57%	list=42%	signal=34%	TUBB2B/H2BC5/H2AC4/TUBB3/CDC25C/TUBB4A/H2BC14/NDC80/SKA1/KIF5A/H3C7/BIRC5/KIF2C/CENPF/CENPH/SPC25/KNTC1/NUF2/IQGAP3/KNL1/TUBA1A/CENPA/PLK1/TUBB2A/BUB1/AURKB/DLG4/KIF14/CIT/EVL/SGO1/NSL1/SPC24/PAK3/CENPE/CENPU/H2AC8/SGO2/PRC1/KIF18A/CDCA8/KLC1/CENPI/WASF1/TUBA3C/TUBA3D/CENPS/PRKCA/DIAPH3/CDC20/S100A8/ERCC6L/MAD2L1/SPDL1/SKA2/CDKN1B/PRKCB/CENPM/DSN1/H3-3B/H3C2/CENPK/MYH11/CENPN/ZWINT/PRKCZ/H4C4/SGO…	AG-IMP1	324	185	0.57
GAVIN_FOXP3_TARGETS_CLUSTER_P6	90	0.401572	4.63847	1.80526e-13	3.22509e-12	1.34364e-12	4079	tags=50%	list=19%	signal=41%	ZCCHC18/PCLAF/RRM2/BIRC5/CCNB1/KIF2C/CENPF/SPC25/NUF2/NRN1/MCM10/CDCA5/CDCA3/CLSPN/PBK/MTMR7/HMMR/ASPM/PLK1/CDK1/BUB1/CCNA2/AURKB/TPX2/ZCCHC18/TK1/NCAPG/NUSAP1/SPC24/CENPE/SPAG5/AURKA/KIF20A/NCAPG2/CDCA8/NEK2/TNFRSF9/CEP55/CCNB2/CDC20/RAD51/DCTD/CENPK/FIGNL1/TYMS/RAD54L/GINS2/ACOT7/IGF2BP3/TKTL1/EBI3/MMS22L/IL17RB/SLC25A53	AG-IMP1	93	54	0.58
MITSIADES_RESPONSE_TO_APLIDIN_DN	244	0.249959	4.57847	1.81993e-13	3.24088e-12	1.35021e-12	8642	tags=65%	list=40%	signal=39%	PCLAF/FERMT1/KIF18B/RRM2/TOP2A/BIRC5/CCNB1/HDAC9/CENPF/MELK/MYBL2/DLGAP5/FOXM1/MYB/MKI67/SHCBP1/DDAH1/SLC38A1/ASPM/CENPA/KIF4A/BUB1/CCNA2/TPX2/KIF14/RACGAP1/TUBB/NCAPG/NUSAP1/NCAPH/ENO2/FBXO5/TACC3/NCAPD2/AURKA/CDT1/NCAPG2/CDCA8/NEK2/NUP210/TRIP13/TUBA3C/PRKCA/ERCC6L/CKAP2/GINS1/ECT2/FANCI/SUMO3/CDC7/GPR161/MCM5/SMC2/ZWINT/CCNE1/HELLS/HJURP/JPT2/SKP2/BLM/TYMS/WDR76/RFC4/TTC3/CHAF1A/AKT3/RRM1/TPGS…	AG-IMP1	250	160	0.64
REACTOME_NEUROTRANSMITTER_RECEPTORS_AND_POSTSYNAPTIC_SIGNAL_TRANSMISSION	195	0.276282	4.62125	1.87149e-13	3.32205e-12	1.38403e-12	6930	tags=60%	list=32%	signal=41%	GRIK1/GABRB2/NEFL/TUBB2B/GLRA3/GRIA1/CACNG4/TUBB3/GLRA2/TUBB4A/GABRA1/ADCY8/GABRR1/ACTN2/CACNG3/LIN7A/AKAP5/ADCY1/GNG4/GNG3/GRIP1/KCNJ9/GABRQ/GNG10/LRRC7/APBA1/RPS6KA6/TUBA1A/GNG8/TUBB2A/DLG4/GABBR1/GABBR2/GABRG2/GRIN1/CACNG2/CAMK2A/GRIA2/GRIA4/GRIK2/HTR3B/CAMK2B/GNAL/GABRB3/GRIK5/TUBA3C/TUBA3D/CHRNB2/PRKCA/GNG2/PRKCB/NCALD/RPS6KA2/NRGN/CHRNA9/NRG1/PRKCG/GNB4/GNB3/GNAT3/PRKAR1B/GRIN2D/PICK1/KPNA2…	AG-IMP1	205	118	0.58
FLECHNER_BIOPSY_KIDNEY_TRANSPLANT_OK_VS_DONOR_UP	527	-0.168379	-4.45407	1.89552e-13	3.35399e-12	1.39734e-12	8701	tags=57%	list=40%	signal=35%	ARFGEF1/OXCT1/EIF1AX/NUP50/SRP72/ACTR2/PHF3/DESI2/PTGES3/HSPB11/ADD3/CYCS/ATG12/ERBB3/NARS1/RPL22/PSMC6/RALBP1/SAP18/PUM1/ACBD3/ISCA1/MRPS18B/SAP18/RAB2A/GDI2/N4BP1/ABI1/EIF4H/CLASP2/ARF4/TOMM70/CYCS/COPS2/SPTSSA/PRKRA/EVI2B/STRN3/HSPA5/COPA/EEF1D/UBXN4/SCAF11/TOMM34/KRIT1/HIPK1/LTN1/HMGN3/HAT1/RALA/TOPORS/SHOC2/PPM1B/MINPP1/PRPF40A/STAT3/CNIH1/MORC3/RAB1A/SNX2/PIK3C2A/PSMA4/ZMYND11/CAPZA1/OXA1L/…	AG-IMP1	568	318	0.56
LIU_OVARIAN_CANCER_TUMORS_AND_XENOGRAFTS_XDGS_UP	79	0.422419	4.55199	1.92419e-13	3.39391e-12	1.41397e-12	2664	tags=54%	list=12%	signal=48%	LCN10/TGM7/MGAT5B/MAGEC2/KIFC1/KIF18B/DACT2/TICRR/TROAP/MKRN3/RD3/CELSR3/RCOR2/MYBL2/PLXNA4/XKR7/LHX4/PACSIN1/KIFC1/CLSPN/MKI67/CNGB1/ESPL1/HASPIN/DISP3/PIF1/CIT/SSUH2/LY6G5B/CLCNKA/KIF12/KSR2/SPAG5/WDR62/RECQL4/CCNF/RNFT2/CYSRT1/RAP1GAP2/CLCNKA/CCDC150/H3-5/SIAH3/MAP3K9/CPLX2	AG-IMP1	247	45	0.18
XIE_ST_HSC_S1PR3_OE_UP	167	-0.293823	-4.36518	1.95355e-13	3.43478e-12	1.431e-12	3768	tags=46%	list=17%	signal=38%	IRF7/BATF2/BAMBI/VCL/PLSCR1/MTUS1/OAS1/LY6E/HMCN1/PPP1R16B/EPHA2/FBXO6/RSAD2/CXCL10/PARP12/SAMD9L/LGALS3BP/ARAP3/IRF9/EPSTI1/XIRP1/SP110/FOXC2/EIF2AK2/DTX3L/PTGER4/PARP9/CAV2/TDRD7/HPGD/PARP10/CMKLR1/OAS2/RNF213/PDLIM4/ISG15/ABCA1/PRR5L/XAF1/OAS1/CPXM2/RTP4/USP18/OCSTAMP/IFIH1/PLPP1/ALOX12/SUCNR1/STAT1/GBP5/PROS1/DDX60/VWA5A/BST2/SLFN5/SMAD6/IFIT3/KDR/DHX58/GSN/IL2RB/DDX58/MOXD1/TRIM25/HERC6/GBP2…	AG-IMP1	188	83	0.44
WAMUNYOKOLI_OVARIAN_CANCER_LMP_UP	258	-0.236175	-4.36909	2.00422e-13	3.51276e-12	1.46348e-12	8684	tags=64%	list=40%	signal=39%	FLNB/ARPC5L/ZMYND8/ZGPAT/NOSIP/SLC22A23/HDAC1/LZIC/SURF6/ERBB3/TTLL12/LBHD1/KDELR2/CTBP2/GALE/RAB2A/MRPL41/SLC2A10/MED16/ARRDC2/ABCC3/TNIP2/MRPL52/CCDC107/PET100/VSIG2/FAAP100/RALA/CHMP1A/EDF1/NADSYN1/COX7A2/MYL12B/PLEKHJ1/UBE2V1/CRB3/GNA11/GSTP1/HM13/EIF5B/DNAJA4/CACFD1/CCNDBP1/BACE2/C1GALT1/EBP/IMPA2/SLC35A3/MFSD9/MROH1/MRPL14/JTB/RABL6/EIF4G1/SH3BGRL2/RRBP1/OXLD1/PWWP2B/SERPINB1/NDUFAF2/TXN/C3…	AG-IMP1	270	170	0.63
KOINUMA_TARGETS_OF_SMAD2_OR_SMAD3	795	-0.138132	-4.36421	2.07604e-13	3.6272e-12	1.51116e-12	8559	tags=53%	list=40%	signal=33%	SPATS2L/ARID3B/MEF2A/DENND4A/FGD3/CHPF2/BTG1/PRR15/PPIP5K1/RING1/PHF13/ATG12/DEPDC7/RASA2/PRKAG2/DAB2IP/UBE2R2/TM4SF1/PIP5K1A/BTBD7/OLR1/POLR1D/NANP/CBL/BUD23/SNX5/SEPTIN9/ARHGAP21/NDRG1/YME1L1/ANXA3/MRPL2/NFX1/VPS35L/TBL1XR1/HCAR3/NUDT18/AGPS/RAP2B/NUB1/DENND1B/RAP2A/WDR81/ARL4A/LAMB3/KRT4/TFAP2A/SAV1/EIF4H/DAPP1/SIAH2/AEN/RHOC/SIN3A/UPP1/STARD4/MEAK7/HSPA5/FASTK/ACOT2/MAP3K14/TCEA1/RAB4A/EIF2S1…	AG-IMP1	843	438	0.52
KRIGE_RESPONSE_TO_TOSEDOSTAT_24HR_UP	687	-0.150525	-4.4442	2.21607e-13	3.85972e-12	1.60803e-12	8731	tags=55%	list=40%	signal=34%	PRIMPOL/HECA/KLHL24/C18orf32/GKAP1/PHF21A/MOSMO/CAPN2/PSPH/SH3GLB1/CHI3L1/EHD1/VPS45/CHAC1/MEF2A/ARRDC4/FGD3/BTG1/HAGH/HCK/DDIT4/PPIP5K1/DDX59/NPHP3/PSTPIP1/TNFAIP8L2/NAGK/ARHGEF40/MICAL2/SSH1/KIF1B/HTT/GCC1/BST1/WDR45/ANXA3/IFT80/TMEM116/VPS35L/HCST/N4BP2L2/YIPF4/DENND1B/RAP2A/N4BP1/GATAD1/RCBTB2/DAPP1/YIPF6/PLAGL2/PCK2/ZBTB41/PTK2B/CD48/EME2/MINDY2/SCYL3/CCDC71L/MARS1/VPS39/FBXL13/SCYL2/FRA10AC…	AG-IMP1	780	405	0.52
LEE_LIVER_CANCER_CIPROFIBRATE_DN	61	-0.474021	-4.35681	2.46343e-13	4.27714e-12	1.78194e-12	5080	tags=68%	list=24%	signal=53%	SLC37A4/HBP1/BCL6/ABAT/SLC2A2/EGFR/HPD/IL1RAP/PAH/PPP1R3C/ETNK2/OAT/ELANE/TNFRSF10B/PNLIPRP1/NR1H3/KYNU/CYP26A1/GPR37/SLC17A3/TNNI2/MAPKAPK2/RNASE4/HSD3B2/C4BPA/ACADSB/DPP4/PRODH/MBL2/SELENBP1/HSD3B2/HSD11B1/G6PC1/SULT1B1/WNT10B/BHMT/SERPINA6/LECT2/PIPOX/CYP7A1/OTC/BHMT/CA5A/HSD3B2/PON1/HSD3B2/CYP2F1/CYP2E1/PCK1/CA3	AG-IMP1	66	50	0.76
REACTOME_EUKARYOTIC_TRANSLATION_INITIATION	96	0.383297	4.53689	2.53236e-13	4.38312e-12	1.82609e-12	8401	tags=77%	list=39%	signal=47%	RPL3L/RPL31/RPS7/RPL19/RPL22L1/RPL32/RPS15/RPL3/RPL38/RPL35/RPS27/RPL27/RPL18A/UBA52/RPS24/EIF3D/RPL23/RPL26/RPL36A/RPS26/RPL35/EIF3H/RPL12/RPS19/RPL29/RPSA/RPL8/EIF3K/RPL36A/RPS6/FAU/RPS29/RPL10A/RPS13/RPL37A/RPL15/RPS14/EIF3G/RPL4/RPS4X/RPL27A/RPS20/RPL14/RPL37/RPS3/EIF2B1/EIF3F/RPS23/RPS9/RPS5/RPL13/RPL28/RPL7/RPL23A/RPS8/RPL29/RPS25/RPL18/RPS16/RPS3A/EIF2B2/RPS21/RPL6/RPS28/EIF3E/RPS2/RPS11/R…	AG-IMP1	120	78	0.65
GRAESSMANN_APOPTOSIS_BY_SERUM_DEPRIVATION_UP	535	-0.16598	-4.43173	2.58663e-13	4.46313e-12	1.85943e-12	6714	tags=43%	list=31%	signal=31%	GSTM1/URI1/CMPK2/HEATR1/CLIP1/CCNH/IRF2/SLC39A4/RNF32/DPF3/AQP1/NDUFAF4/TRIM8/TUBB4B/IL1R1/MARCHF5/THEMIS2/FES/ETF1/YIPF5/PNP/TRIP4/TMED5/DTWD1/SLC9A8/ANGPT1/PLEC/ZNF672/APOBEC1/ETNK1/LTBP2/MEPCE/MYOC/LZTFL1/CLDN3/SYCP3/PRRX1/ELK1/MFSD1/IFI35/VILL/IFIT1B/OSMR/RBBP9/TIRAP/NMD3/DCAF1/PI4K2A/CREM/TRAM2/TIFA/TSPAN33/PMEPA1/INTS8/BGN/CXCL16/PISD/MSL2/ERMAP/TMEM168/BPNT1/CCL15/SAMHD1/CYP1A1/ARAP2/RHBG/…	AG-IMP1	567	297	0.52
KEGG_PROPANOATE_METABOLISM	30	-0.659523	-4.43726	3.00597e-13	5.17064e-12	2.15419e-12	5211	tags=87%	list=24%	signal=66%	ALDH3A2/ABAT/MCEE/SUCLG1/ACAT1/ALDH9A1/MLYCD/LDHB/EHHADH/HIBCH/ALDH7A1/SUCLA2/ACSS2/PCCB/ACACA/HADHA/MMUT/ECHS1/ACSS1/ALDH6A1/ACSS3/PCCA/ALDH1B1/ACADM/SUCLG2/ACACB/ALDH2	AG-IMP1	33	27	0.82
LEIN_NEURON_MARKERS	65	0.458493	4.44244	3.60463e-13	6.18127e-12	2.57524e-12	3416	tags=62%	list=16%	signal=52%	GAP43/NEFL/BEX1/SYNGR3/ADD2/RTN1/BEX1/CPLX1/UCHL1/GPR162/BMERB1/PACSIN1/NAPB/SYP/GABBR2/SYT1/SNAP25/CAMK2A/GRIA2/NSG2/GRIA4/SNRPN/UNC80/DISP2/NDRG4/PTPRN/CAMK2B/DPP6/JAKMIP1/CLSTN3/PHF24/RYR2/EGR1/SLC22A17/MADD/FAIM2/LRP11/PRKAR1B/CHN1/KIFC2/SH3GL2	AG-IMP1	69	41	0.59
KEGG_PPAR_SIGNALING_PATHWAY	68	-0.444743	-4.35843	3.8781e-13	6.62977e-12	2.76209e-12	4061	tags=65%	list=19%	signal=53%	APOA5/ACSL5/RXRA/PPARD/ACAA1/ACOX3/FABP7/NR1H3/EHHADH/CYP4A22/CYP4A11/SCD/PPARG/SLC27A5/CYP8B1/ANGPTL4/SCP2/APOC3/CPT1A/CYP27A1/SLC27A1/ACSL1/APOA1/ACADL/CPT2/ACSL4/LPL/APOA2/ACAA1/CYP4A22/CYP4A11/DBI/FABP2/ACADM/FADS2/HMGCS2/FABP4/CD36/CYP4A22/CYP4A11/CYP7A1/ME1/PPARA/FABP1/PLIN1/UCP1/AQP7/ADIPOQ/PCK1/ACOX2	AG-IMP1	69	50	0.72
REACTOME_DNA_REPLICATION	152	0.30448	4.53377	4.01049e-13	6.83505e-12	2.84761e-12	8526	tags=66%	list=40%	signal=41%	CCNA1/H2BC5/H2AC4/H2BC14/UBE2C/H3C7/CDC6/MCM10/PRIM1/CCNA2/H2AC8/CDT1/ORC1/POLE/DBF4/CCNE2/LIG1/GINS1/DNA2/POLE2/H3-3B/H3C2/CDC7/MCM5/CCNE1/H4C4/H4C14/GMNN/SKP2/CDC45/MCM7/ORC6/GINS2/RFC4/POLD1/RFC5/H4C8/MCM6/RFC3/H4C3/H2AZ1/RPA3/MCM3/PRIM2/GINS3/UBE2S/MCM2/UBE2S/RFC2/PCNA/FEN1/POLD4/UBA52/H2AC18/H2AC20/RBX1/H2AX/MCM4/H2AZ2/UBE2D1/PSMD3/ANAPC11/KPNB1/H3-3A/PSMC5/PSMB3/UBB/ANAPC5/H4C15/RPA2/PSMA7/…	AG-IMP1	188	107	0.57
NADLER_OBESITY_DN	47	-0.534385	-4.42259	4.30103e-13	7.30781e-12	3.04457e-12	6861	tags=86%	list=32%	signal=59%	MYLK/SCD/PYGB/ALDOA/ATP5ME/GNG11/UCK1/COX8A/PPA1/UQCRC2/CDKN2C/DDT/CYC1/SOD1/ALDOA/LDHB/ALDOA/SDHB/GPD2/SCD/ACLY/RBMS2/B2M/SREBF1/ECHS1/GNAI1/ADRB3/MCCC1/CFB/GBE1/BCAT2/DBI/TSHR/HP/FABP4/THRSP/AGT/ALDH2/RBP4/PC/FMO1/CYP2E1/CFD/PCK1	AG-IMP1	49	44	0.9
BOYAULT_LIVER_CANCER_SUBCLASS_G3_UP	186	0.276714	4.55574	5.02767e-13	8.51638e-12	3.54809e-12	9048	tags=69%	list=42%	signal=40%	STMN1/NDC80/KIF2C/RAD51AP1/MELK/CDC6/SLC16A3/TTK/HMMR/PRIM1/BUB1/CCNA2/NCAPG/TACC3/NCAPD2/JPT1/TRIP13/KLC1/CEP55/PTBP2/MAD2L1/EZH2/FANCI/CENPM/FNBP1L/NME1/HJURP/PFN2/TDG/MED24/MARCKS/TMX1/RFC3/LRP12/EIF4A3/CASC3/SLC38A6/PPP2R3C/ZWILCH/COIL/CBX3/AIMP1/NUP155/LPCAT1/EIF4A3/NUP37/SAP30BP/NUP107/LANCL1/KDM3A/GOLT1B/CCT2/TRIM31/SUB1/XPO1/EML4/EIF3H/CLIC1/NLE1/KIF2A/SNRPA1/TIPIN/RPL8/UCK2/PDCD2/LRRC59/…	AG-IMP1	190	131	0.69
EGUCHI_CELL_CYCLE_RB1_TARGETS	22	0.731784	4.20427	5.20719e-13	8.79367e-12	3.66361e-12	5805	tags=100%	list=27%	signal=73%	CDC25C/NDC80/HMGB2/KIF11/BUB1/CCNA2/CENPE/KIF20A/KIF18A/CDCA8/NEK2/CCNE2/ECT2/MCM5/SMC2/MCM7/MCM6/MCM3/MCM2/FEN1/MCM4/SMC4	AG-IMP1	22	22	1
REACTOME_PEROXISOMAL_PROTEIN_IMPORT	61	-0.468488	-4.30595	5.67399e-13	9.55294e-12	3.97994e-12	7963	tags=85%	list=37%	signal=54%	AGPS/HAO1/ACOT2/ZFAND6/PEX6/ACOT8/USP9X/SLC27A2/BAAT/PEX1/PEX14/UBC/ACOX1/NUDT19/ECI2/LONP2/DAO/HMGCL/PEX10/GNPAT/ACOT2/MPV17/PHYH/ACAA1/DDO/MLYCD/PEX2/ACOX3/PEX13/CROT/CRAT/IDE/HSD17B4/EHHADH/PEX7/HACL1/PAOX/PECR/TYSND1/SCP2/ECH1/AMACR/NUDT7/DHRS4/NOS2/IDH1/ACOT4/EPHX2/ACAA1/CAT/ACOT2/PIPOX/AGXT/ACOT2/ECI2/GSTK1/HAO2/ACOX2	AG-IMP1	63	58	0.92
YOSHIMURA_MAPK8_TARGETS_DN	368	-0.198722	-4.459	5.92146e-13	9.93947e-12	4.14097e-12	8291	tags=59%	list=38%	signal=37%	EMC8/RPL22/RALBP1/RNF4/OLR1/BOK/HTT/ATXN3/UQCC2/ARL5A/MRPL40/CEBPG/PPAT/NRDC/RPN2/CD48/ODC1/NUP98/PET100/ANKFY1/PTPRA/MAPK14/UBE2G1/LSS/CLCN7/PPIL3/EMP1/PMP22/WDR61/DNAJB9/NSDHL/THOC2/PFKFB2/LITAF/SMAD2/JAG1/RNF130/PLAA/SCD/PITPNA/MAP2K1/DHODH/ALDOA/DNAJA2/MTDH/VMP1/SEC62/COPB1/EXOC8/ATP5PB/MYL6/EVI5/SCG2/NEO1/KLF10/JAK2/TUBGCP4/LTBP2/ACVR1/NRBP1/SEL1L/NDUFAB1/MYBPC1/SCFD1/FLT1/LYSMD3/MYL4/HSPA1B…	AG-IMP1	378	233	0.62
REN_BOUND_BY_E2F	57	0.481966	4.52013	6.6393e-13	1.11108e-11	4.62899e-12	8179	tags=84%	list=38%	signal=53%	NDC80/TOP2A/CDC6/TTK/CENPA/CDK1/CCNA2/TK1/CENPE/BARD1/ORC1/DBF4/UNG/MAD2L1/RAD51/CHEK1/MCM5/SMC2/E2F2/RAD54L/RFC4/POLD1/RRM1/MCM6/RFC3/DUT/H2AZ1/RPA3/MCM3/CDC25A/PRIM2/MSH2/RFC2/PCNA/FEN1/H2AC18/H2AX/SUPT4H1/CBX5/RBL1/SMC4/BUB3/RB1/BRD2/HMGB3/CSTF1/E2F3/POLA2/TP53	AG-IMP1	62	49	0.79
MULLIGHAN_MLL_SIGNATURE_1_UP	364	-0.196936	-4.39122	6.81525e-13	1.1371e-11	4.73739e-12	8689	tags=60%	list=40%	signal=36%	FCGR2A/FCGR2B/CCL23/CNIH4/NUP50/ARHGAP1/ACTR2/SFMBT1/DMAC2/SPI1/ARPC4/TTC1/LBHD1/NAGK/ARHGEF40/CTSA/DUSP7/CEBPG/PYCARD/ABHD17A/MRPL35/COMMD8/MED8/LILRB4/FCGR1A/BMP5/SH3GLB2/SNX17/EVI2B/PTK2B/UPF1/SMIM10L1/NDUFS7/CNPY3/RANGRF/DEXI/EAF2/RRP8/OGG1/GRN/NIPBL/UNC50/PAGR1/S100A4/CYTH4/DYNLL1/PITPNA/ITGA7/UNC119/SRF/LAPTM5/PKM/TIGAR/COLGALT1/CLN3/MLX/CASP1/SPCS1/CXCR4/LST1/IQSEC1/SEC23B/FES/GNS/COX8A/PO…	AG-IMP1	385	255	0.66
KIM_LIVER_CANCER_POOR_SURVIVAL_DN	42	-0.555925	-4.34072	7.06371e-13	1.17503e-11	4.8954e-12	4844	tags=81%	list=22%	signal=63%	SULT2A1/SLC2A2/ADH6/ACSL5/PAH/HNF4A/AQP9/SERPINC1/CYB5A/MST1/CRAT/F10/CYP4F12/KHK/APOC3/CYP27A1/SERPINF2/CRYL1/BPHL/RNASE4/CYP2J2/C1orf115/EPHX2/CDO1/COBLL1/CYP4F12/SULT2A1/ITPR2/SERPINA10/GJB1/PLG/TBX3/SULT2A1/RGN/LECT2/CYP4F12/SULT2A1/IQGAP2/SFTPC/SULT2A1/SULT2A1/SULT2A1/ADH1B	AG-IMP1	43	43	1
GAUSSMANN_MLL_AF4_FUSION_TARGETS_F_UP	177	-0.280092	-4.219	7.92861e-13	1.31497e-11	5.4784e-12	4492	tags=50%	list=21%	signal=40%	PCTP/EGFR/C1QTNF1/ZFAND5/SDF4/TP53INP1/EMILIN2/PLAT/RSRP1/PREX2/PLSCR1/PLCE1/TCP11L2/SELENOP/TMEM141/PIR/S100A13/PLAC9/STING1/LY6E/DRAM1/ADAMTSL4/ARSB/SNTA1/LGALS3BP/TMEM154/HS6ST2/FGF5/TTC30B/MATN2/OTOR/ADGRG6/CARD10/DYSF/FBLN7/DKK3/COL6A1/NT5E/KLHL30/H1-2/L3HYPDH/ZNF185/TMEM176B/SPPL2A/ATP8B4/SLC16A4/TMEM176A/SYNM/ST3GAL5/AFAP1L2/ISG15/PLCG2/TLE2/IL4R/PDGFB/S100A16/PLXDC2/CTSH/CSAD/CAST/CX3CL1/…	AG-IMP1	184	92	0.5
BROWNE_HCMV_INFECTION_48HR_DN	447	-0.181384	-4.45439	8.10944e-13	1.34095e-11	5.58667e-12	10188	tags=58%	list=47%	signal=31%	PRAMEF1/PRAMEF1/PAX4/PIP/PRAMEF1/PRAMEF1/PRAMEF1/PRAMEF1/PRAMEF1/PRAMEF1/PRAMEF1/PRAMEF1/PRAMEF1/PRAMEF1/PRAMEF1/PRAMEF1/PRAMEF1/PRAMEF1/PRAMEF1/PRAMEF1/PRAMEF1/PRAMEF1/PRAMEF1/PRAMEF1/PRAMEF1/PRAMEF1/PRAMEF1/PRAMEF1/PRAMEF1/PRAMEF1/PRAMEF1/PRAMEF1/PRAMEF1/PRAMEF1/PRAMEF1/PRAMEF1/PRAMEF1/PRAMEF1/PRAMEF1/PRAMEF1/PRAMEF1/PRAMEF1/PRAMEF1/PRAMEF1/PRAMEF1/RAG2/ROS1/SSX2/SSX2/SSX2/SSX2/SSX2/SSX2/CCL23/…	AG-IMP1	483	318	0.66
LEIN_CHOROID_PLEXUS_MARKERS	99	-0.372256	-4.37228	8.46519e-13	1.39563e-11	5.81445e-12	3994	tags=57%	list=19%	signal=47%	PBXIP1/RBP1/RNASET2/RNASET2/SPINT2/TGFBI/TRPV4/SLC6A20/LRP10/SLC26A11/RNASET2/TXNIP/PRLR/MYO7A/MXRA8/STRA6/SULF1/LGALS3BP/CLDN2/CAB39L/F13A1/RNASET2/PCOLCE2/FADS1/TCN2/FZD4/GGH/LBP/NXN/FOLR1/MSX1/VWA3A/CPQ/PGPEP1/FXYD1/ACAD8/CALML4/ITGB5/ECRG4/KDR/ACAA2/CFAP44/CCND3/LUM/NOTCH2/COL8A2/INMT/EPHX1/CPED1/PCOLCE/TTR/RBM47/CLDN1/ACACB/GC/STEAP2/KLHDC7A/ADH1C/PRR32	AG-IMP1	105	59	0.56
REACTOME_MITOTIC_G2_G2_M_PHASES	194	0.271674	4.53948	8.68706e-13	1.42797e-11	5.94919e-12	9097	tags=68%	list=42%	signal=40%	CCNA1/TUBB2B/TUBB3/CDC25C/TUBB4A/CCNB1/CENPF/MYBL2/FOXM1/HMMR/TUBA1A/PLK1/CDK1/TUBB2A/CCNA2/TPX2/PKMYT1/TUBB/TUBG2/AURKA/NEK2/BORA/GTSE1/TUBA3C/TUBA3D/CCNB2/CDKN1A/HAUS5/CCP110/PLK4/CDC25B/HAUS8/CLASP1/CDC25A/TUBG1/ODF2/TUBA1B/CKAP5/HSP90AA1/DCTN1/LIN9/CSNK1E/DYNC1H1/MZT2B/MZT2A/TUBGCP2/PPP1R12B/OFD1/UBA52/RBX1/SSNA1/XPO1/DYNLL1/DCTN2/DYNC1I2/PSMD3/CEP70/ALMS1/LCMT1/PSMC5/MZT1/LIN54/YWHAE/PSMB3/U…	AG-IMP1	200	134	0.67
REACTOME_SIGNALING_BY_RECEPTOR_TYROSINE_KINASES	508	-0.167839	-4.3702	8.91681e-13	1.46141e-11	6.08851e-12	8190	tags=54%	list=38%	signal=34%	PIK3R2/SH3KBP1/PRR5/CRKL/MAPK12/CBL/PIK3C3/PRDM1/APOE/NELFB/DUSP7/ATP6V1C1/POLR2E/LAMB3/ABI1/VEGFC/RICTOR/NCOR1/CRK/PIK3R1/ATP6V1C2/PTBP1/SIN3A/STUB1/PTK2B/PSENEN/CYFIP2/EP300/MAP2K2/NCBP1/RAB4A/ITGB1/NRP1/ARF6/MAPK14/RALA/TEC/SPRY1/MAPK1/FER/ATP6AP1/SPINT1/STAT3/PXN/DOCK7/LAMB1/CSK/RAC1/ITGA2/CILP/ATP6V1A/STAM2/MEF2D/DIAPH1/MAP2K1/NCSTN/SRF/AAMP/SPRY2/VAV2/AXL/ERBB4/PPP2R1B/SHC1/MAPK3/PRKACA/COL…	AG-IMP1	519	277	0.53
WP_MITOCHONDRIAL_LONG_CHAIN_FATTY_ACID_BETAOXIDATION	17	-0.816026	-4.12829	9.24e-13	1.50992e-11	6.29064e-12	2716	tags=94%	list=13%	signal=82%	EHHADH/PECR/ACADVL/SCP2/CPT1A/SLC25A20/HADHA/ACADS/ACSL1/ECI1/ACADL/CPT2/ACSL4/ACADM/HADH/ACSF2	AG-IMP1	17	16	0.94
REACTOME_INFECTIOUS_DISEASE	922	0.124875	4.32628	9.88596e-13	1.61075e-11	6.71067e-12	10586	tags=62%	list=49%	signal=33%	ADCYAP1/CALCR/MC4R/GHRH/SV2C/TUBB2B/H2BC5/H2AC4/HTR4/VIP/GPBAR1/TUBB3/RLN2/TUBB4A/H2BC14/SYT2/ADCY8/MC1R/IL17F/RXFP1/CRH/FXYD7/ADCY1/STX1B/H3C7/GNG4/GNG3/SCTR/ZDHHC11/RLN3/GNG10/GPC2/PDZD3/CALCA/TUBA1A/GNG8/TUBB2A/PTHLH/SH3GL3/SV2A/TUBB/PTH2R/SYT1/POMC/TAF7L/SNAP25/HLA-E/GPR20/H2AC8/VPS37D/GPR45/IL6/ATP1B1/GNAZ/HMGA1/AVP/MEFV/NUP210/FXYD4/ADCYAP1R1/WASF1/TUBA3C/TUBA3D/IFNA10/IFNA14/IFNA1/IFNA6/IF…	AG-IMP1	1077	691	0.64
MARTENS_TRETINOIN_RESPONSE_DN	713	0.144083	4.45444	1.06373e-12	1.72809e-11	7.19957e-12	10238	tags=60%	list=47%	signal=33%	SYCP3/NFE2L3/C1QL4/GPBAR1/TUBB3/FDX2/HOXC11/HOXA11/GPR85/STMN1/IHO1/MC1R/HENMT1/PCLAF/PRTN3/RRM2/TROAP/MKRN3/SEPTIN5/SEPTIN5/BIRC5/HOXD13/TEDC1/GJD3/VWA5B2/TRIM72/UNCX/PRELID3A/PLK1/CDK1/CCNA2/TIMM8A/E2F8/PKMYT1/PHOX2A/UNC79/MARCKSL1/FBXO5/POU4F2/NANOS1/AURKA/TMED6/GPR62/CDT1/MYL6B/TSPOAP1/HMGA1/RECQL4/PNMA1/MAD2L1/SPNS2/CYP27B1/CENPM/GLS2/CKS2/ANKRD13D/DIPK1B/H3-3B/CBX2/SOX4/FABP5/GON7/MANEAL/RG…	AG-IMP1	839	512	0.61
RUAN_RESPONSE_TO_TNF_TROGLITAZONE_DN	39	-0.574142	-4.32174	1.08072e-12	1.75057e-11	7.29322e-12	4234	tags=76%	list=20%	signal=61%	CDKN2C/RNF11/IDH3G/CBX4/HSD17B4/PPARG/PFKFB1/AOC3/ALAD/NRIP1/PXMP2/FASN/MMUT/DHRS3/IDH1/ADRB3/FXYD1/LPL/ABCD2/RGS2/SELENBP1/HK2/GPAM/SLC2A4/ORM2/APOC4/TST/PC/AQP7/ADIPOQ/CFD/RETN	AG-IMP1	39	32	0.82
WHITFIELD_CELL_CYCLE_G2	162	0.290994	4.44307	1.27389e-12	2.05748e-11	8.57185e-12	6823	tags=61%	list=32%	signal=42%	CDC25C/KIFC1/UBE2C/NDC80/TOP2A/NEIL3/SKA3/MELK/HMGB2/TEDC1/MIS18BP1/KIF22/STIL/CDCA3/KIFC1/FANCD2/TUBA1A/KIF11/CDK1/TUBB2A/CCNA2/AURKB/ESPL1/POLQ/PIF1/CKAP2L/TUBB/FAM83D/NUSAP1/NCAPH/MTCL1/PSRC1/ARHGAP11B/CDCA2/KIF23/CDCA8/WDR62/BORA/JPT1/ARHGEF39/CCNF/TUBA3C/GAS2L3/CIP2A/MAD2L1/CKAP2/CDKN1B/CASP3/DCAF7/HJURP/TRIM59/RGS3/TRAIP/LMNB1/WSB1/SV2B/ANLN/TMEM132A/RHNO1/KPNA2/SAP30/KPNA2/NMB/BRD8/HAUS8/C…	AG-IMP1	168	100	0.6
RODRIGUES_THYROID_CARCINOMA_POORLY_DIFFERENTIATED_UP	602	0.153956	4.34756	1.28314e-12	2.06642e-11	8.6091e-12	9103	tags=57%	list=42%	signal=34%	TOX2/STMN1/LRR1/UBE2C/CCNB1/KIF2C/CENPF/RAD51AP1/SNCA/HMGB2/CDC6/KNTC1/DLGAP5/STIL/BRCA1/FANCD2/TTK/IQGAP3/PBK/MKI67/SHCBP1/KNL1/MTFR2/CDK1/CCNA2/KIF14/RACGAP1/DTL/CIT/WDHD1/NCAPG/PRR11/NUSAP1/PSRC1/ENO2/FBXO5/CENPU/SGO2/PRC1/AURKA/PARPBP/KIF18A/NETO2/TNFSF9/GEN1/TFRC/JPT1/MASTL/GTSE1/C4orf48/DBF4/GAS2L3/CCNE2/GPSM2/DIAPH3/CIP2A/MAD2L1/SPDL1/CKAP2/MTHFD2/GINS1/ECT2/FANCI/NXPH4/PSMC3IP/CKS2/EPHX4/…	AG-IMP1	644	352	0.55
REACTOME_POST_TRANSLATIONAL_PROTEIN_MODIFICATION	1335	-0.105348	-4.33654	1.30607e-12	2.09726e-11	8.7376e-12	8685	tags=50%	list=40%	signal=32%	PSMB1/MYSM1/ING2/FBXW10/NUP50/RPN1/POMT2/RAE1/BTRC/COMMD1/UBE2E1/GNPNAT1/UBXN7/ASB7/MPDU1/NR3C1/PIAS3/OTUB1/RAB37/ASB3/HDAC1/ANKRD28/WSB2/RING1/NEDD8/NUP35/KLHL20/MPI/TTLL12/COMMD10/C1GALT1C1/TFG/ASB14/GAN/PSMC6/CALR/STAG1/UBE2R2/PSME3/UBE2K/NUP188/KDELR1/NAGK/CTSA/KDELR2/RAB24/MEN1/DPH5/DPH2/COMMD5/NANP/LTBP1/ATXN3L/ATXN3/BST1/RANBP2/TUBA8/APOE/SUDS3/PSMA5/PSMD1/KTN1/PSMD8/DCUN1D5/SUMO1/THSD4/RA…	AG-IMP1	1438	698	0.49
VERNELL_RETINOBLASTOMA_PATHWAY_UP	66	0.448192	4.38237	1.31906e-12	2.11202e-11	8.79907e-12	6707	tags=75%	list=31%	signal=52%	RRM2/RAD51AP1/MELK/HMGB2/CDCA5/CLSPN/ESCO2/FBXO5/BARD1/ASF1B/RECQL4/FANCA/TCF19/JPH1/EZH2/FST/MANEAL/CENPK/RAB27A/CCNE1/E2F2/CDKN1A/SKP2/DCK/EGR1/BLM/MCM7/RFC4/FAM111A/CHAF1A/CDCA7L/RRM1/RFC3/CDCA4/CDC25A/VRK1/DONSON/TFDP1/PTX3/PCNA/FEN1/UBR7/MCM4/SPIN4/HUNK/SLBP/NPAT/DEK/SUZ12/MCM8	AG-IMP1	69	50	0.72
KEGG_ALZHEIMERS_DISEASE	152	-0.298835	-4.2387	1.38101e-12	2.20485e-11	9.18584e-12	8080	tags=66%	list=37%	signal=42%	APOE/NDUFS6/NAE1/CYCS/PSENEN/NDUFA8/NDUFS7/COX4I1/COX5B/ATP5F1D/MAPK1/NDUFB1/NDUFC2/COX7A2/UQCRHL/UQCRH/NDUFA7/NDUFV2/GRIN2A/NDUFB3/NCSTN/EIF2AK3/MAPK3/ATF6/COX6B2/PPP3CC/NDUFS5/BACE2/TNF/ATP5PB/NDUFB9/ADAM17/ATP5F1C/COX8A/COX7C/ATP5F1A/NDUFA1/NDUFAB1/ATP5F1B/NDUFA9/NDUFA4/UQCRFS1/COX6B1/ATP5MC3/SDHD/BAD/NDUFA10/NDUFB6/NDUFB5/NDUFV1/UQCRQ/NDUFB4/ATP2A1/NDUFB8/APH1A/NDUFA3/COX6A2/SDHC/COX5A/ATP5PF…	AG-IMP1	166	103	0.62
PUJANA_BREAST_CANCER_WITH_BRCA1_MUTATED_UP	54	0.486252	4.3937	1.39531e-12	2.22129e-11	9.25434e-12	7917	tags=85%	list=37%	signal=54%	STMN1/NDC80/RAD51AP1/MYBL2/FOXM1/HMMR/CENPA/CDK1/AURKB/NCAPD2/CDC20/DNA2/EZH2/NASP/CDC7/MCM5/SKP2/BLM/RAD54L/RFC4/MCM6/RFC3/PNN/MTF2/MSH2/UBE2S/ILF3/MCM2/DDX39A/TFDP1/UBE2S/TCERG1/CNOT9/MCM4/DNMT1/SMC4/SNRPA/LBR/DEK/CAD/CEP57/EXOSC8/TOPBP1/SRSF11/USP1/RPA1/ASF1A	AG-IMP1	55	47	0.85
CHIANG_LIVER_CANCER_SUBCLASS_CTNNB1_UP	166	-0.288869	-4.28899	1.42669e-12	2.26477e-11	9.43547e-12	6166	tags=58%	list=29%	signal=42%	EBPL/VLDLR/HABP4/CDC14B/ABCG2/DYNC1I1/CORIN/TSPAN5/SLC16A11/PHLPP1/ALDH3A2/CYP1A1/RHBG/SLC13A3/MTHFD1/SLCO1B1/SNAI2/SLC16A1/BHLHE40/SLC47A1/MERTK/ADH6/ACSL5/HPD/TTPA/RBP1/EPHB2/EXPH5/HHAT/CPPED1/NUDT6/BAMBI/PDK1/NUBPL/SLC25A30/TMEM64/FITM2/SHLD2/ZNF385B/SALL1/SRD5A2/AQP9/SLC5A6/TMEM245/CRLS1/TTC30A/CLDN2/DSG1/DSG1/BIK/ACE2/ESRRG/FAS/ZNRF3/ABHD6/CYP8B1/SLC16A4/ECM2/AMACR/HIBADH/CDK6/PRR5L/ADRB2/KC…	AG-IMP1	175	100	0.57
BENPORATH_PROLIFERATION	142	0.311057	4.57175	1.4512e-12	2.29711e-11	9.57021e-12	6858	tags=63%	list=32%	signal=43%	NFE2L3/STMN1/RRM2/NDC80/TOP2A/BIRC5/CENPF/RAD51AP1/EXO1/MYBL2/TMSB10/NUF2/CDCA5/TTK/PBK/UBE2T/MTFR2/ASPM/CENPA/CDK1/BUB1/PKMYT1/RACGAP1/DTL/KNSTRN/CHAF1B/NCAPG/CENPE/CENPU/SPAG5/PRC1/AURKA/NCS1/CDT1/NEK2/TFRC/FANCA/DBF4/CCNB2/GPSM2/MAD2L1/RAD51/EZH2/LRP8/CENPM/CDKN3/CKS2/CENPN/SUV39H2/C1orf112/GNB4/ANLN/TYMS/CDCA7/RAD54L/KPNA2/RFC4/KPNA2/TP53BP2/RRAGD/H2AZ1/MCM3/ILF2/PRIM2/GARS1/GINS3/MSH2/MCM2/S…	AG-IMP1	147	91	0.62
REACTOME_SIGNALING_BY_ROBO_RECEPTORS	193	0.266385	4.41975	1.4596e-12	2.30385e-11	9.59828e-12	8057	tags=65%	list=37%	signal=41%	PAK5/ISL1/AKAP5/NELL2/LHX4/EVL/PAK3/SLIT2/SRGAP1/DCC/MSI1/PRKCA/RPL3L/SRGAP3/PFN2/ROBO2/RNPS1/EIF4A3/SLIT3/CASC3/RPL31/CAP2/CLASP1/ENAH/RPS7/GPC1/SRC/RPL19/PAK1/RPL22L1/RPL32/EIF4A3/GSPT2/RPS15/RPL3/RPL38/RPL35/RPS27/RPL27/RPL18A/UBA52/PRKACB/RPS24/RBX1/RPL23/RPL26/RPL36A/RBM8A/RPS26/LDB1/RPL35/RPL12/RPS19/RPL29/RPSA/RPL8/PSMD3/PRKAR2A/FLRT3/RPL36A/RPS6/FAU/RPS29/RPL10A/RPS13/PSMC5/RPL37A/RPL15/R…	AG-IMP1	218	130	0.6
GRUETZMANN_PANCREATIC_CANCER_DN	185	-0.270062	-4.14146	1.48639e-12	2.33948e-11	9.74672e-12	8572	tags=65%	list=40%	signal=40%	PPOX/JUN/DENND4A/EIF3A/BTG1/GTF3C1/GPX3/NTRK2/WWP2/HTT/PRPSAP1/YBX3/AP1B1/PCK2/IGBP1/LOXL1/LSS/PEX6/SLC25A5/SMAD4/XBP1/DMAC2L/ITSN2/PEX1/PPP2R1B/DSTN/SEC62/CRYZ/HERPUD1/CYBA/PTP4A1/SEL1L/ACOX1/FLT3LG/HYOU1/GSTZ1/RFC1/AMD1/GRB14/NF2/AMD1/PDIA5/INSR/SLC33A1/LAMP1/MAT1A/GOLGA4/C6/SSR1/LGALS8/GRB7/LMAN1/UBXN8/PSEN2/SLC20A2/SLC25A3/F11/DDT/RNASE1/RDX/ONECUT1/ITPRID2/RBP1/DAP/CRYAB/SEC61B/HDLBP/NUCB1/G…	AG-IMP1	200	125	0.62
PLASARI_TGFB1_TARGETS_10HR_DN	250	-0.234435	-4.26944	1.50327e-12	2.35937e-11	9.82961e-12	3633	tags=42%	list=17%	signal=35%	TRPS1/PLSCR1/MRC1/SH3BP5/PBX1/PER3/MBNL3/SLC12A2/LILRB3/LILRB4/MMP11/SESN3/ARRDC3/GAS2/SERHL2/FBXL7/NMI/NQO1/NR1D2/SIX1/LAMA4/SVIL/NFIX/TRIM21/EIF2AK2/ZIC1/IFIT1B/ADGRG6/HACD4/SORD/PARP9/FOXC1/PTPRD/FAT4/CDC42EP2/TCEA3/MEIS2/DDIT4L/IFIT1B/ELOVL6/ACSS2/SLC16A4/PRKAR2B/METTL7A/PDE1A/FOXP2/TMEM86A/IRGM/IRGM/IGFBP5/MEF2C/PDE5A/IL6ST/RASGRP3/LPAR4/RTP4/USP18/G6PD/ADAMTS5/DHRS3/STAT1/IDH1/OSR1/PALMD/CA…	AG-IMP1	255	121	0.47
REACTOME_RRNA_PROCESSING	178	0.276202	4.43598	1.80865e-12	2.83067e-11	1.17931e-11	9002	tags=70%	list=42%	signal=41%	RPL3L/RPP25/RPL31/RPS7/NOP56/TSR3/RPL19/RPL22L1/RPL32/DIS3/CSNK1E/RPS15/RRP1/NOP58/UTP14C/UTP14A/RPL3/RPL38/RPL35/RPS27/RPL27/RPL18A/UBA52/RPS24/RPL23/RPL26/UTP14C/UTP14A/RPL36A/RPS26/NOL12/RPL35/RPL12/RPS19/NOB1/RPL29/RPSA/RPL8/RPL36A/RPS6/FAU/RPS29/EXOSC2/RPL10A/RPS13/RIOK3/RPL37A/NCL/RPL15/RPS14/DIMT1/RPL4/RPS4X/RPL27A/RPP21/UTP18/RPS20/RPL14/RPL37/RPS3/CSNK1D/RPS23/NOL11/RPS9/RPS5/PELP1/RPL13…	AG-IMP1	205	129	0.63
LINDGREN_BLADDER_CANCER_CLUSTER_3_UP	306	0.210259	4.29792	1.81773e-12	2.83688e-11	1.1819e-11	5702	tags=44%	list=26%	signal=33%	SSX1/SSX1/H2BC5/SSX1/AOC1/STMN1/HENMT1/KIFC1/UBE2C/RRM2/TOP2A/BIRC5/RAB11FIP4/CCNB1/KIF2C/CENPF/MELK/MOBP/HMGB2/EXO1/MYBL2/PLAGL1/CDC6/DLGAP5/BRCA1/KIFC1/ST8SIA3/DDAH1/KIF11/CENPA/PLK1/CDK1/KIF4A/BUB1/E2F8/TK1/KIF14/RACGAP1/CHAF1B/PDXP/FAM83D/WDHD1/CENPE/DEPDC1/CENPU/TACC3/SSX1/PRC1/AURKA/KIF23/NETO2/CDT1/ZNF286A/NCAPG2/PYCR1/CDCA8/ORC1/NEK2/TFRC/TRIP13/CEP55/RNFT2/DBF4/CCNB2/TCF19/MAD2L1/RAD51/L…	AG-IMP1	327	150	0.46
REACTOME_SRP_DEPENDENT_COTRANSLATIONAL_PROTEIN_TARGETING_TO_MEMBRANE	91	0.378869	4.39173	1.89905e-12	2.95549e-11	1.23131e-11	8934	tags=81%	list=41%	signal=47%	RPL3L/SPCS3/RPL31/RPS7/RPL19/RPL22L1/RPL32/SEC61A2/RPS15/SPCS3/RPL3/RPL38/RPL35/RPS27/SRP68/RPL27/RPL18A/UBA52/RPS24/RPL23/RPL26/RPL36A/RPS26/RPL35/RPL12/RPS19/RPL29/RPSA/RPL8/RPL36A/RPS6/FAU/RPS29/RPL10A/RPS13/RPL37A/RPL15/RPS14/RPL4/RPS4X/RPL27A/RPS20/RPL14/RPL37/RPS3/RPS23/RPS9/RPS5/RPL13/RPL28/RPL7/RPL23A/RPS8/RPL29/RPS25/RPL18/RPS16/RPS3A/RPS21/RPL6/RPS28/SSR4/RPS2/RPS11/RPL39/SSR2/RPS27/SEC…	AG-IMP1	113	79	0.7
KEGG_OXIDATIVE_PHOSPHORYLATION	112	-0.346068	-4.31318	2.38068e-12	3.69472e-11	1.53929e-11	7987	tags=72%	list=37%	signal=46%	NDUFS6/ATP6V1C1/ATP6V1C2/NDUFA8/NDUFS7/COX4I1/COX5B/ATP5F1D/ATP6AP1/NDUFB1/NDUFC2/COX7A2/UQCRHL/UQCRH/NDUFA7/ATP6V1A/NDUFV2/ATP5MF/NDUFB3/ATP5ME/COX6B2/NDUFS5/ATP5PB/ATP6V1E1/NDUFB9/ATP5F1C/COX8A/COX7C/ATP6V0E1/ATP5F1A/ATP5MG/NDUFA1/NDUFAB1/ATP5F1B/NDUFA9/NDUFA4/UQCRFS1/COX6B1/ATP5MC3/SDHD/NDUFA10/NDUFB6/ATP6V1H/NDUFB5/NDUFV1/UQCRQ/NDUFB4/PPA2/PPA1/NDUFB8/NDUFA3/COX6A2/SDHC/COX5A/ATP5PF/COX6C/NDU…	AG-IMP1	132	82	0.62
GEORGES_TARGETS_OF_MIR192_AND_MIR215	835	0.130353	4.35099	2.69289e-12	4.1676e-11	1.7363e-11	8927	tags=53%	list=41%	signal=32%	HOXA13/CUZD1/UGT8/VASH2/MOAP1/RTKN2/RET/MELTF/WNT3/TMEM169/RIMKLA/FOS/KIFC1/FERMT1/KIF5C/EEF1A2/TICRR/TROAP/SKA1/KCNMB4/TMEFF1/NEIL3/CHSY3/CENPF/RAD54B/MIS18BP1/NUF2/DLGAP5/SLC9A5/STIL/GAREM2/BRCA1/KIF15/MYB/MCM10/KIFC1/MEX3B/TTK/CLSPN/MKI67/HMMR/KNL1/ASPM/PRIM1/CENPA/HOXA10/GPR137C/HASPIN/E2F8/EFCAB11/KIF14/RACGAP1/DTL/SAMD13/POLQ/PIF1/CKAP2L/CIT/FAM83D/NCAPH/NPTXR/PSRC1/ESCO2/FBXO5/CENPE/DEPDC1…	AG-IMP1	892	458	0.51
LIM_MAMMARY_STEM_CELL_UP	472	-0.171775	-4.36815	2.83564e-12	4.37634e-11	1.82327e-11	4514	tags=37%	list=21%	signal=30%	ADGRA2/EDNRB/WIF1/SRGN/FLNC/IRAG1/EGFR/RASIP1/EVA1A/NBL1/LTBP4/CHST7/LUZP1/TES/SLC4A3/KLHL29/ANGPTL2/RFLNB/VSNL1/RECK/RASL12/PPP1R3C/POPDC2/SKI/SERPING1/CRYAB/PODN/RCSD1/TPST1/ETS1/LIMS2/THSD1/TMEM64/PDPN/ITGB4/LRP1/JAM3/SEC24D/TUBB6/KLHL21/MALT1/ELK3/TIE1/TCF7L1/QKI/TINAGL1/SEMA3C/PPP1R16B/EVC/LARGE2/CRISPLD1/SERPINH1/AQP9/PLS3/SCARF2/EFNB1/SULF1/MFNG/MPDZ/HSPG2/P3H1/INKA1/RARRES2/C1QTNF12/FGL2/…	AG-IMP1	480	179	0.37
ZHENG_BOUND_BY_FOXP3	478	-0.169009	-4.32385	2.99865e-12	4.61509e-11	1.92274e-11	8230	tags=58%	list=38%	signal=37%	UST/CPE/PTGER3/SH3KBP1/TMEM222/STK17B/PRDM1/WDR45/RHOH/IFT80/AQR/MACF1/AGPS/CHURC1/S1PR1/ARL4A/GDI2/RCBTB2/NUS1/PSMA1/EXOC6B/UBAC2/REEP3/PTK2B/TENT5C/NSMCE1/ITM2B/NRP1/ZFAND6/TEC/ZNF429/HK3/SLC30A7/MAP3K8/TNFSF11/CTLA4/TNRC6B/TAF8/ESYT2/NIPBL/IL7R/THADA/CNOT6L/PTBP3/ARHGAP25/NDUFV2/ASXL2/RASA3/PRAG1/SAMSN1/ARHGAP5/SPTBN1/ZNF429/SESN1/ZNF429/CRADD/PRKCH/HMG20A/AXL/HECTD1/NSMAF/IRF2/EXT1/IMPA1/IKZF…	AG-IMP1	498	298	0.6
ACEVEDO_LIVER_CANCER_UP	905	-0.125324	-4.28332	3.28334e-12	5.03929e-11	2.09947e-11	8523	tags=52%	list=39%	signal=33%	MRPL51/PHF23/BRK1/DESI2/NCKIPSD/PTGES3/DDX21/SLU7/WSB2/HSPB11/NEDD8/BPNT2/XPR1/MPLKIP/YRDC/KLHL20/INIP/COMMD10/METTL5/TFG/METTL3/PRRC1/RRP36/CPE/TMEM37/AHCTF1/CDC5L/ACBD3/KDELR2/TYMP/ISCA1/DPH5/BTAF1/XYLT2/TTC27/LYAR/TRIT1/DHX16/KLHL9/TRIP12/MRPS7/S1PR1/MKRN2/SLC2A10/C16orf91/YIPF4/RAP2A/MED7/ZBTB9/ANAPC10/NR2C2AP/CNEP1R1/TXNL1/PURA/CCDC91/CD93/CCDC117/RPN2/EPRS1/IGBP1/SLC50A1/COPA/OSTC/DNAJC19/T…	AG-IMP1	972	503	0.52
REACTOME_DNA_DOUBLE_STRAND_BREAK_REPAIR	144	0.297674	4.38781	3.88991e-12	5.95381e-11	2.48047e-11	9056	tags=70%	list=42%	signal=41%	CCNA1/H2BC5/H2BC14/EYA1/RAD51AP1/EXO1/BRCA1/EYA4/CLSPN/CCNA2/APBB1/POLQ/BARD1/GEN1/POLE/RAD51/DNA2/RMI2/POLE2/BRIP1/CHEK1/EME1/H4C4/RAD51C/H4C14/TIMELESS/BLM/RHNO1/KPNA2/RFC4/POLD1/KPNA2/RFC5/H4C8/NSD2/RFC3/H4C3/TP53BP1/RAD51B/RPA3/PALB2/SIRT6/TDP1/BRCA2/MDC1/RAD52/RFC2/PCNA/FEN1/POLD4/UBA52/MAPK8/SLX4/RTEL1/H2AX/KDM4B/ERCC1/TIPIN/RNF8/RNF8/XRCC1/UBB/H4C15/RPA2/XRCC5/PPP5C/UBE2I/LIG3/RAD1/SEM1/RA…	AG-IMP1	168	105	0.62
WP_EBOLA_VIRUS_INFECTION_IN_HOST	108	-0.345777	-4.26217	4.01841e-12	6.12644e-11	2.55239e-11	8363	tags=74%	list=39%	signal=46%	RASA2/DAB2IP/PIK3R2/VPS4A/VPS33A/TFAP2A/MFGE8/PIK3R1/RHOC/PRKRA/EP300/VPS18/VPS39/EIF2S1/ITGB1/KPNA1/MAPK1/TBK1/TPCN2/RAC1/ITGA2/C1QBP/RAB5A/VAV2/AXL/MAPK3/ADAM17/NPC2/RELB/CLEC4G/PIK3CA/NPC1/ITGA5/RHOA/ITGA3/TLR4/RFC1/AKT1/VPS41/HAVCR1/ICAM2/HAVCR2/FLNC/ACTN4/RAB9A/EGFR/MERTK/EPS15/PIK3CB/IQGAP1/CDC42/VPS11/IRF7/RELA/NFKB1/REL/HLA-E/CTSB/HLA-E/CD209/IRF3/IGF1R/CD209/TIAM1/EIF2AK2/IKBKE/CAV2/NFKB…	AG-IMP1	129	89	0.69
CHIARADONNA_NEOPLASTIC_TRANSFORMATION_KRAS_DN	136	-0.311422	-4.16413	4.02475e-12	6.12644e-11	2.55239e-11	6822	tags=65%	list=32%	signal=45%	SPTBN1/SESN1/SEC14L1/NTPCR/GSTM1/COL5A1/AQP1/CES2/PNP/ABLIM1/IFI35/INPP5A/IFI30/PEF1/PLTP/ANXA8L1/TM2D2/RAB11FIP5/SLC39A3/SAMHD1/FKBP10/PNP/TMEM45A/CTDSP2/PLAC8/SRI/LASP1/VDR/RNPEPL1/SLC4A3/RFLNB/TRIM47/RECK/CES2/SEC61B/ID3/PHYH/NUPR1/S100A13/TP53INP2/TCF7L1/DHRS7/NOTCH1/SEMA3C/SLC29A1/COQ9/CD151/GRK5/DHRS7/DIPK2A/HOXA2/ATP11A/LAMB2/RBMS2/SLPI/STK10/TSPAN4/ST3GAL5/ISG15/MSLN/CRTAP/KLF2/IL6ST/TOB1…	AG-IMP1	141	98	0.7
KRIGE_RESPONSE_TO_TOSEDOSTAT_24HR_DN	949	-0.122262	-4.27315	4.04669e-12	6.143e-11	2.55929e-11	8645	tags=50%	list=40%	signal=32%	CLPB/COX16/ARMC10/DDX46/GAR1/TPP2/AHSA1/FKBP4/SENP3/NOC4L/GNPNAT1/LTV1/TSR1/TMEM97/NOP9/LYRM2/PCID2/PAK1IP1/DDX21/ERCC2/ZNHIT2/NUP35/DEPDC7/TMEM68/TMED4/ERGIC1/MPI/TTLL12/ZFP36L2/FGFBP3/EMC8/ESF1/CALR/GRWD1/MRPL57/GFOD1/PSME3/PES1/LBHD1/MRPL21/BTBD7/MRPS17/PRR5/UTP15/THOP1/ISCA1/SIVA1/DPH2/LPCAT2/IFITM2/TMEM150C/APBB2/IKZF5/PSMA5/LYAR/DBR1/DCUN1D5/ARL5A/SUMO1/DDX18/DDX31/YBX3/JMJD8/AQR/AGPS/MRPL4…	AG-IMP1	1039	516	0.5
NABA_ECM_REGULATORS	217	-0.247348	-4.14257	4.06807e-12	6.15864e-11	2.56581e-11	5163	tags=45%	list=24%	signal=35%	ADAMTSL2/SULF2/HYAL2/HPSE/ADAM15/CTSS/SERPINB9/ADAM2/ADAM18/CSTA/ADAM7/TIMP1/ADAMTS16/TGM4/PCSK6/ADAMTSL1/ADAMTS9/ADAM9/CST3/TGM3/SERPINA1/SERPINA1/CTSD/SERPINA3/SERPINB6/F2/PLAT/ADAMTS7/KNG1/LOXL4/CTSZ/SERPING1/HYAL3/CSTB/CSTL1/CTSO/CTSB/TGM2/MMP11/ADAMTSL4/SERPINA3/CPN2/CST7/CELA1/HABP2/ELANE/F13B/SERPINH1/TGM5/SERPINA9/SERPINC1/SULF1/TIMP4/P3H1/F10/SERPINA3/ADAM32/F13A1/CELA3B/CELA3A/SERPINB12…	AG-IMP1	238	132	0.55
VERHAAK_AML_WITH_NPM1_MUTATED_DN	231	-0.238221	-4.19264	4.09896e-12	6.18855e-11	2.57827e-11	5379	tags=49%	list=25%	signal=37%	KRT1/ARHGEF17/ANXA8/LTF/RUNX3/ARAP2/ICAM4/SIDT1/PDE3B/PTPRM/IFI44L/CSGALNACT1/IGFBP7/STAP1/VPREB1/NBL1/BLNK/C2CD2/DSE/CD38/PRKD3/HSPB1/EGFL7/SERPING1/TGFBI/SPON1/CD34/LPAR6/GATM/OPTN/PPP1R16B/CST7/LMO4/ELANE/EHD3/ERG/MST1/ARHGEF12/HSPG2/CD3D/BANK1/CLDN15/SORL1/GNG7/TFPI/MS4A3/SERINC5/PTGER4/CLEC5A/EPS8/PALM2AKAP2/VEGFA/NT5E/SPARC/SMAGP/LHFPL2/CAV1/MN1/FOXO1/MTMR11/HPGD/ZAP70/MSLN/ASS1/PTPRCAP/MEF…	AG-IMP1	250	116	0.46
FURUKAWA_DUSP6_TARGETS_PCI35_DN	71	0.420437	4.27113	4.3683e-12	6.57731e-11	2.74023e-11	3115	tags=55%	list=14%	signal=47%	CALB2/MARCHF4/CCNB1/KIF2C/CENPF/DLGAP5/STIL/PBK/SHCBP1/MTFR2/PRIM1/KIF11/CENPA/CCNA2/AURKB/TPX2/RACGAP1/DTL/KNSTRN/POLQ/NCAPG/NUSAP1/NCAPD2/PRC1/ARHGAP11A/AURKA/CEP55/CCNB2/CCNE2/CKAP2/MCM5/KIF20B/HJURP/BLM/MAFF/ORC6/RFC4/KHDRBS3/NEDD4L/RRM1	AG-IMP1	72	40	0.56
TAKEDA_TARGETS_OF_NUP98_HOXA9_FUSION_16D_UP	150	-0.293936	-4.11593	4.44213e-12	6.67039e-11	2.77901e-11	5420	tags=54%	list=25%	signal=41%	IL31RA/SIGLEC6/FHL2/HOMER2/S1PR3/GPR18/SAMHD1/GAPT/APH1A/IFI44L/ADGRA2/OPN3/ABCB4/CD38/CFI/WT1/GPX7/PKIB/B3GALNT2/TMEM200A/LY6E/TIFAB/PPP1R16B/MCOLN2/METTL7B/PALLD/RSAD2/TGM5/IKZF1/SLAMF7/GPR82/EPSTI1/FGL2/SIGLEC6/LGALS2/LPAR3/ATP11A/HOXA3/PTPRK/PTGFR/HOXA7/HPGD/ZNF366/ELOVL6/PRKAR2B/TESPA1/OAS2/ISG15/SMPDL3A/LSP1/XAF1/IL6ST/ADRB1/USP18/CHST2/HOXA5/STAT1/GNAI1/NET1/TNFSF10/IFIT3/SLC45A3/REN/ABCB1…	AG-IMP1	177	90	0.51
DELACROIX_RARG_BOUND_MEF	360	-0.190826	-4.2151	4.7155e-12	7.06181e-11	2.94209e-11	8781	tags=60%	list=41%	signal=36%	ZNF474/KLHL24/TRMT61A/CHKA/CNIH4/CLPP/TRAF3IP2/ADD3/SUN2/RESF1/CALR/TM4SF1/FIGN/RLIM/PIK3R2/AHCTF1/PLA2G6/ADO/DPH5/LTBP1/CTBP2/PMM2/RCBTB2/PLAGL2/RHOC/STUB1/STK11/RHOBTB2/HIF1AN/LOXL1/FBLN2/WNT1/RHOQ/NRP1/EMP1/CHMP1A/ATXN2/SLURP1/RHOBTB3/NID1/GJB5/FTL/GDE1/EFCAB2/MED9/S100A4/SPTBN1/PYURF/TGIF2/BCL2L11/PKM/OSBPL2/RNF5/SHC1/SQSTM1/NCK2/PRX/PITPNM2/RUFY1/SLC25A28/GSR/EFNA1/BAALC/RILPL2/UCK1/TMEM127/…	AG-IMP1	366	225	0.61
KAMMINGA_EZH2_TARGETS	41	0.5434	4.2238	4.82924e-12	7.2127e-11	3.00495e-11	7432	tags=88%	list=34%	signal=58%	TOP2A/CDCA5/MKI67/PRIM1/AURKB/NUSAP1/TACC3/PRC1/AURKA/NEK2/DBF4/CCNB2/MAD2L1/ECT2/POLE2/SMC2/GMNN/CDCA7/KPNA2/KPNA2/RRM1/H2AZ1/RPA3/MCM3/MCM2/TFDP1/PCNA/NAP1L1/DNTT/XPO1/MCM4/RBL1/SMC4/SETDB1/IPO5/AHCY/TOPBP1/AHCY	AG-IMP1	41	38	0.93
CASORELLI_ACUTE_PROMYELOCYTIC_LEUKEMIA_DN	642	0.143949	4.16506	5.0702e-12	7.55228e-11	3.14643e-11	8752	tags=53%	list=41%	signal=32%	NXF3/DDX3Y/KDM5D/CDHR1/TUBB2B/CLGN/CDC25C/BEX1/KIFC1/BEX1/RRM2/NDC80/TOP2A/SLC18A2/BIRC5/CCNB1/KIF2C/CENPF/MELK/TRO/JAKMIP2/RAD54B/CDC6/SLC16A3/KIF22/RNASE2/DLGAP5/STIL/FOXM1/BRCA1/KIF15/KIFC1/CD24/MKI67/DDAH1/SLC38A1/HMMR/ASPM/KIF11/CENPA/PLK1/CDK1/KIF4A/CCNA2/NEFH/AURKB/ESPL1/VWA5A/HOXA10/MREG/TK1/DSCC1/CDC5L/POLQ/SV2A/PCYT1B/TUBB/WDHD1/NCAPG/PRR11/NUSAP1/NCAPH/GP1BB/ENO2/CENPE/SPAG5/PRC1/NDN/P…	AG-IMP1	669	369	0.55
LIAO_METASTASIS	507	0.165931	4.28397	5.16005e-12	7.66557e-11	3.19362e-11	8763	tags=55%	list=41%	signal=34%	SERPINB1/DKK1/SOHLH2/MORC2/PCLAF/FERMT1/KIF18B/EEF1A2/UCHL1/ARG2/HKDC1/CA12/CD109/BIRC5/GNG4/NEIL3/FBXO41/MAP2/NRCAM/MYBL2/PLAGL1/RAD54B/TMSB10/NUF2/MAP7D2/FOXM1/CKMT1B/BCAT1/TUBB2A/SCN8A/TFAP2C/DDX25/GABBR1/CTNND2/PRR11/MTCL1/SNAP25/ENO2/PGF/TACC3/MAP1B/PIDD1/NETO2/GCNT3/HMGA1/TOX3/SUSD4/FAM171B/BARD1/ZNF239/ARFGEF3/TRIP13/GTSE1/DBN1/C4orf48/SERPINE2/GAS2L3/POPDC3/FHOD3/PAFAH1B3/MTHFD2/ECT2/CHTF…	AG-IMP1	541	292	0.54
REACTOME_TOLL_LIKE_RECEPTOR_CASCADES	155	-0.291032	-4.18577	5.30686e-12	7.86265e-11	3.27573e-11	8664	tags=69%	list=40%	signal=42%	RIPK3/TAB3/BTRC/LGMN/MEF2A/JUN/NFKBIB/PIK3C3/DUSP7/N4BP1/IKBKB/PELI3/TNIP2/CNPY3/MAPK14/MAPK1/ECSIT/TBK1/MAP3K8/MAP3K7/UBE2V1/MAP2K1/NFKBIA/PPP2R1B/LRRC14/MAPK3/RIPK2/TLR1/TRAF2/UBC/ITGB2/TICAM1/FBXW11/ITGAM/HSP90B1/ELK1/PIK3R4/CD180/TLR7/TIRAP/TLR4/IRAK2/TIFA/PTPN11/TANK/CTSS/LY86/BTK/PELI2/IKBIP/TRAF6/IRAK1/VRK3/TLR2/DNM2/BIRC2/IKBKG/SKP1/TLR9/IRAK3/FGB/IRF7/RPS6KA1/MAP3K1/RELA/FADD/NFKB1/RPS6K…	AG-IMP1	166	109	0.66
REACTOME_TRANSPORT_OF_SMALL_MOLECULES	698	-0.140242	-4.16872	5.72177e-12	8.45483e-11	3.52245e-11	8080	tags=51%	list=37%	signal=33%	APOE/ABCC9/YME1L1/PSMA5/PSMD1/PSMD8/PDZD11/ATP6V1C1/SLC2A10/SLC11A1/ABCG4/PSMA1/ABCC3/ATP6V1C2/LIPC/SLC50A1/CLCA2/SLC13A2/GNGT2/NGB/EIF2S2/IREB2/PSMD10/PSMB2/EIF2S1/FGF21/ANO2/MYLIP/MICU1/CLCN7/TRPM6/SLC30A7/SLC6A7/ATP6AP1/SLC25A5/TPCN2/SLC15A4/SLC66A1/NR1H2/PSMA4/FTL/ABCG5/ATP6V1A/PSMA2/PEX19/ABCA4/SOAT2/TRPM3/ATP2C1/ATP11B/TRPM1/TF/PSME4/WNK1/PSMD6/HMOX2/PCSK9/FBXL5/RNF5/TTYH1/SLC4A1/SLC39A4/PR…	AG-IMP1	728	368	0.51
OSMAN_BLADDER_CANCER_UP	375	-0.186466	-4.22249	5.75189e-12	8.47679e-11	3.53159e-11	8766	tags=59%	list=41%	signal=36%	ZNF562/ZNF562/KLHL24/IRF2BP2/CDC5L/MS4A4A/HCFC2/SRP72/MEX3C/UBXN7/DESI2/RING1/RASA2/ERGIC1/TM9SF4/SPI1/ESF1/ARPC4/CALR/CDC5L/SSH1/AGO3/KTN1/DHFR/CSNK1A1/TBL1XR1/KLHL9/TRAK2/AGPS/UBE2W/CHURC1/ABHD17A/RAP2A/PIK3R1/STRN3/RFXANK/ANKRD17/CD48/PSENEN/ASB8/FOXN2/UBXN4/SCAF11/FBXW5/DNAJB14/RHOQ/EIF2S1/MAPK14/ATF7IP/WDR41/MRPS10/PRPF40A/TNRC6B/LRRC57/ZC3H7A/STK4/CCSER2/ABRAXAS2/USP16/GALNT1/VASP/MARCHF1/W…	AG-IMP1	401	232	0.58
STEGER_ADIPOGENESIS_UP	21	-0.731134	-4.08956	6.53896e-12	9.61123e-11	4.00422e-11	2736	tags=86%	list=13%	signal=75%	NR1H3/CIDEA/PPARG/ACSL1/PNPLA2/ENPP2/HSD11B1/CEBPA/CP/HP/FABP4/CD36/LIPE/FFAR2/ADIPOQ/PCK1/CIDEC/RETN	AG-IMP1	21	18	0.86
DAVICIONI_MOLECULAR_ARMS_VS_ERMS_DN	174	-0.273888	-4.12428	6.65107e-12	9.75023e-11	4.06213e-11	5425	tags=53%	list=25%	signal=40%	ADA/WNT11/SLC39A14/HOXC6/C1orf54/RHOG/NBN/PGRMC1/TSPAN9/TMEM45A/ADGRA2/EGFR/MFAP4/LTBP4/TRAPPC9/PTPN13/OPLAH/CREB3L1/TRPS1/AKIP1/FKBP11/SH3BP5/INPP4B/CPM/MGAT1/LY6E/APLP2/GAREM1/EVA1B/FNDC3B/GAS2/SERPINH1/RHBDF1/STEAP1/LHX6/SIGIRR/DOK1/ZIC1/SLC43A3/PTGER4/PTH1R/FAT4/ADGRE5/KAZN/EIF4EBP1/DLC1/AMPD2/FZD7/SEMA3B/FZD4/ERBB2/GLT8D2/CRTAP/CDC42EP4/HIF3A/LAMA2/TRIP6/PVALB/OCA2/ITM2C/MAPKAPK3/KAZALD1/PTN…	AG-IMP1	179	95	0.53
REACTOME_PLATELET_ACTIVATION_SIGNALING_AND_AGGREGATION	254	-0.228274	-4.17867	6.68977e-12	9.78115e-11	4.07502e-11	7878	tags=61%	list=37%	signal=39%	VEGFC/F2RL2/CRK/PIK3R1/HSPA5/GNA15/GNGT2/ENDOD1/MAPK14/CD63/MAPK1/APOH/CSK/RAC1/DAGLB/GNA11/TF/ABHD12/ALDOA/AAMP/VAV2/PRKCH/SHC1/MAPK3/VAV1/GP6/GNG11/PTPN6/NHLRC2/GNAI3/FERMT3/HABP4/GP1BA/GNAI2/DGKA/BCAR1/F5/PHACTR2/PECAM1/PIK3CA/PDGFA/ORM1/ORM2/RHOA/CDC37L1/TGFB1/PSAP/PTPN11/RAC2/MANF/QSOX1/AKT1/STX4/APBB1IP/RHOG/ABCC4/ORM2/ORM1/VEGFB/TIMP1/APOOL/CYB5R1/P2RY12/ADRA2B/BRPF3/SRGN/ACTN4/LAT/PIK3CG/…	AG-IMP1	261	168	0.64
KEGG_STEROID_HORMONE_BIOSYNTHESIS	40	-0.546971	-4.18122	7.28055e-12	1.0617e-10	4.42325e-11	5135	tags=65%	list=24%	signal=49%	SULT2B1/CYP1A1/HSD17B2/HSD17B1/HSD17B12/UGT1A6/UGT1A6/HSD17B7/CYP17A1/UGT1A4/UGT1A3/UGT1A5/SRD5A2/SRD5A3/HSD11B2/COMT/UGT1A6/HSD3B2/HSD3B1/SRD5A1/CYP3A5/CYP3A4/CYP3A43/CYP3A7/UGT1A3/UGT1A5/UGT1A4/HSD3B1/HSD3B2/HSD11B1/CYP1B1/UGT2A3/HSD17B3/HSD17B6/CYP7A1/SULT1E1/UGT1A1/CYP11A1/CYP21A2/HSD3B1/HSD3B2/HSD3B1/HSD3B2/AKR1D1	AG-IMP1	55	44	0.8
WP_LEUCINE_ISOLEUCINE_AND_VALINE_METABOLISM	24	-0.683989	-4.09922	7.37799e-12	1.07309e-10	4.47071e-11	4140	tags=88%	list=19%	signal=71%	DLD/ACAT1/HSD17B10/MLYCD/AUH/MCCC2/HIBCH/BCKDHB/PCCB/BCKDHA/HIBADH/MMUT/IVD/ECHS1/DBT/MCCC1/ACAD8/ALDH6A1/ACADSB/PCCA/BCAT2	AG-IMP1	24	21	0.88
BENPORATH_SOX2_TARGETS	705	0.137078	4.21788	8.19267e-12	1.18847e-10	4.95141e-11	9047	tags=54%	list=42%	signal=33%	NFE2L3/UGT8/RAB25/ELAVL2/DKK1/VASH2/USP44/ANKRD1/LARP7/MAST1/UBE2C/TOP2A/KCNMB4/HDAC9/KIF2C/EGLN3/MOBP/RAD54B/TMSB10/DPYSL3/SFRP2/KNTC1/KIF26A/GNG10/KIF15/FEZ1/UBE2T/KIF11/BCAT1/CDK1/RTN2/VWA5A/SH3GL3/RAB15/GDAP1/ZNF428/DSCC1/PIF1/STC1/ZIK1/TUBB/TMEM108/PRR11/NUSAP1/GRHL2/HECTD2/ARHGAP11A/SNRPN/FAM124A/ZNF286A/ORC1/ATF3/DPYSL2/JPT1/PPM1N/PNMA1/MSC/DIAPH3/SCG3/CCN1/SKA2/GRK3/H3-3B/ZC4H2/B4GALT6/CC…	AG-IMP1	734	392	0.53
WP_RETINOBLASTOMA_GENE_IN_CANCER	85	0.382434	4.28208	9.12108e-12	1.31628e-10	5.48387e-11	8537	tags=78%	list=40%	signal=47%	STMN1/RRM2/TOP2A/CCNB1/HMGB2/TTK/PRIM1/CDK1/KIF4A/CCNA2/CDT1/BARD1/ORC1/POLE/CCNB2/CCNE2/CDKN1B/POLE2/CCND1/CDC7/CHEK1/SMC2/CCNE1/E2F2/CDKN1A/SKP2/DCK/PRMT2/CDC45/PLK4/ANLN/TYMS/MCM7/RFC4/CDC25B/SAP30/RFC5/RRM1/MCM6/RFC3/H2AZ1/RPA3/MCM3/CDC25A/TFDP1/SUV39H1/PCNA/CDK4/MCM4/DNMT1/RPA2/RB1/MSH6/NPAT/E2F1/FANCG/SMC3/SMC1A/RAF1/CCDC6/RBBP4/RPA1/E2F3/TP53/WEE1/MDM2	AG-IMP1	90	66	0.73
LEE_DIFFERENTIATING_T_LYMPHOCYTE	180	-0.263959	-4.01214	9.11301e-12	1.31628e-10	5.48387e-11	8776	tags=68%	list=41%	signal=41%	ZNF586/ZNF586/FNBP1/OCIAD1/ZC3H7B/BTG1/ING3/ZFP36L2/RHOH/METAP2/EVI2B/CD48/CYFIP2/CORO1A/CD52/ARHGAP30/SNX20/TSTD1/AIF1/IL7R/CNOT6L/ARHGAP25/AP1G2/LPXN/LAPTM5/BCL2L11/PRKCH/HDAC4/VAV1/CXCR4/SASH3/CDK13/ITGB2/ZNF148/PTPRC/DGKA/SELPLG/SMDT1/CELF2/TMEM131L/FYB1/SP1/RAC2/AKNA/NCKAP1L/APBB1IP/CCDC152/HCLS1/ICAM2/EVI2A/TMBIM4/AKAP13/SLC46A3/SLA/USF3/LAT/VAMP1/ARHGDIB/PIK3CG/SH2D1A/ARHGAP9/GMFG/LNPEP/IP…	AG-IMP1	201	127	0.63
REACTOME_NEUROTRANSMITTER_RELEASE_CYCLE	51	0.483886	4.30387	9.40748e-12	1.35409e-10	5.64141e-11	6932	tags=80%	list=32%	signal=55%	GAD2/SLC6A11/RIMS1/CHAT/SLC18A3/SLC1A2/LIN7A/CPLX1/SLC6A1/SLC18A2/PPFIA2/PPFIA3/APBA1/SYN1/SYN2/SYT1/SLC1A6/SNAP25/STXBP1/TSPOAP1/SLC32A1/SLC1A1/GLS2/SLC1A7/SLC6A12/VAMP2/STX1A/LIN7B/RAB3A/UNC13B/CASK/PPFIA4/GLS/GAD1/LIN7C/MAOA/SLC5A7/ARL6IP5/ALDH5A1/SLC38A2/DNAJC5	AG-IMP1	51	41	0.8
MORI_EMU_MYC_LYMPHOMA_BY_ONSET_TIME_UP	108	0.339515	4.3002	9.65528e-12	1.38617e-10	5.77505e-11	9096	tags=77%	list=42%	signal=45%	MOAP1/SAPCD2/PCLAF/KIF18B/MIS18BP1/UHRF1/MYB/BCAT1/CDK1/ZNF428/WDHD1/SPAG5/PIDD1/HMGA1/CENPS/LIG1/CBX2/MDM1/AKAP12/CENPN/OTUB2/DCK/CPLX2/TRIB2/MCM7/GINS2/AKT3/ERH/IGF2BP3/ERH/RFC3/CDCA4/RBMXL1/PRIM2/TRAF4/MMS22L/BLMH/DYRK2/RBMXL1/ILF3/PDE2A/DNAAF2/EBF1/UBE3D/CEP89/STRBP/TRAF5/FANCM/FKBP3/EFTUD2/CENPO/PRDM4/SF3B6/CBX1/TRIM28/CBLL1/SMARCB1/ZBED3/TIPIN/INO80E/RANBP1/U2AF2/SRSF2/SMARCA4/SUZ12/PDE2A/S…	AG-IMP1	111	86	0.77
CONCANNON_APOPTOSIS_BY_EPOXOMICIN_DN	161	0.279454	4.24544	9.90365e-12	1.41816e-10	5.90834e-11	4738	tags=49%	list=22%	signal=39%	SIX3/NFE2L3/RLN2/LMO3/STMN1/RTN1/TFAP2B/PCLAF/KIFC1/UBE2C/TOP2A/ADCY1/LMO1/PPEF1/H1-10/BIRC5/HDAC9/PHOX2B/HMGB2/PLPPR4/SPC25/TMSB10/DLGAP5/MYB/KIFC1/CD24/MKI67/HMMR/CENPA/PLK1/CDK1/BUB1/CCNA2/AURKB/ESPL1/METTL7A/MARCKSL1/METTL7A/AURKA/KIF23/ABCA12/TSPOAP1/RGS4/SCHIP1/TFRC/SLC1A1/CDC20/MAB21L1/MAD2L1/IGSF3/RPS6KA2/GDF11/TBC1D30/FABP5/BCL11A/ASCL1/ADM/CADM1/VCAN/POLD1/MARCKS/SLC18A1/TMX4/H4C3/TMEM1…	AG-IMP1	176	83	0.47
WHITFIELD_CELL_CYCLE_G1_S	120	0.324456	4.393	9.94614e-12	1.42058e-10	5.91843e-11	7245	tags=63%	list=34%	signal=42%	CDC6/UHRF1/CLSPN/DSCC1/DTL/CHAF1B/PDXP/BARD1/ORC1/RECQL4/CCNE2/UNG/RMI2/NASP/SDC1/MDM1/GON7/PASK/MCM5/CCNE1/E2F2/GMNN/SKP2/WDR76/BAIAP2/CDCA7/GINS2/ACD/CHAF1A/CDCA7L/MCM6/RNF113A/GON7/CDC25A/PNN/GINS3/KCNC4/MSH2/TRIM45/TAF15/PLCXD1/TCAF1/OSBPL6/RAB23/ZNF414/MCM2/MAP2K6/DIS3/PCNA/ABCA7/SRSF7/MED31/UBR7/NUP43/MCM4/TIPIN/IVNS1ABP/TRA2A/SPIN4/CASP2/RNF113A/VPS72/HSF2/ZMYND19/SLBP/MNT/AP3M2/ARGLU1/NKT…	AG-IMP1	133	81	0.61
LOPEZ_MBD_TARGETS	898	-0.123864	-4.20992	1.05702e-11	1.50584e-10	6.27363e-11	8663	tags=53%	list=40%	signal=33%	PACS1/EIF1AX/HNRNPF/CLPB/RPN1/IARS1/FOXN3/C1QC/COMMD1/PRELID1/HUWE1/LGMN/NOSIP/GABARAP/BTG1/OTUB1/RAB37/PTGES3/PCID2/DDX21/ADD3/MYLPF/RING1/ZNHIT2/CYCS/RPL35A/MAP4K2/TFG/DNAJC8/MRRF/ARPC4/SEC61A1/PSME3/KDELR1/ROMO1/MEN1/POLR1D/PDCD10/SECTM1/SIVA1/PPP1R10/WDR82/IFITM2/IFITM3/IFITM1/WDR45/CTBP2/PSMA5/PSMD8/DHFR/FBXO42/RAB2A/YBX3/SH2B1/MORN1/MED16/SEC16A/MED7/GDI2/EIF3CL/SRA1/PPIL2/PSMA1/PATL1/SON/T…	AG-IMP1	954	489	0.51
ZHANG_BREAST_CANCER_PROGENITORS_UP	414	0.178958	4.17168	1.09944e-11	1.56227e-10	6.50874e-11	9106	tags=60%	list=42%	signal=36%	STMN1/ZNF700/RRM2/TOP2A/CA12/KIF2C/CENPF/MELK/HMGB2/CDC6/MIS18BP1/UHRF1/MAP7D2/BRCA1/MYB/CD24/PBK/RPS6KA6/SHCBP1/SLC38A1/PRIM1/BUB1/CCNA2/E2F7/CTNND2/ZIK1/NCAPG/SGO1/GSDME/ESCO2/GRHL2/DEPDC1/KCTD15/NCAPD2/SGO2/TSPAN13/AURKA/ZFAND4/CDCA8/ZNF239/TFRC/RNF7/TRIP13/CEP55/DBF4/RFX3/ADGRL3/GPSM2/UNG/RAD51/ECT2/SKA2/EZH2/STK26/NOL4L/CHEK1/SMC2/BCL11A/N4BP2/SGO2/HELLS/TRIM59/GMNN/TMTC4/TSPAN2/C1orf112/TNI…	AG-IMP1	433	262	0.61
REACTOME_RNA_POLYMERASE_II_TRANSCRIPTION_TERMINATION	62	0.437479	4.21004	1.23191e-11	1.74604e-10	7.27436e-11	10353	tags=87%	list=48%	signal=45%	RNPS1/ALYREF/EIF4A3/CASC3/DDX39B/LSM11/U2AF1L4/EIF4A3/DDX39A/CPSF6/U2AF1/SNRPE/SNRPF/THOC2/ALYREF/SRSF3/ALYREF/SRSF7/RBM8A/CPSF4/CSTF2/SNRPD3/CPSF7/THOC1/SRSF1/NUDT21/ZNF473/THOC7/CSTF2T/SLBP/U2AF2/SRSF2/SRSF4/MAGOHB/CSTF3/SRSF5/UPF3B/THOC5/RBM8A/PCF11/MAGOH/CHTOP/U2AF1L4/CSTF1/WDR33/SRSF11/PAPOLA/EIF4A3/SARNP/SRRM1/CPSF2/SNRPB/THOC6/POLDIP3/CPSF3/DHX38/SRSF6/THOC3/FYTTD1/ALYREF/ALYREF/ALYREF/ALY…	AG-IMP1	67	71	1.06
VART_KSHV_INFECTION_ANGIOGENIC_MARKERS_UP	152	-0.285629	-4.05139	1.58586e-11	2.242e-10	9.3406e-11	9214	tags=64%	list=43%	signal=37%	PRL/PRL/PRL/PRL/PRL/PRL/PRL/PRL/PRL/PRL/PRL/PRL/PRL/PRL/PRL/PRL/PRL/PRL/PRL/PRL/FRS2/BTG1/ARL5C/CALR/CABLES2/S1PR1/TGFBR1/VEGFC/EPHA3/COL15A1/WNT1/NRP1/JAG1/ANGPT4/IL12A/TNF/NAA15/PLAUR/CXCR4/EFNA1/ANGPT1/PTEN/EPHB1/FLT1/EPHA6/PECAM1/OSMR/PDGFA/TGFB1/KRT1/CCL11/HPSE/FGFR3/TIMP1/GRB7/TNFAIP2/AGGF1/SFRP4/ROBO4/CCR5/TNFSF13/ANGPTL2/PLAT/IGF1/TNMD/STAB1/EGFL7/PTGS1/COL4A3/WNT10A/TIE1/ENG/CXCL10/RAMP3…	AG-IMP1	163	123	0.75
RIGGI_EWING_SARCOMA_PROGENITOR_DN	178	-0.262391	-4.00801	1.59867e-11	2.25436e-10	9.39211e-11	4691	tags=48%	list=22%	signal=38%	LXN/BNC2/CSGALNACT1/PIEZO2/EGFR/SFRP4/GALNT12/ADORA2B/CEP126/ZNF395/IGF2/PPP1R3C/CD44/ZNF521/SERPING1/NAMPT/PDK1/PTGS1/ZNF503/SPON1/STC2/SNX9/C1S/ALDH1A3/BICC1/CRYBG1/FIBIN/NR1D2/LAMA4/STEAP1B/PDE7B/HEG1/SRPX/KCTD4/CARD10/PTGFR/PCOLCE2/C1R/ITPR3/PDE1A/ECM2/C1S/GLT8D2/SCRG1/HGF/C1R/DHRS3/LACC1/PTN/PTGER2/AVPI1/ETV1/CLU/OSR1/GXYLT2/TGFBR3/RUNX2/ECM1/PPL/HEPH/IL13RA2/PLCB1/KITLG/PRG4/KCNJ15/WLS/MOXD…	AG-IMP1	195	87	0.45
TORCHIA_TARGETS_OF_EWSR1_FLI1_FUSION_DN	313	-0.201685	-4.10832	1.71526e-11	2.41266e-10	1.00516e-10	6793	tags=52%	list=31%	signal=36%	ZNF429/LCLAT1/ZNF429/TGIF2/TPD52/GSTM1/CTSC/NCK2/ADGRL2/PITPNM2/EIF4E3/ZNF700/RCN1/LST1/ATXN1/KCTD1/NCF2/SGPL1/ANGPT1/ZNF429/ZNF429/PTPRC/PDXK/IFNGR1/CTDSPL/LYPLAL1/SELPLG/CDIP1/F5/DCUN1D4/PPP1R9A/CELF2/RERE/CNN2/IL31RA/CNTLN/TASL/ZNF429/NAB1/HOMER2/LCP1/DOCK9/PDIA5/RUNX3/DUSP2/NCKAP1L/CCL15/ENDOG/SYDE2/PTPN18/MEI4/VEGFB/ADGRA3/PDE3B/ZNF429/PLAC8/L3MBTL3/MYCT1/STAP1/MAN2A2/BRPF3/RALB/EPB41L2/ZNF4…	AG-IMP1	323	181	0.56
CHEMNITZ_RESPONSE_TO_PROSTAGLANDIN_E2_UP	133	0.308994	4.39268	1.75978e-11	2.46902e-10	1.02864e-10	6199	tags=60%	list=29%	signal=43%	PCLAF/UBE2C/RRM2/TOP2A/MLLT11/BIRC5/PIMREG/CCNB1/SKA3/CENPF/CDC6/UHRF1/DLGAP5/FEZ1/TTK/IQGAP3/MKI67/KNL1/ASPM/BUB1/TPX2/RAB15/TK1/NCAPG/PRR11/NUSAP1/NCAPH/CENPE/CENPU/SPAG5/SGO2/PRC1/AURKA/KIF20A/FAM171B/BARD1/ASF1B/NUP210/TNFRSF9/GTSE1/ANK2/CCNB2/SPDL1/MTHFD2/PRAF2/CDKN3/CKS2/BRIP1/SGO2/PCBD1/HJURP/DDIAS/CDC45/LMNB1/WDR76/CHAF1A/GRAMD1A/TGFB1I1/RFTN1/KIF3C/UBE2S/UBE2S/MZT2B/MZT2A/GRINA/PTP4A3/GJ…	AG-IMP1	145	81	0.56
AFFAR_YY1_TARGETS_DN	242	0.230122	4.18269	1.8328e-11	2.56499e-10	1.06863e-10	3740	tags=38%	list=17%	signal=32%	UTY/SEMG1/MTNR1A/NLRP4/CDC25C/ELAVL3/PLA2G1B/STMN1/CLCN1/GJB3/TOP2A/BIRC5/FBXW12/CCNB1/KIF2C/CENPF/RAD51AP1/CENPH/HMGB2/EXO1/CDC6/UHRF1/KIF22/FOXM1/PTPRO/CDCA3/LHX4/TTK/MKI67/SHCBP1/HMMR/ASPM/KIF11/CENPA/PLK1/BCAT1/TUBB2A/BUB1/CCNA2/AURKB/HASPIN/MCHR1/TDRD1/TK1/RACGAP1/NCAPG/SPTBN4/NSG1/NEURL1/CENPE/HSPB7/TACC3/SPAG5/PRC1/AURKA/KIF20A/KIF23/CDT1/CRABP1/TRIP13/PTGDS/FBXW12/CCNB2/DIAPH3/SLC4A10/UNG…	AG-IMP1	260	102	0.39
REACTOME_SELENOAMINO_ACID_METABOLISM	96	0.354636	4.19765	1.91663e-11	2.67558e-10	1.1147e-10	8568	tags=76%	list=40%	signal=46%	RPL3L/RPL31/RPS7/RPL19/RPL22L1/AIMP1/RPL32/RPS15/RPL3/RPL38/RPL35/RPS27/RPL27/RPL18A/UBA52/RPS24/RPL23/RPL26/RPL36A/RPS26/RPL35/RPL12/RPS19/RPL29/RPSA/RPL8/RPL36A/RPS6/FAU/RPS29/RPL10A/RPS13/SARS1/RPL37A/RPL15/RPS14/RPL4/RPS4X/RPL27A/RPS20/RPL14/RPL37/RPS3/RPS23/RPS9/RPS5/RPL13/RPL28/EEF1E1/RPL7/RPL23A/RPS8/RPL29/RPS25/RPL18/RPS16/AIMP2/RPS3A/RPS21/KARS1/RPL6/RPS28/RPS2/RPS11/AHCY/RPL39/EEFSEC/LA…	AG-IMP1	118	77	0.65
REACTOME_TRANSPORT_OF_MATURE_TRANSCRIPT_TO_CYTOPLASM	81	0.394621	4.27229	1.94136e-11	2.70331e-10	1.12625e-10	10353	tags=84%	list=48%	signal=44%	NXF2/NXF2B/NUP210/NXF2/NXF2B/RNPS1/ALYREF/EIF4A3/NUP58/CASC3/DDX39B/U2AF1L4/NUP85/NUP155/EIF4A3/DDX39A/NUP37/NUP93/U2AF1/NUP62/NUP107/THOC2/ALYREF/SRSF3/POM121/POM121C/ALYREF/SRSF7/RBM8A/CPSF4/NUP43/THOC1/SRSF1/NUP58/NUP54/NUP205/THOC7/NUP88/AAAS/SLBP/U2AF2/SRSF2/SRSF4/MAGOHB/SRSF5/UPF3B/THOC5/RBM8A/NXF1/NUP160/MAGOH/CHTOP/SEC13/U2AF1L4/WDR33/SRSF11/NDC1/EIF4A3/SARNP/NXT1/NUP133/NUP42/SRRM1/CPSF2…	AG-IMP1	84	87	1.04
COULOUARN_TEMPORAL_TGFB1_SIGNATURE_DN	131	-0.30864	-4.08736	1.94809e-11	2.7059e-10	1.12733e-10	6231	tags=60%	list=29%	signal=43%	TMEM127/REX1BD/METTL26/SLC2A8/DHRS1/GADD45G/ACVR1/SERPIND1/RELB/TTC39C/CDA/BAG3/PCYT2/UBE2L6/ALDH3A2/RSC1A1/SLC35C1/GK/CTNND1/BMPR2/TP53INP1/CBS/LDLR/SERINC2/CHP1/MSRB1/SLC23A2/GADD45A/LRP1/SELENOP/ALCAM/HMGCS1/RASSF5/HABP2/GPT/CCDC85A/CPN1/MSMO1/EPS8L2/SVIL/ARHGAP6/GSDMD/CLUH/SNAI1/SLC9A3R1/PPFIBP2/SLC25A37/HPGD/DUSP6/SCP2/FDPS/GSS/GLUL/IGFBP4/ALDH1A1/IDH1/GADD45B/GSTO1/CYP3A7/ALDOB/GRHPR/C1orf1…	AG-IMP1	138	83	0.6
KEGG_PARKINSONS_DISEASE	108	-0.334422	-4.1222	2.1989e-11	3.04666e-10	1.2693e-10	8407	tags=72%	list=39%	signal=44%	UBE2J1/NDUFA2/CYCS/HTRA2/NDUFS6/CYCS/NDUFA8/NDUFS7/COX4I1/COX5B/UBE2G1/ATP5F1D/SLC25A5/NDUFB1/NDUFC2/COX7A2/UQCRHL/UQCRH/NDUFA7/NDUFV2/NDUFB3/COX6B2/NDUFS5/ATP5PB/NDUFB9/ATP5F1C/COX8A/COX7C/VDAC3/ATP5F1A/NDUFA1/NDUFAB1/UBA1/ATP5F1B/NDUFA9/NDUFA4/SLC25A31/UQCRFS1/COX6B1/ATP5MC3/UBE2L6/SDHD/NDUFA10/NDUFB6/NDUFB5/NDUFV1/UQCRQ/NDUFB4/NDUFB8/NDUFA3/COX6A2/SDHC/COX5A/ATP5PF/PARK7/COX6C/NDUFS3/COX6A1/UB…	AG-IMP1	130	79	0.61
REACTOME_PHOSPHOLIPID_METABOLISM	206	-0.245341	-4.03979	2.38269e-11	3.2931e-10	1.37197e-10	8691	tags=64%	list=40%	signal=38%	CHKA/STARD7/SLC44A2/PGS1/PI4K2B/AGK/PTPMT1/MBOAT7/CPNE1/PITPNB/TNFAIP8L2/PIP5K1A/PIK3R2/PLA2G6/PIK3C3/LPCAT2/GPAT4/PIK3R1/ARF1/PLD4/VAC14/RAB4A/PLEKHA8/CDIPT/TAFAZZIN/PIK3C2A/BMX/PNPLA6/OSBPL5/GDE1/PHOSPHO1/GPD1L/CSNK2A1/RAB5A/LCLAT1/PIKFYVE/PITPNM2/INPP5K/RUFY1/LPIN1/RAB14/PTDSS1/PLD1/CEPT1/FIG4/PTEN/MTMR1/ETNK1/PLAAT1/PTDSS2/MTMR2/PLA2G4D/PEMT/PIK3R4/ENPP6/PIP4K2A/PI4KB/PLEKHA4/MTMR12/PIK3CA/DD…	AG-IMP1	211	134	0.64
VARELA_ZMPSTE24_TARGETS_DN	35	-0.559514	-4.03735	2.51182e-11	3.46294e-10	1.44273e-10	3581	tags=76%	list=17%	signal=64%	IDI1/HSD17B10/TP53INP2/KLKB1/RDH16/RDH16/PHLDA1/EHHADH/S100A10/ZAP70/TMEM176A/BPHL/ALDH1A1/ALDOB/G0S2/CPT2/CAT/SERPINA12/INMT/RGN/SULT1B1/CD1D/RDH16/ALDH1A1/RDH16/OTC/VNN1/RDH16/FMO1/FABP1/RDH16/CA3	AG-IMP1	42	32	0.76
BENPORATH_ES_1	366	0.187282	4.16318	2.51932e-11	3.46468e-10	1.44345e-10	6700	tags=47%	list=31%	signal=33%	NTS/NFE2L3/TUBB2B/LIN28A/NMRK2/USP44/DCLK1/ACTC1/RNF138/LARP7/CRMP1/SYNGR3/ADD2/KIF5C/RRM2/TMEFF1/SLC7A3/BIRC5/PIMREG/CCNB1/EPCAM/KIF2C/RAD51AP1/EGLN3/RAD54B/SPC25/CDC6/MIS18BP1/SFRP2/DLGAP5/MCM10/CNTNAP2/CDCA5/CKMT1A/CD24/SLC38A1/HMMR/CRABP2/PRIM1/CDK1/KIF4A/BUB1/CCNA2/AURKB/DSCC1/WDHD1/NCAPH/PPP2R2B/FGF13/CLDN6/PARPBP/SNRPN/CDT1/GPR19/NCAPG2/CRABP1/HMGA1/ORC1/GABRB3/RAB3B/DBNDD1/CDC20/ERCC6L/UN…	AG-IMP1	379	183	0.48
REACTOME_CILIUM_ASSEMBLY	198	0.258576	4.37737	2.5643e-11	3.51784e-10	1.4656e-10	8423	tags=63%	list=39%	signal=39%	TUBB2B/TUBB3/TUBB4A/CNGB1/TUBA1A/PLK1/CDK1/TUBB2A/MCHR1/TUBB/NEK2/AHI1/SSTR3/TUBA3C/TUBA3D/NPHP4/DYNLT5/HAUS5/CCP110/PLK4/KIF17/ATAT1/KIFAP3/TTC26/TTBK2/HAUS8/CLASP1/TUBG1/KIF3A/ODF2/KIF3C/KIF24/TUBA1B/BBS1/CEP89/HDAC6/CKAP5/IFT81/CLUAP1/B9D2/CNGA2/IQCB1/HSP90AA1/DCTN1/CSNK1E/DYNLT2/RAB11FIP3/DYNC1H1/BBS9/EXOC7/BBIP1/OFD1/CEP83/CCT2/RHO/IFT27/SSNA1/TCP1/DYNLL1/DCTN2/DYNLT2/PDE6D/DYNC2I2/CNGA4/DYN…	AG-IMP1	202	130	0.64
LY_AGING_MIDDLE_DN	15	0.815798	3.82419	2.59055e-11	3.5451e-10	1.47696e-10	2549	tags=93%	list=12%	signal=82%	UBE2C/CCNB1/KIF2C/CENPF/MYBL2/FOXM1/KIF11/CENPA/PLK1/CCNA2/KIF23/CCNF/CDC20/PTGS2	AG-IMP1	16	14	0.88
KAUFFMANN_DNA_REPAIR_GENES	219	0.241149	4.27625	2.78364e-11	3.79997e-10	1.58314e-10	9085	tags=66%	list=42%	signal=38%	RRM2/TOP2A/NEIL3/RAD51AP1/ALKBH3/HMGB2/EXO1/RAD54B/BRCA1/FANCD2/CHAF1B/POLQ/RECQL4/FANCA/POLE/UNG/MAD2L1/RAD51/LIG1/POLE2/BRIP1/CHEK1/EME1/SMC2/N4BP2/CDKN1A/RAD51C/BLM/TDG/RAD54L/CRY1/RFC4/ERCC8/CHAF1A/POLD1/RFC5/RRM1/RFC3/DUT/TP53BP1/RAD51B/MSH5/RPA3/ALKBH1/RAD18/REV3L/MSH2/TDP1/BRCA2/SMC1B/FANCB/ENDOV/MAD2L2/POLB/CSNK1E/FANCM/RAD52/RFC2/PCNA/FEN1/POLD4/TREX2/H2AX/RUVBL2/MBD4/MBD5/ERCC1/FANCE/AL…	AG-IMP1	230	146	0.63
REACTOME_KINESINS	54	0.463606	4.18908	2.87585e-11	3.9116e-10	1.62965e-10	4008	tags=65%	list=19%	signal=53%	TUBB2B/TUBB3/KIF26B/TUBB4A/KIFC1/KIF18B/KIF5A/KIF2C/KIF26A/KIF22/KIF15/KIFC1/TUBA1A/KIF11/TUBB2A/KIF4A/RACGAP1/KIF12/CENPE/KIF20A/KIF18A/KIF23/KLC1/KIF1A/TUBA3C/TUBA3D/KIF20B/KLC3/KIFC2/KIFAP3/KIF2B/KIF27/KIF3A/KIF3C/KIF21A/TUBA1B	AG-IMP1	61	36	0.59
FRASOR_RESPONSE_TO_SERM_OR_FULVESTRANT_DN	49	0.484179	4.17003	2.87949e-11	3.9116e-10	1.62965e-10	6752	tags=80%	list=31%	signal=55%	HOXA11/STMN1/UBE2C/KIF2C/CENPF/FOXM1/MYB/PRIM1/KIF11/CDK1/CCNA2/TK1/AURKA/BARD1/POLE/CDC20/MCM5/TIMELESS/BLM/MCM7/CHAF1A/CDC25B/RFC5/RRM1/MCM6/CAP2/MCM3/MAZ/MCM2/RFC2/TTLL4/RNF126/H2AX/NFRKB/CKS1B/GAL/BRPF1/E2F1/MYRF	AG-IMP1	49	39	0.8
REACTOME_SIGNALING_BY_INTERLEUKINS	441	-0.1713	-4.19789	2.90558e-11	3.93741e-10	1.6404e-10	8321	tags=55%	list=39%	signal=35%	IL21R/TXLNA/PSMC6/PSME3/IL11/NFKBIB/PIK3R2/CRKL/CBL/PSMA5/CSF2RB/PSMD1/PSMD8/DUSP7/S1PR1/N4BP1/IKBKB/PSMA1/CRK/PIK3R1/ARF1/PTK2B/PELI3/IL12RB2/TNIP2/IL5/PSMD10/PSMB2/ITGB1/MAPK14/RALA/TEC/MAPK1/TBK1/MAP3K8/MAP3K7/CRLF2/STAT3/AIP/PSMA4/CAPZA1/IL7R/UBE2V1/PSMA2/FOXO3/IL27/PITPNA/PSME4/MAP2K1/PSMD6/CANX/IL12A/NFKBIA/PPP2R1B/SHC1/LRRC14/MAPK3/PRKACA/SQSTM1/RIPK2/VAV1/TNF/CASP1/IL1R1/PTPN6/PSMD2/CD86/…	AG-IMP1	474	253	0.53
REACTOME_S_PHASE	160	0.275761	4.21067	2.91982e-11	3.94708e-10	1.64443e-10	8526	tags=66%	list=40%	signal=40%	CCNA1/UBE2C/CDC6/CDCA5/PRIM1/CCNA2/ESCO2/CDT1/ORC1/POLE/CCNE2/LIG1/GINS1/DNA2/CDKN1B/POLE2/CCND1/MCM5/CCNE1/CDKN1A/GMNN/SKP2/CDC45/MCM7/ORC6/GINS2/RFC4/POLD1/CDC25B/AKT3/RFC5/MCM6/RFC3/RPA3/MCM3/CDC25A/PRIM2/GINS3/UBE2S/MCM2/PDS5B/LIN9/TFDP1/UBE2S/RFC2/PCNA/FEN1/POLD4/CDK4/UBA52/RBX1/MCM4/UBE2D1/PSMD3/ANAPC11/CKS1B/PSMC5/LIN54/PSMB3/UBB/ANAPC5/RPA2/PSMA7/RB1/RAD21/MNAT1/ANAPC16/PSMD12/SEM1/PSMC1/…	AG-IMP1	163	108	0.66
REACTOME_SARS_COV_2_MODULATES_HOST_TRANSLATION_MACHINERY	42	0.523314	4.139	2.93522e-11	3.95828e-10	1.64909e-10	7459	tags=86%	list=35%	signal=56%	RPS7/GEMIN2/RPS15/SNRPE/SNRPF/RPS27/RPS24/RPS26/RPS19/RPSA/SNRPD3/SNRPD1/RPS6/GEMIN4/FAU/RPS29/RPS13/RPS14/RPS4X/RPS20/RPS3/RPS23/RPS9/RPS5/SNRPD2/RPS8/RPS25/RPS16/RPS3A/RPS21/RPS28/RPS2/GEMIN8/RPS11/SMN2/SMN1/RPS27	AG-IMP1	51	37	0.73
WHITFIELD_CELL_CYCLE_S	130	0.306071	4.33128	3.16458e-11	4.25723e-10	1.77365e-10	8874	tags=72%	list=41%	signal=43%	PCLAF/RRM2/TOP2A/RAD51AP1/EXO1/BRCA1/CDCA5/UBE2T/PRIM1/SLC25A27/ADAM22/E2F8/PKMYT1/DSCC1/ESCO2/REEP1/CENPU/CDH24/ASF1B/MASTL/FANCA/RAD51/DNA2/EZH2/DNAJC6/CCDC150/CERS6/CENPM/BRIP1/CDC7/ZWINT/HELLS/DDIAS/HAUS5/CDC45/BLM/PHTF2/TYMS/TMCC1/RAD54L/RFC4/DMXL2/RRM1/H4C8/ABCA5/KIFC2/ACAP3/H4C3/ASIP/SH3GL2/CPLANE1/RAD18/CCDC14/PRIM2/TRIM45/DONSON/H1-0/TTLL7/SAP30BP/RFC2/FEN1/MBD4/INTS7/CDKN2AIP/CASP2/BIVM…	AG-IMP1	150	95	0.63
MODY_HIPPOCAMPUS_PRENATAL	42	0.521957	4.12827	3.29887e-11	4.42718e-10	1.84445e-10	8284	tags=91%	list=38%	signal=56%	MYT1/UBE2C/TOP2A/H2AC8/CCNB2/CKS2/NEUROG2/EIF4A3/RPL19/HNRNPA0/CCNG2/RPL32/EIF4A3/H1-0/PCNA/RPS27/CDK4/EFTUD2/NFYB/H2AX/RPL12/EEF1G/H2AZ2/RPL8/POLR1C/RPL37/SNRPB2/RPL13/RPL23A/RPS8/BTF3/LSM4/RPS27/CDK2AP1/DDX19A/WBP1/EIF4A3/RPL34/TP53/CDK2AP1/RPL30/RBPJ	AG-IMP1	45	42	0.93
REACTOME_CELLULAR_RESPONSE_TO_CHEMICAL_STRESS	179	-0.259012	-3.94321	4.256e-11	5.69791e-10	2.37386e-10	8685	tags=67%	list=40%	signal=40%	PSMB1/COX16/MED1/BTRC/UBXN7/CYCS/GPX3/PSMC6/PSME3/GCLC/PSMA5/PSMD1/PSMD8/FBXL17/TBL1XR1/PSMA1/NCOR1/SURF1/TGS1/CYCS/SIN3A/SIN3B/EP300/PSMD10/PSMB2/COX4I1/COX5B/STAT3/KEAP1/PSMA4/CUL3/PSMA2/CSNK2A1/SESN1/PSME4/GSTP1/HM13/PSMD6/HMOX2/LRPPRC/STAP2/SQSTM1/GSR/PSMD2/COX8A/SRXN1/NCF2/COX7C/BLVRA/UBC/CYBA/NUDT2/TXN/SCO1/NDUFA4/VCP/NCF4/COX6B1/AKT1/PSMD5/PRDX5/NLRP3/TACO1/SESN2/COX5A/COX6C/COX6A1/GCLM/PS…	AG-IMP1	194	123	0.63
TAKEDA_TARGETS_OF_NUP98_HOXA9_FUSION_8D_UP	138	-0.296689	-3.97642	4.39436e-11	5.869e-10	2.44514e-10	5212	tags=54%	list=24%	signal=41%	FHL2/AMMECR1/GPR18/CNKSR3/LXN/IFI44L/GZMB/MYCT1/ADGRA2/HIC1/NOG/TNFAIP6/IRF7/ZNF503/TSC22D1/CCR7/OAS1/LY6E/METTL7B/PALLD/RSAD2/FGF18/CRISP3/TGM5/LGALS3BP/NR4A2/EPSTI1/REXO2/F2R/EIF2AK2/CTSG/HOXA3/TAL1/SPTA1/FOXC1/ISYNA1/DLC1/HOXA7/PRKAR2B/OAS2/RNF213/ISG15/MEF2C/RBPMS/GZMB/XAF1/FAT1/OAS1/ADRB1/USP18/IGFBP4/DHRS3/IFIH1/ALDH1A1/CHST2/HOXA5/STAT1/CAVIN2/DDX60/JCHAIN/GJA1/LTBP3/IFIT3/REN/ABCB1/DDX58/…	AG-IMP1	156	83	0.53
CROONQUIST_NRAS_VS_STROMAL_STIMULATION_DN	93	0.355778	4.16526	4.60954e-11	6.14163e-10	2.55872e-10	6743	tags=66%	list=31%	signal=46%	BASP1/DCLK1/STMN1/FOS/UBE2C/TROAP/TOX/CCNB1/KIF2C/RAD51AP1/DEPP1/CDC6/DLGAP5/FOXM1/MKI67/CENPA/CDK1/CCNA2/AURKB/TPX2/TK1/CENPE/ARHGAP11A/AURKA/IL6/RECQL4/CCNF/ACTA2/CCNB2/CDC20/EZH2/CDKN3/NASP/INPP5J/TRAIP/CDC45/MCM7/VCAN/IGFBP3/NOTCH3/PIM2/SLC20A1/FOSB/COL1A2/MCM3/FSCN1/MCM2/IER3/COL6A3/SLC25A4/PTP4A3/H2AC18/DUSP1/H2AX/SNRPA1/CKS1B/CCN2/THBS2/PPP1R15A/TPM2/TSC22D3/SMARCD3	AG-IMP1	97	62	0.64
REACTOME_DEPOSITION_OF_NEW_CENPA_CONTAINING_NUCLEOSOMES_AT_THE_CENTROMERE	47	0.493745	4.16772	4.62419e-11	6.14641e-10	2.56071e-10	7276	tags=74%	list=34%	signal=49%	H2BC5/H2AC4/H2BC14/CENPH/MIS18BP1/KNL1/CENPA/CENPU/H2AC8/CENPI/CENPS/CENPM/CENPW/CENPK/CENPN/H4C4/HJURP/H4C14/OIP5/CENPT/CENPP/H4C8/H4C3/MIS18A/H2AZ1/CENPL/CENPC/H2AC18/H2AC20/CENPO/H2AX/H2AZ2/H4C15/RUVBL1/RSF1/H4-16/H4C6/H4C2/CENPQ	AG-IMP1	73	39	0.53
SENESE_HDAC1_TARGETS_UP	414	-0.172867	-4.08222	4.82644e-11	6.39992e-10	2.66633e-10	8280	tags=54%	list=38%	signal=34%	RESF1/SEC61A1/TM4SF1/PIP5K1A/AHCTF1/ABCC9/DUSP7/TRUB1/TGFBR1/LAMB3/VEGFC/CAPRIN1/PTBP1/REEP3/SPOPL/UPP1/EPRS1/MOSPD1/MEAK7/COPA/NPAS2/UTP23/DNAJB14/STIP1/DCP2/SCYL2/ZNF655/ODAPH/RRN3/DNAJB9/PXN/USP32/ATP13A3/POMGNT1/AKT1S1/PIK3C2A/TFAM/USP16/ITGA2/ESYT2/IL7R/TMED2/PTBP3/TAF9B/GLRX/ARHGAP5/ATP11B/GART/PSME4/LPXN/NFKBIA/HECTD1/NSMAF/KPNA4/SSR3/SQSTM1/PLEKHB2/MLX/TRIM8/USP10/GSR/PLEKHM1/CNOT1/CYTH3/…	AG-IMP1	451	233	0.52
BRUINS_UVC_RESPONSE_VIA_TP53_GROUP_B	524	-0.155971	-4.11694	5.15393e-11	6.81792e-10	2.84048e-10	8926	tags=59%	list=41%	signal=36%	TCL1A/TES/UCN3/VN1R5/VN1R5/VN1R5/VN1R5/VN1R5/VN1R5/VN1R5/VN1R5/VN1R5/VN1R5/VN1R5/VN1R5/VN1R5/VN1R5/VN1R5/VN1R5/VN1R5/VN1R5/VN1R5/VN1R5/VN1R5/VN1R5/VN1R5/VN1R5/VN1R5/VN1R5/VN1R5/VN1R5/VN1R5/VN1R5/VN1R5/VN1R5/VN1R5/VN1R5/VN1R5/VN1R5/VN1R5/VN1R5/VN1R5/VN1R5/VN1R5/VN1R5/VN1R5/VN1R5/VN1R5/VN1R5/VN1R5/FNBP1/NFYC/TSPAN17/PLK3/LATS1/THAP7/TRAF3IP2/SFMBT1/CHPF2/HSPB11/GGCT/SP6/DEPDC7/C1GALT1C1/FGFBP3/ITPK…	AG-IMP1	554	358	0.65
PHONG_TNF_RESPONSE_NOT_VIA_P38	329	-0.190709	-3.99991	5.2021e-11	6.86529e-10	2.86021e-10	7428	tags=53%	list=34%	signal=35%	IER5/MDFI/ANKLE2/TUBD1/HSPB8/EMP1/SMOX/UVRAG/ITGA2/RHOBTB3/PTBP3/PHF11/GPRC5C/MAP2K1/LPXN/DNAJC10/NFKBIA/TRAPPC4/PLXNA1/IRF2/RIPK2/SLC30A1/PLAUR/EFNA1/SERTAD2/CUL4B/MED20/CREB3/GEM/IFNGR1/RELB/HSP90B1/SEL1L/B4GALT5/CDCP1/HSPA1B/HSPA1A/SBNO2/NR2C1/HYOU1/EFHD2/NAB1/RAC2/APBA3/MANF/RFX5/TANK/MEGF9/SLC25A22/CYP1A1/ICAM1/NBN/BSDC1/PHLDA2/ADGRA3/ETS2/HSD17B2/MYH9/CD47/FSTL3/BHLHE40/TNFAIP2/SRGN/LAT/EGF…	AG-IMP1	341	182	0.53
REACTOME_REGULATION_OF_EXPRESSION_OF_SLITS_AND_ROBOS	149	0.27882	4.14209	5.2817e-11	6.95383e-10	2.8971e-10	8509	tags=68%	list=39%	signal=42%	ISL1/LHX4/SLIT2/MSI1/RPL3L/ROBO2/RNPS1/EIF4A3/CASC3/RPL31/RPS7/RPL19/RPL22L1/RPL32/EIF4A3/GSPT2/RPS15/RPL3/RPL38/RPL35/RPS27/RPL27/RPL18A/UBA52/RPS24/RBX1/RPL23/RPL26/RPL36A/RBM8A/RPS26/LDB1/RPL35/RPL12/RPS19/RPL29/RPSA/RPL8/PSMD3/RPL36A/RPS6/FAU/RPS29/RPL10A/RPS13/PSMC5/RPL37A/RPL15/RPS14/RPL4/RPS4X/PSMB3/RPL27A/UBB/RPS20/RPL14/RPL37/PSMA7/RPS3/RPS23/RPS9/RPS5/RPL13/RPL28/ZSWIM8/RPL7/MAGOHB/RPL2…	AG-IMP1	172	107	0.62
LINDGREN_BLADDER_CANCER_CLUSTER_3_DN	211	-0.232682	-3.86021	5.40007e-11	7.09286e-10	2.95502e-10	8428	tags=62%	list=39%	signal=38%	CLK3/DAB2IP/CHCHD5/ARHGEF40/SEPTIN9/LPCAT2/THSD4/TRIP12/LAMB3/IKBKB/IGBP1/MED28/NPAS2/RNF44/MAN2C1/FHIP2B/ZNF655/THAP4/PXN/OSGEP/OXA1L/ITGA2/JAG1/PIGB/AP1G2/SPRY2/HMG20A/HEATR1/EXT1/CASP1/CUL4B/ZSWIM6/ATXN1/TMEM216/LDOC1/DGKA/CDIP1/CPT1B/ABLIM1/NDST2/PI4KB/PML/CNN2/CYP24A1/PTPRE/SNX19/RFX5/PRXL2A/STX3/NLRP1/ABCD4/CBR4/ABCC4/PRDX5/FGFR3/AGR2/ICAM2/CDK7/SH3PXD2A/EXTL3/SNAI2/AKAP13/EPB41L2/RMND5A/PT…	AG-IMP1	226	134	0.59
SABATES_COLORECTAL_ADENOMA_DN	270	-0.212303	-4.0236	5.69801e-11	7.46655e-10	3.11071e-10	3983	tags=39%	list=18%	signal=33%	TRAF3IP3/IGF1/KNG1/CPB1/PLP1/CES2/ANPEP/TMEM140/NCF1/PAG1/PKIB/CPM/XPNPEP2/TMEM200A/NEXMIF/PLAC9/TP53INP2/NR5A2/DPP10/VSTM2A/MCOLN2/IL6R/MST1/ARHGAP15/DHRS11/LGALS2/F13A1/CTSG/CXCL13/SLC51A/SYNE3/CA7/CCL19/CD37/JAM2/AOC3/FAM107A/TNS1/USP2/LAMA1/CCDC80/CHP2/CA2/MEOX2/HSD3B2/PTN/SIT1/CLU/OSR1/SLC4A4/CES2/CYP3A4/TMEM255A/C7/FXYD1/SORBS2/LRRK2/SIGLEC1/ECRG4/SFRP1/COLEC12/RERG/SLC25A34/SLC6A19/SLC26A2…	AG-IMP1	300	115	0.38
KEGG_CITRATE_CYCLE_TCA_CYCLE	30	-0.604801	-4.06909	5.90506e-11	7.71964e-10	3.21615e-10	5671	tags=87%	list=26%	signal=64%	MDH1/DLST/CS/SDHD/IDH2/SDHC/DLAT/CS/DLD/SUCLG1/IDH3B/PDHB/IDH3G/IDH3A/FH/PDHA1/SDHB/ACO2/ACLY/SUCLA2/OGDH/SDHA/IDH1/ACO1/SUCLG2/PC/PCK1	AG-IMP1	31	27	0.87
REACTOME_MITOCHONDRIAL_TRANSLATION	94	-0.354835	-4.04763	6.09271e-11	7.94626e-10	3.31057e-10	8678	tags=76%	list=40%	signal=45%	MRPL54/MRPL51/MTIF2/MRRF/MRPL57/MRPS2/MRPL21/MRPL42/MRPS17/MRPS18B/MRPS31/MRPL2/MRPL40/MRPL41/MRPS7/MRPL35/MRPS18C/MRPS16/MRPL18/ERAL1/MRPL46/MRPL47/MRPL52/MRPS10/GADD45GIP1/OXA1L/MRPL50/MRPS35/MTFMT/MTRF1L/MRPL20/MRPL44/DAP3/MRPL9/MRPS15/MRPL3/MRPL24/MRPL13/MRPL14/MTIF3/MRPS25/MRPL39/MRPS30/MRPS34/MRPS12/MRPS21/MRPS14/MRPS9/MRPL1/PTCD3/MRPL17/MRPL32/MRPS28/MRPL10/MRPL22/MRPL49/MRPL37/MRPL36/AURK…	AG-IMP1	96	71	0.74
REACTOME_RESPONSE_TO_ELEVATED_PLATELET_CYTOSOLIC_CA2	127	-0.302986	-3.97918	6.11577e-11	7.95767e-10	3.31532e-10	5740	tags=61%	list=27%	signal=45%	F5/PHACTR2/PECAM1/PDGFA/ORM1/ORM2/CDC37L1/TGFB1/PSAP/MANF/QSOX1/STX4/ABCC4/ORM2/ORM1/VEGFB/TIMP1/APOOL/CYB5R1/BRPF3/SRGN/ACTN4/AHSG/SERPINA1/SERPINA1/SERPINA3/IGF1/IGF2/KNG1/FGB/PFN1/SERPING1/VCL/SOD1/SELENOP/ALDOA/APLP2/ALDOA/FAM3C/SERPINA3/LGALS3BP/LAMP2/RARRES2/TEX264/SERPINA3/F13A1/VEGFA/SPARC/STXBP3/LHFPL2/STXBP2/PDGFB/SERPINF2/TLN1/HGF/ITIH3/CLU/APOA1/PROS1/SERPINA3/ANXA5/TIMP3/F8/ECM1/CTSW…	AG-IMP1	132	90	0.68
WP_FATTY_ACID_BETAOXIDATION	34	-0.578562	-4.05436	6.31912e-11	8.20304e-10	3.41755e-10	4673	tags=79%	list=22%	signal=62%	GK/DLD/ACSL5/ACAT1/GCDH/CRAT/GPD2/ACADVL/ACSS2/CPT1A/SLC25A20/HADHA/ACADS/DECR1/ECHS1/ACSL1/HADHB/ECI1/PNPLA2/ACADL/CPT2/ACSL4/LPL/ACADM/HADH/LIPE/LIPF	AG-IMP1	34	27	0.79
MCLACHLAN_DENTAL_CARIES_UP	212	-0.236577	-3.9363	6.98359e-11	9.04449e-10	3.76811e-10	5582	tags=52%	list=26%	signal=39%	PECAM1/ORM1/IFI30/ACP5/FYB1/NCF4/LRCH4/RAC2/C5AR1/LCP1/CTSS/CYP1A1/ORM1/HCLS1/ICAM1/EVI2A/CCR1/TIMP1/PLAC8/IL13RA1/MCL1/GZMB/IL10RA/SLC46A3/RAB31/SLA/SRGN/CCL8/SFRP4/SOD2/MS4A6A/BLNK/ARHGDIB/FCGR2A/FCGR2B/MNDA/RNASE1/ANGPTL2/SERPINA1/SERPINA1/SERPINA3/STAB1/CFI/ANPEP/CD44/TNFAIP6/CSF1R/NAMPT/MNDA/FKBP11/MRC1/CHST15/TNFRSF1B/CYTIP/TNFAIP8/CTSB/ALOX5AP/LY96/SERPINA3/CRYBG1/MS4A4A/CD209/CD209/ARPC1B…	AG-IMP1	265	134	0.51
REACTOME_COMPLEMENT_CASCADE	50	-0.481018	-4.07146	7.34927e-11	9.49594e-10	3.95619e-10	5183	tags=73%	list=24%	signal=55%	C5AR1/CR1/C6/COLEC10/C8G/F2/CFI/SERPING1/CD81/C1S/CPN2/ELANE/CPN1/C8B/C1R/C1S/MASP1/C1R/C5/CD59/CLU/PROS1/C8A/C7/CD59/C4BPA/CFB/C2/C4A/C4B/MBL2/CR2/CD19/CFHR2/CFHR1/CRP/C3/C9/CPB2/CFD	AG-IMP1	115	40	0.35
YOSHIMURA_MAPK8_TARGETS_UP	1200	0.102172	4.01557	7.36694e-11	9.49669e-10	3.9565e-10	4040	tags=30%	list=19%	signal=26%	SERPINA1/SERPINA1/HPD/TTPA/SERPINA3/TANGO2/VSNL1/IGF1/TEF/HSPB1/UBE3A/IGF2/FGB/CPB1/TNC/ESR2/EGFL7/TBXAS1/CES2/NDUFS8/NUDT6/MAG/ETNK2/KCNA6/MAP3K1/HYAL3/GPX4/ETS1/ACOT2/ST3GAL3/SOD1/SPR/PPARD/GPX7/TEX261/P2RY6/NDST1/ZNF429/ITGB4/PKIB/ZNF429/SELENOP/WDPCP/HLA-E/AKAP1/ACAA1/FGF10/ZNF429/CA6/MYO5B/SLC34A1/CYP17A1/NR5A2/ALOX5AP/DPYS/KLKB1/KLRB1/HLA-E/CLEC11A/PRLR/NOTCH1/SOX17/PFKFB3/KLK1/SERPINA3/GYS…	AG-IMP1	1276	424	0.33
HELLER_HDAC_TARGETS_SILENCED_BY_METHYLATION_UP	409	0.173496	4.01654	7.69386e-11	9.89516e-10	4.12251e-10	4453	tags=35%	list=21%	signal=29%	EGR4/NTS/CCNA1/NEFL/SSX1/SSX2/SSX3/TUBB2B/SSX2/SSX1/SSX3/PRPH/PYY/TUBB3/SSX1/SSX2/SSX3/MAGEC1/MAGEA4/MAGEA11/TUBB4A/CSTA/NCAN/CSTA/CGREF1/CSTA/FOS/KIF5C/SERPINB5/ARG2/TOP2A/TROAP/BEX4/FKBP1B/CSTA/NCAM1/SLC16A3/DLGAP5/L1CAM/CNTNAP2/CD24/TUBA1A/RTN2/TUBB2A/KIF4A/TFAP2C/SYN1/SH3GL3/CAMTA1/JAG2/SYT11/ALPG/ALPP/SYT1/SNAP25/APLP1/MARCKSL1/PGF/MAGEB2/H2AC8/SSX1/SSX2/SSX3/FN1/TSPAN13/ANKRD6/AREG/ATP1B1/S…	AG-IMP1	462	170	0.37
TAKEDA_TARGETS_OF_NUP98_HOXA9_FUSION_3D_UP	156	-0.268231	-3.86638	7.95095e-11	1.02022e-09	4.25043e-10	4215	tags=47%	list=20%	signal=38%	KLF5/HELZ2/PTPN13/PHACTR4/STAT2/IRF7/SERPING1/BAMBI/PTGS1/ZNF503/INPP4B/OAS1/LY6E/RSAD2/FGF18/PLA2G4A/CRISP3/CXCL10/PARP12/SAMD9L/BMP2K/LGALS3BP/ERG/IRF9/EPSTI1/SP110/EIF2AK2/CTSG/HOXA3/DTX3L/NFAT5/PARP9/PTPRD/MVP/CAV1/HOXA7/PARP10/S100A10/NKAIN2/OAS2/RNF213/ISG15/QPRT/RBPMS/XAF1/OAS1/ADRB1/USP18/IGFBP4/IFIH1/ALDH1A1/HOXA5/STAT1/ST6GALNAC1/DDX60/JCHAIN/PARP14/BST2/CRISP2/TXK/FREM1/IFIT3/REN/DDX58…	AG-IMP1	183	77	0.42
MOOTHA_VOXPHOS	85	-0.365277	-3.93066	8.09209e-11	1.03594e-09	4.31591e-10	8399	tags=76%	list=39%	signal=47%	NDUFA2/CYCS/NDUFS6/SURF1/CYCS/NDUFA8/NDUFS7/COX4I1/COX5B/ATP5F1D/NDUFB1/NDUFC2/COX7A2/UQCRH/NDUFA7/ATP5MF/NDUFB3/ATP5ME/NDUFS5/ATP5PB/ATP5F1C/COX8A/COX7C/ATP5MG/NDUFA1/NDUFAB1/ATP5F1B/NDUFA9/NDUFA4/UQCRFS1/COX6B1/ATP5MC3/SDHD/NDUFA10/NDUFB6/NDUFB5/UQCRQ/NDUFB4/BCS1L/NDUFB8/NDUFA3/COX6A2/SDHC/COX5A/ATP5PF/COX6C/NDUFS3/COX6A1/UQCRC2/UQCRC1/UQCR10/COX15/NDUFC1/UQCRB/CYC1/UQCR11/GATB/NDUFS8/NDUFA6/ND…	AG-IMP1	87	66	0.76
RODRIGUES_THYROID_CARCINOMA_ANAPLASTIC_UP	654	0.13816	4.047	8.36943e-11	1.06898e-09	4.45357e-10	9088	tags=55%	list=42%	signal=33%	NFE2L3/ANKRD1/MAGEC2/MAGEA12/CREB5/TOX2/ZNF700/UBE2C/NDC80/TOP2A/CELSR3/CCNB1/HDAC9/SKA3/CENPF/RAD51AP1/MELK/SLC16A3/NUF2/ONECUT2/STIL/PNMA2/FOXM1/L1CAM/TTK/TRIM36/SLC38A1/HMMR/KNL1/MTFR2/ASPM/KIF11/CENPA/CDK1/AURKB/TPX2/CDC5L/KIF14/RACGAP1/E2F7/WDHD1/PRR11/NUSAP1/SNAP25/CENPE/DEPDC1/CENPU/SGO2/ARHGAP11A/FN1/AURKA/KIF18A/AREG/TNFSF9/SCHIP1/NEK2/WDR17/BORA/TFRC/JPT1/CEP55/SEMA3A/DBF4/GAS2L3/ATP2B1…	AG-IMP1	721	390	0.54
KUMAMOTO_RESPONSE_TO_NUTLIN_3A_DN	10	0.897928	3.49709	8.95187e-11	1.14075e-09	4.75257e-10	2212	tags=100%	list=10%	signal=90%	KIFC1/CCNB1/KIF2C/CENPF/KIFC1/KNL1/CCNA2/SPAG5/CDC20/CDKN3/CKS2	AG-IMP1	10	11	1.1
LEE_TARGETS_OF_PTCH1_AND_SUFU_DN	83	0.376916	4.1347	9.09731e-11	1.15663e-09	4.81874e-10	4118	tags=57%	list=19%	signal=46%	GRIA1/C11orf87/DCLK1/CEND1/CNIH2/PTPRR/NRXN3/CBLN1/KIF5A/NRSN1/NTM/NCAM1/RCAN2/CKMT1B/SLC8A1/NAPB/NEFH/CALB1/NRIP3/SYT1/ATP2B2/SLC1A6/C1QTNF4/ATP1B1/NDRG4/SLC32A1/KIF1A/PCSK1N/PTGDS/ELMOD1/SLC4A10/LRP8/CACNA1G/CSDC2/PRKCG/TSPAN2/SPOCK2/PREPL/SEZ6L2/VAMP2/RAB3A/HK1/TRPC3/PENK/GUCY1A1/PAK1/MAPRE2	AG-IMP1	87	47	0.54
HECKER_IFNB1_TARGETS	76	-0.377282	-3.91141	9.16172e-11	1.16216e-09	4.84177e-10	4783	tags=57%	list=22%	signal=45%	MGAM/IFI44L/GZMB/STAP1/CCL8/TNFAIP6/IRF7/SERPING1/CMTM2/TMEM140/PLSCR1/CYP4F3/OAS1/LY6E/RSAD2/MS4A4A/CXCL10/PARP12/SAMD9L/LGALS3BP/EPSTI1/EIF2AK2/DTX3L/PARP9/MMP25/CD163/OAS2/ISG15/CMTM5/GZMB/XAF1/ZBP1/OAS1/RTP4/STAT1/CLU/PROS1/DDX60/SIGLEC1/G0S2/IFIT3/DHX58/KCNJ15/MS4A4A/DDX58/HERC6/MS4A4A/IFIT3/PLSCR1/IFI44/KLRD1/FFAR2/CMTM2/FCER1A	AG-IMP1	95	54	0.57
REACTOME_BRANCHED_CHAIN_AMINO_ACID_CATABOLISM	21	-0.699679	-3.91362	9.39375e-11	1.18888e-09	4.95309e-10	4442	tags=90%	list=21%	signal=72%	PPM1K/DLD/ACAT1/HSD17B10/AUH/BCKDK/MCCC2/HIBCH/BCKDHB/BCKDHA/HIBADH/IVD/ECHS1/DBT/MCCC1/ACAD8/ALDH6A1/ACADSB/BCAT2	AG-IMP1	21	19	0.9
REACTOME_G2_M_CHECKPOINTS	146	0.279961	4.10433	9.42431e-11	1.19003e-09	4.95791e-10	9077	tags=68%	list=42%	signal=40%	H2BC5/CDC25C/H2BC14/CCNB1/EXO1/CDC6/BRCA1/MCM10/CLSPN/CDK1/PKMYT1/BARD1/ORC1/GTSE1/DBF4/CCNB2/DNA2/RMI2/BRIP1/CDC7/CHEK1/MCM5/H4C4/H4C14/CDC45/BLM/RHNO1/MCM7/ORC6/RFC4/RFC5/H4C8/MCM6/NSD2/RFC3/H4C3/TP53BP1/RPA3/MCM3/CDC25A/MCM2/MDC1/RFC2/UBA52/YWHAQ/H2AX/MCM4/PSMD3/RNF8/RNF8/PSMC5/YWHAE/YWHAH/PSMB3/UBB/H4C15/RPA2/PSMA7/RAD1/PSMD12/SEM1/PSMC1/MCM8/PSMB6/RAD9A/PSMC4/RAD9B/H4-16/H4C6/H4C2/KAT5/PSMD1…	AG-IMP1	167	103	0.62
FINETTI_BREAST_CANCER_KINOME_RED	15	0.79975	3.74896	9.50864e-11	1.19796e-09	4.99093e-10	4334	tags=100%	list=20%	signal=80%	MELK/TTK/PBK/PLK1/CDK1/BUB1/AURKB/AURKA/NEK2/MASTL/CDC7/CHEK1/PLK4/VRK1/SRPK1	AG-IMP1	16	15	0.94
VILLANUEVA_LIVER_CANCER_KRT19_DN	59	-0.429804	-3.90629	9.83494e-11	1.23627e-09	5.15052e-10	4285	tags=60%	list=20%	signal=48%	REEP5/DDT/NR1I2/MCEE/APOA5/RMDN3/UQCR11/ACY1/SOD1/MAGIX/GADD45A/PNPO/LRP1/HSD17B10/HNF4A/METTL7B/PDK2/PINK1/CRAT/MPDZ/ABCA6/POR/METTL7A/ACYP2/HIBADH/ALPL/IVD/C4BPA/CPT2/ALDH1B1/GLYAT/RETSAT/FABP4/RGN/ABCB11/ACY3/C9/CDHR5	AG-IMP1	63	38	0.6
TAKEDA_TARGETS_OF_NUP98_HOXA9_FUSION_10D_UP	167	-0.262895	-3.9057	1.08323e-10	1.35857e-09	5.66005e-10	4223	tags=46%	list=20%	signal=37%	GALNT12/CD38/RETREG1/CFI/ZNF521/TNFAIP6/IRF7/ZNF503/INPP4B/GATM/OAS1/TMEM200A/LY6E/LILRA5/HMGCS1/MCOLN2/METTL7B/PALLD/RSAD2/FGF18/CXCL10/TGM5/SAMD9L/LGALS3BP/NR4A2/EPSTI1/SP110/LGALS2/EIF2AK2/HOXA3/CAV1/DLC1/HOXA7/HPGD/PRKAR2B/OAS2/ISG15/LSP1/RBPMS/XAF1/OAS1/IL15/ADRB1/RTP4/USP18/DHRS3/IFIH1/ALDH1A1/HOXA5/STAT1/GNAI1/LILRA5/TMEM255A/DDX60/JCHAIN/TIMP3/IFIT3/REN/TFDP2/DDX58/DMD/SCN4B/TMEM45A/FCER2…	AG-IMP1	194	84	0.43
WP_FOLATE_METABOLISM	62	-0.418856	-3.8757	1.09995e-10	1.37642e-09	5.73444e-10	7000	tags=72%	list=32%	signal=49%	FLAD1/MTHFS/GART/TNF/MTHFR/MPO/MTHFS/INSR/MAT1A/SLC19A1/ICAM1/MTHFD1/SOD2/MTR/CBS/SERPINA3/F2/PLAT/FGB/LDLR/GPX4/RELA/SOD1/NFKB1/FOLR3/FOLR2/SERPINA3/CSF1/IL2/SERPINA3/RFK/SLC46A1/SHMT1/NFKB2/GPX1/ABCA1/IFNG/FOLR1/APOA1/SERPINA3/IZUMO1R/SAA4/SERPINA3/CAT/PLG/SCARB1/SOD3/ALB/FGG/CTH/CRP/APOB/SERPINA3	AG-IMP1	69	53	0.77
WP_ADIPOGENESIS	130	-0.297791	-3.91371	1.27327e-10	1.58973e-09	6.62311e-10	4404	tags=50%	list=20%	signal=40%	SFRP4/ZMPSTE24/KLF5/IRS4/RXRA/IGF1/CISD1/STAT2/NAMPT/PPARD/GADD45A/ID3/SOCS1/PRLR/TWIST1/CTNNB1/RBL2/NR1H3/FOXC2/EPAS1/SCD/PPARG/CYP26A1/FAS/WNT5B/FOXO1/WWTR1/STAT5A/NRIP1/MEF2C/FZD1/IL6ST/KLF15/SREBF1/PLIN2/BMP2/RORA/STAT1/STAT6/GADD45B/GDF10/GH1/MBNL1/LPL/GATA4/LPIN3/CEBPB/CEBPA/NR2F1/SMAD3/PTGIS/SLC2A4/PNPLA3/AGT/WNT10B/LIPE/AGPAT2/PPARA/FRZB/PLIN1/LEP/UCP1/ADIPOQ/CFD/PCK1/RETN	AG-IMP1	131	66	0.5
RUTELLA_RESPONSE_TO_CSF2RB_AND_IL4_UP	324	-0.190262	-3.9395	1.3098e-10	1.63167e-09	6.79784e-10	8080	tags=57%	list=37%	signal=36%	APOE/NDRG1/CD84/RGL1/ATP6V1C1/N4BP1/MRPL35/DAPP1/YIPF6/TNIP2/MAP3K14/DUOX1/EIF2S1/NRP1/IER5/APOO/CD63/GPR137B/TRADD/CCSER2/LITAF/EED/JAG1/RAB3GAP1/TMEM184C/SCD/EMILIN1/UFSP2/PLXNA1/EIF2B3/SQSTM1/PSMG1/EMC2/CRYZ/FASTKD1/IL1R1/CXCR4/CREG1/EEF1AKMT3/CD86/NCOA3/SGPL1/CD80/ATP6V0E1/NECTIN2/SLAMF1/LTBP2/ZDHHC18/CCL17/LYPD3/TXN/B4GALT5/SLC3A2/ELOA/MDH1/DPAGT1/NPC1/CELF2/TMEM131L/ACP5/DUSP5/HOMER2/ATP6V1…	AG-IMP1	341	191	0.56
KRIGE_RESPONSE_TO_TOSEDOSTAT_6HR_DN	862	-0.118429	-3.93581	1.31327e-10	1.63234e-09	6.80063e-10	8639	tags=51%	list=40%	signal=32%	COX16/ARMC10/GAR1/TPP2/AHSA1/FKBP4/CHI3L1/SENP3/EHD1/GNPNAT1/LTV1/TSR1/TMEM97/FGD3/LYRM2/PAK1IP1/ERCC2/ZNHIT2/NUP35/DEPDC7/TMEM68/TMED4/ERGIC1/MPI/TTLL12/ZFP36L2/FGFBP3/EMC8/ESF1/CALR/GRWD1/MRPL57/PSME3/PES1/LBHD1/TNFAIP8L2/MRPL21/ARHGEF40/BTBD7/MICAL2/MRPS17/PRR5/ISCA1/SIVA1/LPCAT2/IFITM2/TMEM150C/WDR45/APBB2/PSMA5/LYAR/DBR1/TMEM116/DCUN1D5/ARL5A/SUMO1/DDX18/DDX31/YBX3/AQR/AGPS/MRPL41/NUB1/NAA25…	AG-IMP1	947	466	0.49
WP_TYPE_I_INTERFERON_INDUCTION_AND_SIGNALING_DURING_SARSCOV2_INFECTION	31	-0.574836	-3.9092	1.38025e-10	1.71176e-09	7.13151e-10	5714	tags=76%	list=26%	signal=56%	IFNAR1/TLR7/TLR4/TREML4/TRAF6/TYK2/TLR2/TLR9/STAT2/IRF7/JAK1/OAS1/MYD88/IRF3/IRF9/EIF2AK2/IKBKE/ACE2/MAVS/TLR6/IFNAR2/OAS2/IRAK4/OAS1/IFIH1/STAT1/TLR3/DDX58	AG-IMP1	31	28	0.9
WP_AMINO_ACID_METABOLISM	90	-0.356158	-3.92865	1.44822e-10	1.79205e-09	7.46603e-10	7229	tags=70%	list=33%	signal=47%	TPO/MARS2/CPS1/PKM/GSR/TPH1/FAH/HAL/MDH1/DLST/CS/GOT1/HMGCL/GCLM/MPST/CS/DLD/CBS/SUCLG1/FTCD/ADH5/GLUD1/ACAA1/FH/PDHX/PDHA1/AUH/ACO2/OAT/EHHADH/HIBCH/ALDH7A1/ACLY/AOC3/OGDH/HDC/HIBADH/SDHA/ASS1/GSS/MMUT/GLUL/ALDH1A1/IDH1/MCCC1/ACSS1/SDS/GPT2/ACAA1/ADH4/ACADM/HMGCS2/PDK4/HADH/HNMT/BHMT/TAT/TDO2/CTH/ALDH1A1/OTC/PC/BHMT/ADH1C/ADH7/PCK1	AG-IMP1	91	66	0.73
REACTOME_MITOCHONDRIAL_FATTY_ACID_BETA_OXIDATION_OF_SATURATED_FATTY_ACIDS	10	-0.892273	-3.43166	1.46751e-10	1.81188e-09	7.54866e-10	2335	tags=100%	list=11%	signal=89%	ACADVL/HADHA/ACADS/ECHS1/HADHB/ACADL/ACADM/HADH/ACSM3	AG-IMP1	11	9	0.82
GOZGIT_ESR1_TARGETS_DN	674	-0.129739	-3.76775	1.64589e-10	2.02762e-09	8.44744e-10	5518	tags=40%	list=26%	signal=31%	SPART/NMD3/BAG3/SMIM14/SLC9A7/APOL1/CREM/UTRN/LEPR/PMEPA1/NAB1/ENPP1/CXCL16/PATJ/CAPN9/NUDT16/TMEM219/IFITM10/HOXC6/NF2/TSPAN15/DYNLT3/PDK3/CCPG1/CTSS/CTHRC1/CYP1A1/MID2/SECTM1/MCOLN3/AGR2/SH3BGRL/LILRB3/CSTA/TMEM106C/RGS22/MYO1B/SIDT1/TIMP1/LGALS8/BCL6/ABAT/IFI44L/PCSK6/MBOAT1/CDKN2B/PLLP/SLC46A3/RUBCNL/SYNPO2/PPM1K/TOM1L2/VDR/SFXN2/GLMP/MITF/SCNN1A/RNF144B/APOL1/ARL15/PTPN13/RNASE1/NUP210L/SERP…	AG-IMP1	784	292	0.37
REACTOME_HOMOLOGY_DIRECTED_REPAIR	114	0.316997	4.17371	1.66974e-10	2.05245e-09	8.55088e-10	8719	tags=70%	list=40%	signal=42%	CCNA1/H2BC5/H2BC14/RAD51AP1/EXO1/BRCA1/CLSPN/CCNA2/POLQ/BARD1/GEN1/POLE/RAD51/DNA2/RMI2/POLE2/BRIP1/CHEK1/EME1/H4C4/RAD51C/H4C14/TIMELESS/BLM/RHNO1/RFC4/POLD1/RFC5/H4C8/NSD2/RFC3/H4C3/TP53BP1/RAD51B/RPA3/PALB2/SIRT6/BRCA2/MDC1/RAD52/RFC2/PCNA/FEN1/POLD4/UBA52/SLX4/RTEL1/H2AX/ERCC1/TIPIN/RNF8/RNF8/XRCC1/UBB/H4C15/RPA2/UBE2I/LIG3/RAD1/SEM1/RAD9A/RAD9B/H4-16/H4C6/H4C2/XRCC2/KAT5/TOPBP1/BRCC3/RAD51D/…	AG-IMP1	138	83	0.6
REACTOME_DOPAMINE_NEUROTRANSMITTER_RELEASE_CYCLE	23	0.662747	3.90836	1.78661e-10	2.19126e-09	9.12922e-10	4479	tags=87%	list=21%	signal=69%	RIMS1/LIN7A/CPLX1/SLC18A2/PPFIA2/PPFIA3/APBA1/SYN1/SYN2/SYT1/SNAP25/STXBP1/TSPOAP1/VAMP2/STX1A/LIN7B/RAB3A/UNC13B/CASK/PPFIA4	AG-IMP1	23	20	0.87
FARMER_BREAST_CANCER_CLUSTER_1	35	-0.53368	-3.85094	1.93297e-10	2.36555e-09	9.85533e-10	5151	tags=71%	list=24%	signal=54%	GPR18/TNFRSF17/IFI44L/IL10RA/SH2D1A/CCR5/CD38/GMFG/FKBP11/OAS1/CYTIP/RSAD2/CD3D/CD8A/OAS2/ISG15/POU2AF1/XAF1/GZMA/OAS1/ITK/MZB1/JCHAIN/IFIT3/CD2/GIMAP4/HERC6/CCR2/IFIT3/IFI44	AG-IMP1	48	30	0.62
SHEPARD_CRASH_AND_BURN_MUTANT_DN	182	0.246343	3.98614	2.00909e-10	2.4533e-09	1.02209e-09	2792	tags=37%	list=13%	signal=33%	ADARB2/SOX11/POU3F2/HES5/POU3F3/NMRK2/ELAVL4/IRX1/ST8SIA2/SOX3/BIRC5/CCNB1/NEIL3/KIF2C/MELK/DPYSL3/DLGAP5/FOXM1/PTPRO/NELL2/CDCA3/POU3F1/TTK/MKI67/SHCBP1/KNL1/ASPM/KIF11/CDK1/AURKB/TPX2/INSM1/MDK/TK1/KIF14/RACGAP1/PIF1/MYCL/PRR11/FBXO5/TACC3/NOVA2/PRC1/CDCA2/PARPBP/KIF23/HMGA1/TOX3/PTPRN/CHD5/BORA/OTP/MASTL/GTSE1/GPSM1/CEP55/CCNB2/CDC20/CKAP2/RASGEF1A/ECT2/CKS2/ASCL1/HEY1/OIP5/PLK4/ANLN/ZP2	AG-IMP1	191	68	0.36
SHEN_SMARCA2_TARGETS_UP	416	-0.164611	-3.91961	2.0283e-10	2.47133e-09	1.0296e-09	8709	tags=56%	list=40%	signal=34%	ATMIN/NFU1/ORC4/SETX/DDX46/NFYC/PHF3/TASOR2/RPRD1A/VPS45/TLK1/U2SURP/CETN3/ZFC3H1/COMMD10/METTL5/STAU1/PSMC6/STAG1/SLC30A5/PRPF38B/TRAPPC11/MLH1/ISCA1/SNX5/PSMG2/KTN1/SUMO1/RAB2A/TRAK2/MACF1/TRIP12/MED7/ABI1/NCOR1/STX7/SRP9/TRMT11/SON/COPS2/PURA/ARMT1/PRKRA/UPF2/ANKRD17/RAB40B/UBL3/KRIT1/DCP2/HIPK1/RNF114/SRSF10/RAB4A/HAT1/DCAF6/FMR1/ZFAND6/LSM14A/UBE2G1/CUL2/TMEM14A/SHOC2/UBA3/WDR61/SMAD4/ANKHD1…	AG-IMP1	428	239	0.56
MOOTHA_FFA_OXYDATION	23	-0.658044	-3.87079	2.14464e-10	2.60654e-09	1.08594e-09	3643	tags=83%	list=17%	signal=69%	ACAT1/HSD17B10/CRAT/ACADVL/CPT1A/AMACR/HADHA/ACADS/DECR1/ECHS1/ACSL1/HADHB/ECI1/ACADSB/ACADL/CPT2/ACAA2/ACADM/HADH	AG-IMP1	23	19	0.83
WP_FATTY_ACID_BIOSYNTHESIS	22	-0.66341	-3.78099	2.14866e-10	2.60654e-09	1.08594e-09	2384	tags=78%	list=11%	signal=70%	SCD/PECR/MECR/ACLY/ACSS2/ECH1/ACACA/FASN/DECR1/ECHS1/ACSL1/ECHDC1/ACSL4/ACAA2/ECHDC3/HADH/ACACB/PC	AG-IMP1	22	18	0.82
FARMER_BREAST_CANCER_APOCRINE_VS_LUMINAL	312	-0.195247	-3.96884	2.28016e-10	2.76004e-09	1.14989e-09	4843	tags=44%	list=22%	signal=34%	IDH2/PGRMC1/PNP/SSR1/TNFSF4/HSD17B2/PCSK6/CSGALNACT1/SWAP70/TSPAN8/EGFR/BLNK/RNF141/ADAM9/ATP7A/OPN3/REEP5/RAB38/CTBS/TBL1X/PKP2/PIK3CB/AKR1A1/NAAA/RNF11/DAP/NAMPT/BAG1/STK39/TRPS1/ETFB/CHST15/CSTB/MTUS1/PER3/S100A13/ALDH1A3/APLP2/OPTN/ALCAM/HMGCS1/MAP3K5/CRYBG1/ANXA9/PDZD2/FABP7/MARCHF3/SERHL2/IGF1R/MKNK2/PLCL1/CROT/CYB5A/SEPHS2/BNIP3/ALDH3B2/RIOX2/HSD17B4/MYO10/MSMO1/SGMS1/GREB1/MANSC1/HGD/EIF2…	AG-IMP1	327	145	0.44
WP_COMPLEMENT_SYSTEM	91	-0.346652	-3.86034	2.57256e-10	3.10721e-09	1.29452e-09	7730	tags=71%	list=36%	signal=46%	CD93/GNA15/C5AR2/LAMB1/ITGA2/C1QBP/PRKACA/PLAUR/C3AR1/GNAI3/ITGB2/GNAI2/SELPLG/TXN/SELE/C5AR1/CR1/LRP2/ICAM1/ICAM2/C6/TLR2/WAS/F11/CFI/FGB/SERPING1/VSIG4/C1S/KLKB1/ELANE/CPN1/F10/F13A1/SELL/CLEC4M/IBSP/C1S/MASP1/F12/C5/CD59/APOA1/PROS1/C8A/C7/CD59/SFTPA1/SFTPA2/C4BPA/CFB/C2/C4A/MBL2/DCN/FCER2/CR2/CD19/CFHR2/PLG/ALB/APCS/FGG/CRP/C3/C9/CLEC4M/ADIPOQ/CFD	AG-IMP1	96	69	0.72
KINSEY_TARGETS_OF_EWSR1_FLII_FUSION_DN	311	-0.192393	-3.90344	2.68372e-10	3.23444e-09	1.34753e-09	7151	tags=53%	list=33%	signal=36%	TNRC6B/DPP7/GRN/PLEKHJ1/WIPI2/FAT3/TMEM184C/MEF2D/RNF150/PID1/FBXL20/DR1/COL5A1/SLC40A1/EFNA1/RILPL2/GNS/AP5Z1/GEM/POSTN/DOK5/SLC35C2/ANGPT1/PARVA/LDOC1/LMO7/NPC2/LRRFIP1/CYP20A1/PPP1R9A/UBE2H/PSAP/TSHZ1/DLX1/DAPL1/G6PC3/QSOX1/C1orf54/VGLL4/SULF2/TMEM129/HBP1/NLRP1/SECISBP2L/KLHL41/MSRB2/DOK4/FAM214B/TMEM150A/ABAT/CSRNP1/IL13RA1/IGFBP7/CDON/YIPF2/MSH3/NBL1/BCL9L/SLC20A2/ATG2A/CST3/CARD6/TP53INP1/…	AG-IMP1	337	172	0.51
ASGHARZADEH_NEUROBLASTOMA_POOR_SURVIVAL_DN	36	0.53826	3.93253	2.81111e-10	3.38063e-09	1.40844e-09	7587	tags=89%	list=35%	signal=58%	APBA2/HRK/GFRA3/GPR85/PLPPR3/ADCY1/ST8SIA2/HAP1/SCN3A/SCN3B/TMOD2/CAMTA1/SPTBN4/SDK1/FAXC/CACNA1G/SMARCE1/SOX4/FOXP1/HIVEP3/PGM2L1/BTBD3/ST7/H2AZ2/CILK1/NTRK1/TADA2A/CHD3/FUBP1/WDR33/GATAD2B/CNR1	AG-IMP1	43	32	0.74
CREIGHTON_ENDOCRINE_THERAPY_RESISTANCE_2	410	0.16735	3.86809	2.83775e-10	3.40531e-09	1.41872e-09	9038	tags=55%	list=42%	signal=33%	TMEM232/EFCAB6/MELTF/CCDC40/DNAH7/FOXN4/DRC1/FOXJ1/CFAP46/LY6H/CFAP221/CDK5R1/MAP6/STIL/DNAH11/RAB9B/DDX25/RAB15/E2F7/MYCL/RHEBL1/FAM163A/TAFA2/REEP1/JAZF1/TEKT1/NETO2/SLC4A8/ZFAND4/WDR49/NEK2/TMEM121/TTC29/TUB/PNMA1/FSD1L/APOLD1/LRP2BP/AK9/RFX3/P4HTM/TPPP3/CEP112/DZANK1/MLF1/SHANK2/TOGARAM2/NPHP4/DENND6B/DNAH6/CFAP20DC/KIAA1549/MDM1/FANK1/GON7/PASK/RNF182/GLIPR2/EFHB/USP13/EML6/RSPH9/DNAJC27/SRG…	AG-IMP1	470	240	0.51
REACTOME_HEMOSTASIS	570	-0.143674	-3.91812	2.86028e-10	3.42493e-09	1.42689e-09	11133	tags=60%	list=52%	signal=30%	IFNA5/IFNA6/IFNA2/IFNA10/IFNA16/IFNA14/IFNA21/IFNA7/IFNA13/IFNA8/IFNA1/IFNA17/IFNA4/IFNA7/IFNA21/IFNA10/IFNA17/IFNA1/IFNA14/IFNA5/IFNA4/IFNA16/IFNA2/IFNA8/IFNA13/IFNA6/IFNA4/IFNA21/IFNA2/IFNA5/IFNA14/IFNA10/IFNA7/IFNA17/IFNA16/IFNA13/IFNA1/IFNA8/IFNA6/IFNA10/IFNA7/IFNA13/IFNA6/IFNA1/IFNA2/IFNA5/IFNA4/IFNA14/IFNA21/IFNA17/IFNA16/IFNA8/IFNA17/IFNA16/IFNA4/IFNA14/IFNA1/IFNA5/IFNA6/IFNA13/IFNA21/IFNA…	AG-IMP1	678	475	0.7
REACTOME_CITRIC_ACID_CYCLE_TCA_CYCLE	22	-0.659891	-3.76093	2.91996e-10	3.48888e-09	1.45353e-09	5394	tags=91%	list=25%	signal=69%	FAHD1/DLST/CS/SDHD/IDH2/SDHC/CS/DLD/ME3/SUCLG1/IDH3B/IDH3G/IDH3A/FH/SDHB/ACO2/NNT/SUCLA2/OGDH/SDHA/SUCLG2	AG-IMP1	22	21	0.95
REACTOME_SIGNALING_BY_RHO_GTPASES_MIRO_GTPASES_AND_RHOBTB3	676	0.133211	3.98702	3.13891e-10	3.74244e-09	1.55917e-09	9092	tags=52%	list=42%	signal=31%	SLITRK3/TUBB2B/H2BC5/PAK5/H2AC4/BASP1/TUBB3/ARHGAP40/CDC25C/TUBB4A/H2BC14/ACTC1/STMN2/NDC80/SKA1/KIF5A/ARHGAP33/H3C7/BIRC5/KIF2C/CENPF/CENPH/PLEKHG4/SPC25/KNTC1/DEPDC1B/NUF2/SLITRK5/IQGAP3/KNL1/RAB9B/TUBA1A/CENPA/PLK1/TUBB2A/BUB1/AURKB/DLG4/KIF14/RACGAP1/CIT/EVL/SGO1/NSL1/SPC24/PAK3/CENPE/CENPU/RHOV/H2AC8/SEMA4F/SGO2/PRC1/ARHGAP11B/ARHGAP11A/SRGAP1/KIF18A/CDCA8/KALRN/DOCK3/TFRC/ARHGEF39/FRS3/KLC1…	AG-IMP1	721	374	0.52
NUYTTEN_NIPP1_TARGETS_UP	683	-0.130646	-3.84606	3.19151e-10	3.79701e-09	1.58191e-09	8773	tags=54%	list=41%	signal=33%	ZNF419/ZNF480/ZNF419/ZNF480/TMX3/KDM4C/SCCPDH/ARFGEF1/DMAC1/CNIH4/TGDS/EGR2/GAR1/IARS1/KCNJ8/LHFPL6/SPATS2L/PI4K2B/ZGPAT/JUN/CFAP251/NIN/MPP7/ZNF695/PITPNB/KAT14/MAEA/BTBD7/IFITM1/RWDD2A/ABCC9/DCUN1D5/CHURC1/N4BP2L2/LRRC40/LAMB3/COMMD8/VEGFC/GATAD1/VPS13B/GATD1/EPHA3/TRIP11/PDP1/CEP290/CCDC117/ARL6IP1/SPTSSA/BBS10/RPN2/OSTC/ACOT2/PNPT1/NDUFA12/ENDOD1/ANKRD46/EIF2S1/SEH1L/CHCHD3/MTRF1/UBR1/TEC/TM2…	AG-IMP1	768	399	0.52
MARTENS_BOUND_BY_PML_RARA_FUSION	427	-0.16324	-3.95335	3.49679e-10	4.15132e-09	1.72952e-09	8729	tags=57%	list=40%	signal=35%	FNBP1/KLHL24/IRF2BP2/FLNB/CPNE9/DNAJB12/NFE2/CDK9/PGLS/ARID3B/NOSIP/HCK/RAB37/DDIT4/ZBTB3/TM9SF4/SPI1/UBE2R2/GFOD1/DUSP28/IFITM3/NDRG1/SH2B1/ST3GAL2/WDR81/SH3BGRL3/SIK1/UPP1/CCDC174/UBL3/AK1/CUTA/PXN/CIAO2A/YTHDF2/ARHGAP30/CSK/ELL/SNX20/VASP/CYTH4/RASA3/CDH23/SPTBN1/MEF2D/DEF6/PPCDC/LAPTM5/PKM/MTRF1L/TMEM115/HDAC4/SQSTM1/PIWIL4/PITPNM2/FRAT1/GRK6/CUX1/RTF2/IQSEC1/TARBP1/MRPL24/PTPN6/TRIP4/FERMT3/…	AG-IMP1	456	251	0.55
FISCHER_DIRECT_P53_TARGETS_META_ANALYSIS	295	-0.194147	-3.85794	3.70473e-10	4.3888e-09	1.82846e-09	8013	tags=56%	list=37%	signal=36%	RGL1/RAP2B/TRUB1/WDR81/SRA1/ZNF219/MGRN1/MFGE8/AEN/TGS1/CYFIP2/CLCA2/BRMS1L/HSPA4L/DNAI3/IER5/MCC/EDN2/TRIAP1/XPC/ACER2/STAT3/NADSYN1/RAB1A/SNX2/KLHL12/CLP1/SESN1/NTPCR/LPXN/RCBTB1/TIGAR/PHLDA3/RIN1/PDE4C/SLC30A1/ASCC3/PPFIBP1/SMAD5/FBXO22/MON2/KCTD1/PRKAB1/MRPL39/NDUFAF8/EPM2AIP1/PRKD2/PTEN/SOCS4/PTP4A1/DGKA/AKAP9/CDIP1/FLRT2/OBSL1/F5/PML/POLR2H/PLXNB2/TM7SF3/ITGA3/HEXIM1/SULF2/RPS27L/UQCC1/PRRG…	AG-IMP1	311	170	0.55
MILI_PSEUDOPODIA_CHEMOTAXIS_DN	415	-0.166841	-3.96269	3.79163e-10	4.48219e-09	1.86737e-09	8766	tags=58%	list=41%	signal=35%	ZNF562/ZNF562/CHKA/FLNB/SLC44A2/RPN1/THRAP3/LGMN/CHPF2/BTG1/SUN2/C1GALT1C1/FIBP/SLC4A7/SEC61A1/WWP2/ABCA2/RPAP1/NAGK/HTT/PPP1R10/ADNP2/SLC2A10/PPIL2/USP7/POFUT2/ATRN/RAB5B/SON/RPN2/HSPA5/PIK3IP1/FBLN2/KRIT1/B4GAT1/ITGB1/PLA2G7/NRP1/TMEM43/PTPRA/TM2D3/FAM171A1/MMP14/PFKL/SYVN1/GRN/TYW1B/SCD/DIAPH1/ABHD12/EMILIN1/TMEM33/AXL/EIF2AK3/TOR1B/SLC30A6/COLGALT1/COL5A1/GMPR2/CLCN4/SLC35F6/AQP1/ESYT1/CUX1/M…	AG-IMP1	426	247	0.58
KEGG_CYTOKINE_CYTOKINE_RECEPTOR_INTERACTION	240	-0.216913	-3.88134	4.07931e-10	4.81203e-09	2.00478e-09	11133	tags=68%	list=52%	signal=33%	IFNA5/IFNA6/IFNA2/IFNA10/IFNA16/IFNA14/IFNA21/IFNA7/IFNA13/IFNA8/IFNA1/IFNA17/IFNA4/IFNA7/IFNA21/IFNA10/IFNA17/IFNA1/IFNA14/IFNA5/IFNA4/IFNA16/IFNA2/IFNA8/IFNA13/IFNA6/IFNA4/IFNA21/IFNA2/IFNA5/IFNA14/IFNA10/IFNA7/IFNA17/IFNA16/IFNA13/IFNA1/IFNA8/IFNA6/IFNA10/IFNA7/IFNA13/IFNA6/IFNA1/IFNA2/IFNA5/IFNA4/IFNA14/IFNA21/IFNA17/IFNA16/IFNA8/IFNA17/IFNA16/IFNA4/IFNA14/IFNA1/IFNA5/IFNA6/IFNA13/IFNA21/IFNA…	AG-IMP1	265	311	1.17
GAVIN_FOXP3_TARGETS_CLUSTER_T4	93	-0.338299	-3.85159	4.11915e-10	4.84873e-09	2.02007e-09	8280	tags=72%	list=38%	signal=44%	RESF1/DRG1/PSMD8/RPN2/ARF1/ANKRD17/CD48/ODC1/HIPK1/ENDOD1/ITGB1/NRP1/SLC30A7/P2RX7/CTLA4/XBP1/TIMM10/SMU1/MTHFS/PLEKHB2/IKZF2/TMEM65/STAT4/OTULIN/MTHFS/STX11/SH3BGRL/SC5D/SNX14/SEMA4A/LARP1B/LRIG1/ADSS2/BMPR2/CALHM6/DENND5A/CD38/SOCS2/CD44/ETFBKMT/GPX4/PLSCR1/SH3BP5/GLUD1/SYNGR2/ITGAE/IGF1R/STON1/NOD1/TIAM1/CYFIP1/NT5E/CAPG/AHNAK/NRIP1/MYC/RNH1/GPRIN3/ITGAV/SMPDL3A/RORA/ITGA6/NIBAN1/WLS/IL2RB/PLS…	AG-IMP1	97	69	0.71
REACTOME_CELLULAR_RESPONSES_TO_STIMULI	717	0.12646	3.91054	4.5153e-10	5.30381e-09	2.20967e-09	9101	tags=54%	list=42%	signal=32%	CCNA1/TUBB2B/H2BC5/H2AC4/TUBB3/RLN1/TUBB4A/H2BC14/GPX2/SNCB/FOS/UBE2C/H3C7/EGLN3/MAPK10/TUBA1A/TUBB2A/CCNA2/CAMK2A/H2AC8/IL6/HMGA1/CAMK2B/ATP6V1E2/ATF3/NUP210/TUBA3C/TUBA3D/CCNE2/EZH2/CDKN1B/RPL3L/RPS6KA2/H3-3B/CBX2/H3C2/IL1A/CCNE1/H4C4/E2F2/CDKN1A/TNFRSF21/H4C14/TNIK/SKP2/PHC1/MAPK11/ASNS/LMNB1/PLA2G4B/CDKN2D/ATP6V1B2/RRAGB/TNRC6C/ACD/SLC7A11/ATP6V0D2/AKT3/H4C8/CREB3L3/MAP2K7/H4C3/NUP58/ATP6V1G3…	AG-IMP1	812	399	0.49
BROWNE_INTERFERON_RESPONSIVE_GENES	57	-0.423702	-3.77537	4.53957e-10	5.32106e-09	2.21686e-09	6405	tags=70%	list=30%	signal=49%	CASP1/THEMIS2/ZBTB20/IFI35/PML/IFI30/UBE2L6/STX11/SAMHD1/IFI44L/CCL8/RBCK1/IRF7/PLSCR1/TRIM14/OAS1/MYD88/RSAD2/PDZD2/CXCL10/NMI/TRIM21/SP110/EIF2AK2/BAZ1A/PSMB8/TAP1/TDRD7/OAS2/LMO2/ISG15/IL15RA/PSMB9/XAF1/OAS1/IL15/STAT1/TLR3/BST2/TNFSF10/IFIT3/GBP2/IFIT3/PLSCR1/IFI44/GBP2	AG-IMP1	67	46	0.69
MIYAGAWA_TARGETS_OF_EWSR1_ETS_FUSIONS_UP	250	-0.209166	-3.80926	4.61304e-10	5.3958e-09	2.24799e-09	7291	tags=56%	list=34%	signal=37%	GPR137B/P2RX7/ECSCR/AP4B1/NID1/JAG1/EMP2/AP4B1/FAT3/PHOSPHO1/SPTBN1/GSTM1/CMPK2/MAP7D3/DPF3/TCF12/IMPA2/CUL4B/ZSWIM6/CHMP1B/ITGB2/SIRPA/TMEM164/SLC17A7/ITGAM/SH2B3/NGFR/NEURL1B/ADCY4/ZC3H12C/PHKA1/GLG1/YPEL5/PLCD3/EFHD2/ETV6/P2RX4/UBE2L6/USP6NL/ICAM1/ICAM2/SEMA3F/LGALS8/HSD17B2/AKAP13/RUBCNL/CSPG5/MRPS22/ARHGDIB/SIRPA/OPN3/ERFE/OAF/PTPN13/KDSR/SULT1A2/IL1RAP/EPHB2/FUCA1/CPPED1/CRYAB/ROCK2/HHIP/CA…	AG-IMP1	265	152	0.57
DUTERTRE_ESTRADIOL_RESPONSE_24HR_DN	491	-0.153319	-3.9526	4.62627e-10	5.39991e-09	2.24971e-09	8284	tags=54%	list=38%	signal=34%	NPHP3/SLC4A7/SFMBT2/TM4SF1/NTN4/PRR5/BOK/UNC13D/LPCAT2/PPP2R5B/RWDD2A/ANXA3/RGL1/GSAP/TFAP2A/CCDC186/EXOC6B/ABCC3/RHOC/RIPOR3/PDP1/MOSPD1/KCNJ3/NPAS2/RNF19A/FAM110B/PIK3IP1/MAP3K14/IER5/FBXO32/MAP3K8/XRN1/LAMB1/EPB41L5/MYADM/ARHGAP5/STAM2/UBLCP1/ITSN2/FERMT2/PHLDA3/EXT1/SQSTM1/CCNDBP1/TP63/SEC62/PPP3CC/PNRC1/UBA5/IL1R1/MYO1E/EVI5/EFNA1/CAB39/NCF2/SH3BGRL2/CREB3L2/PPP1R15B/ACVR1/LMO7/TMEM65/PHF20L…	AG-IMP1	504	273	0.54
CHICAS_RB1_TARGETS_GROWING	229	0.218268	3.92734	4.99868e-10	5.82236e-09	2.42571e-09	4010	tags=40%	list=19%	signal=33%	RUNX1T1/RNF138/PCLAF/NRXN3/LIN7A/TOP2A/CA12/TOX/STMN3/CCNB1/CENPF/RAD51AP1/CENPH/DPYSL3/UHRF1/FOXM1/ALDH1L2/TTK/IQGAP3/HMMR/KNL1/ASPM/PRIM1/CENPA/KIF4A/BUB1/CCNA2/TPX2/KIF14/NUSAP1/CNTN3/DEPDC1/SLIT2/SGO2/KIF20A/NCAPG2/RGS4/CDCA8/NEK2/VAT1L/GTSE1/PCDH7/GAS2L3/CCNB2/CCNE2/PGAP1/CDC20/RBMS3/GINS1/EZH2/CERS6/CDKN3/LSAMP/POLE2/NASP/ELOVL2/FABP5/NRGN/CDC7/CENPK/SMC2/FBLN1/SGO2/HELLS/GMNN/EGR1/TIMELESS…	AG-IMP1	242	93	0.38
GOBERT_OLIGODENDROCYTE_DIFFERENTIATION_DN	1048	0.105624	3.90446	5.04025e-10	5.8585e-09	2.44076e-09	9055	tags=51%	list=42%	signal=31%	APBA2/UGT8/H2BC5/DSCAM/SEC14L3/DLK2/TUBB3/DCLK1/NCAM2/HMX2/TUBB4A/PCDHB4/COL9A1/TTBK1/NCAN/ELAVL3/NFASC/CNIH2/ST8SIA1/IGLON5/FOS/MLLT11/ANK3/TMC7/TMEFF1/HDAC9/RCOR2/NRCAM/MAP6/RAD54B/BMERB1/DPYSL3/GAREM2/CADM2/KIRREL3/BRCA1/PHYHIPL/APBA1/BRSK1/MEX3B/BTBD17/SLC25A27/CLIP3/RTN2/C1QL3/VWA5A/SCN8A/DDX25/RUNDC3A/E2F8/ZNF365/DNER/SRPK3/SYT11/SV2A/DUSP15/PLPPR5/TMEM108/SYT1/PPP2R2B/PAK3/TAFA2/REEP1/GRIA…	AG-IMP1	1088	550	0.51
REACTOME_TELOMERE_MAINTENANCE	88	0.347441	3.94865	5.27456e-10	6.11805e-09	2.5489e-09	8719	tags=69%	list=40%	signal=41%	CCNA1/H2BC5/H2AC4/H2BC14/PRIM1/CCNA2/DSCC1/PIF1/H2AC8/LIG1/DNA2/CHTF18/H3-3B/H4C4/H4C14/BLM/RFC4/ACD/POLD1/TEN1/RFC5/H4C8/RFC3/H4C3/H2AZ1/RPA3/PRIM2/POLR2D/RFC2/PCNA/FEN1/POLD4/H2AC18/H2AC20/RTEL1/CTC1/H2AX/POLR2I/RUVBL2/H2AZ2/WRAP53/H3-3A/TERF2/H4C15/RPA2/POLR2F/POLR2J/TERF1/STN1/SHQ1/POT1/RUVBL1/CHTF8/POLR2C/H4-16/H4C6/H4C2/TINF2/RPA1/POLD2/DAXX/POLA2/POLR2K/POLR2A/TERF2IP/H3-4	AG-IMP1	113	66	0.58
PYEON_CANCER_HEAD_AND_NECK_VS_CERVICAL_UP	174	0.25024	3.98267	5.62578e-10	6.51184e-09	2.71296e-09	8163	tags=61%	list=38%	signal=38%	RIMKLB/CENPF/RAD51AP1/UHRF1/KNTC1/NUF2/KIF15/KNL1/CDK1/HOXA10/E2F8/DTL/E2F7/WDHD1/CENPU/BARD1/NEK2/GEN1/NUP210/CENPI/GAS2L3/CCNE2/ELF3/HOXA9/GINS1/EZH2/CCDC150/RASEF/CXADR/NASP/CCDC18/BRIP1/FNBP1L/CDC7/CENPK/HELLS/SYCP2/LMNB1/CXADR/HOXD10/HNRNPA1/WDR76/PMAIP1/TMCC1/CDCA7/LNPK/RFC5/C2CD5/ABCA5/SS18L1/PSIP1/MIS18A/KRT19/MCM3/MEIS1/MTF2/CCDC14/DONSON/ZNF532/CASK/SYNJ1/MECOM/KCTD3/PRPF39/CCHCR1/ATP8B…	AG-IMP1	194	110	0.57
MARTORIATI_MDM4_TARGETS_NEUROEPITHELIUM_DN	156	0.257307	3.84973	6.36727e-10	7.3548e-09	3.06415e-09	3213	tags=40%	list=15%	signal=35%	IGFBPL1/NHLH2/TBR1/REM2/DCX/ELAVL2/CACNG4/SHOX2/NEUROD1/ZCCHC18/BRSK2/ELAVL4/NCAN/ELAVL3/STMN2/MYT1/APC2/RTN1/FOS/INA/STMN3/CDK5R1/HDAC9/MAP2/JAKMIP2/PRMT8/DMRTA2/MAPK10/MYB/UNCX/SOGA3/NAP1L2/CADM4/ZCCHC18/GDAP1/C14orf132/SYT11/NSG1/TSPYL4/BRINP1/PKIA/SCG5/NOL4/PPP1R17/RGS4/ADGRG1/HAND2/RSPO2/PCDH9/SCG3/RUFY3/KCNA5/RNF182/BCL11A/ASCL1/FMN2/ATAT1/SLC4A5/FSTL5/SPAST/RND2/SCRN1/SATB1/TAL2	AG-IMP1	163	64	0.39
ODONNELL_TARGETS_OF_MYC_AND_TFRC_DN	43	0.47746	3.80992	6.38438e-10	7.35926e-09	3.06601e-09	6790	tags=77%	list=31%	signal=53%	TOP2A/BIRC5/CCNB1/CENPF/MYBL2/SPC25/CDC6/DEPDC1B/FOXM1/CDK1/CCNA2/AURKB/DEPDC1/ARHGAP11A/AURKA/TFRC/DBF4/CDC20/ERCC6L/DNA2/POLE2/LIN28B/HELLS/PLK4/CHAF1A/NSD2/KBTBD8/BRCA2/FUS/CKS1B/TMEM107/RANBP1/RAD1/FAM72C	AG-IMP1	47	34	0.72
ENK_UV_RESPONSE_EPIDERMIS_DN	491	-0.152252	-3.92511	6.4923e-10	7.46816e-09	3.11138e-09	7652	tags=50%	list=35%	signal=33%	DCP1A/RAB40B/GNA15/RNF19A/TESK1/ODC1/UBL3/PTPRA/LSS/ASAH1/TBK1/CUTA/HSPB8/MAP3K8/EMP1/PMP22/CMC4/STX8/UVRAG/ITGA2/LEMD3/ADAP2/ENTPD7/EMP2/PTBP3/S100A4/CH25H/GLRX/UNC119/RAB5A/DDX10/TPD52/PWP2/CTNNBIP1/SPRY2/TIGAR/PRKCH/EIF2AK3/FKBP8/EXT1/OXSR1/KPNA4/ATF6/PNRC1/PLAUR/IMPA2/PIGA/SMAD7/DGCR6/PNP/RAB22A/PLD1/NEO1/CD207/EIF2D/POSTN/HEBP1/MRPS30/NECTIN2/NEBL/PRDM2/MBTPS1/LZTFL1/CDC5L/LRRFIP1/IRF6/B4GAL…	AG-IMP1	512	261	0.51
REACTOME_RECRUITMENT_OF_NUMA_TO_MITOTIC_CENTROSOMES	91	0.338178	3.92006	6.88859e-10	7.90765e-09	3.29448e-09	9097	tags=75%	list=42%	signal=44%	TUBB2B/TUBB3/TUBB4A/TUBA1A/PLK1/CDK1/TUBB2A/TUBB/TUBG2/NEK2/TUBA3C/TUBA3D/HAUS5/CCP110/PLK4/HAUS8/CLASP1/TUBG1/ODF2/TUBA1B/CKAP5/HSP90AA1/DCTN1/CSNK1E/DYNC1H1/MZT2B/MZT2A/TUBGCP2/OFD1/SSNA1/DYNLL1/DCTN2/DYNC1I2/CEP70/ALMS1/MZT1/YWHAE/CEP72/MAPRE1/CSNK1D/HAUS6/PCM1/TUBA4A/SFI1/CEP135/CEP152/CEP43/NME7/CEP192/HAUS3/CEP250/ACTR1A/CEP57/PPP2R1A/PAFAH1B1/DCTN3/TUBGCP6/SDCCAG8/CEP41/PCNT/CEP78/HAUS1/HA…	AG-IMP1	95	69	0.73
BOSCO_INTERFERON_INDUCED_ANTIVIRAL_MODULE	65	-0.39623	-3.78564	6.95873e-10	7.95528e-09	3.31433e-09	6417	tags=71%	list=30%	signal=50%	SLC25A28/PANK2/AVPR2/CD80/PTPN2/IFI35/PML/CYP24A1/APOL1/ARAP2/GOLGA4/IFI44L/TMEM106A/LAT/MS4A6A/APOL1/P2RY14/STAT2/APOL1/MYO1G/IRF7/MOV10/RSAD2/PARP12/CD274/SAMD9L/NOD1/SLAMF7/EPSTI1/EIF2AK2/APOL1/SDC3/MS4A6A/TDRD7/SLC39A8/TMEM176A/ST3GAL5/OAS2/RIN2/XAF1/APOL1/ZBP1/IFIH1/DDX60/TNFSF10/IFIT3/GBP4/DHX58/TNIP3/APOL1/APOL1/GBP4/IFIT3/TTYH2/IFI44/APOL6	AG-IMP1	78	56	0.72
WP_TCA_CYCLE_AND_DEFICIENCY_OF_PYRUVATE_DEHYDROGENASE_COMPLEX_PDHC	16	-0.73784	-3.59796	6.95439e-10	7.95528e-09	3.31433e-09	5671	tags=100%	list=26%	signal=74%	DLST/CS/DLAT/CS/DLD/IDH3A/FH/PDHA1/ACLY/OGDH/SDHA/IDH1/ACO1/SUCLG2/PC/PCK1	AG-IMP1	16	16	1
CREIGHTON_ENDOCRINE_THERAPY_RESISTANCE_5	459	-0.151022	-3.78545	7.43998e-10	8.488e-09	3.53626e-09	8002	tags=52%	list=37%	signal=33%	RAB2A/CAP1/HCAR3/FAM110C/RICTOR/VPS13B/IKBKB/ARF4/ORMDL1/RIPOR3/PDP1/STRN3/LOXL1/RNF19A/ZDHHC4/LSS/RASL11B/ASAH1/EMP1/PMP22/FAM20C/AP1G1/RAB1A/THOC2/PALM3/USP16/LITAF/MTA3/BET1L/NAXD/PROM2/PSMD6/OSBPL2/PRKCH/PHLDA3/ERBB4/IKZF2/GOLGA7/VMP1/WASHC5/IL1R1/IQSEC1/RNF103/CAB39/NATD1/RAB22A/GORASP1/ZBTB20/NEBL/WIPI1/PHF20L1/PDXK/ARHGEF37/SEL1L/RAB11A/NDFIP1/INPP5A/MTMR12/FAM219B/TMEM131L/TMEM87B/SMIM14/…	AG-IMP1	493	245	0.5
WP_VEGFAVEGFR2_SIGNALING_PATHWAY	410	-0.164227	-3.87084	7.62071e-10	8.67637e-09	3.61474e-09	8684	tags=56%	list=40%	signal=34%	FLNB/CAPN2/ARPC5L/EIF4G2/CHAC1/TRAF3IP2/JUN/FRS2/RAB37/HDAC1/CYCS/SCUBE2/CALR/FARSB/MICAL2/PIK3R2/SLC25A25/MAPK12/CBL/NDRG1/S1PR1/RICTOR/ARF4/SIAH2/CRK/SH3BGRL3/PIK3R1/PPP1CA/RHOC/CYCS/PRKRA/EPRS1/PTK2B/CRIP2/MAP2K2/STIP1/VPS39/RAB4A/ITGB1/IER5/ARF6/MAPK14/MAPK1/TNFRSF25/STAT3/MMP14/DNAJB9/PXN/TPCN2/NFATC2/EIF4E/CSK/AKT1S1/TFAM/GIGYF2/RAC1/BMX/JAG1/NEXN/FOXO3/RAB5A/MAP2K1/SRF/ALDOA/VAV2/NFKBIA/SM…	AG-IMP1	431	241	0.56
REACTOME_METABOLISM_OF_CARBOHYDRATES	282	-0.197782	-3.83765	7.98633e-10	9.07404e-09	3.78042e-09	8646	tags=60%	list=40%	signal=36%	NUP50/B3GALT6/MDH2/RAE1/PGLS/CHPF2/NUP35/SLC35B2/NUP188/UST/HS3ST6/XYLT2/RANBP2/GALE/ST3GAL2/FBP2/PCK2/MAN2C1/NUP98/B4GAT1/SEH1L/EPM2A/ALDOC/RPIA/HK3/PRPS2/IDUA/B3GAT3/FUT11/PFKL/PFKFB2/GALK1/PHKA2/PYGB/ALDOA/PKM/ADPGK/PPP2R1B/EXT1/PRKACA/GLB1L/PGM1/GLB1/GNS/SLC25A11/UBC/ST6GALNAC6/PHKG1/GCKR/PKLR/DERA/CEMIP/B4GALT5/GYG1/NDST2/MDH1/PRPS1/PHKA1/EXT2/G6PC3/BGN/FUT10/CSGALNACT2/HYAL2/SLC37A4/HPSE/MA…	AG-IMP1	293	176	0.6
LI_ADIPOGENESIS_BY_ACTIVATED_PPARG	18	-0.707203	-3.65378	9.18718e-10	1.04171e-08	4.33998e-09	2736	tags=84%	list=13%	signal=74%	NR1H3/GPD2/SCD/PPARG/AOC3/FASN/ACSL1/ADRB3/CEBPA/FABP4/AGT/LIPE/PC/ADIPOQ/CFD/RETN	AG-IMP1	18	16	0.89
HUANG_GATA2_TARGETS_UP	147	-0.265939	-3.72048	9.4359e-10	1.06774e-08	4.44839e-09	8860	tags=65%	list=41%	signal=38%	UBL5/UBL5/FCGR2A/FCGR2B/CCL15/ADSS1/CLEC4E/GABARAP/BTG1/SPI1/TNFAIP8L2/SH3KBP1/ABTB1/IFITM1/NDRG1/TGFBR1/SH3BGRL3/CD93/PSENEN/KLK1/MYL12B/BLOC1S1/RNF130/SAMSN1/LPXN/TAPT1/SQSTM1/FES/FUT8/PLEC/ATP6V0E1/SELPLG/LAT2/MPO/GYG1/YPEL5/RIN3/GAB1/C1orf54/HBP1/CCPG1/RHOG/CCL15/PRDX5/EVI2A/PLAC8/CD47/RAB31/COX6A1/SRGN/PIK3CG/FCGR2A/FCGR2B/CST3/P2RY14/RAB38/TP53INP1/GMFG/IRAK3/DAP/CD44/NDUFA6/ADGRG3/IL16/HLA…	AG-IMP1	152	112	0.74
WP_VITAMIN_B12_METABOLISM	43	-0.471063	-3.74495	1.01596e-09	1.14496e-08	4.77013e-09	5978	tags=72%	list=28%	signal=52%	MTHFR/CUBN/MPO/INSR/LRP2/MAT1A/ICAM1/MMAB/SOD2/MTR/MCEE/CBS/SERPINA3/F2/PLAT/LDLR/RELA/SOD1/NFKB1/SERPINA3/SERPINA3/NFKB2/TCN2/ABCA1/IFNG/MMUT/APOA1/SERPINA3/SAA4/SERPINA3/PLG/SCARB1/SOD3/ALB/CTH/CRP/APOB/SERPINA3	AG-IMP1	51	38	0.75
BIOCARTA_INTRINSIC_PATHWAY	21	-0.663191	-3.70952	1.01444e-09	1.14496e-08	4.77013e-09	4201	tags=86%	list=19%	signal=70%	F11/F2/KNG1/FGB/SERPING1/COL4A3/KLKB1/SERPINC1/F10/F2R/F12/PROS1/F8/COL4A5/COL4A6/COL4A4/F9/FGG/KNG1	AG-IMP1	23	19	0.83
BLANCO_MELO_COVID19_SARS_COV_2_INFECTION_A594_ACE2_EXPRESSING_CELLS_RUXOLITINIB_UP	363	0.170566	3.76145	1.02157e-09	1.14896e-08	4.78677e-09	9045	tags=56%	list=42%	signal=33%	HOXC10/ARHGAP40/CAVIN4/CREB5/SLCO5A1/NPTX1/CNIH2/FOS/RPS6KL1/MKRN3/ESRRB/CDK5R1/DIRAS1/HDAC9/EFNA3/GPR3/CENPA/PLK1/POU2F2/ICAM5/TAF7L/ARL14/PHF21B/TEX29/TIGD3/ATP6V1FNB/MUC6/FGF12/ATF3/TNFRSF9/LRP2BP/GAS2L3/PTBP2/BACH2/COL2A1/GRHL1/CDKN1B/ZNF821/KCNN1/KLHL3/GOLGA7B/IL1A/DCHS1/TMCC2/CCDC116/OVGP1/DNAJC27/TBX4/NPC1L1/IL20RB/EGR1/SPOCK2/SLC6A12/MXD3/ADM/DNAH2/MAFF/KLK14/VAMP2/TAF7L/CRY1/DRD1/FOSL1/L…	AG-IMP1	485	227	0.47
SCHAEFFER_PROSTATE_DEVELOPMENT_48HR_DN	401	0.162251	3.7333	1.10428e-09	1.23947e-08	5.16387e-09	4529	tags=37%	list=21%	signal=30%	GAD2/CNTNAP4/GABRB2/TCERG1L/KRT17/GRIA1/KIF26B/ADAMTS19/KRT75/GABRA1/CSTA/CREB5/RUNX1T1/LMO3/CSTA/RIMKLA/ZMAT4/CSTA/RXFP1/AKAP5/WNT7A/LRFN2/CSTA/TMEM132C/CHSY3/EGLN3/RTN4R/SLC16A3/ONECUT2/CRACD/MYB/HS3ST4/MEX3B/PCDH20/CHST9/BCAT1/PTHLH/ZNF536/CNTN1/EMILIN3/NETO1/PCDH10/SLC1A6/ADGRA1/CENPE/SLIT2/SYT13/PHACTR1/SRGAP1/DCC/DACH2/ANKRD6/SLITRK1/CRABP1/FAM171B/KCNA4/RAB3B/EPHA5/BMP3/WASF1/COL8A1/GAS2L3…	AG-IMP1	410	154	0.38
MASSARWEH_TAMOXIFEN_RESISTANCE_UP	541	-0.142076	-3.81447	1.20739e-09	1.35247e-08	5.63465e-09	6267	tags=43%	list=29%	signal=31%	RNF103/CAB39/YIPF5/PLD1/SNX13/DEGS1/SGPL1/SLC12A5/P2RY2/CREB3L2/GADD45G/NEBL/ACVR1/CDC14B/WIPI1/PDXK/LYPD3/ARHGEF37/IFT57/SPTY2D1/PDXDC1/INPP5A/MTMR12/RNF10/TMEM39A/FAM219B/PRPS1/TMEM131L/TMEM87B/SMIM14/CDC37L1/GAB1/WDR26/UTRN/DLX1/TRAM2/ORMDL3/RAB11FIP5/HEXIM1/SASH1/LRRC1/TM9SF3/UQCC1/TMTC3/TMCO3/CCPG1/TADA2B/MID2/ARAP2/LACTB/SH3BGRL/NUDT4/IDH2/MYO1B/MMAA/EYA2/PIP4K2C/TMEM59/ASPH/BCL6/IL13RA1/L3…	AG-IMP1	582	240	0.41
TARTE_PLASMA_CELL_VS_B_LYMPHOCYTE_UP	75	-0.360893	-3.71485	1.2195e-09	1.36329e-08	5.67974e-09	8642	tags=73%	list=40%	signal=44%	RPN1/HAGH/KDELR1/KDELR2/DUSP7/ARF4/NOMO1/RPN2/HSPA5/SPCS2/PYGB/CANX/AARS1/AGA/EMC2/SLC7A1/FUT8/ALG3/PDXK/SELPLG/HSP90B1/YIF1A/SEL1L/PDIA6/HYOU1/TRAM2/PLOD1/MANF/PPIB/PDIA5/TNFRSF17/ICAM2/SPN/SSR1/SRGN/PRKCI/TM9SF2/TRAM1/CD38/STT3A/GGCX/SEC61B/PDK1/HDLBP/LMAN2/IL6R/FGL2/CAV1/CD27/IL15RA/ANG/ITGA6/MAN1A1/ELL2/CXCR3/CCR2/GAS6/IRF4	AG-IMP1	81	58	0.72
FOSTER_TOLERANT_MACROPHAGE_DN	401	-0.16186	-3.77127	1.25569e-09	1.40093e-08	5.83653e-09	8575	tags=57%	list=40%	signal=35%	TASOR2/NOC4L/KAT6A/TRAF3IP2/NR3C1/MPP7/SETDB2/TMEM171/SERPINA3/SLC4A7/OLR1/SECTM1/RANBP2/RHOH/KTN1/RFFL/DENND1B/ARL4A/N4BP1/ARF4/PHC2/ASB13/CENPJ/UPP1/DCP1A/GNA15/ODC1/DCP2/ENDOD1/TRIM26/HMGN3/FMR1/IL4I1/ZUP1/MAP3K8/MINPP1/STAT3/JDP2/XRN1/TUT7/ZC3H7A/ARMC8/ADAP2/VCPIP1/MYADM/CH25H/ATP11B/LHX2/MITD1/MIER3/DNAJA2/CTSC/TIPARP/IRF2/EXT1/RIPK2/ADGRL2/SLC30A1/RCN1/FAM32A/PLAUR/MARCHF5/PPFIBP1/CD86/SPSB…	AG-IMP1	413	245	0.59
HORIUCHI_WTAP_TARGETS_UP	272	-0.198709	-3.75424	1.31518e-09	1.46436e-08	6.10081e-09	7510	tags=55%	list=35%	signal=37%	ENDOD1/MYLIP/ZNF655/SMCR8/ASAH1/PMP22/SMOX/SAR1A/KLF4/IL7R/MTRES1/JAG1/TFPI2/ATP2C1/APOL1/ZNF678/COL5A1/SLC40A1/CASP1/IL1R1/CREG1/TSPAN31/RAB22A/TMEM127/COA7/FBXO22/VLDLR/SEL1L/ENTPD1/SELE/FLT1/SLC25A51/OSMR/ACP5/APOL1/TPP1/CXCL16/DUSP5/NUDT16/VPS41/ARHGAP26/LRRC1/MID2/ICAM1/KDM2A/RIT1/PTPRM/TMEM45A/GDF3/CYB5R1/PITPNM3/ZSCAN29/PLLP/PCTP/EDNRB/SOD2/GLMP/TRIM16/C2CD2/OPN3/APOL1/LETMD1/ACSL5/RECK/CF…	AG-IMP1	309	165	0.53
LE_EGR2_TARGETS_DN	104	-0.314328	-3.77165	1.35403e-09	1.50459e-08	6.26843e-09	3626	tags=49%	list=17%	signal=41%	FTH1/RAP1GDS1/IDI1/IL16/HMGCS1/CERS2/EPHB6/SLC25A1/MPDZ/NR4A2/MSMO1/TKT/FGL2/RNF13/SCD/MAL/FADS1/CMTM6/SEMA3B/ELOVL6/CLDN5/MGST3/FDPS/KCNK1/S100A1/ITPKB/CHST2/GNAI1/MYO1D/FGF1/SLC1A5/NRBP2/LIMCH1/AK3/RGCC/LPL/ABCB1/TLCD4/CAT/GJB1/NACC2/MPZ/THRSP/TGFA/OGN/S100B/ME1/ABCB1/EFHD1/ADIPOQ/PCK1/CA3	AG-IMP1	107	52	0.49
FARMER_BREAST_CANCER_CLUSTER_2	31	0.551574	3.7372	1.37367e-09	1.52338e-08	6.34669e-09	2037	tags=65%	list=9%	signal=59%	NDC80/MELK/RAD54B/KIF15/ASPM/KIF11/CENPA/KIF4A/BUB1/CCNA2/TPX2/NCAPG/NUSAP1/CENPE/PRC1/KIF20A/NEK2/CEP55/CCNB2/MAD2L1	AG-IMP1	33	20	0.61
REACTOME_POTASSIUM_CHANNELS	100	0.323317	3.91548	1.37756e-09	1.52464e-08	6.35195e-09	4709	tags=54%	list=22%	signal=42%	KCNK10/KCNH8/KCNV1/KCNH7/HCN1/KCNH4/KCNMB4/GNG4/GNG3/KCNJ9/GNG10/KCNQ2/GNG8/KCNC1/GABBR1/KCNK7/GABBR2/HCN4/KCNA4/KCNF1/KCNQ5/GNG2/KCNN1/KCNJ11/KCNA5/KCNC3/KCNMB3/KCNH6/KCNG2/KCNQ3/KCNC2/GNB4/GNB3/KCNMB1/KCND1/ABCC8/KCNAB2/KCNK9/KCNA2/KCND3/KCNK18/KCNQ4/KCNK13/HCN2/KCNC4/KCNH3/KCNJ12/GNB2/KCNH1/KCNG1/KCNJ16/KCNMA1/HCN3/KCNB1	AG-IMP1	103	54	0.52
DURAND_STROMA_S_UP	293	-0.188	-3.73176	1.408e-09	1.55524e-08	6.47942e-09	3733	tags=37%	list=17%	signal=31%	TGFBI/ST6GAL1/NES/LAMTOR4/CABLES1/SELENOP/PLEKHA2/INPP4B/FGF10/CTSO/CDYL2/TCF7L1/C3orf33/DHRS7/OXR1/CASTOR1/RTN4RL1/ST3GAL1/EHD3/GAS2/FABP7/LRIG3/SIX1/NFATC1/HYKK/INF2/TRIM21/DHRS7/MATN2/CALCRL/IFIT1B/DTX3L/FAT4/PALM2AKAP2/SDC3/NADK2/MN1/IFIT1B/AOC3/SLC39A8/ANGPTL4/PXMP4/PDE1A/HOXC8/PDLIM4/PODXL/IL4R/ALPL/S100A16/CTSH/FZD1/SERPINF1/PLXND1/CCDC80/IL15/LPAR4/RTP4/ARHGEF6/CA13/IVD/PLPP1/PTN/PRRG1/MO…	AG-IMP1	300	113	0.38
SU_LIVER	52	-0.43248	-3.74597	1.55798e-09	1.71748e-08	7.15537e-09	3141	tags=63%	list=15%	signal=54%	CPN2/HABP2/GPT/CPN1/RDH16/RDH16/SERPINC1/CYP4F11/GCGR/SLC25A20/FMO3/F12/CYP3A7/C8A/SLC25A13/SAA4/CYP4F11/SPP2/MBL2/SLC22A1/AFM/CFHR2/CFHR1/F9/APCS/LECT2/CYP4F11/TAT/CTH/RDH16/CRP/APOB/C9/RDH16/ITIH2/CYP1A2/APOF/RDH16/RDH16	AG-IMP1	58	39	0.67
BRUINS_UVC_RESPONSE_VIA_TP53_GROUP_A	853	-0.112703	-3.70605	1.62719e-09	1.79024e-08	7.45847e-09	6141	tags=39%	list=28%	signal=29%	SIGMAR1/ZBTB20/FADS3/TMEM106B/FETUB/PLEC/SOCS4/PRDM2/HOXD3/PTGIR/DTD2/NHSL2/MYBPH/ABCG2/PTP4A1/ANKRD33B/SEC16B/TEPP/LYPD3/CIDEB/CEMIP/EMID1/WFIKKN2/VSTM2B/YKT6/CLDN3/LAT2/ENTPD1/PTPN5/KLC4/LYSMD3/PRSS36/PDXDC1/GCC2/ATG101/TMEM160/PECAM1/DPH1/APPL1/ITGA5/ERP44/VPS37A/ACP5/ZNF780A/TLR4/SLC6A20/DPEP3/TSPAN33/SLC44A4/UBE2L6/ENPP1/NEDD1/PATJ/DNAAF4/APBA3/NOL9/NOC3L/VSIR/SLC17A6/ADAM15/ATP2A1/WDR89/LRP…	AG-IMP1	900	365	0.41
SERVITJA_ISLET_HNF1A_TARGETS_DN	105	-0.307826	-3.73121	1.669e-09	1.8326e-08	7.63495e-09	5106	tags=53%	list=24%	signal=41%	HGFAC/SLC37A4/NPTX2/GOLT1A/COX6A2/SEMA4A/SLC2A2/SFXN2/ATP7A/ME3/CBS/GRTP1/PDK1/NDUFS2/BCL6B/GATM/FH/HNF4A/PRLR/TACR3/CPN1/IGF1R/ADAM32/CYP4V2/SGK2/ACE2/SLC12A7/MTMR11/MAPK15/GNG12/CYP4V2/GLUL/FOXA3/RNASE4/FBP1/ENPEP/ANXA4/POU3F4/DPP4/PCSK1/CDO1/ATP4A/KYAT3/ANKS4B/SERPINA10/PIGR/FRK/CLIC5/DCT/FFAR2/SLCO1A2/TTR/TAT/GC/CPB2/NR1H4/AMBP/ADH1C/MLXIPL/UGT1A1	AG-IMP1	110	60	0.55
REACTOME_ADAPTIVE_IMMUNE_SYSTEM	701	-0.125013	-3.74127	1.70842e-09	1.87219e-08	7.79989e-09	8690	tags=55%	list=40%	signal=34%	UBR4/FCGR2B/PSMB1/FBXW10/MEX3C/TPP2/BTRC/UBE2E1/HUWE1/LGMN/ASB7/ASB3/LAIR2/TREML1/UBE2J1/KLHL20/CD33/SIGLEC6/KLC2/ATG14/ANAPC7/ASB14/GAN/PSMC6/SEC61A1/CALR/UBE2R2/PSME3/RNF4/UBE2K/CTSA/NFKBIB/RLIM/PIK3R2/SH3KBP1/ARIH2/PRR5/THOP1/PIK3C3/PPP2R5B/IFITM1/TUBA8/PSMA5/PSMD1/PSMD8/KLHL9/TRIP12/UBE2W/HCST/TUBB1/RICTOR/AP1B1/IKBKB/DAPP1/PSMA1/LILRA5/LILRB4/LILRA6/LILRB5/LILRA4/LILRB3/MGRN1/SIAH2/FCGR1A/RN…	AG-IMP1	829	441	0.53
MIKKELSEN_IPS_WITH_HCP_H3K27ME3	102	0.317672	3.88327	1.73514e-09	1.89772e-08	7.90628e-09	2803	tags=43%	list=13%	signal=38%	SIX3/SLITRK3/MPPED1/NPAS4/HOXC10/PYY/HOXA11/PCDHA2/TFAP2B/HOXC9/CACNA1E/NTM/CRLF1/HPSE2/PHOX2B/ACTL6B/PCDHB7/NRN1/UNCX/CALB1/HBQ1/ZNF536/TDRD1/CA10/TAF7L/CACNG2/DUOXA2/ASIC2/KCNIP1/TFAP2D/TMEM59L/FGF12/PCDHA4/AVP/ACHE/OTP/PCDHB16/ADGRL3/CACNA1G/PAPPA/TBX4/NALF1/SORCS3/DUOX2/HOXD10/TAF7L	AG-IMP1	103	46	0.45
REACTOME_ANCHORING_OF_THE_BASAL_BODY_TO_THE_PLASMA_MEMBRANE	97	0.323996	3.86408	1.8551e-09	2.02494e-08	8.4363e-09	9059	tags=73%	list=42%	signal=43%	TUBB4A/TUBA1A/PLK1/CDK1/TUBB/NEK2/AHI1/NPHP4/HAUS5/CCP110/PLK4/TTBK2/HAUS8/CLASP1/TUBG1/ODF2/KIF24/CEP89/CKAP5/B9D2/IQCB1/HSP90AA1/DCTN1/CSNK1E/DYNC1H1/OFD1/CEP83/SSNA1/DYNLL1/DCTN2/DYNC1I2/SCLT1/CEP70/ALMS1/SEPTIN2/RAB3IP/FBF1/YWHAE/TMEM67/CEP72/CEP97/MAPRE1/CSNK1D/HAUS6/PCM1/TUBA4A/SFI1/CEP135/CEP152/CEP43/CEP192/B9D1/HAUS3/CEP250/ACTR1A/CEP57/PPP2R1A/PAFAH1B1/DCTN3/TCTN3/MKS1/SDCCAG8/CEP41/PCN…	AG-IMP1	97	72	0.74
BAELDE_DIABETIC_NEPHROPATHY_DN	417	-0.160142	-3.81885	1.85943e-09	2.02568e-08	8.43938e-09	7696	tags=52%	list=36%	signal=34%	RPN2/HSPA5/RHOBTB2/LOXL1/ODC1/ELF2/TOMM34/GJA5/HMGN3/B4GAT1/MORC3/DNAJB9/ATP13A3/RAB1A/USP9X/XBP1/LITAF/AIF1/GDE1/PSMA2/MYLK/ARHGAP5/APOL1/LEPROT/CLEC16A/CTNNBIP1/CANX/FERMT2/SMARCA2/AXL/RAB21/ERBB4/MTDH/DSTN/PARP1/PARD3/AP3B1/GLOD4/CASP1/MYO1E/FBXO21/PEX14/KIAA0232/ATXN1/TMED5/ZBTB20/POSTN/NECTIN2/CREB3L2/NEBL/GNE/CTDSPL/HSP90B1/FLRT2/TAX1BP1/GYG1/PDIA3/IFI35/OSMR/PDGFA/SYNPO/PLXNB2/UBR2/ITGA3/A…	AG-IMP1	437	230	0.53
YU_MYC_TARGETS_UP	42	0.480505	3.80041	1.8664e-09	2.0293e-08	8.45447e-09	4552	tags=70%	list=21%	signal=56%	PCLAF/TOP2A/BIRC5/CCNB1/HMGB2/MKI67/ASPM/PLK1/CDK1/BUB1/E2F8/RACGAP1/DTL/GSDME/AURKA/KIF20A/CCNB2/ECT2/CDKN3/CKS2/GMNN/ANLN/KPNA2/KPNA2/RRM1/UBE2S/BRCA2/DCTPP1/TFDP1/UBE2S/PCNA	AG-IMP1	43	31	0.72
REACTOME_DNA_REPLICATION_PRE_INITIATION	125	0.27945	3.82935	1.88227e-09	2.04256e-08	8.50969e-09	8680	tags=65%	list=40%	signal=39%	H2BC5/H2AC4/H2BC14/UBE2C/H3C7/CDC6/MCM10/PRIM1/H2AC8/CDT1/ORC1/POLE/DBF4/POLE2/H3-3B/H3C2/CDC7/MCM5/H4C4/H4C14/GMNN/CDC45/MCM7/ORC6/H4C8/MCM6/H4C3/H2AZ1/RPA3/MCM3/PRIM2/UBE2S/MCM2/UBE2S/UBA52/H2AC18/H2AC20/H2AX/MCM4/H2AZ2/UBE2D1/PSMD3/ANAPC11/KPNB1/H3-3A/PSMC5/PSMB3/UBB/ANAPC5/H4C15/RPA2/PSMA7/ANAPC16/PSMD12/SEM1/PSMC1/MCM8/FZR1/CDC23/PSMB6/CDC26/PSMC4/H4-16/H4C6/H4C2/PSMD13/ANAPC4/PSMD9/PSMF1/CD…	AG-IMP1	160	86	0.54
KIM_WT1_TARGETS_DN	443	0.158618	3.78642	1.95478e-09	2.11711e-08	8.82028e-09	8973	tags=55%	list=42%	signal=33%	BDNF/NDC80/TOP2A/PIMREG/CDK5R1/KIF2C/CENPF/RAD51AP1/HMGB2/PLAGL1/MIS18BP1/KIF22/DLGAP5/CDCA3/TTK/SHCBP1/ASPM/KIF11/CENPA/CDK1/BUB1/CCNA2/AURKB/ESPL1/TFAP2C/KIF14/RACGAP1/NCAPG/NUSAP1/PSRC1/CENPE/AURKA/KIF20A/KIF18A/KIF23/BARD1/CDCA8/NEK2/SCRT1/DPYSL2/GTSE1/CENPI/CEP55/CCNF/DBF4/GPSM2/CDC20/HOXA9/MAD2L1/CKAP2/CDKN1B/PLK2/CKS2/COL1A1/MDM1/CCND1/CDC7/TBPL1/NRG1/AGAP1/HJURP/RAD51C/GMNN/SKP2/ZNF205/AS…	AG-IMP1	472	263	0.56
LUCAS_HNF4A_TARGETS_UP	57	-0.411236	-3.66429	1.95919e-09	2.11776e-08	8.82298e-09	7052	tags=75%	list=33%	signal=50%	NID1/VIL1/EBP/DSC2/DHRS1/CIDEB/DERA/CDIP1/ACOX1/CAMKK2/DNAJC22/SLCO4C1/IL13RA1/ACOT13/LASP1/BIRC2/SLC35D1/ABCB4/PKP2/WT1/ACY1/MPP1/SELENOP/AKAP1/HNF4A/KIF13B/ETNPPL/SDC4/MTM1/SMAGP/ACADVL/ETFDH/RBKS/SLC25A20/CFLAR/C1orf115/CALML4/MAN1A1/IL18R1/ABCB1/SELENBP1/MGST2/ABCB1/EFHD1	AG-IMP1	58	44	0.76
REACTOME_RECRUITMENT_OF_MITOTIC_CENTROSOME_PROTEINS_AND_COMPLEXES	81	0.357631	3.87182	2.04788e-09	2.20932e-08	9.20447e-09	9097	tags=77%	list=42%	signal=45%	TUBB4A/TUBA1A/PLK1/CDK1/TUBB/TUBG2/NEK2/HAUS5/CCP110/PLK4/HAUS8/CLASP1/TUBG1/ODF2/CKAP5/HSP90AA1/DCTN1/CSNK1E/DYNC1H1/MZT2B/MZT2A/TUBGCP2/OFD1/SSNA1/DYNLL1/DCTN2/DYNC1I2/CEP70/ALMS1/MZT1/YWHAE/CEP72/MAPRE1/CSNK1D/HAUS6/PCM1/TUBA4A/SFI1/CEP135/CEP152/CEP43/NME7/CEP192/HAUS3/CEP250/ACTR1A/CEP57/PPP2R1A/PAFAH1B1/DCTN3/TUBGCP6/SDCCAG8/CEP41/PCNT/CEP78/HAUS1/HAUS2/CDK11A/CDK11B/TUBGCP3/CNTRL/YWHAG/TUB…	AG-IMP1	81	63	0.78
REACTOME_BASE_EXCISION_REPAIR	66	0.385081	3.76528	2.12654e-09	2.28974e-08	9.53948e-09	8719	tags=70%	list=40%	signal=42%	H2BC5/H2AC4/H2BC14/NEIL3/H2AC8/POLE/UNG/LIG1/POLE2/H4C4/H4C14/TDG/RFC4/ACD/POLD1/RFC5/H4C8/RFC3/H4C3/H2AZ1/RPA3/POLB/RFC2/PCNA/FEN1/POLD4/H2AC18/H2AC20/H2AX/MBD4/H2AZ2/SMUG1/TERF2/XRCC1/H4C15/RPA2/LIG3/TERF1/NEIL1/POT1/H4-16/H4C6/H4C2/TINF2/MPG/RPA1/POLD2/PARP2/POLE4/TERF2IP/APEX1/H3-4	AG-IMP1	91	52	0.57
MIKKELSEN_IPS_HCP_WITH_H3_UNMETHYLATED	79	0.350173	3.77346	2.13738e-09	2.29696e-08	9.56957e-09	4764	tags=58%	list=22%	signal=45%	SST/ADCYAP1/MARCHF10/TEX13B/PIWIL1/IQCA1L/TEX101/PCDHB5/DNAJB8/PCDHB5/SLC45A1/PLA2G4E/PCDHA9/PCDHA7/NRSN1/DIRAS1/NAP1L5/PCDHB5/PCDHB5/SLC26A5/SSTR2/NOS1/POMC/FGF6/DCC/CYP4F22/TUBA3C/COL8A1/GRID2IP/SCGN/GOLGA7B/PCDHB12/KCNH6/PCDHB5/PCDHA9/PCDHA7/PCDHA6/NT5DC2/PCDHB5/KCND3/TSSK2/BRDT/FSCN2/PCDHB14/EDAR/PCDHB10/BARHL1/MFAP2/SPIRE1/KRT27/MYCN/CCDC83	AG-IMP1	86	52	0.6
REACTOME_PEROXISOMAL_LIPID_METABOLISM	29	-0.566289	-3.72622	2.20198e-09	2.35726e-08	9.82082e-09	5657	tags=84%	list=26%	signal=62%	ACOX1/NUDT19/ALDH3A2/ECI2/ACBD4/ABCD1/ACBD5/PHYH/ACAA1/ACOT6/MLYCD/ACOX3/CROT/CRAT/HSD17B4/EHHADH/HACL1/PECR/SCP2/AMACR/NUDT7/ACOXL/ACOT4/ACAA1/ECI2/HAO2/ACOX2	AG-IMP1	29	27	0.93
WP_TCA_CYCLE_AKA_KREBS_OR_CITRIC_ACID_CYCLE	18	-0.696033	-3.59607	2.20103e-09	2.35726e-08	9.82082e-09	5375	tags=95%	list=25%	signal=71%	DLST/CS/SDHD/IDH2/SDHC/CS/DLD/SUCLG1/IDH3B/IDH3G/IDH3A/FH/SDHB/ACO2/SUCLA2/OGDH/SDHA/SUCLG2	AG-IMP1	18	18	1
KAUFFMANN_DNA_REPLICATION_GENES	138	0.273288	3.94586	2.21791e-09	2.36462e-08	9.85144e-09	8528	tags=64%	list=40%	signal=39%	RRM2/CENPF/CDC6/BRCA1/CHAF1B/POLQ/CENPE/ORC1/ACHE/LIG1/CHTF18/POLE2/CDC7/MCM5/SMC2/GMNN/CDC45/BLM/MCM7/ORC6/GINS2/RFC4/CHAF1A/POLD1/TMX1/RFC5/RRM1/MCM6/RFC3/CCL3/DUT/TSPYL2/RPA3/MCM3/PRIM2/REV3L/MSH2/MCM2/POLB/SUV39H1/RFC2/PCNA/FEN1/NAP1L1/POLD4/DNTT/NCOA6/EGF/MCM4/REV1/SMC4/WRNIP1/MCM3AP/RPA2/CCL4/LIG3/POLG2/RBMS1/DEK/KAT7/MCM8/RBM14/CTBP1/RAD9A/PPP2CB/PPP2R1A/SMC3/TOPBP1/WDR33/POLI/ORC2/SMC1A/C…	AG-IMP1	146	93	0.64
KAUFFMANN_MELANOMA_RELAPSE_UP	59	0.40025	3.79541	2.22161e-09	2.36462e-08	9.85144e-09	7115	tags=73%	list=33%	signal=49%	RRM2/TOP2A/NEIL3/CENPF/RAD51AP1/EXO1/CDC6/BRCA1/FANCD2/POLQ/FANCA/MAD2L1/RAD51/BRIP1/CHEK1/EME1/SMC2/GMNN/CDC45/BLM/MCM7/RAD54L/ORC6/GINS2/RFC4/CHAF1A/RFC5/MCM6/RPA3/MCM3/RAD18/MSH2/TDP1/RFC2/PCNA/MCM4/SMC4/XRCC5/TERF1/MSH6/DEK/FANCG/XRCC2	AG-IMP1	61	43	0.7
WANG_RESPONSE_TO_GSK3_INHIBITOR_SB216763_UP	314	-0.180432	-3.68919	2.22161e-09	2.36462e-08	9.85144e-09	6405	tags=49%	list=30%	signal=35%	CASP1/CXCR4/TLR1/ZFAND1/GNS/PLD1/DNAJC4/DMXL1/ATXN1/NCF2/TMEM106B/FIG4/ITCH/DENND1C/ZNF429/TAF12/ZNF429/SAMD8/PTPRC/CD101/RHOT1/CPT1B/SLC17A5/CD300LF/ACER3/NPC1/PAFAH2/IFI30/PSAP/FYB1/FUNDC1/TTC17/ZNF429/P2RX4/NCF4/SIGLEC6/QSOX1/MYO15B/SIGLEC10/CTSS/LAMP1/MANBA/LY86/USO1/ZYG11B/EVI2A/CSTA/BTN2A2/ZNF429/ABAT/HOMEZ/IL10RA/CD47/SLC46A3/TTC37/CD300LF/TNFAIP2/HPS1/ABRAXAS1/FGD2/PIP4P2/ARNT/ATP7A/CTNND…	AG-IMP1	392	172	0.44
INGRAM_SHH_TARGETS_UP	123	-0.291087	-3.76261	2.25973e-09	2.40058e-08	1.00013e-08	10185	tags=66%	list=47%	signal=35%	PRAMEF12/PRAMEF12/PRAMEF12/PRAMEF12/PRAMEF12/PRAMEF12/PRAMEF12/PRAMEF12/PRAMEF12/PRAMEF12/PRAMEF12/PRAMEF12/PRAMEF12/PRAMEF12/PRAMEF12/PRAMEF12/PRAMEF12/PRAMEF12/PRAMEF12/PRAMEF12/PRAMEF12/PRAMEF12/PRAMEF12/PRAMEF12/PRAMEF12/PRAMEF12/PRAMEF12/PRAMEF12/PRAMEF12/PRAMEF12/PRAMEF12/PRAMEF12/PRAMEF12/PRAMEF12/PRAMEF12/PRAMEF12/PRAMEF12/PRAMEF12/PRAMEF12/PRAMEF12/PRAMEF12/PRAMEF12/PRAMEF12/NR3C1/ADD3/U…	AG-IMP1	125	127	1.02
FLORIO_NEOCORTEX_BASAL_RADIAL_GLIA_UP	336	-0.177062	-3.74046	2.35245e-09	2.49431e-08	1.03918e-08	4933	tags=41%	list=23%	signal=32%	MCOLN3/BPIFC/ICAM2/CDHR4/SULT2A1/SPN/LAIR1/BNC2/SLFN12L/CFAP54/PCTP/SYNPO2/EHF/CHRDL1/ADAMTS9/NIPAL1/KBTBD12/APOL1/TES/DSC3/NUAK2/SHISA9/KCNG3/BEST3/HHAT/APOL1/GAB3/SHROOM4/EOMES/TEX38/CLEC12A/ETS1/NPY2R/MFSD4B/ADGRL4/REL/KCNE4/DDO/GBP6/LEAP2/SLFN12L/NAT1/CD96/SLC28A2/RSAD2/MFSD4B/CD22/TRIM58/NAT1/ERVW-1/OR8D4/TMEM154/GREB1/PLA2R1/FGF5/YES1/PDE7B/HFE/IRF1/ITGBL1/NEK7/APOL1/IRAG2/CRX/CELA3A/SELL/C…	AG-IMP1	384	163	0.42
ONKEN_UVEAL_MELANOMA_UP	750	-0.11977	-3.69175	2.40456e-09	2.54471e-08	1.06018e-08	8729	tags=51%	list=40%	signal=32%	FNBP1/ATMIN/ARFGEF1/OXCT1/PHF21A/PSMB1/CAPN2/CNIH4/ARHGAP1/IARS1/MEX3C/ZMYND8/LHFPL6/TPP2/PPP1R12A/OTUB1/HDAC1/PRPF4B/ATG14/ZFP36L2/GPR143/CALR/UBE2K/SPATA20/TYMP/EMC7/THUMPD2/BTAF1/PPP1R10/PRUNE1/PIK3C3/IFITM2/IFITM3/IFITM1/NDRG1/MRPL40/RAB2A/PMM2/MACF1/HMGXB3/UBE2W/ATP6V1C1/NRDC/MED7/GATAD1/VPS13B/NCOR1/ATM/SH3BGRL3/SPON2/CAPRIN2/POLA1/TGS1/ZC3H11A/CBR1/CPSF1/NPAS2/C1QA/NAT10/UBXN4/TCEA1/ME2/AN…	AG-IMP1	790	401	0.51
REACTOME_DNA_STRAND_ELONGATION	31	0.543826	3.68471	2.54717e-09	2.69051e-08	1.12092e-08	8470	tags=91%	list=39%	signal=55%	PRIM1/LIG1/GINS1/DNA2/MCM5/CDC45/MCM7/GINS2/RFC4/POLD1/RFC5/MCM6/RFC3/RPA3/MCM3/PRIM2/GINS3/MCM2/RFC2/PCNA/FEN1/POLD4/MCM4/RPA2/MCM8/RPA1/POLD2/POLA2/GINS4	AG-IMP1	32	29	0.91
STARK_PREFRONTAL_CORTEX_22Q11_DELETION_UP	191	0.233265	3.85203	2.55635e-09	2.69508e-08	1.12282e-08	8570	tags=62%	list=40%	signal=38%	GRIA1/CPNE6/B3GAT1/DLGAP2/SLC1A2/GPRIN1/NRXN3/KIF5C/LIN7A/SLC6A1/NTM/CREG2/CDK5R1/FBXO41/LRRC7/SLC8A1/TMOD2/DLG4/PPP2R2C/SYN2/AJM1/PLPPR5/NPTXR/CAMK2A/RIMBP2/NCS1/RNF165/BSN/CNNM1/OPCML/ATP2B1/OR51E2/FJX1/GRK3/DNAJC27/PRKCG/SPOCK2/CPLX2/LINGO1/SOBP/SP4/FOXP1/MARCKS/PLXNC1/PGM2L1/ZNF804A/NUMBL/OLFM1/LSM11/ATN1/R3HDM1/PFKP/SRC/TCAF1/ATP1A3/MAPRE2/BIN1/PCDH19/TCF4/EID1/POM121/PRKAB2/DGKD/SMARCC2/ACT…	AG-IMP1	202	120	0.59
WP_NETWORK_MAP_OF_SARSCOV2_SIGNALING_PATHWAY	188	-0.232323	-3.62873	2.57598e-09	2.71063e-08	1.1293e-08	7544	tags=59%	list=35%	signal=39%	CARD11/IL5/VPS18/TBK1/TPO/APOH/EIF4E/AKT1S1/RAC1/CCL21/C1QBP/APOL1/TF/IL12A/TNF/VPS36/PTPN6/SMAD5/TRAF2/ITCH/MTOR/JAK2/GP1BA/IL18RAP/ITGA3/APOL1/CCL11/CXCL16/AKT1/VPS41/NLRP1/CCL15/JUNB/NLRP3/ATG13/TRAF6/IFI44L/IRAK1/CCL8/IKBKG/APOL1/CCR5/CXCR2/CTSD/CASP9/FAM83A/CFI/FGB/CTSZ/APOL1/VPS11/CCL1/APOM/IL16/JAK1/MYD88/C1S/CTSB/IL7/CXCL10/CPN1/IRF3/LGALS3BP/NFATC3/IRF9/PRKCQ/APOL1/CXCL13/MMP25/FGF2/ACE2…	AG-IMP1	218	126	0.58
YANG_BCL3_TARGETS_UP	323	-0.175224	-3.60666	2.67593e-09	2.81048e-08	1.1709e-08	4361	tags=37%	list=20%	signal=30%	BLNK/PKD2L2/SMIM15/TRIM5/SLC7A8/UQCRC2/MERTK/CDKN2C/VPS13C/COASY/OSBP/PLAT/STAT2/TNFAIP6/TBC1D10C/IRF7/TGFBI/ACOT1/TMEM140/OSBPL1A/GPX7/PHYH/GATM/HSD17B10/OAS1/MLYCD/UBA7/MBNL3/PDCD4/MOV10/ZNF385B/RSAD2/CXCL10/SMIM22/IL6R/CROT/NMI/CKLF/C16orf54/FGL2/PEX11G/SP110/BEX4/CALCRL/PTTG1/EIF2AK2/SPTLC1/DTX3L/RASGRP1/NR4A1/SCD/PSMB8/PFKM/ACADVL/JAM2/TAP1/MMP3/BSPRY/C1R/ELOVL6/KHK/SERPINB2/ANGPTL4/LSR/CPT1…	AG-IMP1	332	138	0.42
KEGG_BASAL_CELL_CARCINOMA	55	-0.41034	-3.62884	3.01311e-09	3.15865e-08	1.31595e-08	4117	tags=60%	list=19%	signal=49%	PTCH2/WNT6/PTCH1/HHIP/WNT10A/TCF7L1/GLI2/CTNNB1/WNT9A/WNT7B/WNT5B/FZD7/FZD4/FZD1/BMP2/GLI3/FZD6/FZD9/TCF7/FZD10/WNT5A/GLI1/WNT9B/FZD2/WNT2/WNT10B/SMO/FZD8/LEF1/WNT8B/WNT2B/SHH/WNT4	AG-IMP1	55	33	0.6
ACEVEDO_LIVER_TUMOR_VS_NORMAL_ADJACENT_TISSUE_UP	812	-0.112392	-3.59786	3.18798e-09	3.33567e-08	1.38971e-08	8405	tags=51%	list=39%	signal=32%	NEDD8/BPNT2/XPR1/EMC4/MPLKIP/KLHL20/TMED4/RPL35A/INIP/TFG/METTL3/RESF1/ESF1/RRP36/PSMC6/PSME3/CDC5L/DRG1/MRPS17/ACBD3/KDELR2/MLH1/CRKL/ISCA1/DPH5/MRPS18B/IFTAP/PRPSAP1/LAMTOR1/LYAR/MRPL40/DHX16/S1PR1/MKRN2/SLC2A10/PPAT/VPS29/SLC35E1/RAP2A/NRDC/MED7/MRPS18C/UFM1/SAV1/SURF1/ATRN/ZBTB9/ANAPC10/NR2C2AP/CNEP1R1/PPP1CA/MRPL18/PURA/CCDC91/CD93/CCDC117/SPTSSA/EPRS1/IGBP1/SLC50A1/COPA/OSTC/SNX27/DNAJC19/N…	AG-IMP1	863	433	0.5
JISON_SICKLE_CELL_DISEASE_UP	164	-0.245053	-3.61465	3.21284e-09	3.35537e-08	1.39791e-08	8439	tags=61%	list=39%	signal=38%	GTF2B/WSB2/CALR/CTSA/TYMP/ANXA3/RGL1/TCTA/STX7/FCGR1A/PCK2/PSMB2/BNIP3L/SMOX/GAS2L1/TP53I11/BLOC1S1/LEPROT/CRADD/AXL/TPM1/NDUFAF3/UBE3C/GNG11/INTS4/BLVRA/JAK2/NEK4/NGFR/TXN/MPO/IFI35/IFI30/RHOA/DESI1/P2RX4/NAB1/UBE2L6/RIT1/TIMP1/TMED1/ZMPSTE24/CLIC4/MITF/UBE2L3/BLVRB/AKR1A1/RSU1/EPHB2/SERPING1/CCRL2/NDUFS2/GNPDA1/GADD45A/MPP1/COX17/NUCB1/PSME2/VSIG4/LY6E/ATOX1/PSME2/MKNK1/RSAD2/CXCL10/ELANE/CD151…	AG-IMP1	182	111	0.61
CHNG_MULTIPLE_MYELOMA_HYPERPLOID_UP	44	0.467631	3.80121	3.32172e-09	3.46256e-08	1.44257e-08	10655	tags=82%	list=49%	signal=41%	SCAMP5/HNRNPA1/RPL32/DHPS/RPS15/RPL35/KLK3/UBA52/EEF2/RPL35/EEF1B2/RPS19/RPL29/EEF1G/RPSA/CLTA/EIF3K/RPS6/RPS13/RPL15/RPS14/EIF3G/RPL4/SNRNP70/RPL27A/RPL14/RPL37/RPS3/RPS23/RPS9/RPL28/HERC1/RPL29/RPL18/RPS16/FBL/USP3/MRPL34/RPL24/RSL24D1/KLK3/KLK3/KLK3/KLK3/KLK3/KLK3/KLK3/KLK3/KLK3	AG-IMP1	54	49	0.91
REACTOME_ETHANOL_OXIDATION	12	-0.81299	-3.45142	3.47374e-09	3.61425e-08	1.50577e-08	4047	tags=100%	list=19%	signal=81%	ADH5/ACSS2/ALDH1A1/ACSS1/ALDH1B1/ADH4/ALDH2/ALDH1A1/ADH1C/ADH1B/ADH1A/ADH7	AG-IMP1	12	12	1
SWEET_LUNG_CANCER_KRAS_UP	449	-0.15161	-3.74375	3.60945e-09	3.74144e-08	1.55876e-08	10184	tags=58%	list=47%	signal=31%	PRAMEF13/PRAMEF13/MPEG1/PRAMEF13/PRAMEF13/PRAMEF13/PRAMEF13/PRAMEF13/PRAMEF13/PRAMEF13/PRAMEF13/PRAMEF13/PRAMEF13/PRAMEF13/PRAMEF13/PRAMEF13/PRAMEF13/PRAMEF13/PRAMEF13/PRAMEF13/PRAMEF13/PRAMEF13/PRAMEF13/PRAMEF13/PRAMEF13/PRAMEF13/PRAMEF13/PRAMEF13/PRAMEF13/PRAMEF13/PRAMEF13/PRAMEF13/PRAMEF13/PRAMEF13/PRAMEF13/PRAMEF13/PRAMEF13/PRAMEF13/PRAMEF13/PRAMEF13/PRAMEF13/PRAMEF13/PRAMEF13/PRAMEF13/ROS1/S…	AG-IMP1	482	329	0.68
MORI_LARGE_PRE_BII_LYMPHOCYTE_DN	55	-0.409082	-3.61772	3.60851e-09	3.74144e-08	1.55876e-08	6891	tags=73%	list=32%	signal=50%	RASA3/SCD/PTPN6/GNS/PTPRC/SERPINB1/LAT2/PIP4K2A/LCP1/CTSS/SAMHD1/LY86/MCL1/IL10RA/SNAPIN/GPR65/LPP/RGS14/PXK/UBA7/ADCY7/CRYBG1/CD22/SIPA1/CD79B/DOCK2/SCD/BIRC3/CAPG/WIPF1/CXCR5/ITGAV/IL4R/CTSH/CNR2/IRF8/CAPN1/LTB/CD74/MS4A1/SERPINB1/SOAT1/ALDH2	AG-IMP1	60	43	0.72
REACTOME_HATS_ACETYLATE_HISTONES	105	0.302552	3.75322	3.61893e-09	3.74428e-08	1.55994e-08	8096	tags=65%	list=38%	signal=41%	H2BC5/H2AC4/H2BC14/H3C7/H2AC8/H3C2/H4C4/H4C14/PAX3/H4C8/H4C3/BRD8/H2BC18/MBIP/ING4/EPC1/MEAF6/SUPT20H/MSL1/MSL3/USP22/H2AC18/H2AC20/MORF4L2/MCRS1/RUVBL2/H2AW/MRGBP/KANSL1/VPS72/JADE3/H4C15/TADA1/SAP130/ENY2/ELP5/YEATS4/TADA2A/ELP1/TRRAP/HCFC1/TADA3/KAT2A/BRPF1/CREBBP/KAT7/DMAP1/RUVBL1/ELP2/KAT8/ATF2/H4-16/H4C6/H4C2/ATXN7L3/TAF9/KAT5/ELP3/NCOA2/SUPT3H/EP400/TAF6L/YEATS2/ACTB/SGF29/ELP6/TAF9/H3C13/…	AG-IMP1	142	72	0.51
FOURNIER_ACINAR_DEVELOPMENT_LATE_2	268	0.191176	3.65293	3.78252e-09	3.90626e-08	1.62742e-08	8812	tags=59%	list=41%	signal=35%	RNF138/FERMT1/RRM2/NDC80/BIRC5/KIF2C/MELK/CDC6/FOXM1/CDCA3/TTK/ASPM/CENPA/PLK1/LAMC2/CDK1/KIF4A/RACGAP1/DTL/POLQ/NUSAP1/DEPDC1/PRC1/FN1/AURKA/NCAPG2/SHISAL1/BARD1/TRIP13/CCNF/SERPINE2/DBF4/GINS1/FANCI/CDKN3/CKS2/PAGR1/NASP/CDC7/CENPN/ZWINT/SMS/HJURP/SKP2/TIMELESS/CDC45/WSB1/BLM/PHTF2/PDLIM7/NT5DC2/MCM7/GINS2/ETV4/FOSL1/CHAF1A/MCM6/NSD2/RFC3/DUT/H2AZ1/DDX39B/RPA3/MCM3/CDC25A/DROSHA/TUBG1/VRK1/ARHG…	AG-IMP1	281	161	0.57
KEGG_RETINOL_METABOLISM	52	-0.422964	-3.66355	3.89004e-09	4.00985e-08	1.67058e-08	4176	tags=65%	list=19%	signal=52%	UGT1A6/UGT1A6/ADH6/AWAT2/ADH5/RDH16/RDH16/UGT1A4/UGT1A3/UGT1A5/CYP4A22/CYP4A11/CYP26A1/LRAT/CYP26C1/UGT1A6/CYP2A7/CYP2A13/CYP2A6/DHRS4L2/DHRS4/DHRS3/ALDH1A1/CYP3A5/CYP3A4/CYP3A43/CYP3A7/UGT1A3/UGT1A5/UGT1A4/CYP4A22/CYP4A11/ADH4/RETSAT/UGT2A3/DGAT2/CYP4A22/CYP4A11/RDH16/ALDH1A2/ALDH1A1/RDH16/CYP1A2/CYP2A7/CYP2A13/CYP2A6/RDH16/ADH1C/ADH1B/ADH1A/ADH7/UGT1A1/RDH16	AG-IMP1	64	53	0.83
ROZANOV_MMP14_TARGETS_UP	253	-0.193012	-3.5401	4.64801e-09	4.78229e-08	1.99239e-08	8595	tags=59%	list=40%	signal=36%	FOXN3/LGMN/ARRDC4/NR3C1/DDIT4/ADD3/CPE/MRPL42/KIF1B/SNX5/IFITM2/IFITM1/PYCARD/RWDD2B/N4BP2L2/COMMD8/CNEP1R1/FKBP7/PIK3IP1/XRN2/IL4I1/ALDOC/SMOX/MMP14/LAMB1/DHX40/JAG1/PRAG1/MYLK/CSNK2A1/APOL3/LPXN/PYGB/SHLD1/TPM1/DSTN/COL5A1/IL1R1/NKD2/NCF2/SGPL1/HERPUD1/TAF12/SIRPA/H4C14/CDCP1/TPM3/ADA/APOL3/ENPP1/DNAJC22/SULF2/HCLS1/ICAM2/MKKS/TMEM45A/PLAC8/ANKDD1A/IGFBP7/ADGRE1/TLR2/LRIG1/SIRPA/SCNN1A/APOL3/EM…	AG-IMP1	267	164	0.61
REACTOME_SYNTHESIS_OF_DNA	118	0.285835	3.8339	4.69721e-09	4.82397e-08	2.00976e-08	8680	tags=68%	list=40%	signal=41%	CCNA1/UBE2C/CDC6/PRIM1/CCNA2/CDT1/ORC1/POLE/CCNE2/LIG1/GINS1/DNA2/POLE2/MCM5/CCNE1/GMNN/SKP2/CDC45/MCM7/ORC6/GINS2/RFC4/POLD1/RFC5/MCM6/RFC3/RPA3/MCM3/PRIM2/GINS3/UBE2S/MCM2/UBE2S/RFC2/PCNA/FEN1/POLD4/UBA52/RBX1/MCM4/UBE2D1/PSMD3/ANAPC11/PSMC5/PSMB3/UBB/ANAPC5/RPA2/PSMA7/ANAPC16/PSMD12/SEM1/PSMC1/MCM8/FZR1/CDC23/PSMB6/CDC26/PSMC4/PSMD13/ANAPC4/PSMD9/PSMF1/CDC16/ORC2/CDC27/PSMD4/PSMA6/PSMD11/PSMD1…	AG-IMP1	121	82	0.68
REACTOME_G2_M_DNA_DAMAGE_CHECKPOINT	74	0.351748	3.63982	4.82416e-09	4.94521e-08	2.06027e-08	9059	tags=74%	list=42%	signal=43%	H2BC5/CDC25C/H2BC14/CCNB1/EXO1/BRCA1/CDK1/BARD1/DNA2/RMI2/BRIP1/CHEK1/H4C4/H4C14/BLM/RHNO1/RFC4/RFC5/H4C8/NSD2/RFC3/H4C3/TP53BP1/RPA3/MDC1/RFC2/YWHAQ/H2AX/RNF8/RNF8/YWHAE/YWHAH/H4C15/RPA2/RAD1/RAD9A/RAD9B/H4-16/H4C6/H4C2/KAT5/TOPBP1/BRCC3/UIMC1/PIAS4/UBE2V2/RPA1/YWHAZ/UBE2N/TP53/WEE1/YWHAB/HERC2/SFN/H3-4/CHEK2/RNF168/YWHAG	AG-IMP1	94	58	0.62
GARY_CD5_TARGETS_UP	447	-0.151456	-3.71943	4.94635e-09	5.06112e-08	2.10856e-08	9050	tags=57%	list=42%	signal=34%	SPOP/SPOP/SPOP/SPOP/SPOP/SPOP/SPOP/SPOP/SPOP/SPOP/SPOP/SPOP/KLHL24/IRF2BP2/MARCHF6/GKAP1/PACS1/SLC44A2/LHFPL6/FOXN3/UBXN7/MEF2A/PPP1R9B/GABARAP/DESI2/DDIT4/PHF13/TMED4/CPNE1/IL21R/ZFP36L2/SPI1/GFI1B/CALR/UBE2R2/UST/KDELR1/BTBD7/UVSSA/PPP1R10/APBB2/MRPL2/IFT80/CEBPG/MARK4/GATAD1/TARS1/ETHE1/LILRB4/DENND11/SH3GLB2/PCK2/ZC3H11A/LRRC28/CD48/TNIP2/PIK3IP1/MARS1/MAP2K2/PRKCSH/LTN1/MYLIP/KPNA1/MICU1/ALD…	AG-IMP1	473	273	0.58
WEST_ADRENOCORTICAL_TUMOR_UP	287	0.188212	3.69889	5.07249e-09	5.18065e-08	2.15836e-08	9077	tags=60%	list=42%	signal=35%	CDC25C/PCLAF/KIF18B/RRM2/TOP2A/CCNB1/KIF2C/CENPF/MELK/HMGB2/JAKMIP2/FOXM1/CDCA3/ANGPT2/PBK/ASPM/TUBA1A/CDK1/TUBB2A/BUB1/ESPL1/TPX2/KIF14/RACGAP1/DTL/STC1/STXBP1/PDE4B/PRC1/AURKA/PARPBP/KIF20A/BARD1/BZW2/NEK2/HOXA9/MTHFD2/EZH2/DNAJC6/FANCI/MLF1/CENPM/FBN2/SLC2A6/ZWINT/CCNE1/GMNN/SKP2/RALGPS1/TDG/PMAIP1/EPB41L4B/ORC6/PCYOX1L/CHAF1A/SLC7A11/ACOT7/RFC5/IGF2BP3/PLXNC1/SLC20A1/H2AZ1/CDC25A/MTF2/KIF3C/Z…	AG-IMP1	298	179	0.6
WP_ENDOCHONDRAL_OSSIFICATION	59	-0.391301	-3.55635	5.29253e-09	5.38552e-08	2.24371e-08	6577	tags=69%	list=30%	signal=48%	HDAC4/PRKACA/CAB39/BMPR1A/TGFB1/ENPP1/AKT1/RUNX3/STAT5B/BMP6/SOX5/FGFR3/PLAT/IGF1/IGF2/PTCH1/DDR2/HMGCS1/FGF18/SERPINH1/IGF1R/PTH1R/FGF2/VEGFA/PLAU/CHST11/ALPL/MEF2C/FGFR1/ADAMTS5/ACAN/STAT1/RUNX2/TIMP3/GLI3/GH1/SCIN/GHR/CDKN1C/BMP7/FRZB	AG-IMP1	63	41	0.65
WP_ENDOCHONDRAL_OSSIFICATION_WITH_SKELETAL_DYSPLASIAS	59	-0.391301	-3.55635	5.29253e-09	5.38552e-08	2.24371e-08	6577	tags=69%	list=30%	signal=48%	HDAC4/PRKACA/CAB39/BMPR1A/TGFB1/ENPP1/AKT1/RUNX3/STAT5B/BMP6/SOX5/FGFR3/PLAT/IGF1/IGF2/PTCH1/DDR2/HMGCS1/FGF18/SERPINH1/IGF1R/PTH1R/FGF2/VEGFA/PLAU/CHST11/ALPL/MEF2C/FGFR1/ADAMTS5/ACAN/STAT1/RUNX2/TIMP3/GLI3/GH1/SCIN/GHR/CDKN1C/BMP7/FRZB	AG-IMP1	63	41	0.65
HOSHIDA_LIVER_CANCER_SUBCLASS_S1	221	-0.20831	-3.51618	5.30216e-09	5.38552e-08	2.24371e-08	7661	tags=56%	list=35%	signal=36%	CD48/COL15A1/CRIP2/CORO1A/TAX1BP3/PLP2/ASAH1/ATP6AP1/LAMB1/CAPZA1/LITAF/GRN/AIF1/IL7R/SMAD2/GSTP1/PYGB/ALDOA/LAPTM5/CTSC/NSMAF/AQP1/PLAUR/CXCR4/PSMD2/PNP/GNS/C3AR1/GEM/POSTN/BLVRA/PRKD2/LTBP2/ITGB2/NPC2/GNAI2/CYBA/PTPRC/M6PR/DGKA/OAZ1/CELF2/IFI30/RHOA/ACP5/FYB1/DUSP5/LTF/QSOX1/LCP1/STX3/ADAM15/CTSS/HCLS1/RIT1/PNP/PKD2/FHL3/CD47/RAB31/SLA/RALB/SRGN/SRI/DNM2/NBL1/ARHGDIB/ADAM9/FCGR2A/KLF5/PKN1/RNAS…	AG-IMP1	235	132	0.56
MIKKELSEN_MEF_LCP_WITH_H3K4ME3	122	-0.285544	-3.67147	5.31357e-09	5.38726e-08	2.24444e-08	7495	tags=64%	list=35%	signal=42%	TAPBPL/ZFAND6/ECSCR/ARHGEF11/SOAT2/GLRX/GSTM1/EMILIN1/CAB39/POSTN/IQSEC2/SEC16B/MRPS21/BTC/RNF123/IFI35/RDH5/IFIT1B/IL18RAP/TNKS1BP1/TLR4/C1orf54/AKNA/PRRG2/SERPINB9/RAB7B/GLMP/ARHGDIB/TNFRSF14/PRICKLE3/ANGPTL2/TNFRSF14/TEF/ARAP1/C1QTNF6/CYP4F3/RAB43/MYO7A/LGALS3BP/TRIM21/IFIT1B/HACD4/IKBKE/SERPINB8/COL6A1/PSPN/CAPG/RNASE10/TNS2/ELOVL1/TMEM176B/IFIT1B/TMEM176A/ECM2/MASP1/MR1/LSP1/XAF1/SERPINF1/HG…	AG-IMP1	128	88	0.69
REACTOME_MITOCHONDRIAL_FATTY_ACID_BETA_OXIDATION	36	-0.502981	-3.6602	5.60834e-09	5.67576e-08	2.36463e-08	4751	tags=74%	list=22%	signal=58%	MMAA/ACOT13/PCTP/MCAT/MCEE/ACOT9/ACOT1/ACOT2/ACAD10/MECR/ACADVL/PCCB/HADHA/MMUT/ACADS/DECR1/ECHS1/ACAD11/HADHB/ECI1/PCCA/ACADL/ACAA2/ACOT11/ACAD10/DBI/ACADM/ACOT1/ACOT2/HADH/ACSM3/ACSF2/ACOT2/ACOT1	AG-IMP1	37	34	0.92
TONKS_TARGETS_OF_RUNX1_RUNX1T1_FUSION_MONOCYTE_UP	188	-0.227332	-3.55078	5.86771e-09	5.92745e-08	2.46949e-08	8684	tags=60%	list=40%	signal=36%	FLNB/MDH2/SPATS2L/UBE2J1/TEX2/ESF1/GFOD1/PES1/TM4SF1/HPGDS/OLR1/SIVA1/APOE/DDX18/ARL4A/CDC123/EPRS1/HSPA5/EIF3B/NHP2/SEH1L/EBNA1BP2/GATAD2A/DEXI/ADAP2/TFPI2/C1QBP/MRPS35/CH25H/ATP5ME/FERMT2/FAM136A/EXT1/GOSR2/FABP3/AQP1/UBA5/FASTKD1/RRP9/PPFIBP1/RAD54L2/DHRS9/PTDSS2/CTDSPL/NDUFAB1/SLC39A7/CD180/PDGFA/NR2F6/PLTP/MRPL17/SASH1/ECI2/CYP1A1/ICAM2/IFI44L/NCLN/SLC16A1/CCL8/PUS1/DLAT/HOMER1/PSMB5/RMND5A/…	AG-IMP1	203	121	0.6
HOSHIDA_LIVER_CANCER_SURVIVAL_DN	111	-0.287527	-3.5736	6.13338e-09	6.18459e-08	2.57662e-08	7827	tags=67%	list=36%	signal=43%	ARF4/LIPC/KCNJ3/ACOT2/ANKRD46/ATP5F1D/POLRMT/ATP2C1/GSTM1/AARS1/IMPA1/CUX2/GRK4/PTPN2/GCKR/PKLR/PCYT2/VPS41/SLC37A4/PTPN18/SC5D/ART1/SDHC/TRAF6/HMGCL/TIMM8A/DCAF11/ADRA2B/NARS2/CTBS/SUCLG1/ADH6/ITPRID2/IGF1/AKR1A1/NAAA/GGCX/ADH5/MPC2/ACOT2/ALDH9A1/DAD1/HABP2/CPN1/CYB5A/C8B/GRM5/PFKFB1/ZNF185/GCGR/HSPE1/HAAO/PLCG2/TXN2/PLCB3/C5/SLC4A4/PROS1/MZB1/NIBAN1/GSTM1/SELENBP1/GHR/GJB1/PLAAT3/PLG/ALAS1/F9/A…	AG-IMP1	113	81	0.72
OISHI_CHOLANGIOMA_STEM_CELL_LIKE_DN	263	-0.190833	-3.58309	6.21985e-09	6.26042e-08	2.60821e-08	5893	tags=45%	list=27%	signal=33%	SERPINB1/DGKA/IFNGR1/ZDHHC3/VILL/CDA/SGCE/CNN2/EFHD2/TRAM2/PLEKHM2/SLC44A4/NAB1/BGN/PLTP/STX11/ARHGAP26/CR1/AGR2/ICAM2/FAM214B/FKBP10/TIMP1/PELI2/BNC2/PLAC8/CD164/RAB31/ARHGAP10/ADGRA2/H1-3/VDR/SDF4/LTBP4/KLF5/CTBS/CREB3L1/ANGPTL2/ACSL5/IRAK3/SYTL2/RPS6KA1/ECE1/DDR2/SEMA7A/LRP1/SEC24D/CDYL/CYP4F3/KCNE4/TM4SF5/KCNN4/MYD88/ELK3/ETNPPL/PALLD/EPHA2/MAP3K5/CRYBG1/MXRA8/FAP/AQP9/EFNB1/SIPA1/HSPG2/INF2/…	AG-IMP1	274	128	0.47
PID_ANGIOPOIETIN_RECEPTOR_PATHWAY	49	-0.427106	-3.60802	6.51809e-09	6.54874e-08	2.72833e-08	7982	tags=80%	list=37%	signal=51%	DOK2/CRK/PIK3R1/ELF2/ITGB1/MAPK14/MAPK1/PXN/RAC1/BMX/ANGPT4/SHC1/MAPK3/TNF/FES/ANGPT1/ELK1/PIK3CA/ITGA5/RASA1/GRB14/PTPN11/AKT1/STAT5B/GRB7/NCK1/F2/ETS1/RELA/NFKB1/ELF1/NOS3/FGF2/FOXO1/STAT5A/PLD2/AGTR1/TEK/PLG/AGTR1	AG-IMP1	49	40	0.82
REACTOME_SEROTONIN_NEUROTRANSMITTER_RELEASE_CYCLE	18	0.681933	3.51231	6.73986e-09	6.75932e-08	2.81606e-08	4479	tags=89%	list=21%	signal=71%	RIMS1/CPLX1/SLC18A2/PPFIA2/PPFIA3/SYN1/SYN2/SYT1/SNAP25/STXBP1/TSPOAP1/VAMP2/STX1A/RAB3A/UNC13B/PPFIA4	AG-IMP1	18	16	0.89
SHEPARD_BMYB_MORPHOLINO_DN	196	0.222349	3.74064	7.03992e-09	7.04753e-08	2.93614e-08	4054	tags=40%	list=19%	signal=33%	SOX11/POU3F2/KRT17/HES5/POU3F3/ELAVL4/BIRC5/CCNB1/MELK/CDC6/UHRF1/DLGAP5/FOXM1/MAB21L2/CDCA3/POU3F1/TTK/IQGAP3/MKI67/ASPM/PRIM1/KIF11/CDK1/AURKB/TPX2/MDK/TK1/KIF14/PRR11/FBXO5/TACC3/NOVA2/PRC1/CDCA2/PARPBP/KIF23/HMGA1/TOX3/RGS4/PTPRN/LIPG/OTP/MASTL/GTSE1/GPSM1/CDC20/VSX2/LIG1/CKAP2/GINS1/CPVL/PRKCB/CENPM/SYNGR1/COL1A1/MCM5/SEPTIN6/ASCL1/HELLS/GMNN/TSPAN2/DCK/HEY1/ANLN/WDR76/GINS2/INPP4A/CDCA7L/CE…	AG-IMP1	202	80	0.4
TONKS_TARGETS_OF_RUNX1_RUNX1T1_FUSION_HSC_DN	177	-0.232133	-3.49659	7.18351e-09	7.17835e-08	2.99064e-08	8343	tags=60%	list=39%	signal=37%	CD33/CRCP/ZFP36L2/SPI1/GFI1B/MICAL2/RHOH/CSF2RB/DOK2/SH3BGRL3/CD48/CIAO1/PLP2/CD52/KLF1/PMP22/SMOX/OGG1/IL7R/S100A4/SLC27A2/LAPTM5/TPM1/CXCR4/LST1/GSR/SASH3/PDXK/SELPLG/LAT2/MYL4/NCF4/CD33/FHL2/RUNX3/ABCC4/CSTA/SLCO4C1/PLAC8/IL10RA/CAMK1/SLA/LAT/TMEM156/KBTBD11/RASSF2/FCGR2A/CBFA2T3/SLC7A5/TNFSF13/RBM38/PIK3CB/STAB1/ANPEP/TEAD3/TGFBI/RPS6KA1/ARHGEF10/TSC22D1/RGS14/CCR7/MGAT1/SOCS1/ALOX5AP/APOBR/A…	AG-IMP1	193	116	0.6
REACTOME_METABOLISM_OF_STEROIDS	143	-0.256709	-3.50681	7.91233e-09	7.89244e-08	3.28814e-08	5484	tags=49%	list=25%	signal=37%	CYP7B1/MVK/CYP24A1/SP1/HSD17B14/LRP2/SC5D/SLCO1B3/SLCO1B1/HSD17B11/HSD17B2/OSBPL9/VDR/HSD17B1/HSD17B12/HELZ2/TBL1X/OSBP/RXRA/HSD17B7/SCAP/OSBPL1A/IDI1/SEC24D/INSIG1/CYP17A1/HMGCS1/AKR1B1/SRD5A2/PLPP6/HSD17B4/MSMO1/SRD5A3/HSD11B2/SLC10A2/SLC51A/SCD/SLC27A5/CYP8B1/ELOVL6/SCP2/CYP27A1/AMACR/ACACA/SREBF1/FDPS/FASN/CYP2R1/HSD3B2/HSD3B1/SRD5A1/DHCR24/LDLRAP1/TSPO/DHCR7/HSD3B1/HSD3B2/HSD11B1/PTGIS/GPAM/…	AG-IMP1	154	82	0.53
WINTER_HYPOXIA_DN	48	-0.436032	-3.63691	8.07178e-09	8.03707e-08	3.3484e-08	5899	tags=70%	list=27%	signal=51%	PTPRC/TLR7/CELF2/NCKAP1L/ICAM2/CD28/EVI2A/RUBCNL/SYNPO2/INPP5D/PBXIP1/PARM1/IL16/ARHGAP45/FLI1/FBLN5/IKZF1/ARHGAP15/DOCK2/IRAG2/CCL19/GIMAP1/LMO2/SLC25A20/GYPC/ARHGEF6/IRF8/ITM2A/ABCB1/CD79A/ENPP2/CHPT1/GIMAP7/ABCB1/FRZB	AG-IMP1	52	35	0.67
WANG_SMARCE1_TARGETS_UP	280	-0.18054	-3.47312	8.53852e-09	8.48658e-08	3.53567e-08	4269	tags=38%	list=20%	signal=31%	BMPR2/GALNT12/TES/PTPN13/PRRX2/PLAT/SOCS2/CYBRD1/CFI/PLP1/DSG2/WT1/CYLD/ZNF521/TGFBI/PCYOX1/LPP/PTGFRN/KIZ/DACT1/NUCB1/NUPR1/C1S/MAN1C1/TXNIP/HMCN1/FAP/MAN2A1/SIPA1L2/SULF1/HS6ST2/STEAP1/MATN2/HEG1/SRPX/F2R/KRCC1/ANTXR1/EPAS1/SERINC5/SERPINB7/LIMA1/DIO2/SYNE3/FAM102A/FOXO1/TLE3/SDC2/NRIP1/BCAM/C1S/PLXDC2/IGFBP5/ABCA1/PRR5L/FZD1/TCIM/BTD/ATL3/PLXND1/DLX6/IGFBP4/GRB10/KLRC1/RNASE4/CGNL1/ACAN/ANG/DE…	AG-IMP1	294	115	0.39
WIERENGA_STAT5A_TARGETS_DN	182	-0.224795	-3.45176	9.16259e-09	9.0906e-08	3.78732e-08	8472	tags=63%	list=39%	signal=38%	SLC22A23/TREML1/GP9/GFOD1/DCLRE1A/XYLT2/ARHGAP21/TTC27/CD84/ILK/CD93/ARMT1/CORO1A/CRACR2B/CARD19/EAF2/MYLK/SPNS3/EMILIN1/CLCN4/NDUFAF3/WASF3/GP6/TRIM8/RUFY1/CXCR4/LST1/MARCHF5/GNG11/FERMT3/SH3BGRL2/ANGPT1/PRKD2/TUBGCP4/PTGIR/SMIM8/GP1BA/CTDSPL/MRPS14/C3orf52/PECAM1/STX11/PDIA5/MCEMP1/GAPT/SH3PXD2A/CGRRF1/NAT8B/CD47/CAMK1/PIP4P2/SCPEP1/ROCK2/BAMBI/ETS1/PBX1/PPM1F/SLC9A1/PLCB2/JAM3/SLC12A2/NOTCH1/C…	AG-IMP1	193	119	0.62
REACTOME_ASPARAGINE_N_LINKED_GLYCOSYLATION	295	-0.179561	-3.56809	9.55168e-09	9.45974e-08	3.94111e-08	8543	tags=58%	list=40%	signal=35%	GNPNAT1/MPDU1/ANKRD28/MPI/TFG/CALR/KDELR1/NAGK/CTSA/KDELR2/NANP/TUBA8/PMM2/TUBB1/ST3GAL2/SEC16A/ALG11/NUS1/ARF4/NEU3/LMAN2L/RPN2/ARF1/COPA/TRAPPC2/PRKCSH/STX5/PREB/ST8SIA6/CNIH1/SYVN1/RAB1A/CAPZA1/SEC31A/GOSR1/TMED2/COG2/BET1L/DYNLL1/SPTBN1/PPP6C/TRAPPC3/DHDDS/COG8/CANX/CTSC/PPP6R1/TMEM115/TRAPPC4/RNF5/NUDT14/GOSR2/DPM3/GBF1/ST6GALNAC2/TUBB4B/COG3/COPB1/GLB1/RNF103/ALG9/OS9/MAN1B1/CAPZA2/GORASP1/…	AG-IMP1	305	175	0.57
GRYDER_PAX3FOXO1_ENHANCERS_IN_TADS	973	-0.101864	-3.6048	1.06166e-08	1.0477e-07	4.36493e-08	8682	tags=47%	list=40%	signal=30%	NDUFS4/WDR1/PACS1/SETX/COX16/POMT2/TMCC3/MDH2/TPP2/RAE1/PGS1/IL17RD/SPATS2L/EIF3A/ASB7/NR3C1/NOSIP/RPF2/WSB2/ERI1/UBE2J1/FRG1/VAPA/ERGIC1/NSUN6/COMMD10/PITPNB/STAG1/SFMBT2/TOM1/FARSB/CDC5L/ADO/POLR1D/MLH1/DPH5/VMA21/RNF145/BTAF1/TEX10/APBB2/SUDS3/PSMD8/CAAP1/THSD4/CEBPG/WDR27/CAP1/TBL1XR1/AQR/SLC2A10/FOXK1/N4BP2L2/C16orf91/ILK/GDI2/MRPS18C/LAMB3/VPS13B/AP1B1/POFUT2/ATRN/ZNF420/BMP5/UBAC2/SRP9/CAP…	AG-IMP1	1009	494	0.49
BOSCO_ALLERGEN_INDUCED_TH2_ASSOCIATED_MODULE	139	-0.2637	-3.54328	1.0614e-08	1.0477e-07	4.36493e-08	6147	tags=54%	list=28%	signal=39%	NCOA3/CD200R1/ETNK1/PHF20L1/H4C14/RRS1/STAT4/FLT3LG/PECAM1/KRT1/DUSP5/APBB1IP/DARS1/BCL6/PLLP/BHLHE40/STAP1/IMMT/BCL9L/TNFRSF14/KPNA6/RFLNB/SERPINB6/TNFRSF14/SOCS2/CYLD/SPINT2/EOMES/CCL1/GNPDA1/ENO1/SLC26A11/DACT1/SEMA7A/CYTIP/SOCS1/SLC12A2/CISH/SYTL3/ENO1/CSF1/IKZF1/PLCL1/CYSLTR1/FURIN/TAF4B/TIAM1/NABP1/RAP1A/CXCL13/SGSH/MAL/KLF3/HPGD/TMEM71/SLC39A8/IL4R/MEF2C/RAB19/RASGRP3/GFI1/PITRM1/DHRS3/PLP…	AG-IMP1	150	85	0.57
MORI_PRE_BI_LYMPHOCYTE_UP	77	0.344771	3.64736	1.06543e-08	1.04956e-07	4.37266e-08	6320	tags=63%	list=29%	signal=45%	STMN1/UBE2C/RRM2/NDC80/TOP2A/MELK/CDCA5/CDCA3/TTK/MKI67/TUBA1A/CDK1/KIF4A/E2F8/RACGAP1/DTL/TUBB/NCAPH/H2AC8/PRC1/AURKA/CCNB2/CDC20/RAD51/LIG1/MTHFD2/HJURP/CDKN1A/LMNB1/CDCA7/MCM7/KPNA2/PRDX4/EMB/KPNA2/RRM1/MCM6/TUBA1B/RAMP1/MCM2/MIF/DNTT/H2AX/SQLE/H2AZ2/ANP32E/CKS1B/SMC4/NUCKS1/HSPBP1	AG-IMP1	81	50	0.62
WP_TOLLLIKE_RECEPTOR_SIGNALING_RELATED_TO_MYD88	30	-0.53657	-3.61004	1.08372e-08	1.06569e-07	4.43985e-08	7861	tags=90%	list=36%	signal=57%	IKBKB/MAPK1/TBK1/TLR1/TICAM1/RELB/TLR7/TIRAP/TLR4/TRAF6/IRAK1/TLR2/IKBKG/TLR9/IRF7/RELA/NFKB1/REL/MYD88/TLR5/IRF3/CHUK/IKBKE/TLR6/NFKB2/IRAK4/TLR3	AG-IMP1	31	27	0.87
REACTOME_TELOMERE_C_STRAND_LAGGING_STRAND_SYNTHESIS	33	0.509787	3.58907	1.14566e-08	1.12461e-07	4.68533e-08	8635	tags=86%	list=40%	signal=52%	PRIM1/DSCC1/LIG1/DNA2/CHTF18/BLM/RFC4/ACD/POLD1/TEN1/RFC5/RFC3/RPA3/PRIM2/RFC2/PCNA/FEN1/POLD4/CTC1/TERF2/RPA2/TERF1/STN1/POT1/CHTF8/TINF2/RPA1/POLD2/POLA2/TERF2IP	AG-IMP1	34	30	0.88
REACTOME_SUMOYLATION	175	0.231632	3.70568	1.24651e-08	1.22144e-07	5.08877e-08	9101	tags=65%	list=42%	signal=38%	TFAP2B/TOP2A/BIRC5/BRCA1/AURKB/TFAP2C/AURKA/CDCA8/NUP210/SUMO3/CBX2/EID3/H4C4/H4C14/PHC1/DNMT3A/PCGF2/BLM/TDG/THRA/H4C8/SATB1/H4C3/NUP58/TP53BP1/INCENP/RANGAP1/UHRF2/NUP85/NUP155/NUP37/NUP93/PPARGC1A/NSMCE3/MDC1/NUP62/NUP107/SAFB/NOP58/RAD52/PCNA/NSMCE2/SMC6/POM121/POM121C/DDX5/RARA/UBA2/SMC5/TRIM28/NUP43/SENP1/DNMT1/CBX5/MTA1/SAE1/NUP58/NUP54/H4C15/NSMCE3/NUP205/NUP88/SUMO3/AAAS/UBE2I/BMI1/RAD21…	AG-IMP1	187	117	0.63
HOLLERN_EMT_BREAST_TUMOR_UP	133	-0.268334	-3.57661	1.30585e-08	1.27734e-07	5.32164e-08	8688	tags=67%	list=40%	signal=41%	FCGR2B/CCL15/SH3GLB1/SPI1/ARHGEF40/STK17B/APBB2/SCARA3/ST3GAL2/VEGFC/POFUT2/LOXL1/FKBP7/JDP2/NRROS/LAMB1/SNX20/S100A4/GPR34/SPTBN1/WNK1/AXL/MRAS/PRRX1/NEK9/ITGA5/PHKA1/CSGALNACT2/CCL15/ITGB1BP1/IKBIP/ADGRA2/FLNC/EPB41L2/NBL1/TRAF1/FCGR2B/WAS/OTUD7B/PRRX2/ANGPTL2/MARVELD1/PLAT/NAAA/PLA2G15/CSF1R/MRC2/MRC1/DDR2/SEMA7A/LRP1/SNX9/FOLR2/C1QTNF6/VSIG4/MXRA8/CSF1/RGS18/HSPG2/CYSLTR1/NFATC1/P3H1/CCDC102A…	AG-IMP1	139	91	0.65
VANTVEER_BREAST_CANCER_METASTASIS_DN	103	0.306238	3.76426	1.36445e-08	1.33232e-07	5.5507e-08	5366	tags=55%	list=25%	signal=41%	STMN1/NDC80/BIRC5/PIMREG/MELK/SPC25/DLGAP5/ASPM/CENPA/BUB1/TK1/KIF14/DTL/NUSAP1/FBXO5/DEPDC1/PRC1/AURKA/GNAZ/TFRC/TRIP13/CCNB2/CCNE2/GPSM2/DIAPH3/RAB6B/MAD2L1/ECT2/EZH2/CKS2/CENPN/TMEM74B/HJURP/DCK/ASNS/ADM/STX1A/ORC6/RFC4/MGAT4A/CDC25B/NMB/MCM6/LRP12/RRAGD/TSPYL5/INAVA/KIF21A/PFKP/MAPRE2/LPCAT1/SACS/NMU/SERF1A/PLEKHA1/INTS7/IVNS1ABP	AG-IMP1	109	57	0.52
CHANDRAN_METASTASIS_DN	298	-0.17829	-3.56307	1.40591e-08	1.3704e-07	5.70934e-08	8084	tags=54%	list=37%	signal=34%	TMEM150C/ARL5A/THSD4/PYCARD/RWDD2B/AXIN2/EPHA3/NR2C2AP/RAB40B/ZNF747/MTPAP/RAB4A/TIGD2/VSIG2/PI15/KLK3/CLCN7/MCC/HSPB8/SMOC2/PRPF40A/MED11/KLF4/ZMYND11/CNOT6L/NEXN/MYLK/SWT1/RNF150/DEF6/DNAJC10/VMP1/RAB34/VPS36/RILPL2/FBXO22/ZBTB4/TMEM106B/PWWP2B/SMTN/EIF3J/PKP1/FBXO2/BMPR1A/PRRX1/RNF10/EIF3J/MVK/AMD1/PMEPA1/AMD1/RPS27L/HSD17B14/TMEM129/DUSP2/TSPAN15/SLC30A4/PNRC2/TM9SF1/POMT1/SORBS1/TXNDC11/CRIS…	AG-IMP1	313	173	0.55
LANDIS_ERBB2_BREAST_TUMORS_65_DN	39	-0.476055	-3.58341	1.43791e-08	1.39913e-07	5.82905e-08	3601	tags=63%	list=17%	signal=52%	TSC22D1/PHYH/ATP1B3/ACAA1/APLP2/ADIPOR2/SRPX/GPD2/SOWAHC/BCKDHB/HTRA1/CHCHD10/PDE8A/ALDH1A1/CAVIN2/HEPH/CPT2/ACAA2/ACAA1/RSPO1/PTGES/CHPT1/LUM/GPAM/DPT/HADH/ALDH1A1	AG-IMP1	39	27	0.69
REACTOME_CONDENSATION_OF_PROPHASE_CHROMOSOMES	41	0.454798	3.5351	1.47883e-08	1.43643e-07	5.98443e-08	7048	tags=68%	list=33%	signal=46%	H2BC5/H2AC4/H2BC14/H3C7/CCNB1/PLK1/CDK1/H2AC8/NCAPG2/H3-3B/H3C2/SMC2/H4C4/H4C14/H4C8/H4C3/H2AZ1/H2AC18/H2AC20/H2AX/PHF8/H2AZ2/MCPH1/H3-3A/SMC4/H4C15/NCAPH2/RB1/NCAPD3/H4-16/H4C6/H4C2	AG-IMP1	74	32	0.43
REACTOME_AURKA_ACTIVATION_BY_TPX2	72	0.358072	3.66811	1.48565e-08	1.44053e-07	6.00154e-08	8185	tags=73%	list=38%	signal=45%	TUBB4A/HMMR/TUBA1A/PLK1/CDK1/TPX2/TUBB/AURKA/NEK2/HAUS5/CCP110/PLK4/HAUS8/CLASP1/TUBG1/ODF2/CKAP5/HSP90AA1/DCTN1/CSNK1E/DYNC1H1/OFD1/SSNA1/DYNLL1/DCTN2/DYNC1I2/CEP70/ALMS1/YWHAE/CEP72/MAPRE1/CSNK1D/HAUS6/PCM1/TUBA4A/SFI1/CEP135/CEP152/CEP43/CEP192/HAUS3/CEP250/ACTR1A/CEP57/PPP2R1A/PAFAH1B1/DCTN3/SDCCAG8/CEP41/PCNT/CEP78/HAUS1/HAUS2	AG-IMP1	72	53	0.74
CHEMNITZ_RESPONSE_TO_PROSTAGLANDIN_E2_DN	355	-0.165708	-3.64237	1.5373e-08	1.48525e-07	6.18785e-08	8582	tags=55%	list=40%	signal=34%	SENP3/PDF/SPATS2L/UBXN10/CLDN12/VAPA/NCBP3/LMF1/CFAP69/EXOC4/KIF1B/AGO3/PIK3C3/ATXN1L/PSMA5/ZFP3/AXIN2/GATAD1/NUS1/WDR48/MINDY2/IL12RB2/ODC1/FAM110B/ITM2B/EDIL3/TAX1BP3/TMEM43/ZNF655/XPC/MED11/ARHGEF16/LRRC57/KLF4/IFT140/SATB2/PITPNA/GPRC5C/IRX3/CTSC/RGP1/DNAJA4/AP5M1/GLB1L/FAIM/KCNT2/CRYZ/GLOD4/PARP4/CUX1/BEND7/PPFIBP1/LNP1/GORASP1/ZBTB20/LMO7/IFT74/PRKAA2/BCAR1/LYPLAL1/NEK4/TRIOBP/PRICKLE1/SYNE…	AG-IMP1	408	203	0.5
REACTOME_RMTS_METHYLATE_HISTONE_ARGININES	55	0.395922	3.6291	1.5373e-08	1.48525e-07	6.18785e-08	8743	tags=73%	list=41%	signal=44%	H2AC4/H3C7/ACTL6B/H2AC8/SMARCE1/H3C2/CCND1/H4C4/H4C14/DNMT3A/H4C8/H4C3/H2AZ1/COPRS/PRMT1/CDK4/H2AC18/H2AC20/SMARCC2/H2AX/SMARCB1/H2AW/H2AZ2/H4C15/SMARCA4/PBRM1/CARM1/ARID1A/SMARCD3/H4-16/H4C6/H4C2/RPS2/SMARCC1/ARID2/PRMT5/PRMT6/H3C13/PRMT7/ACTL6A/WDR5/ARID1B/WDR77/SMARCD1	AG-IMP1	79	44	0.56
BLANCO_MELO_BRONCHIAL_EPITHELIAL_CELLS_INFLUENZA_A_INFECTION_UP	118	-0.276586	-3.48926	1.53979e-08	1.48525e-07	6.18785e-08	9110	tags=69%	list=42%	signal=40%	SERPINB4/SERPINB4/SERPINB4/SERPINB4/ETV3/UBXN7/ZNF736/RESF1/MACF1/NEU3/NOMO3/NOMO2/EXOC6B/EDIL3/MIB1/GTF3C4/IL7R/ASXL2/ITGA7/ZNF736/RALGAPA2/SLC30A1/TNF/RAD54L2/ZBED6/POSTN/SIRPB1/SEL1L/IFI35/ZKSCAN1/IPO11/MAN1A2/ZKSCAN8/SAMHD1/ICAM1/EGFR/NIPAL1/SIRPB1/TRAF1/HELZ2/LNPEP/PLAT/ROCK2/BATF2/HACD2/PTGS1/TMEM140/TRANK1/UGDH/NLRC5/CDYL2/C1S/BICC1/ARRDC3/CXCL10/HEPHL1/ZNFX1/CSF1/MAN2A1/NBEAL1/IRF9/NR1D2/…	AG-IMP1	137	90	0.66
SANA_RESPONSE_TO_IFNG_UP	55	-0.394644	-3.49003	1.6605e-08	1.59892e-07	6.66139e-08	6805	tags=72%	list=32%	signal=50%	APOL4/APOL3/APOL1/APOL2/SLC25A28/CASP1/LAP3/IFI35/APOL4/APOL2/APOL3/APOL1/UBE2L6/SAMHD1/HSD17B11/IFI44L/APOL3/APOL1/APOL2/APOL4/APOL3/APOL1/APOL4/APOL2/SERPING1/BATF2/ATP6V0A4/HLA-E/NLRC5/OAS1/C1S/PLA1A/HLA-E/CXCL10/CD274/SAMD9L/LGALS3BP/APOL3/APOL4/APOL1/APOL2/DTX3L/PARP9/MMP25/OAS2/RNF213/C1S/APOL1/APOL3/APOL4/APOL2/OAS1/CX3CL1/IFIH1/STAT1/VAMP5/SSPN/DDX60/PARP14/BST2/TNFSF10/CXCL9/GBP4/MLKL/AP…	AG-IMP1	76	76	1
BOYLAN_MULTIPLE_MYELOMA_PCA1_UP	106	-0.283189	-3.4588	1.67186e-08	1.60707e-07	6.69537e-08	4004	tags=47%	list=19%	signal=39%	SERPINA3/RECK/APOL2/TGFBI/PLSCR1/SPON1/GBP6/CHIA/ALCAM/LILRB4/PRLR/SLFN12L/SERPINA3/ELANE/CD3D/CACNA1H/ARHGAP6/FGL2/F2R/SERPINA3/APOL2/CTSG/ITGAL/GPR160/LRG1/SCART1/TMEM176A/HDC/RASGRP3/APOL2/SLC25A24/ZBP1/LPAR4/RNASE3/KLRC1/GBP6/GBP6/GIMAP8/ITK/SERPINA3/LILRB4/JCHAIN/SLFN12L/LTB/CTSW/IL18R1/ELL2/KLRC1/APOL2/IL2RB/GIMAP4/APOL2/CACNA1S/SERPINA3/NKG7/CCR2/KLRC1/PLSCR1/CP/CXCR6/PLAAT3/KLRC1/HP/PLIN3…	AG-IMP1	123	78	0.63
CHARAFE_BREAST_CANCER_LUMINAL_VS_MESENCHYMAL_DN	447	-0.146758	-3.60405	1.71082e-08	1.64168e-07	6.83954e-08	4866	tags=37%	list=23%	signal=29%	ZYG11B/B3GNT5/DHX33/TIMP1/NMT2/PTPRM/HSD17B11/BNC2/IKBIP/STAMBPL1/SNAI2/IGFBP7/TWSG1/DNAJB4/LAYN/RAB31/SRGN/FLNC/ST3GAL6/EGFR/EPB41L2/EVA1A/DSE/LUZP1/CDKN2C/ERFE/ADORA2B/DENND5A/KLHL29/ALKBH5/EMILIN2/RFLNB/MARVELD1/ITPRID2/PLAT/PRKD3/MAML2/ALPK2/CD44/TGFBI/MRC2/ETS1/VCL/GADD45A/MPP1/TUBB6/FLI1/MALT1/FEZ2/ELK3/C1S/LIX1L/SNX7/LDHB/SGK1/QKI/BICC1/EPHA2/CMTM3/ITPRIP/ENG/AKR1B1/TMEM35B/TNFRSF10D/TMEM2…	AG-IMP1	465	168	0.36
SONG_TARGETS_OF_IE86_CMV_PROTEIN	53	0.412748	3.68456	1.71757e-08	1.64531e-07	6.85469e-08	4552	tags=60%	list=21%	signal=47%	CORT/PCLAF/HMGB2/MYBL2/FOXM1/KIF11/CDK1/TPX2/TK1/CDT1/BARD1/UNG/MAD2L1/EZH2/NASP/CASP3/MCM5/RAB27A/ZWINT/CCNE1/RAD51C/DCK/BLM/TYMS/MCM7/RRM1/MCM6/RFC3/MCM3/MSH2/MCM2/RFC2/PCNA	AG-IMP1	55	33	0.6
MARSON_FOXP3_TARGETS_UP	64	-0.368715	-3.49009	1.76082e-08	1.68384e-07	7.01519e-08	5556	tags=62%	list=26%	signal=46%	CELF2/NCF4/RAC2/MBNL2/SAMHD1/SH3BGRL/PNP/MCL1/MYH9/SWAP70/OSBPL9/ARHGAP9/CD44/RCSD1/ETS1/RSRP1/CD81/MYO1C/MKNK2/CYB5A/TIAM1/PSMB8/SLC9A3R1/SERINC3/CAPG/STK10/S100A10/NRIP1/ITGAV/HACD3/PLIN2/ITM2C/IRF8/GM2A/ECM1/CD2/PDLIM2/NKG7/EPHX1/XCL1/HADH	AG-IMP1	66	41	0.62
WP_THYMIC_STROMAL_LYMPHOPOIETIN_TSLP_SIGNALING_PATHWAY	46	-0.432746	-3.53898	1.84876e-08	1.7649e-07	7.3529e-08	7572	tags=78%	list=35%	signal=51%	MAP2K2/MAPK14/TEC/MAPK1/CRLF2/STAT3/IL7R/MAP2K1/NFKBIA/MAPK3/FES/MTOR/JAK2/RELB/STAT4/PIK3CA/PI4K2A/CCL11/PTPN11/AKT1/STAT5B/BTK/TNFSF4/RELA/NFKB1/JAK1/CISH/YES1/LYN/EIF4EBP1/NFKB2/STAT5A/MYC/STAT1/STAT6/IL2RA	AG-IMP1	47	36	0.77
BIDUS_METASTASIS_DN	144	-0.244328	-3.35674	1.87097e-08	1.78304e-07	7.42849e-08	8552	tags=64%	list=40%	signal=39%	EHD1/MS4A6A/CHPF2/NAGK/STK17B/CTBP2/RGL1/ABHD17A/SPON2/STK11/PTK2B/NEIL2/CORO1A/FBXO32/PABIR1/TUT7/WASHC3/NR1H2/PRAG1/HEMK1/PHLDA3/AQP1/SECISBP2/PPFIBP1/REX1BD/SASH3/DTWD1/ZBTB20/FADS3/SIRPA/FAM3A/FAM174C/SELPLG/PRRX1/TTC17/LPAR5/SLC39A3/NBN/MKKS/AKAP13/ANO10/SLA/MS4A6A/SIRPA/GMFG/DISP1/STAB1/PGGHG/CPPED1/RAB4B/NUDT6/PARM1/KLHL2/CD34/PLEKHA2/TLR5/TMEM50B/CLEC11A/EVA1B/ENG/PDK2/IRF3/SIL1/TOB2/ARHG…	AG-IMP1	154	98	0.64
DESERT_PERIVENOUS_HEPATOCELLULAR_CARCINOMA_SUBCLASS_UP	153	-0.245062	-3.47313	1.94064e-08	1.84627e-07	7.69192e-08	5110	tags=51%	list=24%	signal=39%	ZNF200/MAT1A/CYP1A1/MTHFD1/SULT2A1/SLCO1B3/PARN/LGALS8/NARS2/MRPS27/MTR/RAD50/ADH6/SYF2/HPD/PBXIP1/GNPAT/ROCK2/RIOK2/KIZ/HEXA/BCAP31/KLHL21/ACAA1/TGIF1/PDHX/PIR/TMEM230/ATOX1/EFR3A/CPN2/CERS2/NAGPA/OAT/AQP9/GREB1/IARS2/HGD/SCD/LAMA3/MTMR11/DSP/GGH/MID1/MCUR1/FMO3/FAT1/PGC/GLUL/PLPP1/GNAI1/SLC4A4/CYP3A4/DCXR/GRHPR/ACADSB/ACAA1/SLC17A2/ABCC6/YAP1/SULT2A1/HSD11B1/SMAD3/CYB5B/SULT2A1/HPR/CD36/LEF1/AP…	AG-IMP1	155	82	0.53
LENAOUR_DENDRITIC_CELL_MATURATION_UP	107	-0.291511	-3.5652	2.04605e-08	1.94323e-07	8.09585e-08	5238	tags=56%	list=24%	signal=42%	DUSP5/QSOX1/CR1/PKD2/TLE5/SLA/FCGR2A/RNASE1/CBS/SERPINB6/SPINT2/TNFAIP6/ST6GAL1/ACOT2/MRC1/CCR7/GATM/SLC11A2/TGM2/SEMA3C/OAT/CSF1/LGALS3BP/CYB5A/NR1H3/F13A1/PPARG/PFKM/BIRC3/SHB/PDLIM4/DNASE1L3/ITPKB/RAP1GAP/CD59/CD59/SERPINB6/CCL22/ECM1/ITGB5/DPP4/ACAA2/LPL/LIPA/CD74/ENPP2/CAT/MGLL/FCER2/HSD11B1/GAS6/SERPINB6/CEBPA/A2M/NR4A3/FABP4/RNASE6/IRF4/SCARB1/ACOT2/TGFA/APOC1/CCND2/ALOX15/ACOT2	AG-IMP1	116	65	0.56
WP_MITOCHONDRIAL_COMPLEX_I_ASSEMBLY_MODEL_OXPHOS_SYSTEM	49	-0.415054	-3.50621	2.09362e-08	1.98501e-07	8.26994e-08	8682	tags=82%	list=40%	signal=49%	NDUFS4/DMAC1/DMAC2/NDUFA2/NDUFS6/NDUFA8/NDUFA12/ECSIT/NDUFB1/NDUFC2/NDUFA7/NDUFV2/NDUFB3/NDUFB11/TMEM186/NDUFAF3/TIMMDC1/NDUFAF4/NDUFS5/NDUFB9/TMEM126B/NDUFAF2/NDUFA1/NDUFAB1/NDUFA10/NDUFB6/NDUFB5/NDUFV1/NDUFB4/NDUFB8/NDUFA3/NDUFS3/FOXRED1/ACAD9/NDUFAF1/NDUFC1/NDUFA6/NUBPL/NDUFS2/NDUFS1/TMEM70	AG-IMP1	56	41	0.73
BORCZUK_MALIGNANT_MESOTHELIOMA_DN	86	-0.315264	-3.42038	2.11217e-08	1.99919e-07	8.32899e-08	5783	tags=57%	list=27%	signal=42%	CPT1B/VILL/RCE1/CTTN/ATP2A1/NBEAL2/SEMA3F/C6/TCIRG1/ATG2A/TRAF1/DDT/CD38/TRAF3IP3/ZBTB7A/ARAP1/HEXA/NCF1/XPNPEP2/ACAP1/MAST4/ANXA9/RDH16/RDH16/RAPGEF3/CD22/CD79B/TAP2/SEMA3B/PTPRCAP/PLXNB1/CHRD/CYP3A5/C7/FXYD1/B4GALT1/CD6/LCAT/NFIA/CD79A/MYL3/FCER2/NCR1/CD19/MS4A1/CAPN3/FCMR/AOX1/RDH16/TPSAB1/RDH16/ACSM1/RDH16/FRZB/RDH16/CPA3/TPSAB1	AG-IMP1	106	57	0.54
HOLLMANN_APOPTOSIS_VIA_CD40_DN	237	-0.200299	-3.56309	2.13797e-08	2.00991e-07	8.37368e-08	8657	tags=64%	list=40%	signal=39%	PSPH/RPN1/ABHD10/NOSIP/CRELD2/GTF3C1/THYN1/TFG/MRPL57/THUMPD2/IFITM1/APBB2/PYCARD/KLHL9/YBX3/RWDD2B/AGPS/TARS1/SAV1/USP7/PPP1CA/EEF1D/SMIM10L1/ACOT2/LDAH/MTRF1/ZNF195/ATP6AP1/LITAF/GOSR1/CRYZL1/NAXD/SATB2/SPTBN1/ZNF195/ZNF195/GSTM1/CANX/CTSC/UROS/SLC39A4/OXSR1/PGM1/AP3B1/CASP1/ABL1/CHMP2B/CXCR4/CREG1/ACOT9/RRBP1/ZKSCAN4/ZNF195/NPC2/ZNF195/SERPINB1/MTMR2/IFT57/NUDT1/BAG3/RHOA/ZNF195/UBE2L6/RYK/PPA…	AG-IMP1	267	171	0.64
RICKMAN_METASTASIS_UP	314	0.169795	3.49626	2.13797e-08	2.00991e-07	8.37368e-08	9166	tags=58%	list=42%	signal=34%	APBA2/CCNB1IP1/BEX2/BEX1/FGF19/BEX2/BEX1/ZNF711/BEX4/NAP1L5/CDCA3/EFCAB11/C14orf132/CHST10/GGT7/PLCB4/GPR19/USP51/HNRNPUL2/GPRASP2/AHI1/BEX3/APOLD1/QPCT/SPATA7/CENPS/MAGI2/MAGEE1/SH3RF3/MDM1/PASK/USP13/MFAP3L/HJURP/MARVELD2/HIRIP3/PHC1/CCP110/ACVR1B/SLC22A17/FAM229B/CADM1/ETV4/ERCC8/ZFP90/BHLHB9/DTX3/C2CD5/ABI2/MAGEH1/TSPAN6/TMX4/PRR3/AMZ2/TP53BP1/MSH5/EDAR/RBMX2/PNN/ARL16/SALL2/PPM1D/PLEKHA5/RNF…	AG-IMP1	352	190	0.54
KARLSSON_TGFB1_TARGETS_DN	189	-0.220368	-3.43036	2.12934e-08	2.00991e-07	8.37368e-08	7277	tags=56%	list=34%	signal=38%	BNIP3L/STAT3/TNRC6B/GRN/CCNL2/BET1L/BLOC1S1/ANAPC1/LEPROT/SESN1/GSTM1/CTNNBIP1/SMARCA2/NUDT14/EMC2/AP3B1/PNRC1/AZI2/FUT8/NPC2/NDFIP1/PLXNB2/XIAP/BBX/SH3BGRL/MAT2B/ACBD4/TMEM59/CTDSP2/TLE5/SLC16A1/TWSG1/CD2AP/OSBPL9/IAH1/SLC44A1/ARNT/DCAF8/CDKN2C/CST3/PTPN13/PLAT/ZNF395/RNF11/CTSZ/WT1/CHP1/MXD4/RSRP1/FTH1/NPNT/ID3/MTUS1/PKHD1L1/PSME2/CTSB/LY6E/ALCAM/PSME2/TGM2/TNIP1/SLC48A1/DENND4C/TBCEL/NOD1/LAMP…	AG-IMP1	194	110	0.57
RUIZ_TNC_TARGETS_UP	150	-0.24411	-3.41822	2.13757e-08	2.00991e-07	8.37368e-08	8726	tags=65%	list=40%	signal=39%	KLHL24/MARCHF6/PHF21A/BTG1/DDIT4/RESF1/TM4SF1/CTSA/APOE/TBL1XR1/SLC2A10/SPTSSA/CLCA2/UBXN4/FAM110B/KRIT1/BNIP3L/GRN/GPRC5C/RCBTB1/CTSC/TCF12/PNRC1/IMPA2/IL1R1/SCG2/PCMTD2/NUMA1/ZBTB20/ARHGAP28/HERPUD1/WIPI1/FLRT2/YPEL5/GOLGB1/PSAP/WDR26/TPP1/VGLL4/HBP1/BCL6/CTDSP2/CSGALNACT1/IGFBP7/LRIG1/PTPN13/SLC35E2B/TBXAS1/BAMBI/RSRP1/SLC23A2/CHST15/SELENOP/GLCE/PDCD4/SEMA3C/AUH/ST3GAL1/STON1/TIMP4/KLF9/ZCCHC…	AG-IMP1	156	100	0.64
WP_PI3KAKT_SIGNALING_PATHWAY	333	-0.159944	-3.36026	2.15039e-08	2.01817e-07	8.40808e-08	10596	tags=61%	list=49%	signal=32%	PRL/PRL/FGF8/ITGB6/COL9A1/CREB5/BDNF/FGF19/CHRM2/GNG4/GNG3/EFNA3/GNG10/BRCA1/MYB/ANGPT2/LAMC2/GNG8/PRL/PPP2R2C/PPP2R2B/FGF13/FGF23/PGF/FGF6/FN1/IL6/FGF14/FGF12/PRL/COL9A2/VWF/IFNA10/IFNA14/IFNA1/IFNA6/IFNA8/IFNA21/IFNA4/IFNA13/IFNA2/IFNA5/IFNA16/IFNA17/IFNA7/CCNE2/PRKCA/THBS3/COL2A1/GNG2/CDKN1B/ITGA10/COL1A1/CCND1/CCNE1/THBS1/G6PC2/CDKN1A/GNB4/EFNA5/GNB3/CSF3/EFNA2/TCL1B/AKT3/CREB3L3/OSM/FGF22/PR…	AG-IMP1	339	329	0.97
BASAKI_YBX1_TARGETS_DN	360	-0.157501	-3.47901	2.15484e-08	2.01894e-07	8.41128e-08	8529	tags=56%	list=40%	signal=34%	DHRS13/BTG1/TNFRSF11A/DDIT4/TENT4B/TMED4/NCBP3/RESF1/IER2/SPATA20/TMEM37/IFITM1/NDRG1/FAM110C/SLC2A10/N4BP2L2/RICTOR/MKLN1/VPS13B/KANSL1L/YIPF6/ATM/PIK3R1/ZC3H11A/MINDY2/DYNC2H1/UBXN4/ALDOC/TM2D3/KCTD6/SPRY1/MIB1/SMOC2/XRN1/CNIH1/FUT11/NADSYN1/LAMB1/HECW2/CLINT1/ATP2C1/GLRX/SCD/GPD1L/EEF2K/TPD52/SPRY2/TARS3/HDAC4/MTDH/VMP1/SLC30A1/DNAH12/SEC62/SLC40A1/ANKRD29/SCAMP1/CUL4B/PNP/DMXL1/PRKAB1/ZBTB20/…	AG-IMP1	397	213	0.54
NABA_CORE_MATRISOME	257	-0.191932	-3.55206	2.17158e-08	2.03119e-07	8.46234e-08	3886	tags=37%	list=18%	signal=31%	FGB/TNC/TNFAIP6/TGFBI/PODN/NPNT/EGFLAM/SPON1/COL4A3/TINAGL1/HMCN1/COL6A6/NELL1/CRISPLD1/KCP/FBLN5/HSPG2/LAMA4/FGL2/MATN2/SRPX/ZPLD1/KERA/COL6A5/FBLN7/COL6A1/LGI3/PAPLN/LAMB2/LAMA3/SPARC/LRG1/PCOLCE2/MMRN2/COL13A1/POMZP3/ZP3/IBSP/ECM2/LAMA1/IGFBP5/SNED1/COL25A1/LAMA2/SMOC1/COL5A3/IGFBP4/ACAN/FMOD/VWA3A/COL23A1/SRPX2/TSKU/EFEMP2/VWA5A/NTN1/NDNF/ECM1/LTBP3/COL4A5/PRG4/THBS4/COL4A6/DCN/PRELP/GAS6/RSP…	AG-IMP1	275	96	0.35
MONTERO_THYROID_CANCER_POOR_SURVIVAL_UP	12	0.78881	3.31445	2.24792e-08	2.09907e-07	8.74513e-08	2769	tags=92%	list=13%	signal=80%	UBE2C/RRM2/BIRC5/ASPM/CENPA/NUSAP1/PRC1/CEP55/CCNB2/DIAPH3/ANLN	AG-IMP1	12	11	0.92
PYEON_HPV_POSITIVE_TUMORS_UP	82	0.326395	3.57656	2.26848e-08	2.11471e-07	8.8103e-08	7985	tags=67%	list=37%	signal=43%	RTKN2/SYNGR3/HENMT1/CENPF/UHRF1/KNTC1/MAP7D2/KIF15/MYB/MEI1/CAMTA1/DTL/E2F7/TAF7L/BARD1/STAG3/GEN1/LIG1/EZH2/RMI2/GLS2/NASP/CDC7/CENPK/HELLS/SYCP2/TAF7L/TYMS/WDR76/CDCA7/ABCA5/PSIP1/TIA1/MCM3/MEIS1/MPHOSPH9/ZFR2/IL17RB/DONSON/SCAI/CCHCR1/INTS7/LY75/PIK3R3/ZBTB18/SLF2/CASP8AP2/CSTF3/TARDBP/SANBR/MCM8/NEMP1/FUBP1/USP1/HNRNPU/PNISR/RBBP4/CEP78	AG-IMP1	101	58	0.57
CADWELL_ATG16L1_TARGETS_UP	96	-0.303585	-3.5168	2.29265e-08	2.12299e-07	8.84479e-08	2600	tags=42%	list=12%	signal=37%	THPO/APOC2/IFIT1B/AKR1B10/SCD/LHFPL2/CD163/FAM241A/IFIT1B/APOA4/CLEC2D/ISG15/ARSK/GZMB/CCDC80/EXD1/SUCNR1/APOA1/FCGRT/LPL/ACAA1/DHH/NPR3/SERPINA10/AKR1B10/HP/FABP4/INMT/THRSP/CD36/AKR1B10/RETNLB/DGAT2/KCTD14/RBP4/PLIN4/PC/ADIG/VNN1/APOC2/FABP1/HAO2/PLIN1/LEP/SLC36A2/ADIPOQ/CYP2E1/CFD/CIDEC/CA3	AG-IMP1	103	50	0.49
SESTO_RESPONSE_TO_UV_C5	46	-0.42956	-3.51293	2.28952e-08	2.12299e-07	8.84479e-08	8579	tags=81%	list=40%	signal=49%	RCOR1/TLK1/PUM1/RAB2A/CLINT1/JAG1/METAP1/CLIP1/EXT1/ZNF148/ABLIM1/PIK3R4/RASA1/RBBP8/VGLL4/SLK/MCL1/EPS15/HES1/IQGAP1/PKN2/LDLR/ITGB4/SDC4/YES1/TIAM1/FAM120A/EIF2AK2/SHB/WWP1/MYC/SREBF1/TGFBR2/NFE2L2/STAT1/PBX3/HMGA2/MME	AG-IMP1	46	38	0.83
SCIAN_CELL_CYCLE_TARGETS_OF_TP53_AND_TP73_DN	21	0.619328	3.45572	2.28404e-08	2.12299e-07	8.84479e-08	4118	tags=81%	list=19%	signal=66%	CDC25C/UBE2C/CCNB1/KIF22/CCNA2/TPX2/AURKA/KIF23/GTSE1/CCNF/CDC20/CDKN3/CKS2/MCM7/CDC25B/MCM6/MAPRE2	AG-IMP1	22	17	0.77
DANG_BOUND_BY_MYC	977	-0.0968341	-3.44036	2.28531e-08	2.12299e-07	8.84479e-08	8764	tags=50%	list=41%	signal=31%	ZNF304/ZNF134/ZNF134/ZNF304/POLR1B/EIF4B/GPN3/PER1/PSMB1/HCFC2/POMT2/THRAP3/OCIAD1/TPP2/PPP1R12A/TRMT6/LATS1/U2SURP/SFMBT1/GABARAP/PTGES3/LAIR2/SYMPK/SURF6/NDUFA2/ATG12/VAPA/ZNF85/PAIP2/ZFP36L2/EMC8/RPL22/ARPC4/CALR/SAP18/IER2/PSME3/RNF4/UBE2K/MAEA/GCLC/MLXIP/NFKBIB/DRG1/PLA2G6/MEN1/POLR1D/PDCD10/TYMP/TMEM126A/SNX5/PIK3C3/PRPSAP1/ERCC6/NDRG1/PSMA5/SAP18/CSF2RB/PSMD8/MRPL40/SLIT1/PYCARD/DDX18/NDUF…	AG-IMP1	1061	513	0.48
WP_B_CELL_RECEPTOR_SIGNALING_PATHWAY	97	-0.301794	-3.52503	2.41325e-08	2.23095e-07	9.29458e-08	8202	tags=68%	list=38%	signal=42%	PIP5K1A/PIK3R2/CRKL/CBL/IKBKB/DAPP1/CRK/PIK3R1/MAP2K2/CARD11/MAPK14/TEC/MAPK1/MAP3K7/NFATC2/RAC1/MEF2D/MAP2K1/VAV2/NFKBIA/SHC1/VAV1/PTPN6/PTPRC/LAT2/ELK1/GTF2I/GAB1/PTPN11/RAC2/AKT1/HCLS1/PTPN18/BTK/BCL6/BLNK/INPP5D/NCK1/PIK3CG/IKBKG/PIK3AP1/CDC42/RPS6KA1/ETS1/RELA/CD81/NFKB1/REL/PIP5K1B/MALT1/CD22/CHUK/NFATC3/CD79B/LYN/FOXO1/MYC/PLCG2/MEF2C/RASGRP3/PRKCD/CD79A/CR2/CD19/IRF4/BLK	AG-IMP1	97	66	0.68
HELLER_HDAC_TARGETS_SILENCED_BY_METHYLATION_DN	259	-0.189214	-3.48637	2.41939e-08	2.23291e-07	9.30275e-08	8716	tags=59%	list=40%	signal=36%	MARCHF6/CAPN2/DNAJB12/ZMYND8/UBE2E1/CHAC1/TLK1/NR3C1/DESI2/DDIT4/UBE2J1/IL21R/NFIC/PPRC1/OLR1/THUMPD2/TIMM44/CEBPG/PMM2/CD48/TXNDC15/TAPBPL/DNAJB9/XBP1/PHF11/SCD/SPCS2/LAPTM5/POLR3E/NSMAF/STAG2/FAIM/CASP1/USF2/MRPS15/ECPAS/LRRC41/HERPUD1/PTPRC/SELPLG/HSP90B1/SLC3A2/HSPA1B/HSPA1A/PHACTR2/CD180/PDIA6/SLC25A51/CELF2/BAG3/TPP1/LY9/HSPH1/CCPG1/TNFRSF17/FGFR3/CD28/CCR1/PDE3B/EYA2/AVEN/OGT/IRAK1/DNAJB4/…	AG-IMP1	282	164	0.58
REACTOME_GLYOXYLATE_METABOLISM_AND_GLYCINE_DEGRADATION	31	-0.512743	-3.48693	2.5986e-08	2.39433e-07	9.97524e-08	6356	tags=81%	list=29%	signal=57%	LIPT2/NDUFAB1/LIAS/DLST/DAO/DLAT/LIPT1/DLD/PDHB/DDO/PDHX/PDHA1/DHTKD1/BCKDHB/GCSH/GNMT/OGDH/BCKDHA/PXMP2/GRHPR/DBT/ALDH4A1/PRODH2/AGXT2/AGXT	AG-IMP1	31	25	0.81
TORCHIA_TARGETS_OF_EWSR1_FLI1_FUSION_UP	257	-0.190632	-3.52799	2.64906e-08	2.43678e-07	1.01521e-07	7105	tags=52%	list=33%	signal=35%	KLRG1/MARS2/GRN/TMEM62/TAF9B/DIAPH1/DEF6/SERGEF/PRKCH/DNAJA4/COL5A1/GRK6/ANKRD27/SRXN1/NCOA3/FERMT3/SLC25A11/PKP3/SLAMF1/APOBEC1/TG/IL1RL1/RAB11A/MTMR12/PECAM1/CDA/PAFAH2/SHANK3/FUOM/YPEL5/CREM/DERL1/SLC6A20/CTTN/PRXL2A/MOB1B/BBX/ARAP2/SERPINB9/ICAM2/PHLDA2/GOLPH3/GDF3/TNFRSF18/CDKN2B/FGD6/TRIM10/HOMER1/CDKN2C/ARL4D/UNC5CL/TMEM184A/GRTP1/PGAP6/SERPINB6/RSU1/TRIM47/POPDC2/SLC6A20/PPM1E/MXD4/ACAT1/…	AG-IMP1	272	142	0.52
REACTOME_TOLL_LIKE_RECEPTOR_TLR1_TLR2_CASCADE	109	-0.289079	-3.56156	2.65421e-08	2.43749e-07	1.01551e-07	8644	tags=68%	list=40%	signal=41%	TAB3/BTRC/MEF2A/JUN/NFKBIB/DUSP7/N4BP1/IKBKB/PELI3/TNIP2/MAPK14/MAPK1/ECSIT/MAP3K8/MAP3K7/UBE2V1/MAP2K1/NFKBIA/PPP2R1B/LRRC14/MAPK3/RIPK2/TLR1/TRAF2/UBC/FBXW11/ELK1/TIRAP/TLR4/IRAK2/TIFA/BTK/PELI2/IKBIP/TRAF6/IRAK1/VRK3/TLR2/IKBKG/SKP1/IRAK3/FGB/RPS6KA1/MAP3K1/RELA/NFKB1/RPS6KA3/NLRC5/SOCS1/MYD88/LY96/NLRX1/ATF1/CHUK/NOD1/SIGIRR/SFTPD/TLR6/NFKB2/NOD2/CASP8/DUSP6/MAP2K3/MAPKAPK2/MEF2C/IRAK4/S100A1…	AG-IMP1	115	75	0.65
BOYAULT_LIVER_CANCER_SUBCLASS_G1_DN	38	-0.472184	-3.51281	2.68071e-08	2.45776e-07	1.02395e-07	6867	tags=82%	list=32%	signal=56%	GLRX/HMOX2/SPSB1/TMED5/LAP3/CDC14B/CYP7B1/MBNL2/ZNF593/VKORC1/SLC16A1/GCLM/CTBS/GADD45A/HSD17B10/CTSB/SDHB/CRYBG1/COQ9/KLF9/MPDZ/CYP4F11/GCHFR/KAT2B/SLC39A8/ACYP2/ALDH1A1/TLR3/GBE1/ABCB1/DGLUCY/CYP4F11/ABHD2/CYP4F11/ALDH1A1/ABCB1	AG-IMP1	40	36	0.9
JAATINEN_HEMATOPOIETIC_STEM_CELL_DN	207	-0.209536	-3.43614	2.71226e-08	2.48259e-07	1.03429e-07	5473	tags=44%	list=25%	signal=33%	IFI30/PSAP/FYB1/KRT1/LY9/CTTN/CXCL16/LTF/STX11/C5AR1/GPR18/DOCK9/SULF2/SAMHD1/MEGF9/SECTM1/MPEG1/CD28/LILRA5/CSTA/CCR1/PNP/THEMIS/IL13RA1/CRISPLD2/GZMB/IL10RA/LAT/MS4A6A/FCGR2A/MNDA/SERPINA1/SERPINA1/BLVRB/TGFBI/GPR65/ETS1/MNDA/CCR7/CYP4F3/CTSB/MAN1C1/KLRB1/LILRA5/SGK1/TXNIP/CST7/RGS18/CYBB/CD3D/FGL2/CX3CR1/LGALS2/F13A1/MARCHF2/RASGRP1/SGSH/FBLN7/MNDA/FAM102A/MAL/RBP7/CD163/MS4A6A/SLC25A37/CD8B/S…	AG-IMP1	235	127	0.54
HELLER_HDAC_TARGETS_DN	276	-0.180311	-3.43963	2.734e-08	2.49837e-07	1.04087e-07	9032	tags=58%	list=42%	signal=34%	SSX4/SSX4/SSX4/SSX4/SSX4/SSX4/CAPN2/PSPH/ZMYND8/FKBP4/UBE2E1/EIF4G2/CHAC1/PDIA4/TLK1/DESI2/PAK1IP1/CRELD2/UBE2J1/IL21R/CALR/ABHD14A/NFIC/PPRC1/OLR1/CTBP2/ATIC/RHOH/TIMM44/CEBPG/PDZK1/SIK1/HSPA5/CD48/AK1/TAPBPL/CD52/CRLF2/ABCE1/DNAJB9/XBP1/PHF11/ELAC2/LAPTM5/CTSC/NSMAF/STAG2/FAIM/KCNT2/ECPAS/MRPL3/PPFIBP1/LRRC41/HERPUD1/PTPRC/SELPLG/HSP90B1/RRS1/SLC3A2/HSPA1B/HSPA1A/PDIA3/PHACTR2/CD180/NUDT1/CELF2…	AG-IMP1	293	174	0.59
BOYAULT_LIVER_CANCER_SUBCLASS_G23_UP	51	0.400244	3.55993	2.89022e-08	2.6368e-07	1.09854e-07	6617	tags=71%	list=31%	signal=49%	DLGAP5/MKI67/SLC38A1/CENPA/KIF4A/PTH2R/CENPU/NEK2/TFRC/DBF4/CCNE2/ECT2/DNAJC6/SLC39A6/SMC2/OIP5/ABCG1/TYMS/RRM1/MCM6/IGF2BP3/RRAGD/H2AZ1/MCM3/TUBG1/UBE2S/MCM2/UBE2S/COCH/FEN1/TMEM251/NDUFA4L2/ARPC1A/SLBP/SUZ12/UPF3B/NARF	AG-IMP1	53	37	0.7
REACTOME_GLYCEROPHOSPHOLIPID_BIOSYNTHESIS	124	-0.268264	-3.46854	2.94608e-08	2.68335e-07	1.11793e-07	8691	tags=66%	list=40%	signal=39%	CHKA/STARD7/SLC44A2/PGS1/AGK/PTPMT1/MBOAT7/CPNE1/PITPNB/PLA2G6/LPCAT2/GPAT4/PLD4/CDIPT/TAFAZZIN/OSBPL5/PHOSPHO1/GPD1L/CSNK2A1/LCLAT1/PITPNM2/LPIN1/PTDSS1/PLD1/CEPT1/ETNK1/PLAAT1/PTDSS2/PLA2G4D/PEMT/DDHD2/DGAT1/PCYT2/PNPLA8/SLC44A4/PISD/PCYT1A/PITPNM3/MBOAT1/PCTP/SLC44A1/PLA2G12A/LPGAT1/GNPAT/MIGA2/AWAT2/PLA2G15/ETNK2/ACP6/CPNE3/PLA1A/PLD6/PLA2G2E/ETNPPL/PLA2G4A/MFSD2A/AGPAT3/CRLS1/PLA2R1/GPD2/PLA…	AG-IMP1	128	84	0.66
REACTOME_GENE_SILENCING_BY_RNA	104	0.29003	3.60535	2.99634e-08	2.72466e-07	1.13515e-07	9166	tags=66%	list=42%	signal=38%	TDRD9/H2BC5/H2AC4/PIWIL1/FKBP6/MOV10L1/H2BC14/HENMT1/H3C7/TDRD1/TDRD6/H2AC8/NUP210/H3-3B/H3C2/H4C4/H4C14/TNRC6C/H4C8/H4C3/NUP58/TDRKH/MAEL/H2AZ1/PIWIL2/DROSHA/NUP85/NUP155/POLR2D/AGO2/NUP37/HSP90AA1/NUP93/BCDIN3D/MYBL1/NUP62/NUP107/ANG/POM121/POM121C/H2AC18/H2AC20/H2AX/POLR2I/NUP43/H2AZ2/DGCR8/H3-3A/TNRC6A/NUP58/NUP54/H4C15/NUP205/NUP88/POLR2F/AAAS/POLR2J/TARBP2/NUP160/POLR2C/H4-16/H4C6/H4C2/SEC1…	AG-IMP1	140	77	0.55
ONDER_CDH1_TARGETS_2_DN	439	-0.147034	-3.61735	3.03765e-08	2.75771e-07	1.14891e-07	5250	tags=38%	list=24%	signal=30%	ANXA8/ZC3H12A/GRB14/ERMP1/LRRC1/HPSE/CYP1A1/ICAM1/ARAP2/FGFR3/MCOLN3/CAMK2N1/CSTA/B3GNT3/NBEAL2/MYO1B/SEMA3F/ADGRA3/PIP4K2C/CYB5R1/FGD6/EHF/TLR2/C1orf116/VDR/ARHGDIB/HOMER1/SLC20A2/SIRPA/SLC7A8/SCNN1A/TPD52L1/MYO18A/KLF5/CYB5R2/DSC3/TFCP2L1/RAB38/SLC7A5/HES1/SERPINA1/SERPINA1/SERPINA3/B4GALT4/VSNL1/IL1RAP/TRIM34/EXPH5/DSG2/SUSD6/SPINT2/CD44/PTAFR/MCTP2/ELMO3/RPS6KA1/ST6GAL1/KIZ/RHBDF2/PDPN/ITGB4/…	AG-IMP1	473	187	0.4
WP_RAS_SIGNALING	179	-0.22317	-3.39754	3.09478e-08	2.80499e-07	1.16861e-07	8367	tags=60%	list=39%	signal=37%	NTRK2/RASA2/RASAL1/RALBP1/PIK3R2/PLA2G6/RGL1/IKBKB/RAB5B/PIK3R1/MAP2K2/GNGT2/ARF6/RALA/SHOC2/MAPK1/BRAP/RASGRP4/STK4/RAC1/RAB5C/GRIN2A/RASA3/RAB5A/PAK4/MAP2K1/RIN1/SHC1/MAPK3/PRKACA/MRAS/ABL1/GNG11/RRAS2/PLD1/NGFR/PLA2G4D/FLT1/ELK1/PIK3CA/RHOA/GAB1/RASA1/PTPN11/RAC2/BAD/EXOC2/AKT1/INSR/FASLG/PAK2/PLA2G12B/FGFR3/ETS2/RALB/LAT/EGFR/IKBKG/PLA2G12A/GRIN2B/PIK3CB/CDC42/CSF1R/ETS1/RELA/FOXO4/PLCE1/NFKB…	AG-IMP1	184	109	0.59
VART_KSHV_INFECTION_ANGIOGENIC_MARKERS_DN	120	-0.266568	-3.3955	3.13536e-08	2.83715e-07	1.18201e-07	4097	tags=43%	list=19%	signal=35%	CXCR2/F2/IGF1/EPHB2/STAB1/ANPEP/NUDT6/PTGS1/ID3/TIE1/NOTCH1/KLK3/EPHA2/EPHB6/RAMP2/WNT7B/FLT4/PDGFC/EPAS1/FGF2/VEGFA/WNT5B/FZD7/ANGPTL4/ERBB2/FGFR1/FZD1/IFNG/HGF/ID1/KLK3/ANG/PTN/PLXDC1/TMPRSS6/CNMD/TIMP3/SFRP1/EPHB4/FZD10/FZD2/NOTCH2/PLG/TNFSF15/MMP19/KLK3/CD36/ANGPTL1/ANGPTL3/TGFA/FZD8/FGFR4/PDGFRA/WNT2B/SFRP5/NPR1/FGFR2/FRZB/LEP	AG-IMP1	134	59	0.44
GAVIN_FOXP3_TARGETS_CLUSTER_P4	99	-0.302534	-3.55337	3.1908e-08	2.88262e-07	1.20095e-07	7454	tags=67%	list=35%	signal=44%	NRP1/MAP3K8/CTLA4/GPR15/LCLAT1/VAV2/IKZF2/SLC16A5/RILPL2/SH3BGRL2/FAH/IL1RL1/HSPA1B/GPR83/PIM1/DAPL1/CTTN/STX11/FASLG/IL1RL2/THEMIS/SEMA4A/TWSG1/TNFRSF18/SWAP70/ST3GAL6/CDKN2C/RFLNB/ETFBKMT/PDK1/CD81/NEB/NCF1/TNFRSF1B/GBP6/MBNL3/MYO1C/ALCAM/ITGAE/ALS2CL/RAMP3/STON1/TANC1/MYO10/CD79B/TIAM1/ARHGAP29/EPAS1/GGT5/CAPG/ATP8B4/GBP6/GBP6/GADD45B/GSTO1/ANXA4/RGCC/NIBAN1/IL2RB/RAPGEF4/CAPN3/GPRC5B/ITIH5/IL…	AG-IMP1	100	70	0.7
SMIRNOV_CIRCULATING_ENDOTHELIOCYTES_IN_CANCER_UP	150	-0.241354	-3.37963	3.20267e-08	2.88864e-07	1.20346e-07	6339	tags=52%	list=29%	signal=37%	SMAD7/C3AR1/NCF2/BLVRA/P2RY2/PLAAT1/IFNGR1/B4GALT5/DPH1/CDA/TGFB1/CREM/QSOX1/C5AR1/HPSE/CYP1A1/CCR1/SC5D/BHLHE40/SLA/TLR2/NBL1/DSE/FCGR2A/SLC7A5/ZNF395/IRAK3/ANPEP/TGFBI/SLC23A2/PPARD/UPB1/MPP1/TNFRSF1B/INSIG1/TIE1/CTSB/PFKFB3/ENG/AQP9/EPAS1/SGSH/DAPK2/DKK3/LRRC17/VEGFA/SPARC/ARHGAP8/NOD2/PLAU/ELF4/SERPINB2/TNS1/CYP27A1/TMBIM1/ABCA1/RAB13/PLIN2/CCR1/RNASE2/GLUL/DHRS3/ALOX5/ACSL1/CLU/MARCO/PROS1/F…	AG-IMP1	159	84	0.53
SHEDDEN_LUNG_CANCER_GOOD_SURVIVAL_A4	185	-0.219905	-3.3723	3.26128e-08	2.93674e-07	1.2235e-07	4162	tags=41%	list=19%	signal=33%	ADGRF5/RAB38/NEDD9/ME3/LRRC20/SLC25A16/FAM13A/PBXIP1/GGCX/EDEM1/ALDH8A1/PPP2R3A/ARHGEF10/FTH1/PARM1/INPPL1/RASA4/REL/SEC24D/CPM/ELK3/S100A13/FHOD1/ADCY7/APLP2/QKI/CISH/DAAM2/IL6R/ALOX15B/PLS3/UNC93B1/CYB5A/NOS3/FYCO1/HAUS4/ATP11A/SFTPD/ITPKA/TNS2/DLC1/SLC16A4/SLC39A8/AHCYL2/ST3GAL5/IL27RA/TMEM243/ERBB2/TLE2/MR1/RBPMS/FOLR1/DPY19L1/KCNS3/VAMP5/CAVIN2/FBP1/FMO5/SFTPA2/SLC7A10/NDNF/LIMCH1/PRKCD/STEA…	AG-IMP1	197	76	0.39
GOLDRATH_ANTIGEN_RESPONSE	339	0.161583	3.47382	3.41254e-08	3.06797e-07	1.27818e-07	4824	tags=34%	list=22%	signal=27%	CDC25C/CHIA/STMN1/CRMP1/PCLAF/KIFC1/RRM2/TOP2A/BIRC5/CCNB1/KIF2C/RAD51AP1/HMGB2/CDC6/MIS18BP1/KIF22/GNG10/DLGAP5/BRCA1/MCM10/CDCA5/CDCA3/KIFC1/CD24/TTK/IQGAP3/UBE2T/MKI67/ASPM/PRIM1/KIF11/CENPA/PLK1/CDK1/KIF4A/BUB1/CCNA2/AURKB/HASPIN/E2F8/TK1/RNF227/RACGAP1/DTL/NUSAP1/NCAPH/BATF3/TACC3/PRC1/AURKA/KIF20A/CDCA8/NEK2/ASF1B/TNFRSF9/TRIP13/GTSE1/CCNF/CCNB2/TCF19/CDC20/CIP2A/MAD2L1/RAD51/LIG1/SPDL1/CKA…	AG-IMP1	367	133	0.36
REACTOME_MITOTIC_PROPHASE	108	0.283921	3.59605	3.54599e-08	3.1828e-07	1.32601e-07	8891	tags=66%	list=41%	signal=39%	H2BC5/H2AC4/H2BC14/H3C7/CCNB1/PLK1/CDK1/H2AC8/NCAPG2/NUP210/MASTL/CCNB2/PRKCA/PRKCB/H3-3B/H3C2/SMC2/H4C4/H4C14/LMNB1/H4C8/H4C3/NUP58/H2AZ1/VRK1/LMNA/NUP85/NUP155/NUP37/NUP93/NUP62/NUP107/POM121/POM121C/H2AC18/H2AC20/H2AX/PHF8/NUP43/H2AZ2/EMD/MCPH1/H3-3A/NUP58/SMC4/NUP54/H4C15/NCAPH2/NUP205/NUP88/AAAS/BLZF1/RB1/ENSA/NCAPD3/LPIN2/NUP160/PPP2CB/PPP2R1A/H4-16/H4C6/H4C2/SEC13/LEMD2/NDC1/H3C13/PPP2CA/C…	AG-IMP1	143	76	0.53
ANDERSEN_CHOLANGIOCARCINOMA_CLASS2	165	0.23247	3.60364	3.55568e-08	3.18635e-07	1.32749e-07	4439	tags=42%	list=21%	signal=34%	NFE2L3/TSPAN1/DKK1/KRT17/BCL2L15/KRT15/SAPCD2/OLFM4/ITGB6/VSTM2L/PTPRR/ASPHD2/FERMT1/UBE2C/SERPINB5/GJB3/TOP2A/TMC7/GJB4/SLC16A3/DLGAP5/KIF15/MYB/CKMT1B/CDCA3/TTK/ANKRD22/KIF11/LAMC2/BUB1/SPIRE2/TPX2/CLDN4/FAM83D/MUC17/CENPE/AURKA/EPS8L1/GCNT3/BORA/CEP55/CCNB2/QPCT/CDC20/CD55/BCL11B/AUNIP/GPR87/KLK6/ANLN/CD55/ADGRF1/PMAIP1/VCAN/AP1S3/ADAM8/CDH17/GPRC5A/SCEL/KRT6B/KRT19/COL11A1/COL1A2/CDH3/CORO2A/…	AG-IMP1	175	73	0.42
PID_VEGFR1_2_PATHWAY	69	-0.351076	-3.47093	3.69431e-08	3.29993e-07	1.37482e-07	7775	tags=71%	list=36%	signal=46%	PIK3R1/ARF1/PTK2B/MAP2K2/MAPK14/MAPK1/PXN/MAP2K1/MAPK3/PRKACA/NCK2/PTPN6/FES/PRKAB1/PRKAG1/PTPN2/FBXW11/PRKAA2/FLT1/CDH5/PIK3CA/CAMKK2/RHOA/GAB1/PRKAA1/PTPN11/AKT1/PAK2/ROCK1/DNM2/NCK1/MYOF/IQGAP1/CDC42/VCL/AKAP1/CTNNB1/NOS3/SH2D2A/VEGFA/SHB/CAV1/MAP2K3/MAPKAPK2/ITGAV/CTNNA1/GRB10/PRKCD/KDR	AG-IMP1	69	49	0.71
WP_EXTRAFOLLICULAR_B_CELL_ACTIVATION_BY_SARSCOV2	69	-0.350928	-3.46945	3.69431e-08	3.29993e-07	1.37482e-07	8091	tags=70%	list=37%	signal=44%	PRDM1/IFITM1/MFGE8/AICDA/XBP1/CCL21/IL12A/TNF/CXCR4/CD80/ITGB2/PTPRC/TLR7/TLR4/CR1/BCL6/BLNK/ICOSLG/TNFSF13/ICOS/ETS1/CCR7/CD22/SLAMF7/TNFSF13B/IL2/SELL/CCL19/FOXO1/CD82/STAT5A/IFNAR2/ISG15/CXCR5/IFNG/ZEB2/IRF8/MAF/GPR183/CD40LG/PAX5/C4A/CD79A/CR2/CD19/MS4A1/CXCL12/IRF4/CD1D/CRP/C3/CD69	AG-IMP1	71	52	0.73
WP_DNA_REPLICATION	40	0.457668	3.51226	3.78027e-08	3.3713e-07	1.40455e-07	8486	tags=83%	list=39%	signal=50%	CDC6/MCM10/PRIM1/CDT1/ORC1/POLE/DBF4/POLE2/CDC7/MCM5/GMNN/CDC45/MCM7/ORC6/RFC4/POLD1/RFC5/MCM6/RFC3/RPA3/MCM3/PRIM2/MCM2/RFC2/PCNA/POLD4/UBA52/MCM4/RPA2/ORC2/RPA1/POLD2/POLA2/ORC5	AG-IMP1	42	34	0.81
VERNOCHET_ADIPOGENESIS	18	-0.652204	-3.36962	3.88099e-08	3.45558e-07	1.43966e-07	2723	tags=78%	list=13%	signal=68%	RARRES2/PPARG/AOC3/ADRB3/APCDD1/CEBPA/LUM/HP/FABP4/AGT/FFAR2/MC2R/CYP2F1/RETN	AG-IMP1	19	14	0.74
MANALO_HYPOXIA_DN	282	0.179031	3.50278	3.91603e-08	3.48119e-07	1.45033e-07	8126	tags=55%	list=38%	signal=35%	PCLAF/FERMT1/RRM2/RAD51AP1/MELK/EXO1/CDC6/STIL/BRCA1/MCM10/PBK/SHCBP1/CDK1/CCNA2/TPX2/PKMYT1/NUSAP1/FBXO5/PRC1/PARPBP/NCS1/KIF23/HMGA1/RGS4/BARD1/ASF1B/TRIP13/CCNF/DBF4/CENPS/CCNE2/ERCC6L/MAD2L1/RAD51/SPDL1/GINS1/DNA2/LRP8/FANCI/PSMC3IP/POLE2/NASP/CDC7/MCM5/CENPN/ZWINT/CCNE1/NME1/HJURP/GMNN/C1orf112/SKP2/OIP5/SLCO4A1/ORC6/GINS2/CHAF1A/RFC5/RRM1/MCM6/RFC3/MCM3/MPHOSPH9/NOP56/TUBG1/VRK1/GINS3/HNRNP…	AG-IMP1	292	159	0.54
RORIE_TARGETS_OF_EWSR1_FLI1_FUSION_DN	28	0.54213	3.50742	3.93979e-08	3.49358e-07	1.45549e-07	2960	tags=68%	list=14%	signal=59%	GAP43/DCX/PRPH/ISL1/ELAVL3/CRMP1/APC2/KIF5C/INA/MLLT11/CD24/RIMBP2/DDC/GATA2/DBH/TMOD1/RGS5/TRIB2/GATA3	AG-IMP1	28	19	0.68
REACTOME_PHASE_II_CONJUGATION_OF_COMPOUNDS	92	-0.306914	-3.46669	3.94882e-08	3.49358e-07	1.45549e-07	8984	tags=76%	list=42%	signal=45%	SULT1C2/SULT2A1/UGT1A10/UGT1A9/UGT1A7/UGT1A8/UGT1A7/UGT1A10/UGT1A9/UGT1A8/UGT2A1/UGT2A2/CHAC1/ABHD10/GGCT/BPNT2/SLC35B2/HPGDS/GCLC/GSTP1/GSTM1/CHAC2/N6AMT1/GSTZ1/SULT2B1/BPNT1/MAT1A/SULT2A1/MAT2B/AS3MT/GCLM/MTR/SLC35D1/UGT1A6/OPLAH/UGT1A6/UGP2/SULT1A2/SULT1A3/SULT1A1/SULT1A4/AKR1A1/TPST1/GSTM4/UGDH/NAT1/NAT2/ESD/UGT1A4/UGT1A3/UGT1A5/NAT1/NAT2/GGT5/COMT/UGT1A6/ABHD14B/MGST3/NNMT/GSS/TPST2/GSTO1/UG…	AG-IMP1	109	94	0.86
IVANOVA_HEMATOPOIESIS_MATURE_CELL	285	-0.176353	-3.45938	3.94882e-08	3.49358e-07	1.45549e-07	8589	tags=60%	list=40%	signal=36%	TSPAN17/PPOX/GPATCH1/LGMN/PI4K2B/NR3C1/HAGH/SLC22A23/ZNF740/CPD/RAB24/STK17B/SLC25A44/IFT80/RFFL/TRAK2/SLC11A1/PITHD1/USP7/LILRB4/LILRB3/AP5S1/ARL6IP1/MOSPD1/LRRC28/XPO7/TENT5C/MINDY2/RNF19A/TCEA1/ENDOD1/HSPA4L/BNIP3L/SMOX/GYPA/USP32/MTF1/TNRC6B/FTL/SCD/UBLCP1/ABCA13/HECTD1/SLC4A1/TAPT1/SLC40A1/SLC66A2/C1GALT1/ATP6V1E1/FBXO34/SERTAD2/STRADB/TMEM170A/SNX13/DEGS1/TCP10L/NIPA2/HEBP1/SLC25A38/ITGB2/P…	AG-IMP1	296	194	0.66
WP_NUCLEAR_RECEPTORS_IN_LIPID_METABOLISM_AND_TOXICITY	31	-0.506634	-3.44538	4.1905e-08	3.70149e-07	1.54211e-07	4399	tags=74%	list=20%	signal=59%	VDR/ABCB4/NR1I2/PPARD/NR1H3/CYP4A11/ABCD3/PPARG/CYP26A1/CYP8B1/ABCA1/RARG/CYP3A4/ABCC2/ABCB1/CYP4A11/ABCD2/CYP4B1/ABCB11/CYP4A11/CYP7A1/CYP1A2/NR1H4/PPARA/ABCB1/CYP2E1	AG-IMP1	35	26	0.74
ZWANG_CLASS_1_TRANSIENTLY_INDUCED_BY_EGF	482	-0.13888	-3.56908	4.52476e-08	3.99041e-07	1.66248e-07	9128	tags=55%	list=42%	signal=33%	RNF212/SDR16C5/SERPINB4/SERPINB4/SERPINB4/SERPINB4/SNAPC1/SPINK14/STK31/TBPL2/TEX33/IRF2BP2/ING2/WDR1/EGR2/TMEM40/PLK3/EHD1/JUN/BTG1/HSH2D/PCID2/DDIT4/ANKRD28/DDX59/CLDN12/PRKAG2/ZFP36L2/ITPKC/NPHP3/IER2/TM4SF1/GCLC/PIP5K1A/AHCTF1/SLC25A25/KBTBD4/STK17B/ARHGAP21/RBAK/CTBP2/CCNT1/ZNF2/DUSP7/CEBPG/PPAT/LAMB3/VEGFC/MOCS3/REEP3/CEP290/BBS10/PTK2B/FBXO31/FOXN2/RNF19A/MAP3K14/TOMM34/LTA/ITGB1/NRP1/CPNE…	AG-IMP1	548	274	0.5
NIKOLSKY_BREAST_CANCER_17Q21_Q25_AMPLICON	313	0.168355	3.46736	4.56643e-08	4.02077e-07	1.67513e-07	8900	tags=53%	list=41%	signal=31%	TEX19/MARCHF10/CACNG4/ANKFN1/SAMD14/FOXJ1/CACNG5/RGS9/BIRC5/CD300E/SLC16A3/RNF157/OTOP2/GDPD1/BTBD17/TK1/HID1/CA10/SSTR2/PRR11/TSPOAP1/JPT1/AATK/PRKCA/CACNG1/SKA2/CEP112/CACNA1G/COL1A1/H3-3B/HLF/BRIP1/EME1/TBX4/NME1/RAD51C/SDK2/EPX/RAC3/SLC16A6/EFCAB3/BAIAP2/LIMD2/IGF2BP1/TNRC6C/PITPNC1/CD300LF/UNK/ABCA5/ALYREF/HOXB1/KIF2B/FSCN2/LUC7L3/AMZ2/OR4D2/OR4D2/LRRC37A3/MBTD1/ARL16/TRIM37/ZNF750/CEP95/PPM…	AG-IMP1	334	185	0.55
BENPORATH_NANOG_TARGETS	950	0.0993071	3.49705	4.57794e-08	4.02453e-07	1.6767e-07	9106	tags=51%	list=42%	signal=31%	FAM131B/NFE2L3/DCX/RAB25/DKK1/H2BC5/MYO3A/USP44/ANKRD1/RUNX1T1/LARP7/PCLAF/FERMT1/TOP2A/FKBP1B/EGLN3/MOBP/RAD54B/TMSB10/DPYSL3/SFRP2/KNTC1/KIF26A/GNG10/DLGAP5/KIF15/FEZ1/UBE2T/MTFR2/BCAT1/CDK1/NAP1L2/VWA5A/CALB1/SPIRE2/TPX2/RAB15/SALL3/PKMYT1/DSCC1/STC1/ZIK1/METTL7A/WDHD1/TMEM108/PRR11/NUSAP1/GRHL2/KCTD15/CLDN6/NCAPD2/SEMA4F/HECTD2/ARHGAP11A/METTL7A/SCG5/AURKA/SNRPN/FAM124A/ZNF286A/BZW2/ORC1/WDR6…	AG-IMP1	988	504	0.51
CHICAS_RB1_TARGETS_SENESCENT	504	0.132391	3.39675	4.59666e-08	4.03461e-07	1.6809e-07	9089	tags=53%	list=42%	signal=31%	SOX11/ACTG2/CLGN/TAGLN3/CCNB1IP1/RNF138/TCEAL7/BEX1/RGS17/PCLAF/BEX1/FERMT1/TCEAL3/RRM2/CA12/STMN3/TCEAL3/MELK/PLAGL1/CDC6/DPYSL3/UHRF1/FEZ1/UBE2T/PRIM1/POU2F2/VWA5A/CAMTA1/VASH1/DTL/WDHD1/PRR11/NUSAP1/ENO2/CENPU/SCG5/DNM1/IL6/PIDD1/NETO2/CDT1/AREG/ATP1B1/NCAPG2/SERPINE1/PDLIM3/TCEAL3/HDGFL3/NAV1/BEAN1/FRMD4A/QPCT/CENPS/CCNE2/SPDL1/GINS1/GNG2/SKA2/EZH2/FANCI/CERS6/PSMC3IP/DSN1/NASP/CAMK2N2/IL1A/G…	AG-IMP1	566	285	0.5
REACTOME_ACETYLCHOLINE_NEUROTRANSMITTER_RELEASE_CYCLE	17	0.67536	3.36009	4.61132e-08	4.04109e-07	1.68359e-07	4479	tags=88%	list=21%	signal=70%	RIMS1/CHAT/SLC18A3/CPLX1/PPFIA2/PPFIA3/SYT1/SNAP25/STXBP1/TSPOAP1/VAMP2/STX1A/RAB3A/UNC13B/PPFIA4	AG-IMP1	17	15	0.88
DOUGLAS_BMI1_TARGETS_DN	295	-0.172665	-3.43105	4.80343e-08	4.20281e-07	1.75097e-07	8324	tags=54%	list=39%	signal=34%	SUN2/CCDC25/RUSF1/NAGK/SPRTN/SLC10A7/EPDR1/TCTA/RWDD2B/YIPF4/MED16/ARL6IP1/ZBTB41/TAF10/DCP2/ZDHHC4/IREB2/MICU1/DCAF12/CLCN7/RPIA/HELB/GPR137B/DCAF17/KLHL12/IL7R/ATP6V1A/NIT1/ANAPC1/CCZ1/HMOX2/UROS/TOR1B/ZDHHC12/SQSTM1/CCNDBP1/API5/VPS36/MOCS2/TSPAN31/N6AMT1/NHLRC2/TMEM127/PCMTD2/GNAI3/SLC9A8/GADD45G/ETNK1/KATNAL1/TMEM164/M6PR/TPM3/SNRK/MFSD1/IFI35/GOLPH3L/PAFAH2/SMIM14/TM7SF3/RASA1/G6PC3/TPP1/OX…	AG-IMP1	314	174	0.55
CARRILLOREIXACH_HEPATOBLASTOMA_VS_NORMAL_HYPOMETHYLATED_AND_UP	159	0.239139	3.62206	4.83519e-08	4.22395e-07	1.75978e-07	6822	tags=55%	list=32%	signal=38%	IGSF1/TRIM71/RRM2/TMC7/HMGB2/DLGAP5/FOXM1/PHYHIPL/CACNB4/BCAT1/CDK1/CPA6/RACGAP1/DTL/CKAP2L/STC1/NCAPG/SGO1/NCAPH/DEPDC1/NCAPD2/PRC1/TSPAN13/PARPBP/MAP1B/KIF18A/VWF/GAS2L3/COL2A1/GRK3/CDKN3/COL1A1/KCNU1/ODAM/MMP16/FBLN1/DNMT3A/TRIB2/NT5DC2/PLD3/CDH13/IGF2BP1/VCAN/SLC7A11/SLC38A11/NOTCH3/PLXNC1/MGAT5/CCL18/GRAMD1A/ZC3HAV1L/SLIT3/COL1A2/TGFB2/OLFML2B/R3HDM1/BLMH/ILF3/ARID3A/ZSWIM5/SPP1/COL6A3/MAP4K…	AG-IMP1	162	88	0.54
GRAESSMANN_RESPONSE_TO_MC_AND_DOXORUBICIN_DN	741	0.109777	3.46022	4.86268e-08	4.24129e-07	1.76701e-07	8955	tags=51%	list=41%	signal=31%	TUBB2B/SKA1/MAP2/CDC6/FOXM1/GDPD1/PBK/DYNLT1/APBB1/TK1/DTL/ZIK1/TUBB/PAK3/MARCKSL1/GRHL2/NCAPG2/SPDEF/ACHE/TFRC/ZNF519/TRIP13/DBN1/POLE/VANGL2/CIP2A/VSX2/MTHFD2/FJX1/RUFY3/PAGR1/NASP/SMARCE1/SGTB/AKAP12/SCAMP4/PTPRF/HELLS/BTN1A1/HJURP/RAD51C/GMNN/DYNLT1/TSPAN2/SKP2/PRMT2/TIMELESS/ACVR1B/FIGNL1/PLK4/PCGF2/DYNLT1/CCSAP/TYMS/SEMA6D/CDCA7/TPBG/FOXP1/POLD1/LANCL2/DTX3/CCN5/RRM1/EPS8L3/FNDC4/MAP2K7/HIV…	AG-IMP1	774	396	0.51
MCDOWELL_ACUTE_LUNG_INJURY_DN	46	-0.421269	-3.44513	4.89693e-08	4.26448e-07	1.77666e-07	5004	tags=66%	list=23%	signal=51%	SLC9A3R2/ICAM2/ACVRL1/OGT/LTBP4/RBP1/RSU1/BMP2K/NFIX/ANTXR1/APLNR/ADGRE5/CAV1/ZBP1/FASN/PEX16/LLGL2/MEOX2/C5/CHST2/CLEC10A/FGF1/DPP4/CLEC10A/CXCL12/ALAS1/TNFRSF19/SFTPC/ADH1C/PON1/CYP2F1	AG-IMP1	47	31	0.66
YAUCH_HEDGEHOG_SIGNALING_PARACRINE_DN	235	0.194789	3.55935	5.00524e-08	4.35197e-07	1.81312e-07	12704	tags=69%	list=59%	signal=29%	ARPP21/GRIK1/FAM131B/SEMG1/TBR1/GRIA1/NLRP4/RLN1/NCAM2/SYT2/WNT3/TNNC2/RBFOX1/NCAN/CLEC2D/CHIA/MYPN/MC1R/ACTN2/EYA1/FOXN4/THEM5/SERPINB5/NRSN1/MYF5/CENPH/LRRTM2/RAD54B/CACNA1B/GRIP1/CADM2/MYBPC2/UBE2U/POU3F1/PRAMEF2/TEX43/PRAMEF2/SLC25A27/DYNLT1/INSM1/CPA6/POLQ/SUSD5/PCDH10/PSRC1/ADGRA1/PBX4/NXPH1/PDLIM3/DPY19L2/GDPD3/NPAS3/SMIM17/LRP2BP/KBTBD6/MRAP2/PCDH9/PRKCA/TRIM17/SPEG/C2orf80/B3GALT1/STAC3/…	AG-IMP1	249	242	0.97
[truncated: 4,917 more rows]

## Sheet: C2_TIM_vs_AG
ID	setSize	enrichmentScore	NES	pvalue	p.adjust	qvalue	rank	leading_edge	core_enrichment	Dataset	geneCount	geneCore	coreRatio
[truncated: 5,556 more rows]

## Sheet: C2_AGM_vs_AG
ID	setSize	enrichmentScore	NES	pvalue	p.adjust	qvalue	rank	leading_edge	core_enrichment	Dataset	geneCount	geneCore	coreRatio
[truncated: 5,556 more rows]

## Sheet: M2_TI_vs_AG
ID	setSize	enrichmentScore	NES	pvalue	p.adjust	qvalue	rank	leading_edge	core_enrichment	Dataset	geneCount	geneCore	coreRatio
[truncated: 2,159 more rows]

## Sheet: M2_TIM_vs_AG
ID	setSize	enrichmentScore	NES	pvalue	p.adjust	qvalue	rank	leading_edge	core_enrichment	Dataset	geneCount	geneCore	coreRatio
[truncated: 2,159 more rows]

[truncated: 1 more sheets: M2_AGM_vs_AG]
