# Supplementary material for: IGF2BP1 induces neuroblastoma via a druggable feedforward loop with MYCN promoting 17q oncogene expression
Source: Mol Cancer. 2023 May 29;22:88. doi: 10.1186/s12943-023-01792-0 (PMC10226260; doi:10.1186/s12943-023-01792-0)
Supplement: Supplementary file 18 — Additional file 18: Supplementary Table 4. IGF2BP1 CLIP score for protein-coding genes. [file 12943_2023_1792_MOESM18_ESM.xlsx]

## Sheet: Tabelle1
gene	5UTR	CDS	3UTR
A1BG	0	1	0
A1CF	1	2	0
A2M	2	2	0
AAAS	1	6	0
AACS	2	3	5
AADAT	1	2	1
AAGAB	2	4	3
AAK1	3	6	6
AAMDC	0	1	0
AAMP	0	5	6
AAR2	2	5	6
AARS1	3	6	6
AARS2	0	2	5
AARSD1	0	3	2
AASDH	3	3	2
AASDHPPT	1	3	6
AASS	4	4	0
AATF	1	4	2
AATK	0	1	0
ABAT	0	3	4
ABCA1	0	4	4
ABCA11P	3	0	1
ABCA2	6	6	3
ABCA3	5	4	3
ABCA7	2	6	1
ABCA8	2	2	1
ABCB1	1	2	0
ABCB10	0	6	4
ABCB4	0	2	0
ABCB6	6	6	0
ABCB7	0	6	0
ABCB8	4	6	4
ABCB9	1	1	2
ABCC1	5	6	6
ABCC10	4	6	6
ABCC2	0	2	2
ABCC3	2	2	2
ABCC4	1	6	5
ABCC5	4	5	6
ABCC6	0	2	2
ABCC6P1	2	2	2
ABCC8	0	1	0
ABCD1	2	3	5
ABCD3	3	5	4
ABCD4	3	4	3
ABCE1	2	5	6
ABCF1	0	6	6
ABCF2	0	6	6
ABCF3	0	3	5
ABCG1	0	0	1
ABCG2	0	1	1
ABCG4	0	0	1
ABCG5	2	2	0
ABCG8	0	1	1
ABHD10	1	2	2
ABHD11	1	1	1
ABHD12	2	6	4
ABHD13	3	6	3
ABHD14A	0	5	3
ABHD14A-ACY1	1	6	5
ABHD14B	3	4	5
ABHD15	0	2	3
ABHD16A	6	6	6
ABHD17A	2	3	2
ABHD17B	0	2	4
ABHD17C	2	4	4
ABHD18	1	3	1
ABHD2	1	2	6
ABHD3	1	2	2
ABHD4	0	0	6
ABHD5	0	4	5
ABHD6	0	2	6
ABHD8	0	2	2
ABI1	1	6	5
ABI2	6	6	6
ABITRAM	0	1	5
ABL1	0	6	6
ABL2	2	6	6
ABLIM1	0	4	4
ABLIM3	1	3	1
ABR	2	2	2
ABRACL	2	1	2
ABRAXAS1	5	6	6
ABRAXAS2	0	5	4
ABT1	0	4	6
ABTB1	0	0	1
ABTB2	0	2	3
ACAA1	0	3	3
ACAA2	3	5	6
ACACA	5	6	6
ACACB	0	3	0
ACAD10	1	5	2
ACAD11	0	1	1
ACAD8	2	2	2
ACAD9	0	1	3
ACADM	2	3	5
ACADS	0	0	2
ACADSB	1	2	5
ACADVL	4	6	6
ACAP2	0	3	5
ACAP3	5	1	3
ACAT1	2	5	5
ACAT2	5	6	5
ACBD3	0	4	5
ACBD4	1	4	3
ACBD5	2	1	5
ACBD6	3	4	2
ACBD7	0	0	2
ACCS	0	1	4
ACD	0	6	6
ACE	0	1	0
ACER2	0	0	3
ACER3	1	4	6
ACHE	0	1	0
ACIN1	3	6	6
ACKR2	0	0	2
ACLY	0	6	6
ACO1	0	6	6
ACO2	0	6	4
ACOT11	1	0	0
ACOT13	2	2	3
ACOT2	0	1	0
ACOT7	0	2	6
ACOT8	0	3	2
ACOT9	2	2	0
ACOX1	2	6	6
ACOX2	0	2	0
ACOX3	0	1	0
ACP1	2	6	6
ACP2	1	3	3
ACP5	0	1	1
ACP6	0	3	2
ACRBP	0	1	0
ACSF2	2	4	0
ACSF3	1	3	1
ACSL1	2	2	4
ACSL3	5	6	6
ACSL4	4	6	6
ACSL5	0	2	2
ACSM1	0	1	0
ACSM2B	0	1	0
ACSM3	2	3	2
ACSS1	0	2	2
ACSS2	3	6	6
ACSS3	4	4	2
ACTA1	0	0	1
ACTA2	2	3	2
ACTB	6	6	6
ACTC1	2	2	2
ACTG1	5	6	6
ACTL6A	3	5	4
ACTN1	3	5	6
ACTN2	1	1	0
ACTN3	0	1	0
ACTN4	5	6	6
ACTR10	1	3	1
ACTR1A	2	2	6
ACTR1B	1	5	6
ACTR2	4	5	6
ACTR3	6	6	6
ACTR3B	1	2	2
ACTR3C	2	2	0
ACTR5	0	1	0
ACTR6	1	3	3
ACTR8	4	5	2
ACVR1	2	5	6
ACVR1B	0	4	6
ACVR2A	0	1	4
ACVR2B	6	6	6
ACY1	1	6	5
ACYP1	0	2	2
ACYP2	1	0	1
ADA	0	2	5
ADA2	0	1	2
ADAL	2	4	5
ADAM10	3	6	6
ADAM11	1	1	2
ADAM15	6	6	6
ADAM17	0	6	6
ADAM19	1	3	4
ADAM20	0	1	0
ADAM22	0	3	2
ADAM23	0	2	2
ADAM28	0	0	1
ADAM33	1	0	1
ADAM8	0	1	0
ADAM9	0	6	6
ADAMTS1	0	1	1
ADAMTS12	0	1	0
ADAMTS14	0	2	2
ADAMTS15	0	0	1
ADAMTS19	0	1	2
ADAMTS3	0	2	3
ADAMTS4	0	2	1
ADAMTS6	2	2	1
ADAMTS7	0	1	1
ADAMTS8	0	1	1
ADAMTS9	2	2	2
ADAMTSL2	0	0	1
ADAMTSL4	4	6	4
ADAMTSL5	0	1	3
ADAP1	2	2	2
ADAR	6	6	6
ADARB1	0	2	2
ADAT1	2	3	6
ADAT2	0	0	6
ADAT3	0	2	2
ADCK1	0	0	4
ADCK2	1	4	0
ADCY1	1	2	4
ADCY2	0	2	2
ADCY3	2	2	2
ADCY5	0	0	1
ADCY6	3	4	4
ADCY7	0	4	5
ADCY9	1	4	4
ADCYAP1R1	0	1	2
ADD1	6	6	6
ADD2	3	2	4
ADD3	2	6	5
ADGRA2	0	1	0
ADGRA3	3	4	0
ADGRB2	1	1	2
ADGRB3	1	2	0
ADGRD1	2	2	0
ADGRE2	1	2	3
ADGRE5	0	3	3
ADGRG1	3	4	4
ADGRG2	2	2	1
ADGRG3	2	3	3
ADGRG5	0	2	2
ADGRG6	2	4	2
ADGRL1	4	6	2
ADGRL2	4	4	4
ADGRL3	2	0	0
ADGRL4	0	1	0
ADGRV1	3	4	0
ADH4	0	1	1
ADH5	0	5	6
ADH6	1	1	2
ADHFE1	1	0	0
ADI1	1	4	6
ADIPOR1	2	6	6
ADIPOR2	1	6	6
ADK	0	3	2
ADM	2	2	2
ADM2	1	0	5
ADM5	2	0	0
ADNP	2	6	5
ADNP2	3	6	6
ADO	0	1	5
ADORA1	0	1	0
ADORA2A	1	2	1
ADORA2B	0	4	1
ADPGK	3	3	6
ADPRH	0	0	2
ADPRM	0	6	0
ADPRS	0	0	3
ADRA1D	0	2	2
ADRA2A	1	1	2
ADRA2B	0	2	1
ADRA2C	0	4	3
ADRM1	0	5	2
ADSL	3	6	0
ADSS1	0	1	0
ADSS2	1	5	6
ADTRP	0	2	2
AEBP1	1	2	2
AEBP2	1	5	6
AEN	0	4	6
AFAP1	0	1	3
AFDN	5	6	6
AFF1	0	6	6
AFF2	0	2	2
AFF4	6	6	6
AFG1L	0	3	0
AFG3L1P	1	1	0
AFG3L2	2	6	4
AFMID	0	5	6
AFP	2	2	1
AFTPH	3	5	2
AGA	0	2	1
AGAP1	2	4	4
AGAP11	1	1	0
AGAP2	0	2	1
AGAP2-AS1	0	1	0
AGAP3	4	5	3
AGAP5	1	0	0
AGAP6	1	1	0
AGBL5	4	6	0
AGER	1	2	0
AGFG1	1	6	6
AGFG2	2	3	6
AGGF1	1	4	5
AGK	0	3	6
AGL	5	5	5
AGMAT	1	3	2
AGO1	2	6	6
AGO2	2	5	6
AGO3	2	5	4
AGO4	1	6	4
AGPAT1	3	6	6
AGPAT2	0	2	1
AGPAT3	4	4	6
AGPAT4	2	2	5
AGPAT5	3	3	6
AGPS	0	5	6
AGRN	0	1	6
AGT	2	2	2
AGTPBP1	0	6	0
AGTRAP	1	6	6
AGXT	0	2	2
AHCTF1	4	6	5
AHCY	4	6	6
AHCYL1	1	5	6
AHCYL2	1	2	6
AHDC1	1	5	4
AHI1	2	4	2
AHNAK	3	6	6
AHNAK2	0	1	0
AHR	0	2	3
AHSA1	0	6	6
AHSA2P	5	1	0
AHSG	2	2	2
AHSP	0	1	1
AIDA	3	4	5
AIF1L	1	2	5
AIFM1	4	5	4
AIFM2	2	2	4
AIFM3	0	1	0
AIG1	1	4	5
AIMP1	1	2	5
AIMP2	0	3	1
AIP	1	2	3
AJUBA	4	4	4
AK1	2	3	5
AK2	2	6	6
AK3	3	5	6
AK4	2	1	6
AK5	0	0	1
AK7	0	0	1
AKAP1	3	6	6
AKAP10	5	6	6
AKAP11	3	6	6
AKAP12	0	4	4
AKAP13	1	4	4
AKAP7	0	0	1
AKAP8	2	2	4
AKAP8L	1	6	3
AKAP9	2	6	1
AKIP1	1	3	6
AKIRIN1	2	6	6
AKIRIN2	3	6	5
AKNA	5	5	6
AKR1A1	5	5	1
AKR1B1	2	4	4
AKR1B10	1	2	1
AKR1C1	1	3	3
AKR1C2	2	3	2
AKR1C3	1	3	3
AKR1D1	0	1	1
AKR7A2	0	4	5
AKT1	3	4	6
AKT1S1	3	6	6
AKT2	6	6	6
AKT3	0	1	2
ALAD	3	4	5
ALAS1	0	6	1
ALAS2	0	2	0
ALB	2	2	0
ALCAM	4	4	4
ALDH16A1	1	4	4
ALDH18A1	5	6	6
ALDH1A1	2	3	3
ALDH1A2	1	2	2
ALDH1A3	0	0	1
ALDH1B1	1	5	6
ALDH1L1	1	2	2
ALDH1L2	1	2	5
ALDH2	0	6	4
ALDH3A2	3	3	4
ALDH4A1	2	2	6
ALDH5A1	0	3	5
ALDH6A1	3	5	4
ALDH7A1	2	3	3
ALDH9A1	2	5	4
ALDOA	6	6	6
ALDOC	5	4	6
ALG1	3	4	5
ALG10	0	3	5
ALG10B	0	0	2
ALG12	0	2	5
ALG13	1	5	3
ALG14	0	1	0
ALG2	3	4	6
ALG3	1	6	1
ALG5	1	3	2
ALG6	2	4	2
ALG8	0	6	6
ALG9	6	6	6
ALKBH1	0	3	4
ALKBH2	1	1	0
ALKBH3	0	2	0
ALKBH4	1	1	1
ALKBH5	3	2	6
ALKBH6	1	5	5
ALKBH7	1	3	0
ALKBH8	0	0	1
ALMS1	6	6	0
ALOX12	1	2	1
ALOX12-AS1	0	0	2
ALOX5	0	2	2
ALPK3	0	2	2
ALPL	0	1	2
ALS2	0	6	3
ALS2CL	0	1	0
ALYREF	0	6	5
AMACR	0	4	4
AMBP	2	2	2
AMBRA1	5	5	4
AMD1	6	6	6
AMDHD1	0	0	1
AMDHD2	0	5	5
AMER1	1	4	4
AMFR	5	6	6
AMH	1	1	0
AMHR2	0	2	2
AMIGO1	0	4	0
AMIGO2	0	1	0
AMIGO3	0	2	3
AMMECR1	2	4	6
AMMECR1L	0	5	6
AMN	1	2	2
AMN1	0	1	2
AMOT	2	2	2
AMOTL1	0	4	4
AMOTL2	1	2	4
AMPD2	6	5	5
AMPD3	1	2	3
AMPH	1	1	2
AMT	1	3	4
AMY2B	1	0	0
AMZ2	6	6	4
ANAPC1	4	6	3
ANAPC10	0	2	2
ANAPC11	4	6	5
ANAPC13	1	1	6
ANAPC15	1	1	2
ANAPC16	5	6	6
ANAPC1P2	1	4	0
ANAPC2	0	1	0
ANAPC4	1	3	0
ANAPC5	6	6	2
ANAPC7	0	5	6
ANG	1	2	2
ANGEL1	0	5	6
ANGEL2	0	4	5
ANGPT1	2	2	2
ANGPT2	0	0	1
ANGPTL2	0	1	4
ANGPTL4	1	1	0
ANGPTL8	0	2	0
ANK1	1	4	2
ANK2	0	2	3
ANK3	0	4	4
ANKEF1	1	0	2
ANKFY1	0	6	6
ANKH	3	5	6
ANKHD1	1	6	1
ANKHD1-EIF4EBP3	5	6	2
ANKIB1	4	6	6
ANKLE1	1	6	6
ANKLE2	1	6	6
ANKMY1	1	3	4
ANKMY2	0	2	5
ANKRA2	0	5	0
ANKRD1	0	0	1
ANKRD10	2	4	4
ANKRD11	4	5	4
ANKRD12	5	6	1
ANKRD13A	2	4	6
ANKRD13B	0	3	5
ANKRD13C	1	6	2
ANKRD13D	3	4	0
ANKRD17	0	6	4
ANKRD18A	3	1	0
ANKRD18B	2	1	0
ANKRD20A5P	1	0	0
ANKRD23	0	1	2
ANKRD26	0	4	2
ANKRD27	0	6	6
ANKRD28	2	5	6
ANKRD34A	0	0	1
ANKRD36	1	1	0
ANKRD39	0	0	1
ANKRD40	3	6	6
ANKRD42	0	0	2
ANKRD46	2	1	3
ANKRD49	0	0	3
ANKRD50	4	4	6
ANKRD52	0	1	6
ANKRD54	1	1	4
ANKRD55	0	1	1
ANKRD6	0	0	1
ANKRD65	0	0	2
ANKRD9	1	2	1
ANKS1A	4	4	4
ANKS1B	1	0	0
ANKS3	2	0	1
ANKS4B	0	1	1
ANKS6	1	6	6
ANKZF1	2	5	6
ANLN	3	6	5
ANO1	1	1	1
ANO10	0	2	6
ANO5	1	1	2
ANO6	0	6	6
ANO7	0	3	6
ANO8	0	4	5
ANO9	3	4	1
ANOS1	1	2	2
ANP32A	3	5	6
ANP32A-IT1	2	2	1
ANP32B	4	5	6
ANP32E	6	1	5
ANPEP	2	3	2
ANTKMT	0	3	0
ANTXR1	1	4	4
ANTXR2	0	2	6
ANXA1	2	2	2
ANXA11	6	6	6
ANXA2	3	4	6
ANXA2P2	0	1	0
ANXA3	0	0	2
ANXA4	1	1	5
ANXA5	5	6	6
ANXA6	1	4	5
ANXA7	3	6	5
ANXA9	0	0	3
AOC2	0	3	0
AOC3	0	0	2
AOPEP	0	2	2
AOX1	2	3	2
AP1AR	4	4	6
AP1B1	6	6	6
AP1G1	6	6	6
AP1G2	4	6	4
AP1M1	0	3	6
AP1M2	0	3	3
AP1S1	1	2	5
AP1S2	2	3	5
AP1S3	0	0	2
AP2A1	6	6	6
AP2A2	3	6	3
AP2B1	5	6	6
AP2M1	6	6	6
AP2S1	1	5	3
AP3B1	1	6	6
AP3B2	0	2	0
AP3D1	6	6	6
AP3M1	1	5	6
AP3M2	0	0	4
AP3S1	6	6	6
AP3S2	0	2	6
AP4E1	0	5	3
AP4M1	3	4	1
AP4S1	1	0	0
AP5B1	0	5	6
AP5M1	3	6	6
AP5S1	1	0	4
AP5Z1	2	4	2
APAF1	3	3	5
APBA2	0	1	1
APBA3	1	4	2
APBB1	2	1	1
APBB2	2	4	4
APBB3	2	1	1
APC	6	6	4
APC2	2	1	2
APCDD1	0	4	0
APCDD1L	0	1	1
APEH	0	6	2
APEX1	6	6	5
APEX2	2	5	3
APH1A	5	6	6
APH1B	2	4	4
API5	3	5	6
APIP	0	2	1
APLF	1	2	0
APLN	0	0	2
APLP1	0	2	2
APLP2	6	6	6
APMAP	0	4	6
APOA1	0	2	2
APOA2	2	2	2
APOA5	1	1	2
APOB	0	2	2
APOBEC3A_B	0	0	1
APOBEC3B	0	2	1
APOBEC3C	0	3	6
APOBEC3D	1	1	2
APOBEC3F	0	1	4
APOBEC3G	0	2	1
APOBR	0	1	0
APOC1	0	5	6
APOC3	0	1	2
APOE	5	6	6
APOH	0	2	0
APOL1	1	2	4
APOL2	2	4	3
APOL4	0	0	1
APOL6	1	3	4
APOM	2	3	2
APOO	1	2	5
APOOL	0	2	2
APP	3	4	4
APPBP2	4	4	5
APPL1	1	5	6
APPL2	2	2	5
APRT	0	6	5
APTX	2	3	4
AQP1	1	2	2
AQP10	0	1	0
AQP11	1	2	2
AQP3	0	2	6
AQP5	0	1	0
AQR	2	6	2
AR	0	1	2
ARAF	5	6	6
ARAP1	5	5	4
ARAP3	0	2	1
ARC	0	1	3
ARCN1	1	1	6
AREL1	4	6	6
ARF1	2	6	6
ARF3	3	2	6
ARF4	4	6	6
ARF5	2	5	6
ARF6	4	5	5
ARFGAP1	1	4	5
ARFGAP2	4	6	6
ARFGAP3	1	5	5
ARFGEF1	5	6	6
ARFGEF2	0	6	6
ARFGEF3	0	4	4
ARFIP1	1	1	6
ARFIP2	1	5	6
ARFRP1	1	1	5
ARG2	0	6	6
ARGLU1	2	4	6
ARHGAP1	0	6	6
ARHGAP10	0	0	1
ARHGAP11A	3	6	4
ARHGAP11B	0	1	0
ARHGAP12	3	5	5
ARHGAP15	1	2	0
ARHGAP17	6	6	6
ARHGAP18	1	4	4
ARHGAP19	1	4	5
ARHGAP21	1	6	2
ARHGAP24	0	0	2
ARHGAP25	0	1	1
ARHGAP26	0	3	4
ARHGAP27	0	2	5
ARHGAP27P1	4	1	2
ARHGAP28	0	3	4
ARHGAP29	0	2	0
ARHGAP31	0	1	1
ARHGAP32	4	4	4
ARHGAP33	2	3	3
ARHGAP35	0	6	6
ARHGAP39	0	0	2
ARHGAP4	0	2	0
ARHGAP42	0	2	2
ARHGAP44	2	4	3
ARHGAP45	0	2	0
ARHGAP5	5	6	6
ARHGAP6	0	2	2
ARHGDIA	0	3	6
ARHGDIB	1	0	2
ARHGDIG	0	0	1
ARHGEF1	4	6	3
ARHGEF10	0	1	0
ARHGEF10L	1	2	2
ARHGEF11	2	5	6
ARHGEF12	6	6	6
ARHGEF16	0	2	1
ARHGEF17	0	2	4
ARHGEF18	0	5	6
ARHGEF19	0	1	0
ARHGEF2	5	5	4
ARHGEF25	4	2	0
ARHGEF26	0	0	1
ARHGEF28	2	2	2
ARHGEF3	1	1	1
ARHGEF39	0	3	5
ARHGEF40	3	4	4
ARHGEF5	0	2	0
ARHGEF6	2	3	3
ARHGEF7	1	5	6
ARHGEF9	1	0	2
ARID1A	6	6	6
ARID1B	3	6	6
ARID2	5	6	6
ARID3A	0	3	6
ARID3B	2	6	6
ARID4A	2	1	2
ARID4B	2	5	4
ARID5A	2	2	1
ARID5B	1	2	2
ARIH1	1	3	6
ARIH2	5	6	6
ARL1	1	1	6
ARL10	0	1	1
ARL13B	1	0	2
ARL14EP	2	2	3
ARL15	0	2	3
ARL16	0	3	0
ARL17A	0	0	1
ARL2	1	5	6
ARL2BP	0	5	6
ARL2-SNX15	6	3	4
ARL3	0	2	3
ARL4A	2	3	2
ARL4C	1	0	2
ARL4D	0	1	2
ARL5A	5	5	6
ARL5B	4	2	6
ARL6IP1	4	5	6
ARL6IP4	2	4	5
ARL6IP5	1	2	6
ARL6IP6	3	6	4
ARL8A	2	2	6
ARL8B	0	3	6
ARMC1	2	4	6
ARMC10	4	6	4
ARMC5	0	2	2
ARMC6	0	2	4
ARMC7	2	3	1
ARMC8	2	5	5
ARMC9	0	2	4
ARMCX1	0	1	1
ARMCX2	2	2	0
ARMCX3	1	4	3
ARMCX4	0	2	0
ARMCX5	2	3	2
ARMCX5-GPRASP2	1	1	1
ARMCX6	1	1	0
ARMH3	1	3	4
ARMH4	2	0	0
ARMT1	3	6	1
ARNT	2	6	6
ARNT2	0	1	3
ARNTL2	0	4	3
ARPC1A	5	6	5
ARPC1B	3	4	5
ARPC2	6	6	6
ARPC3	4	6	6
ARPC4	3	3	6
ARPC4-TTLL3	3	3	1
ARPC5	4	6	6
ARPC5L	1	1	5
ARPIN	1	2	4
ARPIN-AP3S2	1	3	6
ARPP19	3	5	6
ARRB1	1	2	4
ARRB2	6	6	4
ARRDC1	2	4	3
ARRDC1-AS1	3	4	2
ARRDC2	0	0	2
ARRDC3	1	3	3
ARRDC4	0	3	4
ARSA	2	4	0
ARSB	3	6	6
ARSD	0	2	3
ARSG	2	2	3
ARSI	1	2	2
ARSK	2	3	0
ARSL	0	3	0
ART4	1	0	0
ART5	1	0	1
ARV1	0	4	4
ARVCF	2	1	4
AS3MT	0	1	1
ASAH1	2	6	6
ASAH2	0	2	0
ASAP1	1	6	5
ASAP2	1	2	4
ASAP3	0	1	6
ASB1	0	2	6
ASB13	0	1	5
ASB3	1	4	3
ASB6	0	2	2
ASB7	0	3	5
ASB8	0	1	6
ASB9	0	0	1
ASCC1	0	2	6
ASCC2	0	5	5
ASCC3	2	6	6
ASF1A	1	5	5
ASF1B	0	2	5
ASGR1	2	3	2
ASGR2	2	2	2
ASH1L	3	6	6
ASH1L-AS1	0	2	0
ASH2L	5	6	6
ASIC1	0	0	4
ASIC3	1	1	0
ASIC4	0	0	2
ASL	0	5	6
ASNS	6	6	5
ASNSD1	1	6	0
ASPH	4	6	6
ASPHD1	2	3	1
ASPHD2	0	2	2
ASPM	2	6	0
ASPRV1	2	1	0
ASPSCR1	0	3	0
ASRGL1	1	1	3
ASS1	1	3	1
ASTE1	0	1	0
ASTN1	0	0	2
ASTN2	0	1	1
ASXL1	4	5	6
ASXL2	6	6	6
ASXL3	0	1	0
ATAD1	2	6	6
ATAD2	1	6	6
ATAD2B	6	5	5
ATAD3A	0	3	4
ATAD3B	3	3	2
ATAD5	4	5	2
ATAT1	0	4	4
ATCAY	0	1	2
ATE1	0	3	1
ATF1	5	6	1
ATF2	6	6	6
ATF3	1	1	6
ATF4	6	6	4
ATF5	4	6	4
ATF6	0	6	6
ATF6B	6	6	5
ATF7	1	6	6
ATF7IP	0	6	5
ATF7IP2	1	6	4
ATG10	0	2	3
ATG101	2	3	2
ATG12	0	4	6
ATG13	4	6	6
ATG14	0	4	3
ATG16L1	0	2	6
ATG16L2	2	1	5
ATG2A	1	6	3
ATG2B	0	5	6
ATG3	4	5	3
ATG4A	0	2	3
ATG4B	2	4	2
ATG4C	0	2	0
ATG4D	1	6	5
ATG5	2	2	5
ATG7	0	1	1
ATG9A	3	6	6
ATIC	4	6	2
ATL1	0	1	0
ATL2	3	6	6
ATL3	3	4	4
ATM	1	6	6
ATMIN	5	6	4
ATN1	1	6	5
ATOX1	2	5	5
ATP10A	0	1	0
ATP10B	0	1	0
ATP10D	1	2	0
ATP11A	2	4	6
ATP11B	3	6	6
ATP11C	2	6	6
ATP12A	0	0	1
ATP13A1	6	6	6
ATP13A2	1	6	6
ATP13A3	6	6	6
ATP1A1	6	6	6
ATP1A2	1	2	2
ATP1A3	2	2	2
ATP1B1	0	3	6
ATP1B2	1	3	4
ATP1B3	5	6	6
ATP23	0	4	1
ATP2A1	2	1	0
ATP2A1-AS1	0	3	0
ATP2A2	6	6	6
ATP2A3	0	3	4
ATP2B1	4	6	6
ATP2B2	0	0	3
ATP2B4	3	6	6
ATP2C1	3	6	6
ATP2C2	0	1	0
ATP5F1A	6	6	5
ATP5F1B	0	6	6
ATP5F1C	4	6	3
ATP5F1D	2	6	0
ATP5F1E	6	6	6
ATP5IF1	0	4	6
ATP5MC1	2	5	4
ATP5MC2	6	6	6
ATP5MC3	6	6	4
ATP5ME	3	6	4
ATP5MF	1	5	6
ATP5MF-PTCD1	1	5	0
ATP5MG	3	6	5
ATP5MJ	6	6	6
ATP5MK	2	4	5
ATP5PB	2	6	6
ATP5PD	3	5	2
ATP5PF	4	6	5
ATP5PO	4	6	3
ATP6AP1	1	6	6
ATP6AP1L	1	1	0
ATP6AP2	5	6	6
ATP6V0A1	3	6	6
ATP6V0A2	1	6	6
ATP6V0B	4	6	6
ATP6V0C	4	6	6
ATP6V0D1	3	6	6
ATP6V0E1	1	5	6
ATP6V0E2	0	6	6
ATP6V1A	2	6	6
ATP6V1B2	2	6	6
ATP6V1C1	1	2	6
ATP6V1D	0	3	5
ATP6V1E1	4	5	6
ATP6V1F	1	6	4
ATP6V1G1	1	3	4
ATP6V1G2-DDX39B	4	6	5
ATP6V1H	5	6	4
ATP7A	1	2	3
ATP7B	3	6	6
ATP8A1	2	2	2
ATP8A2	0	2	2
ATP8B1	0	1	0
ATP8B2	3	6	6
ATP8B3	2	3	2
ATP9A	1	3	5
ATP9B	0	2	1
ATPAF1	2	5	5
ATPAF2	1	4	1
ATPSCKMT	0	1	2
ATR	0	4	1
ATRAID	2	6	6
ATRIP	2	4	1
ATRN	0	6	6
ATRNL1	0	2	0
ATRX	4	6	5
ATXN1	2	3	2
ATXN10	6	5	4
ATXN1L	4	6	6
ATXN2	5	6	6
ATXN2L	6	6	6
ATXN3	2	3	5
ATXN7	0	6	6
ATXN7L1	3	6	1
ATXN7L2	0	2	0
ATXN7L3	5	6	6
ATXN7L3B	0	0	6
AUH	0	1	0
AUNIP	0	4	1
AUP1	5	6	6
AURKA	0	3	6
AURKAIP1	5	6	0
AURKB	5	5	1
AUTS2	2	2	2
AVL9	5	6	5
AVPI1	0	2	4
AVPR1B	0	1	0
AXIN1	0	3	4
AXIN2	2	3	3
AXL	1	4	5
AZGP1	0	2	2
AZI2	5	6	5
AZIN1	6	6	6
AZIN2	0	0	1
B2M	4	6	6
B3GALNT1	2	1	1
B3GALNT2	3	6	2
B3GALT1	0	0	1
B3GALT4	0	1	0
B3GALT5	0	0	2
B3GALT6	0	4	6
B3GAT1	0	1	2
B3GAT2	0	1	1
B3GAT3	1	3	3
B3GLCT	0	1	2
B3GNT2	0	6	3
B3GNT3	1	1	2
B3GNT5	1	4	3
B3GNT7	1	2	2
B3GNT9	1	2	4
B3GNTL1	0	1	0
B4GALNT1	0	4	4
B4GALNT3	0	3	0
B4GALNT4	0	4	1
B4GALT1	1	6	6
B4GALT2	6	6	5
B4GALT3	6	6	6
B4GALT4	2	5	5
B4GALT5	2	6	6
B4GALT6	4	4	2
B4GALT7	2	5	4
B4GAT1	0	4	5
B9D1	0	3	1
BAALC	0	0	1
BAAT	0	1	2
BABAM1	1	6	5
BABAM2	3	4	3
BACE1	3	4	4
BACE2	0	0	1
BACH1	0	5	6
BACH2	0	1	3
BAD	0	3	2
BAG1	0	2	3
BAG2	0	3	4
BAG3	3	5	6
BAG4	0	6	6
BAG5	1	5	6
BAG6	6	6	2
BAGE	0	0	1
BAGE3	0	1	2
BAHCC1	0	4	6
BAHD1	0	5	6
BAIAP2	0	3	2
BAIAP2-DT	0	1	5
BAIAP2L1	0	5	3
BAIAP2L2	1	3	3
BAIAP3	1	0	0
BAK1	1	5	6
BAMBI	4	6	1
BANF1	5	3	5
BANP	0	3	0
BAP1	5	6	6
BARD1	1	4	0
BASP1	0	1	2
BATF2	0	1	1
BAX	4	6	6
BAZ1A	1	5	2
BAZ1B	1	6	6
BAZ2A	3	6	6
BAZ2B	4	6	3
BBC3	3	3	4
BBIP1	4	2	4
BBLN	1	5	5
BBOF1	0	0	2
BBS1	2	2	3
BBS10	1	6	5
BBS12	0	2	0
BBS2	0	3	1
BBS4	3	5	0
BBS7	1	2	1
BBS9	2	3	1
BBX	1	6	6
BCAM	0	4	4
BCAP29	1	2	6
BCAP31	0	6	6
BCAR1	6	3	1
BCAS2	0	2	5
BCAS3	1	4	4
BCAT1	2	6	6
BCAT2	0	5	5
BCCIP	0	6	5
BCKDHA	2	3	6
BCKDHB	0	0	2
BCKDK	4	6	6
BCL10	1	3	6
BCL11A	2	2	0
BCL2	0	0	1
BCL2L1	1	4	6
BCL2L11	3	4	6
BCL2L12	0	6	4
BCL2L13	6	6	6
BCL2L2	0	4	6
BCL2L2-PABPN1	0	6	6
BCL3	0	5	4
BCL6	0	6	5
BCL6B	0	2	1
BCL7A	6	3	6
BCL7B	1	6	6
BCL7C	0	4	3
BCL9	2	6	5
BCL9L	4	6	6
BCLAF1	3	6	6
BCLAF3	0	1	1
BCOR	4	5	4
BCORL1	1	6	6
BCR	4	4	4
BCRP3	1	1	0
BCS1L	4	3	1
BDH1	2	3	2
BDH2	0	1	4
BDP1	0	6	6
BECN1	3	5	5
BEND3	0	1	6
BEND4	0	2	2
BEND7	0	3	4
BEST2	0	1	1
BET1	0	2	5
BET1L	0	2	6
BEX2	1	0	0
BEX3	2	2	2
BEX4	2	0	4
BFAR	4	6	5
BGLAP	0	1	0
BGN	0	0	4
BHLHA15	0	1	1
BHLHB9	0	0	4
BHLHE40	2	6	4
BHLHE41	1	0	0
BHMT2	0	0	1
BICD1	3	2	0
BICD2	0	3	6
BICDL1	0	0	3
BICDL2	2	0	1
BICRA	0	4	0
BICRAL	0	6	6
BID	4	4	4
BIN1	0	2	0
BIN3	0	1	4
BIRC2	3	6	2
BIRC3	0	1	0
BIRC5	3	5	6
BIRC6	0	6	1
BIVM	4	6	3
BIVM-ERCC5	0	6	0
BLCAP	2	1	6
BLM	4	4	2
BLMH	4	5	6
BLOC1S1	0	5	5
BLOC1S1-RDH5	3	3	0
BLOC1S2	1	5	5
BLOC1S3	0	1	6
BLOC1S4	0	6	6
BLOC1S5	1	3	6
BLOC1S5-TXNDC5	1	6	6
BLOC1S6	2	3	6
BLVRA	0	3	0
BLVRB	1	2	2
BLZF1	0	5	4
BMERB1	0	0	2
BMF	3	1	4
BMI1	3	6	4
BMP1	2	3	4
BMP2K	4	6	2
BMP4	1	2	3
BMP6	0	0	1
BMP7	0	2	1
BMPR1A	2	3	5
BMPR2	6	6	6
BMS1	0	5	0
BMT2	0	2	2
BMX	0	1	0
BNC2	0	2	1
BNIP1	1	1	1
BNIP2	0	2	6
BNIP3	0	5	4
BNIP3L	1	3	6
BOC	2	1	0
BOD1	4	5	6
BOD1L1	5	5	6
BOK	1	1	2
BOLA2	0	1	0
BOLA3	4	6	5
BOP1	0	3	0
BORA	3	4	0
BORCS7	0	1	3
BORCS7-ASMT	1	2	1
BORCS8	1	2	4
BORCS8-MEF2B	2	3	1
BPGM	0	2	3
BPHL	0	1	2
BPIFB2	0	2	2
BPNT1	1	2	3
BPNT2	1	2	6
BPTF	6	6	3
BRAF	0	6	1
BRAP	3	4	3
BRAT1	5	6	4
BRCA1	3	5	5
BRCA2	2	6	1
BRCC3	0	2	5
BRD1	2	3	5
BRD2	6	6	6
BRD3	1	4	6
BRD4	4	6	6
BRD7	3	6	0
BRD8	3	6	0
BRD9	0	2	3
BRF1	3	3	3
BRF2	0	4	0
BRI3	5	6	6
BRI3BP	0	5	2
BRICD5	2	0	0
BRINP1	0	1	0
BRIP1	4	5	5
BRIX1	0	5	3
BRK1	2	5	6
BRME1	1	2	0
BRMS1	1	3	3
BRMS1L	1	0	5
BROX	0	5	5
BRPF1	1	5	4
BRPF3	2	6	6
BRSK1	0	3	1
BRWD1	5	6	6
BRWD3	6	6	6
BSCL2	5	5	3
BSDC1	1	6	6
BSG	3	6	6
BSN	0	4	4
BSPRY	0	2	1
BST1	1	1	0
BST2	0	5	5
BTAF1	5	6	2
BTBD1	0	5	6
BTBD10	0	2	4
BTBD11	0	2	2
BTBD16	0	0	1
BTBD17	0	1	1
BTBD2	3	6	6
BTBD3	4	4	5
BTBD7	4	6	6
BTBD9	0	1	3
BTD	1	2	4
BTF3	6	6	4
BTF3L4	5	5	6
BTG1	6	6	6
BTG2	2	3	4
BTG3	0	3	1
BTK	2	2	2
BTN2A1	1	4	3
BTN2A2	1	3	4
BTN3A1	1	1	5
BTN3A2	0	1	5
BTN3A3	0	1	1
BTNL9	0	1	2
BTRC	0	3	6
BUB1	3	6	0
BUB1B	2	5	4
BUB3	3	6	6
BUD13	0	5	0
BUD23	3	6	1
BUD31	3	5	4
BVES	0	0	2
BYSL	0	5	5
BZW1	5	6	6
BZW2	5	6	6
C10orf105	0	0	1
C10orf71	0	2	0
C10orf88	1	2	1
C10orf88B	0	1	1
C10orf95-AS1	3	1	4
C11orf1	0	5	1
C11orf24	5	6	2
C11orf49	0	3	3
C11orf54	2	2	5
C11orf58	5	5	5
C11orf68	0	4	5
C11orf71	0	1	5
C11orf80	1	4	1
C11orf94	0	1	0
C11orf96	0	0	1
C12orf29	0	2	5
C12orf4	1	1	3
C12orf40	0	2	0
C12orf43	0	0	3
C12orf57	3	4	1
C12orf73	2	2	2
C12orf75	1	0	3
C12orf76	0	1	4
C14orf119	4	3	6
C14orf132	0	0	2
C14orf93	4	3	2
C15orf39	2	6	5
C15orf40	0	0	1
C15orf61	0	6	1
C15orf65	0	1	1
C16orf46	0	1	1
C16orf72	6	5	5
C16orf87	1	2	2
C16orf96	0	1	0
C17orf107	0	0	1
C17orf58	0	5	6
C17orf75	0	3	1
C17orf80	3	6	6
C17orf99	0	2	1
C18orf21	2	6	1
C18orf25	2	0	6
C18orf32	0	3	2
C18orf54	3	3	4
C19orf12	3	2	6
C19orf25	0	3	5
C19orf44	0	3	0
C19orf47	1	3	6
C19orf48	5	4	2
C19orf53	2	4	6
C19orf54	6	6	6
C19orf84	0	0	4
C1D	1	1	2
C1GALT1	4	5	6
C1GALT1C1	0	0	1
C1orf100	0	2	0
C1orf109	1	2	5
C1orf112	4	5	2
C1orf115	0	0	4
C1orf116	1	2	5
C1orf122	4	2	6
C1orf131	0	0	3
C1orf159	1	2	3
C1orf162	0	0	1
C1orf174	1	3	5
C1orf198	0	0	6
C1orf21	2	1	2
C1orf210	0	0	2
C1orf216	0	0	4
C1orf226	0	1	4
C1orf35	1	1	2
C1orf43	5	6	6
C1orf50	0	1	1
C1orf52	0	4	3
C1orf56	0	3	0
C1orf74	0	2	0
C1QBP	0	6	4
C1QL1	0	2	2
C1QL3	0	1	0
C1QTNF1	0	1	0
C1QTNF12	1	1	0
C1QTNF4	1	0	0
C1QTNF6	0	1	4
C1R	0	1	0
C1RL	0	3	6
C1S	1	3	2
C2	2	2	2
C20orf27	2	5	6
C20orf96	0	4	5
C21orf58	3	3	2
C21orf91	0	4	4
C22orf39	0	2	5
C22orf46	0	1	1
C2CD2	3	4	6
C2CD2L	1	4	4
C2CD3	2	5	0
C2CD4C	0	1	2
C2CD5	0	5	2
C2orf15	3	0	1
C2orf42	0	2	0
C2orf49	0	4	1
C2orf68	4	5	6
C2orf69	0	3	5
C2orf72	0	2	3
C2orf81	1	1	0
C2orf88	1	1	2
C3	2	5	1
C3AR1	0	1	0
C3orf18	1	0	1
C3orf33	0	1	1
C3orf38	1	3	5
C3orf52	0	0	1
C3orf70	0	1	3
C4A	1	0	0
C4B_2	0	2	0
C4BPA	2	2	0
C4BPB	1	2	1
C4orf3	3	5	6
C4orf33	0	1	2
C4orf46	0	2	5
C4orf48	0	1	0
C5	0	2	2
C5AR1	0	2	2
C5orf15	0	6	6
C5orf22	3	4	6
C5orf24	4	6	6
C5orf34	1	1	0
C5orf51	0	1	6
C6orf120	1	4	6
C6orf132	1	4	2
C6orf136	2	6	3
C6orf223	0	0	1
C6orf226	0	1	1
C6orf47	2	1	3
C6orf62	5	6	6
C6orf89	3	4	6
C7	0	0	1
C7orf25	6	0	1
C7orf26	0	5	1
C7orf31	0	5	0
C7orf50	0	1	4
C8A	0	0	2
C8G	0	1	0
C8orf33	0	4	4
C8orf37	0	0	1
C8orf44	0	2	0
C8orf44-SGK3	1	1	2
C8orf58	2	1	1
C8orf76	0	3	0
C8orf82	3	4	6
C8orf88	1	4	3
C9orf116	0	1	3
C9orf40	1	0	3
C9orf47	0	1	0
C9orf64	1	3	4
C9orf72	1	2	2
C9orf78	0	3	5
C9orf85	1	1	0
CA1	1	2	2
CA11	0	4	2
CA12	1	1	3
CA13	0	1	3
CA14	0	1	1
CA5A	0	2	0
CA5B	0	3	1
CA5BP1	0	5	0
CA8	1	2	2
CAAP1	2	2	2
CAB39	3	5	6
CAB39L	0	1	0
CABIN1	3	5	3
CABLES1	0	2	2
CABLES2	0	0	6
CABP1	1	0	0
CABYR	0	2	1
CACFD1	0	1	4
CACHD1	2	2	2
CACNA1G	0	1	0
CACNA1H	1	1	1
CACNA1I	0	1	0
CACNA2D1	0	1	2
CACNA2D2	0	1	2
CACNA2D4	1	2	2
CACNB1	3	0	1
CACNB3	2	2	2
CACNB4	0	1	0
CACNG4	0	0	2
CACNG6	1	1	0
CACNG7	0	2	2
CACNG8	0	2	2
CACTIN	0	3	3
CACUL1	1	6	6
CACYBP	5	4	5
CAD	2	6	6
CADM1	2	3	4
CADM3	0	2	2
CADM4	0	0	4
CADPS2	0	2	3
CALB1	1	2	3
CALB2	0	0	1
CALCB	0	1	0
CALCOCO1	0	1	6
CALCOCO2	6	6	6
CALCRL	0	0	1
CALD1	3	4	4
CALHM1	0	1	0
CALHM2	1	1	1
CALM1	5	5	6
CALM2	6	5	6
CALM3	2	4	6
CALML4	4	1	2
CALML6	1	0	0
CALN1	1	0	0
CALR	1	6	6
CALU	1	1	6
CAMK1	1	3	3
CAMK1G	0	1	0
CAMK2D	2	2	4
CAMK2G	2	2	3
CAMK2N1	3	0	3
CAMK2N2	0	0	2
CAMKK2	1	5	6
CAMKV	0	0	2
CAMLG	1	6	6
CAMSAP1	3	4	4
CAMSAP2	4	5	2
CAMSAP3	0	3	2
CAMTA1	4	3	3
CAMTA2	3	5	5
CAND1	4	6	6
CAND2	0	3	4
CANT1	1	5	6
CANX	5	5	6
CAP1	3	5	6
CAP2	1	2	3
CAPG	3	3	3
CAPN1	6	6	6
CAPN10	1	4	4
CAPN12	1	2	1
CAPN15	3	4	4
CAPN2	3	6	4
CAPN5	0	2	6
CAPN6	0	1	2
CAPN7	2	5	4
CAPNS1	0	6	6
CAPRIN1	1	6	6
CAPRIN2	5	6	4
CAPS	0	0	1
CAPZA1	0	5	6
CAPZA2	0	6	5
CAPZB	1	3	6
CARD10	1	3	3
CARD11	0	1	1
CARD19	1	4	4
CARD6	0	2	0
CARD8	3	4	3
CARF	0	5	0
CARHSP1	3	6	6
CARM1	0	6	6
CARMIL1	0	2	0
CARMIL2	1	1	1
CARNMT1	0	3	6
CARS1	3	4	2
CARS2	1	5	0
CASC3	0	6	6
CASD1	3	5	5
CASK	4	4	4
CASKIN1	0	0	1
CASKIN2	1	4	4
CASP10	1	3	4
CASP2	2	3	6
CASP3	0	3	6
CASP4	3	3	1
CASP6	0	3	2
CASP7	0	2	3
CASP8	0	1	1
CASP8AP2	2	4	2
CASP9	1	4	3
CASR	0	1	0
CASS4	0	2	2
CAST	6	6	6
CASTOR1	0	2	2
CASTOR3	1	0	1
CASZ1	4	2	0
CAT	0	4	3
CATSPER2	0	1	0
CAV1	2	1	0
CAV2	2	2	2
CAVIN1	2	2	6
CAVIN2	1	0	3
CAVIN3	1	1	2
CAVIN4	0	2	0
CBARP	2	2	2
CBFA2T2	6	6	6
CBFA2T3	2	2	2
CBFB	1	2	6
CBL	0	6	6
CBLB	1	6	6
CBLL1	0	6	2
CBR1	2	4	3
CBR4	0	4	4
CBS	3	5	6
CBWD2	0	1	0
CBWD3	0	1	0
CBX1	3	3	6
CBX2	0	4	6
CBX3	5	4	6
CBX4	2	3	4
CBX5	1	0	6
CBX6	0	5	5
CBX7	0	0	2
CBX8	0	0	1
CBY1	3	1	0
CC2D1A	3	5	3
CC2D1B	0	5	3
CC2D2A	0	1	1
CCAR1	6	6	0
CCAR2	6	6	4
CCDC106	2	0	3
CCDC107	0	1	1
CCDC112	1	2	0
CCDC113	0	0	4
CCDC115	0	4	4
CCDC116	0	2	0
CCDC117	1	3	6
CCDC12	0	2	3
CCDC120	0	4	4
CCDC121	0	0	3
CCDC124	0	3	3
CCDC125	0	1	4
CCDC126	0	0	1
CCDC127	0	0	5
CCDC134	0	4	1
CCDC136	1	4	2
CCDC137	0	0	5
CCDC138	3	4	1
CCDC14	4	6	3
CCDC142	1	2	0
CCDC146	1	1	0
CCDC148	1	0	0
CCDC149	0	0	1
CCDC15	0	1	0
CCDC152	0	1	2
CCDC160	0	1	0
CCDC163	0	2	3
CCDC167	0	2	2
CCDC169-SOHLH2	0	2	2
CCDC17	1	4	0
CCDC171	0	1	0
CCDC174	0	3	5
CCDC177	0	1	1
CCDC18	0	2	0
CCDC180	1	1	0
CCDC181	0	1	0
CCDC186	1	2	6
CCDC22	0	2	0
CCDC24	0	1	1
CCDC25	0	2	5
CCDC28A	0	1	3
CCDC28B	0	1	0
CCDC3	0	0	2
CCDC32	0	1	5
CCDC34	0	3	2
CCDC43	0	2	6
CCDC47	2	6	6
CCDC50	2	6	6
CCDC51	0	1	0
CCDC57	0	1	3
CCDC59	1	4	4
CCDC6	0	6	6
CCDC60	0	0	1
CCDC66	1	4	0
CCDC69	2	3	6
CCDC7	1	0	0
CCDC71	0	2	4
CCDC71L	1	2	4
CCDC74A	0	2	2
CCDC77	0	0	3
CCDC78	1	2	1
CCDC8	1	2	3
CCDC80	1	1	1
CCDC82	0	2	4
CCDC85B	2	3	1
CCDC85C	0	1	3
CCDC86	0	1	6
CCDC88A	5	6	6
CCDC88B	1	1	1
CCDC88C	4	5	5
CCDC9	1	5	5
CCDC90B	4	4	3
CCDC91	3	3	4
CCDC92	0	2	6
CCDC93	0	4	6
CCDC97	0	1	6
CCDC9B	0	1	2
CCHCR1	0	2	1
CCKBR	0	2	2
CCL14	2	2	0
CCL15	2	2	2
CCL16	0	0	2
CCL2	1	2	2
CCL20	0	2	2
CCM2	2	3	2
CCM2L	0	2	1
CCN1	1	3	2
CCN2	2	4	4
CCNA2	1	6	5
CCNB1	4	5	2
CCNB1IP1	6	6	4
CCNB2	2	5	5
CCNC	3	6	6
CCND1	0	3	5
CCND2	2	2	5
CCND3	2	3	6
CCNDBP1	4	3	4
CCNE1	0	3	3
CCNE2	0	2	1
CCNF	2	5	6
CCNG1	5	6	6
CCNG2	4	5	5
CCNH	5	5	1
CCNI	4	6	0
CCNJ	1	6	6
CCNJL	0	4	2
CCNK	4	6	6
CCNL1	5	5	2
CCNL2	6	5	6
CCNO	0	0	1
CCNP	0	0	2
CCNQ	0	2	2
CCNT1	1	6	6
CCNT2	6	6	6
CCNT2-AS1	0	0	1
CCNY	5	5	6
CCNYL1	5	4	6
CCP110	0	4	6
CCPG1	3	5	5
CCR6	3	0	1
CCRL2	0	1	0
CCS	0	3	0
CCSAP	0	4	5
CCSER2	0	6	6
CCT2	4	6	6
CCT3	6	6	6
CCT4	6	6	0
CCT5	4	6	5
CCT6A	4	6	4
CCT7	5	6	4
CCT8	6	6	0
CCZ1	0	1	5
CCZ1B	0	4	1
CD109	0	2	3
CD151	5	6	6
CD163L1	0	1	0
CD164	5	6	6
CD164L2	0	1	1
CD177	0	0	1
CD200	0	2	2
CD22	0	0	1
CD226	0	0	2
CD24	2	6	6
CD248	0	3	0
CD276	0	3	6
CD2AP	3	6	6
CD2BP2	0	2	6
CD302	0	2	3
CD320	0	5	1
CD33	0	2	2
CD37	2	2	2
CD3D	0	1	1
CD4	0	0	2
CD40	0	0	2
CD44	4	4	3
CD46	1	6	6
CD47	1	3	4
CD52	0	2	2
CD53	0	2	2
CD55	3	6	3
CD58	0	3	1
CD59	4	6	6
CD63	6	6	5
CD68	0	4	0
CD69	0	2	0
CD7	0	2	2
CD70	0	1	0
CD72	1	1	0
CD74	1	1	4
CD80	1	1	0
CD81	2	4	4
CD82	0	1	2
CD83	0	2	4
CD84	0	1	2
CD9	4	2	3
CD99L2	0	2	6
CDA	0	0	2
CDADC1	1	1	0
CDAN1	0	5	0
CDC123	1	6	6
CDC14A	2	3	3
CDC14B	3	5	6
CDC16	6	6	4
CDC20	1	5	0
CDC23	0	5	5
CDC25A	1	2	5
CDC25B	4	4	6
CDC25C	1	1	1
CDC26	1	0	0
CDC27	3	6	6
CDC34	0	3	6
CDC37	1	5	6
CDC37L1	0	1	6
CDC40	0	5	4
CDC42	3	5	6
CDC42BPA	3	6	6
CDC42BPB	2	5	6
CDC42BPG	0	1	0
CDC42EP1	4	6	6
CDC42EP2	3	3	6
CDC42EP3	4	3	4
CDC42EP4	3	4	6
CDC42SE1	3	2	6
CDC42SE2	2	0	6
CDC45	0	2	2
CDC5L	0	6	4
CDC6	4	5	4
CDC7	4	4	3
CDC73	0	5	5
CDCA2	4	4	3
CDCA3	2	5	2
CDCA4	0	5	5
CDCA5	1	5	5
CDCA7	1	2	5
CDCA7L	1	0	3
CDCA8	2	3	5
CDCP1	0	4	4
CDH1	0	4	4
CDH11	1	2	2
CDH15	0	1	0
CDH16	0	2	1
CDH2	1	4	4
CDH23	0	1	0
CDH24	0	4	4
CDH3	0	2	1
CDH6	2	2	2
CDH8	1	1	0
CDHR1	1	3	2
CDHR2	0	2	1
CDHR3	2	0	0
CDIN1	2	2	5
CDIP1	2	4	4
CDIPT	5	6	6
CDK1	3	5	3
CDK10	1	2	3
CDK11A	0	2	0
CDK11B	1	5	0
CDK12	6	6	6
CDK13	6	6	6
CDK14	0	0	2
CDK16	2	6	6
CDK17	2	6	5
CDK18	3	3	4
CDK19	3	6	5
CDK2	3	6	5
CDK2AP1	5	6	6
CDK2AP2	4	4	6
CDK4	6	6	5
CDK5	0	4	2
CDK5R1	1	3	4
CDK5RAP1	0	2	1
CDK5RAP2	4	5	3
CDK5RAP3	6	4	0
CDK6	0	6	6
CDK7	2	6	1
CDK8	0	4	1
CDK9	0	5	6
CDKAL1	1	2	5
CDKL3	0	3	0
CDKL5	0	1	0
CDKN1A	0	0	6
CDKN1B	5	2	6
CDKN1C	0	0	4
CDKN2AIP	4	5	2
CDKN2AIPNL	0	4	5
CDKN2C	2	2	2
CDKN2D	1	0	3
CDKN3	0	6	2
CDO1	1	1	1
CDON	0	4	4
CDPF1	0	0	6
CDR2	2	4	5
CDR2L	0	1	6
CDRT4	1	2	3
CDS1	1	0	3
CDS2	4	6	6
CDT1	4	6	5
CDV3	2	6	6
CDYL	5	4	3
CEACAM1	0	2	2
CEBPA	0	2	3
CEBPB	0	3	6
CEBPD	0	4	4
CEBPG	3	5	6
CEBPZ	0	5	3
CEBPZOS	0	1	6
CECR2	0	2	2
CELF1	3	6	6
CELF2	0	4	4
CELF3	0	1	1
CELF6	2	0	0
CELSR1	0	1	2
CELSR2	0	6	6
CELSR3	3	6	4
CEMIP	0	2	2
CEMIP2	5	6	6
CENATAC	0	1	0
CEND1	0	0	1
CENPA	2	3	3
CENPB	0	1	6
CENPBD1	1	1	5
CENPBD1P1	1	4	5
CENPC	1	3	0
CENPE	0	6	1
CENPF	0	5	4
CENPH	2	5	4
CENPI	1	4	0
CENPJ	0	3	0
CENPK	2	2	1
CENPL	0	2	2
CENPM	0	4	3
CENPN	4	5	5
CENPO	0	6	6
CENPP	1	2	1
CENPQ	0	1	2
CENPT	5	5	5
CENPU	0	3	3
CENPV	0	6	5
CENPW	1	1	1
CENPX	0	2	3
CEP104	3	6	6
CEP120	4	5	2
CEP126	1	0	0
CEP128	0	1	0
CEP131	1	1	0
CEP135	2	0	5
CEP152	0	2	0
CEP162	1	1	1
CEP164	1	3	4
CEP170	3	5	5
CEP170B	2	2	3
CEP192	4	6	0
CEP20	0	2	6
CEP250	3	5	4
CEP290	0	2	0
CEP295	3	3	0
CEP350	6	6	6
CEP41	0	0	3
CEP43	0	3	4
CEP44	1	2	5
CEP55	1	3	5
CEP57	5	6	6
CEP57L1	0	2	2
CEP63	2	6	3
CEP68	2	4	5
CEP70	4	4	1
CEP72	0	1	0
CEP78	1	3	1
CEP83	1	1	0
CEP85	1	5	5
CEP85L	2	2	3
CEP89	0	0	5
CEP95	2	6	0
CEP97	0	3	3
CEPT1	1	6	6
CER1	0	2	2
CERCAM	2	5	6
CERK	0	4	6
CERS1	2	4	1
CERS2	6	6	6
CERS4	1	2	2
CERS5	5	6	5
CERS6	0	5	6
CERT1	3	3	6
CES1	1	2	0
CES2	4	5	5
CES3	0	0	1
CETN2	0	1	6
CETN3	2	1	1
CFAP20	1	6	5
CFAP20DC	1	1	0
CFAP251	0	2	1
CFAP298	2	4	4
CFAP36	0	2	0
CFAP410	3	2	2
CFAP91	1	1	0
CFAP97	5	6	6
CFB	2	2	2
CFD	0	2	1
CFDP1	2	3	3
CFH	0	2	0
CFHR4	1	0	0
CFI	0	2	1
CFL1	4	6	6
CFL2	1	1	3
CFLAR	3	4	5
CGGBP1	6	5	6
CGN	0	2	2
CGNL1	0	3	4
CGREF1	2	2	3
CGRRF1	0	1	1
CHAC1	0	1	3
CHAC2	0	1	2
CHADL	0	1	0
CHAF1A	0	4	2
CHAF1B	0	5	2
CHAMP1	1	6	1
CHCHD1	0	4	2
CHCHD10	3	5	6
CHCHD2	0	5	5
CHCHD3	2	4	4
CHCHD4	1	1	5
CHCHD5	0	2	2
CHCHD6	0	1	0
CHCHD7	0	0	4
CHD1	3	6	6
CHD1L	5	6	5
CHD2	5	6	6
CHD3	1	5	3
CHD4	0	6	6
CHD6	2	6	6
CHD7	2	6	6
CHD8	2	6	4
CHD9	4	6	6
CHDH	0	2	3
CHEK1	2	6	5
CHEK2	4	4	0
CHERP	3	6	6
CHFR	0	5	6
CHGA	0	2	2
CHIC1	0	0	2
CHIC2	0	1	1
CHID1	3	5	2
CHKA	2	4	3
CHKB	4	3	0
CHKB-CPT1B	2	3	0
CHM	0	4	6
CHML	5	6	6
CHMP1A	0	1	6
CHMP1B	1	2	4
[truncated: 11,128 more rows]
