# Supplementary material for: IGF2BP1 induces neuroblastoma via a druggable feedforward loop with MYCN promoting 17q oncogene expression
Source: Mol Cancer. 2023 May 29;22:88. doi: 10.1186/s12943-023-01792-0 (PMC10226260; doi:10.1186/s12943-023-01792-0)
Supplement: Supplementary file 19 — Additional file 19: Supplementary Table 5. MYCN ChIP data for protein-coding genes. [file 12943_2023_1792_MOESM19_ESM.xlsx]

## Sheet: Tabelle1
gene	SRX1690205_BE(2)-C	SRX5662024_CHP-134	SRX5662025_CHP-134	SRX5662026_CHP-134	SRX6935370_COG-N-415	SRX1690210_KELLY	SRX2550934_KELLY	SRX3542258_KELLY	SRX6935374_LA-N-5	SRX2550935_NB-1643	SRX6935376_NB-1643	SRX6935379_NB69	SRX1690213_NGP	SRX2550933_NGP	SRX1178181_SK-N-BE(2)	MYCN_avg
A2ML1	0	0	0	0	0	0	0	132	0	0	0	0	0	0	0	8.8
A4GALT	0	0	0	0	0	0	0	0	0	0	0	0	0	0	0	0
AAAS	346	0	0	0	368	94	495	200	439	0	417	0	153	313	0	188.333
AACS	386	0	0	0	0	0	295	174	309	0	361	0	0	191	0	114.4
AADAT	385	0	0	103	464	143	467	344	474	0	409	0	0	260	0	203.267
AAGAB	344	0	0	0	565	0	350	349	744	0	499	0	0	167	0	201.2
AAK1	226	0	0	0	452	0	440	181	479	0	483	0	0	252	0	167.533
AAMDC	802	0	104	0	378	94	358	187	545	0	450	0	0	343	0	217.4
AAMP	475	0	125	0	328	0	472	206	431	0	338	0	0	0	0	158.333
AANAT	368	0	0	0	399	83	527	397	383	0	619	0	109	409	0	219.6
AAR2	486	0	0	0	506	0	571	195	693	0	493	0	114	472	0	235.333
AARD	215	0	0	0	0	0	337	248	220	0	0	0	0	141	0	77.4
AARS1	363	0	0	0	455	0	290	268	694	0	579	0	0	167	0	187.733
AARS2	266	0	0	0	501	0	609	330	660	0	649	0	0	259	0	218.267
AARSD1	1018	0	240	305	852	250	847	586	1545	0	403	0	230	414	0	446
AASDH	387	0	91	0	686	0	839	382	1060	0	570	0	0	401	0	294.4
AASDHPPT	361	0	0	0	859	194	387	353	940	0	765	0	0	141	0	266.667
AASS	0	0	0	0	0	0	126	0	137	0	140	0	0	0	0	26.8667
AATF	1099	0	0	0	895	253	728	327	1089	0	909	0	253	975	0	435.2
AATK	0	0	0	0	0	0	142	137	389	0	201	0	0	119	0	65.8667
ABAT	285	0	0	0	0	0	233	207	171	0	0	0	0	114	0	67.3333
ABCA1	0	0	0	0	0	0	0	0	378	0	174	0	93	294	0	62.6
ABCA12	362	0	0	0	105	138	0	243	245	219	0	0	223	0	0	102.333
ABCA2	500	0	0	0	135	0	506	136	216	0	196	0	0	0	0	112.6
ABCA3	1307	0	0	0	806	301	1054	752	1477	0	762	0	297	380	0	475.733
ABCA4	0	0	0	0	0	0	0	209	0	0	0	0	0	0	0	13.9333
ABCA5	314	0	0	0	479	153	685	513	478	0	232	0	0	178	0	202.133
ABCA7	226	0	0	0	295	0	107	245	243	0	161	0	239	0	0	101.067
ABCB1	179	0	0	0	165	0	284	0	0	0	137	0	0	0	0	51
ABCB10	996	0	0	0	1060	271	765	761	1144	0	1245	0	165	291	0	446.533
ABCB4	0	0	0	0	0	0	194	0	121	0	0	0	0	0	0	21
ABCB6	909	0	169	0	1176	274	630	515	1757	0	1302	0	236	426	0	492.933
ABCB7	0	0	0	0	0	0	158	0	135	0	0	0	0	0	0	19.5333
ABCB8	940	0	234	174	681	261	756	792	422	132	488	0	120	322	0	354.8
ABCB9	343	0	0	0	307	0	412	235	238	0	259	0	167	369	0	155.333
ABCC1	302	0	0	0	198	124	394	197	346	0	97	0	114	233	0	133.667
ABCC10	361	0	0	94	369	0	271	454	585	0	262	0	0	183	0	171.933
ABCC11	406	0	0	0	583	0	345	222	734	0	511	0	95	493	0	225.933
ABCC2	0	0	0	0	0	0	0	0	0	0	0	0	0	0	0	0
ABCC3	182	0	0	0	0	0	0	0	0	0	0	0	0	140	0	21.4667
ABCC4	663	0	133	107	1129	147	461	438	1045	67	1189	0	114	542	0	402.333
ABCC8	0	0	0	0	188	0	61	0	228	0	327	0	0	130	0	62.2667
ABCC9	0	0	0	0	0	0	0	0	131	0	0	0	0	84	0	14.3333
ABCD1	379	0	0	0	197	0	286	132	135	0	157	0	0	0	0	85.7333
ABCD2	0	0	0	0	0	0	0	0	91	0	0	0	0	0	0	6.06667
ABCD3	182	0	0	0	433	0	352	251	672	0	517	0	0	225	0	175.467
ABCD4	0	0	0	0	133	0	246	97	191	0	342	0	0	85	0	72.9333
ABCE1	852	0	84	90	1352	254	1285	719	1417	0	1172	0	279	334	0	522.533
ABCF1	1711	0	0	0	1100	506	932	1303	1084	0	1048	0	446	301	0	562.067
ABCF2	876	0	0	0	844	232	688	596	896	0	941	0	121	282	0	365.067
ABCF2-H2BE1	876	0	0	0	844	232	688	596	896	0	941	0	121	282	0	365.067
ABCF3	1784	0	265	231	952	340	654	890	1092	0	567	0	389	312	0	498.4
ABCG1	0	0	0	0	0	0	161	0	187	0	0	0	0	125	0	31.5333
ABCG2	0	0	0	0	203	0	0	0	266	0	214	0	0	168	0	56.7333
ABCG4	0	0	0	0	120	0	0	0	187	0	90	0	0	0	0	26.4667
ABHD1	1836	0	0	0	651	564	446	470	1239	0	615	0	110	452	0	425.533
ABHD10	434	0	0	0	808	0	377	197	677	0	612	0	0	338	0	229.533
ABHD11	281	0	0	0	204	0	188	166	389	0	395	0	0	0	0	108.2
ABHD12	537	0	0	0	399	0	487	248	583	0	315	0	92	271	0	195.467
ABHD13	466	0	0	0	450	0	479	321	721	0	554	0	0	351	0	222.8
ABHD14A	184	0	0	0	296	148	522	325	441	0	301	0	0	107	0	154.933
ABHD14A-ACY1	184	0	0	0	296	148	522	325	441	0	301	0	0	107	0	154.933
ABHD14B	184	0	0	0	296	148	522	325	441	0	301	0	0	107	0	154.933
ABHD15	175	0	0	0	0	0	133	96	150	0	86	0	79	102	0	54.7333
ABHD16B	905	166	210	213	1019	264	749	737	1417	0	894	0	271	291	0	475.733
ABHD17A	645	0	0	0	0	0	459	288	222	0	0	0	152	0	0	117.733
ABHD17B	994	0	0	167	397	0	303	363	626	0	408	0	109	298	0	244.333
ABHD17C	123	0	0	0	410	0	170	72	798	0	600	0	0	308	0	165.4
ABHD18	902	0	0	0	820	117	954	583	1192	0	645	0	149	397	0	383.933
ABHD2	242	0	0	0	196	0	207	0	268	0	178	0	0	119	0	80.6667
ABHD3	87	0	0	0	100	0	223	155	257	0	192	0	0	198	0	80.8
ABHD4	221	0	0	0	0	0	165	0	127	0	0	0	0	128	0	42.7333
ABHD5	557	0	0	0	275	0	322	316	497	0	343	0	0	119	0	161.933
ABHD6	165	0	130	99	710	123	287	128	760	0	479	0	0	169	0	203.333
ABHD8	456	0	0	0	298	0	399	264	591	0	328	0	0	125	0	164.067
ABI1	231	0	0	0	241	0	355	174	332	0	247	0	0	113	0	112.867
ABI2	537	0	0	0	302	0	636	240	372	0	328	0	0	210	0	175
ABI3BP	0	0	0	0	0	0	0	0	0	0	0	0	0	0	0	0
ABITRAM	383	0	0	0	496	0	371	190	623	0	619	0	0	339	0	201.4
ABL1	417	0	0	0	309	0	520	295	487	0	604	0	93	318	0	202.867
ABL2	206	0	0	0	0	0	454	88	237	0	184	0	0	241	0	94
ABLIM1	861	0	0	0	559	272	836	447	685	169	382	0	0	137	0	289.867
ABLIM2	722	0	0	0	145	0	126	210	341	0	165	0	0	0	0	113.933
ABLIM3	355	0	0	0	148	0	1033	259	207	0	162	0	0	379	0	169.533
ABO	0	0	0	0	0	0	0	0	0	0	0	0	0	113	0	7.53333
ABR	1116	0	0	0	144	253	672	141	1382	169	714	0	0	240	0	322.067
ABRACL	157	0	0	0	517	101	502	203	770	0	337	0	0	213	0	186.667
ABRAXAS1	671	0	0	0	385	0	495	447	895	0	448	0	0	305	0	243.067
ABRAXAS2	324	0	0	0	264	0	301	145	434	0	250	0	0	0	0	114.533
ABT1	420	0	0	0	390	0	543	175	621	0	387	0	0	259	0	186.333
ABTB1	437	0	0	0	0	0	291	285	0	0	0	0	0	143	0	77.0667
ABTB2	328	0	0	0	323	0	349	119	447	0	193	0	0	381	0	142.667
ACAA1	0	0	0	0	0	0	96	0	364	0	266	0	0	151	0	58.4667
ACAA2	195	0	0	0	301	0	213	108	560	0	725	0	0	212	0	154.267
ACACA	1032	260	370	354	1176	322	555	540	1129	140	975	0	484	539	0	525.067
ACACB	0	0	0	0	0	0	0	116	0	0	0	0	0	606	0	48.1333
ACAD10	365	0	0	0	500	0	309	358	529	0	349	0	0	190	0	173.333
ACAD11	163	0	0	0	462	0	291	0	416	0	409	0	0	264	0	133.667
ACAD8	260	0	0	0	454	0	83	236	376	0	377	0	0	67	0	123.533
ACAD9	1180	0	151	107	1552	312	998	1187	1664	0	1002	0	359	381	0	592.867
ACADL	0	0	0	0	380	0	323	0	291	0	0	0	0	249	0	82.8667
ACADM	376	0	0	0	454	74	452	240	501	0	541	0	133	463	0	215.6
ACADS	288	0	0	0	0	0	285	230	230	0	0	0	0	0	0	68.8667
ACADSB	318	0	0	0	600	277	296	119	506	0	410	0	153	141	0	188
ACADVL	450	0	0	0	285	0	252	188	410	0	173	0	0	0	0	117.2
ACAP2	443	0	0	0	251	0	442	417	563	0	298	0	0	200	0	174.267
ACAP3	739	0	0	0	398	268	378	273	400	0	560	0	252	269	0	235.8
ACAT1	223	0	0	0	457	174	195	129	521	0	503	0	0	156	0	157.2
ACAT2	339	0	0	0	767	0	337	213	592	0	509	0	156	155	0	204.533
ACBD3	139	0	0	0	198	0	260	166	338	0	343	0	0	212	0	110.4
ACBD4	253	0	114	0	322	0	700	361	314	0	342	0	0	0	0	160.4
ACBD5	154	0	0	0	298	0	208	148	416	0	243	0	0	152	0	107.933
ACBD6	939	0	0	0	940	305	986	651	1076	148	1248	0	202	555	0	470
ACBD7	211	0	0	0	446	0	176	102	617	0	346	0	0	266	0	144.267
ACCS	0	0	0	0	0	0	0	0	0	0	730	0	0	0	0	48.6667
ACCSL	0	0	0	0	0	153	0	0	0	0	0	0	0	0	0	10.2
ACD	318	0	0	0	133	0	238	161	296	0	137	0	0	92	0	91.6667
ACE	568	0	0	0	310	318	416	308	344	0	275	0	121	303	0	197.533
ACER2	492	0	0	0	302	0	407	387	656	0	685	0	0	261	0	212.667
ACER3	549	0	0	0	234	0	435	217	434	0	403	0	0	151	0	161.533
ACHE	484	0	0	0	620	194	168	170	969	0	801	0	190	360	0	263.733
ACIN1	220	0	0	0	358	176	255	259	436	0	407	0	0	143	0	150.267
ACKR2	206	0	0	0	318	0	287	288	290	0	296	0	0	0	0	112.333
ACKR3	0	0	0	0	0	0	74	0	0	0	0	0	0	123	0	13.1333
ACKR4	0	0	0	0	0	0	0	0	0	0	0	0	0	0	0	0
ACLY	1023	0	0	0	755	134	560	491	592	0	589	0	84	223	0	296.733
ACO1	152	0	0	0	281	0	317	202	546	0	271	0	0	161	0	128.667
ACO2	367	0	0	0	428	0	554	381	617	0	426	0	0	293	0	204.4
ACOT1	159	0	0	0	0	0	152	0	301	0	0	0	0	0	0	40.8
ACOT11	331	0	0	0	163	0	229	0	871	244	598	0	0	240	0	178.4
ACOT12	0	0	0	0	0	0	0	0	0	0	0	0	0	144	0	9.6
ACOT13	509	0	0	0	416	0	350	248	588	0	429	0	0	318	0	190.533
ACOT2	224	0	0	0	0	0	155	0	372	0	241	0	0	127	0	74.6
ACOT4	128	0	0	0	0	0	0	0	169	0	0	0	0	0	0	19.8
ACOT6	157	0	0	0	0	0	0	0	235	0	0	0	0	110	0	33.4667
ACOT7	766	0	0	0	377	437	514	301	595	0	359	0	641	493	0	298.867
ACOT8	129	0	0	0	166	0	220	0	131	0	196	0	0	135	0	65.1333
ACOT9	260	0	0	0	126	0	0	0	387	0	378	0	0	89	0	82.6667
ACOX1	847	0	184	143	612	169	711	235	853	88	668	0	225	281	0	334.4
ACOX2	0	0	0	0	0	0	492	183	0	0	0	0	0	0	0	45
ACOX3	464	0	0	0	414	0	331	141	663	0	360	0	0	206	0	171.933
ACOXL	0	0	0	0	0	0	0	0	0	0	0	0	0	0	0	0
ACP1	270	0	0	0	380	0	305	269	540	0	510	0	0	262	0	169.067
ACP2	162	0	0	0	491	0	473	200	503	0	466	0	0	379	0	178.267
ACP3	0	0	0	0	0	0	0	0	0	0	0	0	0	0	0	0
ACP4	0	0	0	0	0	0	164	0	0	0	0	0	0	0	0	10.9333
ACP7	167	0	0	0	0	0	0	0	0	0	0	0	0	0	0	11.1333
ACR	0	0	0	0	0	0	0	0	129	0	0	0	0	0	0	8.6
ACRBP	406	0	0	0	0	0	0	0	0	0	0	0	0	0	0	27.0667
ACSBG2	0	0	0	0	0	0	0	0	0	0	0	0	0	209	0	13.9333
ACSF2	0	0	0	0	111	0	236	179	0	0	0	0	0	182	0	47.2
ACSF3	754	0	0	0	0	0	0	0	117	0	0	0	0	903	0	118.267
ACSL1	463	0	0	0	373	0	580	338	534	0	277	0	0	212	0	185.133
ACSL3	426	0	0	0	381	0	352	273	681	0	417	0	0	250	0	185.333
ACSL4	564	0	0	0	184	0	259	160	353	0	382	0	0	112	0	134.267
ACSL5	0	0	0	0	0	0	0	0	0	0	0	0	0	90	0	6
ACSL6	0	0	0	0	0	0	169	0	69	0	0	0	0	117	0	23.6667
ACSM3	0	0	0	0	0	0	0	0	0	0	0	0	0	0	0	0
ACSS1	148	0	0	0	0	0	0	0	276	0	287	0	0	151	0	57.4667
ACSS2	457	0	0	0	203	0	443	302	298	0	163	0	0	189	0	137
ACTA1	0	0	0	0	257	0	199	0	193	0	0	0	0	0	0	43.2667
ACTA2	176	0	0	0	131	0	249	211	393	0	238	0	0	75	0	98.2
ACTB	517	0	205	0	145	83	331	222	279	0	210	0	0	109	0	140.067
ACTC1	456	0	0	0	158	0	180	123	303	0	116	0	0	108	0	96.2667
ACTG1	542	0	0	0	283	147	283	354	334	0	435	0	135	151	0	177.6
ACTL10	265	0	0	0	162	114	464	281	539	0	556	0	0	149	0	168.667
ACTL6A	253	0	117	130	1356	102	363	161	957	0	1007	0	117	236	0	319.933
ACTL6B	102	0	0	0	155	0	0	0	214	0	192	0	0	80	0	49.5333
ACTL8	515	0	0	0	0	275	1100	332	185	0	125	0	286	751	0	237.933
ACTL9	0	0	0	0	0	0	0	0	108	0	0	0	0	0	0	7.2
ACTN1	217	0	0	0	261	0	220	115	414	0	383	0	0	138	0	116.533
ACTN2	1631	0	0	0	388	525	1219	1248	662	0	380	0	260	611	0	461.6
ACTN3	594	0	0	0	429	0	367	319	512	0	638	0	0	143	0	200.133
ACTN4	330	0	0	0	569	0	282	176	887	0	462	0	0	234	0	196
ACTR10	397	0	0	0	184	0	399	255	429	0	221	0	79	164	0	141.867
ACTR1A	183	0	0	0	189	0	270	186	234	0	119	0	0	203	0	92.2667
ACTR1B	289	0	0	0	443	0	146	146	546	0	457	0	0	243	0	151.333
ACTR2	179	0	0	0	382	104	233	118	363	0	350	0	126	148	0	133.533
ACTR3	149	0	0	0	448	0	401	201	524	0	317	0	0	146	0	145.733
ACTR3B	898	0	0	0	542	315	893	398	953	0	720	0	184	736	0	375.933
ACTR3C	471	0	0	0	281	255	897	354	1060	0	995	0	84	388	0	319
ACTR5	444	0	0	0	379	0	368	192	807	0	369	0	89	175	0	188.2
ACTR6	0	0	0	0	148	0	84	0	209	0	189	0	0	119	0	49.9333
ACTR8	254	0	0	0	559	0	487	239	559	0	499	0	0	152	0	183.267
ACTRT2	372	0	0	0	0	512	0	0	0	0	0	0	0	0	0	58.9333
ACTRT3	737	186	238	165	555	395	476	499	385	91	558	0	426	237	0	329.867
ACVR1	305	0	0	0	437	0	142	96	538	108	508	0	175	203	0	167.467
ACVR1B	809	0	0	0	379	0	842	358	574	0	469	0	0	324	0	250.333
ACVR1C	0	0	0	0	0	0	0	0	0	0	112	0	0	188	0	20
ACVR2A	648	0	0	0	441	0	385	140	681	0	496	0	177	358	0	221.733
ACVR2B	645	0	0	0	609	170	761	383	670	0	640	0	251	373	0	300.133
ACVRL1	0	0	0	0	143	0	0	0	0	0	0	0	0	0	0	9.53333
ACY1	612	0	0	0	424	257	759	1016	604	0	336	0	133	407	0	303.2
ACY3	404	0	0	0	0	0	0	0	119	0	0	0	0	0	0	34.8667
ACYP1	1177	0	0	0	595	318	879	527	249	0	0	0	230	595	0	304.667
ACYP2	543	0	0	0	776	219	1173	999	1293	0	875	0	230	678	0	452.4
ADA	189	0	0	0	0	0	305	233	0	0	179	0	0	228	0	75.6
ADA2	0	0	0	0	0	0	0	0	0	0	0	0	0	0	0	0
ADAD2	949	0	0	85	383	211	1342	431	528	0	417	0	268	479	0	339.533
ADAL	707	0	0	0	843	167	330	155	1003	0	1047	0	80	439	0	318.067
ADAM10	1469	0	0	0	432	225	261	299	492	0	377	0	149	265	0	264.6
ADAM11	272	0	0	0	284	0	352	139	282	0	263	0	0	220	0	120.8
ADAM12	0	0	0	0	0	0	231	0	201	0	353	0	0	94	0	58.6
ADAM15	624	0	0	0	805	200	945	465	1038	0	910	0	105	267	0	357.267
ADAM17	690	0	0	0	408	0	525	418	565	0	501	0	0	393	0	233.333
ADAM19	0	0	0	0	139	0	172	75	167	0	253	0	0	188	0	66.2667
ADAM2	0	0	0	0	0	0	0	0	0	0	0	0	0	102	0	6.8
ADAM22	402	0	0	0	324	95	390	434	593	0	707	0	79	319	0	222.867
ADAM23	272	0	0	0	267	0	332	252	201	0	244	0	0	281	0	123.267
ADAM30	0	0	0	0	0	0	0	0	0	0	0	0	0	0	0	0
ADAM32	909	0	0	0	0	0	0	0	0	0	113	0	0	93	0	74.3333
ADAM8	0	0	0	0	0	0	0	0	0	0	0	0	0	0	0	0
ADAM9	527	0	0	0	363	0	290	149	460	0	418	0	0	238	0	163
ADAMTS1	425	0	103	131	513	146	470	178	552	139	766	0	197	256	0	258.4
ADAMTS10	106	0	0	0	0	0	0	0	900	0	324	0	0	182	0	100.8
ADAMTS12	0	0	0	0	0	0	171	0	0	0	0	0	0	0	0	11.4
ADAMTS13	979	0	113	0	1209	255	925	378	1626	0	1454	0	186	1011	0	542.4
ADAMTS14	131	0	0	0	0	0	152	110	218	0	0	0	0	181	0	52.8
ADAMTS15	0	0	0	0	0	0	0	0	85	0	0	0	0	137	0	14.8
ADAMTS16	0	0	0	0	0	0	177	0	284	0	113	0	0	119	0	46.2
ADAMTS17	1578	0	125	226	1389	502	885	861	1495	0	1275	0	460	645	0	629.4
ADAMTS18	0	0	0	0	0	0	0	0	0	0	0	0	0	93	0	6.2
ADAMTS19	223	0	0	0	443	0	321	183	0	111	523	0	131	535	0	164.667
ADAMTS2	0	0	0	0	439	244	432	318	728	0	658	0	300	345	0	230.933
ADAMTS20	0	0	0	0	711	143	248	157	833	0	551	0	0	135	0	185.2
ADAMTS3	235	0	0	0	305	0	185	137	215	0	297	0	0	210	0	105.6
ADAMTS4	239	0	0	0	243	225	343	346	241	0	306	0	0	147	0	139.333
ADAMTS5	73	0	0	0	160	0	220	0	374	0	268	0	0	141	0	82.4
ADAMTS7	209	0	0	0	114	0	683	0	123	0	172	0	0	119	0	94.6667
ADAMTS8	0	0	0	0	0	0	0	0	0	0	0	0	0	131	0	8.73333
ADAMTS9	140	0	0	0	218	0	156	116	308	0	209	0	0	186	0	88.8667
ADAMTSL1	0	0	0	0	0	0	0	0	0	0	0	0	0	0	0	0
ADAMTSL2	245	0	0	0	366	0	199	159	674	93	404	0	0	120	0	150.667
ADAMTSL3	0	0	0	0	0	0	0	0	0	0	0	0	0	148	0	9.86667
ADAMTSL4	348	0	0	0	0	91	308	368	246	0	0	0	79	206	0	109.733
ADAMTSL5	246	0	0	0	745	92	319	142	702	0	315	0	134	189	0	192.267
ADAP1	569	0	0	0	204	162	343	326	410	217	219	0	184	164	0	186.533
ADAP2	0	0	0	0	0	0	0	0	0	0	0	0	0	206	0	13.7333
ADAR	973	0	151	147	555	569	585	695	650	324	835	0	484	502	0	431.333
ADARB1	456	0	0	0	400	0	242	113	226	0	206	0	0	186	0	121.933
ADARB2	0	0	0	0	141	0	0	121	128	0	220	0	0	168	0	51.8667
ADAT1	497	0	159	0	579	0	373	252	620	0	704	0	96	275	0	237
ADAT2	515	0	0	0	904	164	743	445	1085	0	1042	0	140	899	0	395.8
ADAT3	491	0	0	0	460	158	362	189	585	0	348	0	260	186	0	202.6
ADCK1	951	0	0	0	903	376	742	591	1546	0	1070	0	322	715	0	481.067
ADCK2	173	0	0	0	221	0	395	93	310	0	372	0	0	260	0	121.6
ADCK5	479	0	0	0	553	190	646	491	435	0	269	0	241	288	0	239.467
ADCY1	273	0	0	0	273	0	350	245	278	0	314	0	0	142	0	125
ADCY10	166	0	0	0	0	0	0	0	0	0	0	0	0	0	0	11.0667
ADCY2	0	0	0	0	0	0	0	0	153	0	0	0	0	0	0	10.2
ADCY3	510	0	0	0	97	0	381	144	148	0	228	0	92	273	0	124.867
ADCY4	191	0	0	123	141	0	466	0	158	0	0	0	0	128	0	80.4667
ADCY5	0	0	0	0	296	0	442	148	158	0	179	0	0	108	0	88.7333
ADCY6	0	0	0	0	0	0	84	0	172	0	169	0	0	103	0	35.2
ADCY7	173	0	0	0	0	0	102	172	251	0	115	0	0	84	0	59.8
ADCY8	0	0	0	0	106	0	0	0	0	0	0	0	0	0	0	7.06667
ADCY9	914	0	0	0	424	0	239	0	440	0	384	0	0	213	0	174.267
ADCYAP1	0	0	0	0	126	0	124	0	0	0	0	0	0	0	0	16.6667
ADCYAP1R1	524	0	0	0	311	0	361	291	359	269	575	0	0	286	0	198.4
ADD1	347	0	0	0	140	0	141	257	317	0	297	0	0	97	0	106.4
ADD2	328	0	0	0	486	132	765	365	619	0	614	0	222	477	0	267.2
ADD3	247	0	0	0	243	0	194	122	204	0	350	0	0	167	0	101.8
ADGRA1	0	0	0	0	0	0	0	0	0	0	0	0	0	0	0	0
ADGRA2	615	0	0	0	206	113	658	319	426	0	557	0	160	617	0	244.733
ADGRA3	953	108	240	145	976	311	643	179	1149	148	979	0	230	397	0	430.533
ADGRB1	1352	0	0	0	260	662	553	717	933	0	402	0	582	349	0	387.333
ADGRB2	205	0	0	0	188	101	588	181	172	0	112	0	136	124	0	120.467
ADGRB3	1279	0	0	0	192	202	587	444	216	0	157	0	187	451	0	247.667
ADGRD1	413	0	0	0	166	179	110	253	148	0	81	0	170	0	0	101.333
ADGRE2	0	0	0	0	0	0	0	0	0	0	0	0	0	104	0	6.93333
ADGRE5	562	0	0	0	0	0	0	0	0	0	0	0	0	104	0	44.4
ADGRF3	391	0	0	0	408	0	517	233	530	0	484	0	0	548	0	207.4
ADGRF5	0	110	165	116	0	0	0	0	0	0	0	0	0	0	0	26.0667
ADGRG1	167	0	0	0	129	0	256	192	263	0	0	0	0	128	0	75.6667
ADGRG6	0	0	0	0	133	0	0	0	87	0	258	0	0	175	0	43.5333
ADGRG7	0	0	0	0	0	0	0	0	0	0	0	0	0	59	0	3.93333
ADGRL1	317	0	0	0	403	0	494	251	595	0	521	0	0	265	0	189.733
ADGRL2	243	0	0	0	226	110	215	346	379	0	269	0	176	360	0	154.933
ADGRL3	0	0	0	0	253	0	317	94	370	0	308	0	0	238	0	105.333
ADH1A	162	0	0	0	0	0	0	0	0	0	0	0	0	0	0	10.8
ADH1B	298	0	0	0	0	169	0	0	0	0	0	0	0	0	0	31.1333
ADH5	657	0	0	0	261	83	535	175	514	0	335	0	161	395	0	207.733
ADHFE1	814	0	253	176	1097	422	904	826	933	0	807	0	347	262	0	456.067
ADI1	355	0	0	0	487	71	264	245	518	0	437	0	0	359	0	182.4
ADIPOR1	295	0	0	0	219	0	358	293	216	0	348	0	0	186	0	127.667
ADIPOR2	804	0	0	0	612	109	431	343	634	0	423	0	0	206	0	237.467
ADIRF	901	0	116	101	387	362	524	622	182	0	0	0	291	306	0	252.8
ADK	1281	0	166	105	1591	263	945	747	1876	82	1211	0	393	391	0	603.4
ADM	205	0	0	0	180	0	0	0	201	0	163	0	0	159	0	60.5333
ADM2	0	0	0	0	0	0	0	0	0	0	0	0	0	106	0	7.06667
ADM5	0	0	0	0	0	0	113	0	115	0	0	0	0	0	0	15.2
ADNP	1599	0	140	0	1104	679	1010	1143	1318	0	1338	0	588	1151	0	671.333
ADNP2	313	0	0	0	149	268	197	269	209	0	178	0	0	131	0	114.267
ADO	642	0	0	0	492	0	485	324	816	0	642	0	144	329	0	258.267
ADORA1	128	0	0	0	207	113	285	258	411	0	267	0	0	150	0	121.267
ADORA2A	0	0	0	0	0	0	539	197	0	0	0	0	0	0	0	49.0667
ADORA2B	837	0	0	0	896	383	1065	443	1427	0	675	0	264	609	0	439.933
ADORA3	0	0	0	0	77	0	267	132	125	0	0	0	0	0	0	40.0667
ADPGK	662	0	0	0	560	134	802	402	969	0	470	0	126	389	0	300.933
ADPRH	498	0	0	0	0	0	190	143	0	0	0	0	0	0	0	55.4
ADPRHL1	228	0	0	0	0	0	116	0	355	0	223	0	95	141	0	77.2
ADPRM	204	0	0	0	577	0	313	229	599	0	679	0	109	222	0	195.467
ADPRS	288	0	0	0	167	0	513	327	621	0	168	0	0	202	0	152.4
ADRA1A	0	0	0	0	0	0	0	0	0	0	102	0	0	122	0	14.9333
ADRA1B	0	0	0	0	0	0	488	90	0	0	0	0	0	144	0	48.1333
ADRA1D	0	0	0	0	0	0	418	141	0	0	0	0	0	0	0	37.2667
ADRA2A	378	0	0	0	443	140	534	264	354	0	454	0	142	205	0	194.267
ADRA2B	169	0	0	0	0	0	251	0	0	0	0	0	0	201	0	41.4
ADRA2C	204	0	0	0	315	0	178	0	209	0	268	0	0	140	0	87.6
ADRB1	0	0	0	0	254	0	0	0	246	0	207	0	0	149	0	57.0667
ADRB2	142	0	0	0	208	0	194	76	0	0	131	0	0	156	0	60.4667
ADRB3	0	0	0	0	179	0	0	289	343	0	78	0	203	0	0	72.8
ADRM1	344	0	153	213	140	0	524	450	229	0	230	0	0	81	0	157.6
ADSS1	158	0	0	0	0	0	0	0	181	0	0	0	0	118	0	30.4667
ADSS2	730	0	0	0	612	142	521	421	557	0	907	0	203	304	0	293.133
AEBP1	131	0	0	0	0	0	249	0	0	0	77	0	0	180	0	42.4667
AEBP2	1081	0	0	0	615	185	948	746	973	0	737	0	169	467	0	394.733
AEN	1931	0	0	0	1099	615	1273	1454	1506	0	1105	0	665	1072	0	714.667
AFAP1	302	0	0	0	209	0	186	0	311	0	422	0	0	140	0	104.667
AFAP1L1	179	0	0	0	154	0	288	0	153	0	83	0	0	161	0	67.8667
AFAP1L2	0	0	0	0	0	0	0	0	0	0	0	0	0	78	0	5.2
AFDN	0	0	0	0	107	0	201	0	219	0	257	0	0	137	0	61.4
AFF1	582	0	0	0	325	0	418	220	416	0	310	0	0	217	0	165.867
AFF3	0	0	0	0	0	0	176	96	158	0	0	0	0	239	0	44.6
AFF4	531	0	0	0	682	134	485	549	812	0	580	0	0	384	0	277.133
AFG1L	565	0	0	0	447	112	409	404	728	0	436	0	0	190	0	219.4
AFG3L2	651	0	0	0	289	0	226	132	379	0	291	0	0	183	0	143.4
AFTPH	209	0	0	0	326	0	318	115	230	0	238	0	0	146	0	105.467
AGA	340	0	0	0	586	0	573	377	666	0	672	0	0	342	0	237.067
AGAP1	526	0	0	0	180	0	386	233	246	0	330	0	0	87	0	132.533
AGAP11	901	0	116	101	387	362	524	622	182	0	0	0	291	306	0	252.8
AGAP2	108	0	0	0	0	0	107	0	147	0	137	0	200	422	0	74.7333
AGAP3	494	0	0	0	269	227	359	334	454	0	653	0	0	246	0	202.4
AGAP4	0	0	0	0	89	0	0	0	0	0	0	0	0	0	0	5.93333
AGAP5	0	0	0	0	0	0	0	0	0	0	0	0	0	0	0	0
AGAP6	0	0	0	0	0	0	0	0	0	0	0	0	0	155	0	10.3333
AGBL1	0	0	0	0	0	0	0	107	0	0	0	0	0	0	0	7.13333
AGBL3	288	0	0	0	820	155	693	286	964	0	1053	0	0	319	0	305.2
AGBL4	305	0	0	0	0	0	604	283	350	0	90	0	0	0	0	108.8
AGFG1	257	0	0	0	0	0	552	235	282	0	168	0	0	170	0	110.933
AGFG2	321	0	115	0	432	0	105	118	334	0	368	0	0	152	0	129.667
AGGF1	465	0	0	0	427	0	399	272	704	0	291	0	0	283	0	189.4
AGK	713	0	0	0	180	139	394	616	962	0	179	0	168	874	0	281.667
AGL	480	0	0	0	899	489	711	316	860	0	980	0	135	326	0	346.4
AGMAT	667	0	0	0	0	155	475	384	0	0	0	0	0	0	0	112.067
AGO1	193	0	0	0	166	0	737	179	339	0	139	0	0	223	0	131.733
AGO2	259	0	0	0	148	106	249	106	434	0	262	0	110	215	0	125.933
AGO3	230	0	0	0	112	0	348	210	277	0	149	0	0	323	0	109.933
AGO4	180	0	0	0	0	0	300	0	0	0	0	0	0	102	0	38.8
AGPAT1	78	0	0	0	158	0	106	130	224	0	0	0	0	123	0	54.6
AGPAT2	316	0	0	0	0	0	223	91	0	0	0	0	0	0	0	42
AGPAT3	187	0	0	0	189	0	175	0	571	0	245	0	0	226	0	106.2
AGPAT4	0	0	0	0	140	0	118	112	0	0	0	0	0	162	0	35.4667
AGPAT5	997	0	0	0	720	288	866	387	1274	0	855	0	326	690	0	426.867
AGPS	403	0	0	0	979	142	749	697	1580	0	906	0	238	508	0	413.467
AGRN	261	0	0	0	0	0	405	110	0	0	0	0	0	108	0	58.9333
AGRP	999	0	0	0	405	117	532	519	914	0	509	0	96	145	0	282.4
AGT	131	0	0	0	0	153	0	0	149	0	0	0	0	0	0	28.8667
AGTPBP1	1166	0	0	0	419	0	512	355	484	0	544	0	102	304	0	259.067
AGTR1	0	0	0	0	0	0	337	111	132	0	0	0	0	173	0	50.2
AGTRAP	488	0	0	0	215	158	516	480	258	0	163	0	320	486	0	205.6
AGXT	0	0	0	0	0	0	0	0	0	0	0	0	0	0	0	0
AHCTF1	311	0	0	0	580	79	451	208	827	0	1070	0	0	279	0	253.667
AHCY	1144	0	104	130	1002	210	768	661	925	0	954	0	227	641	0	451.067
AHCYL1	544	0	0	0	621	0	697	524	832	0	765	0	0	328	0	287.4
AHCYL2	1180	0	0	0	569	124	750	289	569	0	563	0	117	224	0	292.333
AHDC1	0	0	0	0	0	0	246	0	119	0	191	0	0	0	0	37.0667
AHI1	455	0	0	0	924	0	646	335	1330	0	771	0	73	353	0	325.8
AHNAK	192	0	0	0	202	64	348	135	560	0	435	0	0	0	0	129.067
AHNAK2	145	0	0	0	0	0	173	0	0	0	0	0	0	0	0	21.2
AHR	0	0	0	0	0	0	223	0	290	0	469	0	0	249	0	82.0667
AHRR	410	0	0	0	0	138	347	261	173	0	104	0	219	199	0	123.4
AHSA1	515	0	0	0	323	175	221	369	325	0	339	0	0	148	0	161
AHSG	502	0	158	193	0	149	410	216	257	0	0	0	0	124	0	133.933
AIDA	353	0	0	0	740	260	755	176	989	111	755	0	119	564	0	321.467
AIF1	665	0	0	142	495	100	441	213	1173	0	540	0	106	649	0	301.6
AIF1L	0	0	0	0	0	0	527	0	0	0	0	0	0	0	0	35.1333
AIFM1	173	0	0	0	168	0	99	0	616	0	169	0	0	118	0	89.5333
AIFM2	142	0	0	0	0	0	341	241	0	0	0	0	0	85	0	53.9333
AIFM3	0	0	0	0	0	0	0	0	181	0	0	0	0	0	0	12.0667
AIG1	0	0	0	0	501	204	316	203	831	0	593	0	0	349	0	199.8
AIMP1	479	0	0	0	368	0	252	204	506	0	311	0	0	181	0	153.4
AIMP2	1962	0	94	0	1719	733	1236	1316	1978	123	2060	0	663	751	0	842.333
AIP	151	0	0	0	234	0	317	201	530	0	264	0	0	203	0	126.667
AIPL1	0	0	0	0	0	0	0	0	0	0	0	0	0	83	0	5.53333
AJAP1	0	0	0	0	0	0	174	109	234	0	0	0	0	0	0	34.4667
AJM1	98	0	0	0	97	0	357	151	150	0	121	0	0	0	0	64.9333
AJUBA	407	0	0	0	536	0	154	0	709	0	618	0	0	170	0	172.933
AK1	602	0	0	0	0	149	361	107	189	0	138	0	0	216	0	117.467
AK2	290	0	112	0	764	173	526	193	976	0	530	0	216	190	0	264.667
AK3	252	0	0	0	0	0	387	364	459	0	360	0	82	211	0	141
AK4	319	0	0	0	713	0	358	151	682	0	829	0	0	542	0	239.6
AK5	473	0	0	0	264	104	394	391	303	0	499	0	91	272	0	186.067
AK6	830	0	0	0	980	387	884	472	1257	0	882	0	286	554	0	435.467
AK7	769	0	113	0	846	188	452	236	885	0	785	0	234	599	0	340.467
AK8	263	0	0	0	81	0	756	177	246	0	174	0	0	223	0	128
AK9	272	0	0	0	243	0	148	119	272	0	138	0	0	173	0	91
AKAIN1	0	0	0	0	0	0	276	0	0	0	0	0	0	0	0	18.4
AKAP1	1365	0	0	0	648	326	899	930	974	104	1052	0	385	664	0	489.8
AKAP10	1074	0	0	0	788	361	1365	769	1126	0	728	0	396	615	0	481.467
AKAP11	1137	0	0	0	699	370	595	910	721	0	788	0	660	625	0	433.667
AKAP12	289	0	0	0	280	0	373	165	346	0	375	0	0	264	0	139.467
AKAP13	458	0	0	0	270	0	168	284	333	0	329	0	0	220	0	137.467
AKAP17A	152	0	0	0	0	0	140	0	236	0	0	0	0	117	0	43
AKAP3	0	0	0	0	167	0	370	204	219	0	214	0	0	195	0	91.2667
AKAP4	805	0	0	0	0	0	441	0	187	0	93	0	0	241	0	117.8
AKAP5	292	0	0	0	0	0	345	262	116	0	154	0	0	209	0	91.8667
AKAP7	94	0	0	0	0	0	84	133	0	0	0	0	0	0	0	20.7333
AKAP8	543	0	0	0	489	0	427	226	480	0	342	0	81	243	0	188.733
AKAP9	827	0	0	0	583	79	945	588	1104	0	1038	0	0	311	0	365
AKIP1	156	0	0	0	432	0	181	0	380	0	254	0	0	145	0	103.2
AKIRIN1	174	0	0	0	145	217	1202	347	481	0	0	0	0	140	0	180.4
AKIRIN2	224	0	0	0	585	0	350	95	786	0	433	0	0	306	0	185.267
AKNA	238	0	0	0	261	0	192	0	573	0	257	0	0	310	0	122.067
AKR1A1	1844	0	0	0	1185	929	1430	1238	1285	164	2023	0	1066	802	0	797.733
AKR1B1	507	0	0	0	718	134	648	466	789	0	1133	0	99	288	0	318.8
AKR1B15	0	0	0	0	0	0	0	0	0	0	0	0	0	0	0	0
AKR1C2	0	0	0	0	0	0	0	0	0	0	0	0	0	0	0	0
AKR1C3	0	0	0	0	0	0	0	0	0	0	0	0	0	112	0	7.46667
AKR1E2	323	0	0	0	397	0	302	96	662	0	159	0	0	0	0	129.267
AKR7A2	488	0	0	0	146	0	448	252	151	0	184	0	0	131	0	120
AKR7A3	347	0	0	0	0	0	0	0	0	0	0	0	0	0	0	23.1333
AKT1	294	0	0	0	126	0	143	135	269	0	0	0	0	0	0	64.4667
AKT1S1	1390	0	110	139	614	361	306	682	951	80	461	0	505	130	0	381.933
AKT2	508	0	0	0	0	92	493	238	760	0	183	0	107	335	0	181.067
AKT3	413	0	0	0	243	376	590	338	370	0	483	0	159	350	0	221.467
AKTIP	344	0	0	0	473	0	232	278	701	0	390	0	0	192	0	174
ALAD	883	0	0	0	421	0	423	228	637	0	515	0	0	230	0	222.467
ALAS1	103	0	0	0	93	0	140	141	208	0	203	0	0	0	0	59.2
ALCAM	1290	0	0	0	798	211	940	629	723	0	614	0	137	375	0	381.133
ALDH16A1	306	0	0	0	357	0	208	162	458	0	270	0	0	141	0	126.8
ALDH18A1	1107	0	0	0	1321	270	719	979	1133	0	993	0	294	407	0	481.533
ALDH1A2	119	0	0	0	110	0	327	112	223	0	180	0	0	144	0	81
ALDH1A3	255	0	0	0	0	0	288	0	221	0	0	0	0	327	0	72.7333
ALDH1B1	465	0	0	0	542	75	490	350	628	0	574	0	144	316	0	238.933
ALDH1L1	131	0	0	0	204	0	157	202	298	0	0	0	0	215	0	80.4667
ALDH2	78	0	0	0	0	0	557	112	233	0	0	0	0	169	0	76.6
ALDH3A1	383	0	0	0	297	0	517	259	513	0	387	0	0	121	0	165.133
ALDH3A2	1409	0	0	0	680	316	753	770	1045	0	692	0	221	500	0	425.733
ALDH3B1	827	0	0	0	0	0	215	346	182	0	0	0	0	0	0	104.667
ALDH3B2	255	0	0	0	0	149	0	0	0	0	0	0	0	0	0	26.9333
ALDH4A1	300	0	0	0	307	136	491	320	365	0	302	0	0	219	0	162.667
ALDH5A1	341	0	0	0	461	0	357	182	680	0	659	0	0	239	0	194.6
ALDH6A1	743	0	125	0	219	110	336	135	337	0	136	0	0	74	0	147.667
ALDH7A1	522	0	0	0	535	127	659	313	687	64	699	0	182	261	0	269.933
ALDH9A1	198	0	0	0	374	0	276	208	513	0	672	0	0	393	0	175.6
ALDOA	408	0	0	0	580	0	381	202	894	0	796	0	0	184	0	229.667
ALDOC	958	0	0	0	224	187	313	460	326	0	0	0	214	228	0	194
ALG1	661	0	0	0	810	164	557	349	825	0	802	0	0	391	0	303.933
ALG10	419	0	132	168	262	0	476	258	416	0	503	0	0	206	0	189.333
ALG10B	407	0	0	149	322	0	239	158	573	0	375	0	0	152	0	158.333
ALG11	422	0	0	0	343	0	330	339	505	0	297	0	0	167	0	160.2
ALG12	358	0	0	0	0	0	318	393	247	0	0	0	0	151	0	97.8
ALG13	626	0	197	141	871	134	726	413	1150	0	714	0	0	315	0	352.467
ALG14	205	0	0	0	527	0	611	230	800	0	522	0	0	235	0	208.667
ALG1L	0	0	0	0	0	0	0	0	0	0	0	0	0	0	0	0
ALG2	164	0	0	0	376	0	165	0	572	0	467	0	0	302	0	136.4
ALG3	2050	260	558	710	1193	720	906	1507	1307	316	910	0	660	907	0	800.267
ALG5	871	0	0	0	642	205	1079	417	751	0	668	0	170	484	0	352.467
ALG6	295	0	0	0	499	0	329	321	850	0	890	0	0	286	0	231.333
ALG8	1351	0	0	0	867	267	875	713	1079	0	667	0	305	364	0	432.533
ALG9	306	0	0	0	286	0	380	146	309	0	296	0	0	112	0	122.333
ALK	365	0	0	0	188	0	376	204	212	94	234	0	0	144	0	121.133
ALKAL1	0	0	0	0	0	0	181	213	126	0	0	0	0	82	0	40.1333
ALKAL2	0	0	0	0	0	0	0	0	136	0	88	0	0	233	0	30.4667
ALKBH1	479	0	126	119	351	0	360	493	492	0	334	0	0	240	0	199.6
ALKBH2	1112	101	153	119	916	404	777	807	1013	0	1013	0	399	465	0	485.267
ALKBH3	0	0	0	0	329	0	368	116	505	0	435	0	0	423	0	145.067
ALKBH4	1370	0	0	0	88	0	559	653	684	0	241	0	279	287	0	277.4
ALKBH5	257	0	120	0	605	0	298	147	537	0	338	0	0	151	0	163.533
ALKBH6	597	0	0	0	252	105	163	350	268	0	138	0	0	0	0	124.867
ALKBH7	1301	0	0	0	281	0	283	130	336	0	325	0	0	103	0	183.933
ALKBH8	315	0	180	161	454	150	537	287	730	0	559	0	0	131	0	233.6
ALLC	0	0	0	0	0	0	0	0	0	0	0	0	0	0	0	0
ALMS1	182	0	0	0	809	0	366	269	702	0	601	0	0	245	0	211.6
ALOX15	417	0	0	0	0	194	0	0	0	0	0	0	0	0	0	40.7333
ALOX15B	0	0	0	0	0	0	0	0	0	0	0	0	0	79	0	5.26667
ALOX5	0	0	0	0	0	0	0	0	0	0	0	0	0	87	0	5.8
ALOXE3	199	0	0	0	0	0	421	177	0	0	95	0	0	151	0	69.5333
ALPG	0	0	0	0	0	0	0	0	0	0	0	0	0	0	0	0
ALPK2	0	0	0	0	0	0	145	0	0	0	0	0	0	0	0	9.66667
ALPK3	119	0	0	0	0	0	0	0	0	0	0	0	0	115	0	15.6
ALPL	510	0	0	0	0	326	1188	220	139	0	212	0	226	587	0	227.2
ALPP	0	0	0	0	0	0	0	0	0	0	0	0	0	0	0	0
ALS2	170	0	0	0	258	0	219	112	269	0	378	0	0	180	0	105.733
ALS2CL	0	0	0	0	0	0	0	0	86	0	0	0	0	0	0	5.73333
ALX1	0	0	0	0	644	327	816	450	507	0	208	0	0	0	0	196.8
ALX3	0	0	0	0	0	0	0	0	0	0	0	0	0	0	0	0
ALX4	0	0	0	0	0	0	0	0	109	0	0	0	0	143	0	16.8
ALYREF	570	0	0	0	419	110	394	536	869	0	497	0	159	131	0	245.667
AMACR	193	0	0	0	507	0	302	113	525	0	444	0	0	298	0	158.8
AMBP	0	0	0	0	0	0	0	0	0	0	0	0	0	0	0	0
AMBRA1	0	0	0	0	164	0	153	130	310	0	207	0	0	105	0	71.2667
AMD1	397	0	0	0	511	64	475	287	638	0	457	0	124	417	0	224.667
AMDHD1	331	0	167	0	213	0	240	95	422	0	165	0	0	284	0	127.8
AMDHD2	2577	0	0	0	149	1413	1178	723	332	0	0	0	1044	897	0	554.2
AMER1	249	0	0	0	241	0	287	0	321	0	293	0	0	220	0	107.4
AMER3	0	0	0	0	264	0	126	0	375	0	413	0	0	161	0	89.2667
AMFR	132	0	0	0	0	0	366	108	0	0	0	0	0	286	0	59.4667
AMH	0	0	0	0	0	0	0	0	0	0	0	0	0	0	0	0
AMIGO1	1515	0	0	0	90	390	1175	829	238	0	219	0	365	492	0	354.2
AMIGO2	0	0	0	0	0	0	0	0	0	0	0	0	0	102	0	6.8
AMIGO3	163	0	0	0	132	0	196	116	194	0	118	0	0	176	0	73
AMMECR1	1112	0	0	0	267	0	522	182	216	0	141	0	0	162	0	173.467
AMMECR1L	246	0	0	0	553	0	191	106	558	0	719	0	0	188	0	170.733
AMN1	443	0	0	0	513	125	441	272	722	0	428	0	152	304	0	226.667
AMOT	114	0	0	0	156	0	145	322	135	0	120	0	0	0	0	66.1333
AMOTL1	665	0	0	0	322	125	516	311	570	0	365	0	0	490	0	224.267
AMOTL2	0	0	0	0	213	0	0	0	349	0	388	0	0	100	0	70
AMPD2	1519	0	0	0	567	778	1378	1132	880	101	631	0	499	664	97	549.733
AMPD3	0	0	0	0	129	0	273	96	117	0	0	0	124	188	0	61.8
AMPH	0	0	0	0	0	0	0	0	226	0	0	0	0	176	0	26.8
AMT	0	0	0	0	0	0	269	222	0	0	0	0	0	0	0	32.7333
AMZ1	692	0	0	0	445	157	365	328	418	87	203	0	197	99	0	199.4
AMZ2	1963	0	0	0	1019	267	831	750	939	0	1475	0	328	395	0	531.133
ANAPC1	201	0	0	0	786	0	286	132	939	0	775	0	118	264	0	233.4
ANAPC10	852	0	84	90	1352	254	1285	719	1417	0	1172	0	279	334	0	522.533
ANAPC11	570	0	0	0	419	110	394	536	869	0	497	0	159	131	0	245.667
ANAPC13	981	0	0	0	885	483	692	640	1008	129	704	0	225	364	0	407.4
ANAPC15	400	0	0	153	462	96	318	336	736	0	380	0	149	182	0	214.133
ANAPC16	841	0	0	0	733	105	597	529	1103	0	346	0	145	362	0	317.4
ANAPC2	698	0	0	0	399	163	646	419	849	150	330	0	0	146	0	253.333
ANAPC4	654	0	0	0	331	0	677	304	671	0	155	0	0	423	0	214.333
ANAPC5	890	0	259	171	725	239	472	444	1118	116	849	0	1224	794	0	486.733
ANAPC7	1264	109	188	122	921	481	607	480	1450	0	1230	0	513	622	0	532.467
ANG	232	0	0	0	0	0	104	122	184	0	168	0	0	175	0	65.6667
ANGEL1	2063	0	0	0	538	772	1563	1320	1872	157	618	0	815	1312	0	735.333
ANGEL2	286	0	0	0	710	62	463	203	472	0	924	0	0	304	0	228.267
ANGPT1	242	0	0	0	0	0	0	0	0	0	0	0	0	0	0	16.1333
ANGPT2	169	0	0	118	131	0	199	186	142	0	0	0	0	321	0	84.4
ANGPTL2	810	0	0	0	476	0	293	119	1168	0	803	0	69	487	0	281.667
ANGPTL4	114	0	0	0	139	0	0	122	151	0	0	0	0	0	0	35.0667
ANGPTL5	545	0	0	0	492	0	445	320	794	0	365	0	0	93	0	203.6
ANGPTL6	1937	0	0	0	2123	629	1196	1340	2386	0	2302	0	431	649	0	866.2
ANGPTL7	0	0	0	0	0	0	0	0	0	0	0	0	0	85	0	5.66667
ANGPTL8	182	0	0	0	0	0	197	0	200	0	0	0	0	128	0	47.1333
ANK1	503	0	143	0	85	74	411	208	166	0	156	0	0	213	0	130.6
ANK2	683	164	150	131	677	222	415	543	719	145	381	0	182	166	0	305.2
ANK3	0	0	0	0	0	0	132	0	134	0	127	0	0	0	0	26.2
ANKAR	888	0	0	0	0	0	0	0	0	0	235	0	0	0	0	74.8667
ANKDD1A	308	0	0	0	359	0	253	196	458	0	273	0	0	145	0	132.8
ANKDD1B	462	0	265	146	399	186	104	445	253	105	0	0	329	121	0	187.667
ANKEF1	541	0	0	0	383	0	734	222	613	0	344	0	0	282	0	207.933
ANKFY1	189	0	0	0	363	0	563	244	530	0	542	0	0	175	0	173.733
ANKH	428	83	0	86	236	0	649	167	260	0	195	0	0	276	0	158.667
ANKHD1	186	0	0	0	504	0	225	89	446	0	301	0	0	142	0	126.2
ANKHD1-EIF4EBP3	186	0	0	0	504	0	225	89	446	0	301	0	0	142	0	126.2
ANKIB1	586	0	144	0	443	94	674	292	571	0	688	0	82	263	0	255.8
ANKK1	0	0	0	0	0	0	91	0	0	0	0	0	0	0	0	6.06667
ANKLE1	401	0	0	0	382	0	219	159	355	0	141	0	0	82	0	115.933
ANKLE2	724	0	0	0	247	0	899	222	324	0	382	0	0	310	0	207.2
ANKMY1	1464	0	0	0	404	431	976	855	961	0	315	0	501	474	0	425.4
ANKMY2	1047	0	0	0	1261	415	736	336	1141	0	1321	0	335	746	0	489.2
ANKRA2	615	0	143	0	767	214	813	600	1262	0	663	0	226	310	0	374.2
ANKRD1	0	0	0	0	0	0	0	0	0	0	0	0	0	0	0	0
ANKRD10	359	0	0	0	585	0	280	318	647	0	794	0	0	327	0	220.667
ANKRD12	1037	0	0	0	211	379	669	517	420	0	456	0	184	228	0	273.4
ANKRD13A	213	0	0	0	270	0	249	99	432	0	261	0	0	399	0	128.2
ANKRD13B	371	0	0	0	505	191	500	251	527	0	726	0	335	480	0	259.067
ANKRD13C	178	0	0	0	404	0	191	147	426	0	555	0	0	159	0	137.333
ANKRD13D	292	0	0	0	404	0	271	222	468	0	271	0	0	0	0	128.533
ANKRD16	540	0	0	0	598	0	498	440	663	0	791	0	0	305	0	255.667
ANKRD17	441	0	0	130	400	159	641	430	444	0	350	0	0	384	0	225.267
ANKRD18A	500	0	0	0	826	243	1199	386	706	0	756	0	0	559	0	345
ANKRD18B	534	0	0	0	964	120	822	507	1057	0	833	0	116	441	0	359.6
ANKRD2	117	0	0	0	0	0	182	165	158	0	0	0	0	0	0	41.4667
ANKRD20A1	141	0	0	0	360	0	164	0	170	0	230	0	0	80	0	76.3333
ANKRD22	0	0	0	0	0	0	0	0	0	0	0	0	0	0	0	0
ANKRD23	173	0	0	0	138	0	0	0	0	0	0	0	0	181	0	32.8
ANKRD24	397	0	0	0	739	0	305	372	499	0	485	0	111	105	0	200.867
ANKRD26	157	0	0	0	314	0	145	117	238	0	266	0	121	119	0	98.4667
ANKRD27	372	0	0	0	284	0	162	105	334	0	260	0	0	301	0	121.2
ANKRD28	705	0	0	0	1177	323	686	447	1318	0	944	0	308	611	0	434.6
ANKRD29	0	0	0	0	0	0	218	204	0	0	0	0	0	176	0	39.8667
ANKRD31	432	0	0	0	199	0	649	255	524	0	309	0	95	347	0	187.333
ANKRD33B	200	0	0	0	149	0	152	0	216	0	327	0	0	87	0	75.4
ANKRD34A	0	0	0	0	93	136	214	0	311	0	277	0	0	189	0	81.3333
ANKRD34B	0	0	0	0	109	0	0	0	130	0	178	0	0	0	0	27.8
ANKRD34C	0	0	0	0	0	0	0	0	81	0	139	0	0	131	0	23.4
ANKRD35	0	0	0	0	0	0	135	0	0	0	0	0	0	110	0	16.3333
ANKRD36	485	0	0	0	860	0	434	283	887	0	849	0	104	386	0	285.867
ANKRD36B	257	0	0	0	899	0	297	179	869	0	799	0	0	442	0	249.467
ANKRD36C	273	0	0	0	909	0	541	219	861	0	771	0	123	390	0	272.467
ANKRD37	1055	0	0	0	915	224	801	722	1054	0	1161	0	263	448	0	442.867
ANKRD39	299	0	0	0	326	0	342	115	620	0	509	0	154	316	0	178.733
ANKRD40	1320	0	179	0	1414	601	1124	518	1846	120	1884	0	342	1218	0	704.4
ANKRD40CL	0	0	0	0	0	0	0	0	0	0	0	0	0	0	0	0
ANKRD42	203	0	0	0	354	0	186	138	263	0	184	0	0	228	0	103.733
ANKRD44	561	0	0	0	198	0	579	141	338	0	512	0	0	340	0	177.933
ANKRD45	0	0	0	0	0	0	0	0	225	0	244	0	0	148	0	41.1333
ANKRD46	271	0	0	0	400	0	838	226	520	0	583	0	0	282	0	208
ANKRD49	440	0	0	0	362	191	261	183	364	0	282	0	129	184	0	159.733
ANKRD50	610	0	0	0	345	0	834	515	768	0	425	0	0	327	0	254.933
ANKRD52	129	0	0	0	92	0	300	161	216	0	104	0	0	208	0	80.6667
ANKRD53	0	0	0	0	0	0	231	0	110	0	0	0	0	0	0	22.7333
ANKRD54	219	0	0	0	231	0	313	382	450	0	474	0	0	158	0	148.467
ANKRD55	159	0	0	0	0	0	0	0	498	0	0	0	0	0	0	43.8
ANKRD6	0	0	0	0	0	0	623	108	85	0	0	0	0	167	0	65.5333
ANKRD60	370	0	0	0	0	0	78	0	267	0	278	0	0	129	0	74.8
ANKRD61	0	0	0	0	0	0	0	0	0	0	0	0	0	0	0	0
ANKRD62	0	0	0	0	0	0	0	0	0	0	0	0	0	0	0	0
ANKRD63	166	0	0	0	122	0	228	0	434	0	251	0	0	176	0	91.8
ANKRD65	0	0	0	0	0	0	171	84	0	0	0	0	0	0	0	17
ANKRD9	0	0	0	0	105	0	0	0	180	0	0	0	0	0	0	19
ANKS1A	128	0	0	0	131	0	179	137	255	0	106	0	0	130	0	71.0667
ANKS1B	0	0	0	0	0	0	587	150	218	0	0	0	141	436	0	102.133
ANKS3	905	0	0	0	596	158	602	504	625	0	403	0	126	257	0	278.4
ANKS6	723	0	0	0	114	0	708	273	0	0	139	0	0	274	0	148.733
ANKZF1	211	0	0	0	311	0	163	81	467	0	330	0	0	74	0	109.133
ANLN	1103	0	0	0	421	217	685	763	409	0	368	0	182	379	0	301.8
ANO1	0	0	0	0	0	0	118	0	0	0	0	0	0	102	0	14.6667
ANO10	557	0	0	0	275	0	403	328	597	0	343	0	0	119	0	174.8
ANO2	0	0	0	0	0	0	0	0	0	0	0	0	0	110	0	7.33333
ANO3	0	0	0	0	187	0	145	0	290	0	0	0	0	112	0	48.9333
ANO4	0	0	0	0	0	0	0	0	0	0	0	0	0	184	0	12.2667
ANO5	138	0	0	0	222	0	311	0	354	0	273	0	0	201	0	99.9333
ANO6	325	0	0	0	630	143	399	170	638	114	496	0	171	263	0	223.267
ANO8	711	0	0	0	442	217	149	217	439	0	317	0	198	417	0	207.133
ANOS1	0	0	0	0	0	0	0	0	0	0	84	0	0	0	0	5.6
ANP32A	741	0	0	0	332	159	467	147	297	0	369	0	187	416	0	207.667
ANP32B	1047	0	0	0	603	151	476	274	433	0	702	0	322	851	0	323.933
ANP32E	515	0	113	0	388	115	343	236	662	0	465	0	148	265	0	216.667
ANPEP	100	0	0	0	0	0	0	0	313	0	0	0	0	0	0	27.5333
ANTKMT	327	0	0	0	180	0	249	321	319	0	276	0	128	552	0	156.8
ANTXR1	129	0	0	0	399	0	672	0	405	0	501	0	0	286	0	159.467
ANTXR2	129	0	0	0	358	0	367	182	389	0	410	0	0	242	0	138.467
ANTXRL	197	0	0	0	0	0	172	130	258	0	0	0	0	101	0	57.2
ANXA1	0	0	0	0	0	0	0	0	0	0	0	0	0	0	0	0
ANXA11	191	0	0	0	0	0	193	135	199	126	110	0	0	0	0	63.6
ANXA2	656	0	0	0	0	0	354	0	208	0	189	0	0	64	0	98.0667
ANXA2R	261	0	0	0	106	0	0	141	154	0	137	0	0	132	0	62.0667
ANXA3	0	0	0	0	0	0	108	0	130	0	0	0	0	95	0	22.2
ANXA4	226	0	0	0	452	0	440	181	520	0	484	0	0	252	0	170.333
ANXA5	117	0	0	0	191	0	220	177	214	0	204	0	0	146	0	84.6
ANXA6	498	0	0	0	345	188	423	365	473	0	327	0	191	503	0	220.867
ANXA7	179	0	0	0	501	0	292	141	628	0	591	0	0	191	0	168.2
ANXA8	0	0	0	0	0	0	0	81	0	0	0	0	0	0	0	5.4
ANXA8L1	0	0	0	0	0	0	0	90	0	0	0	0	0	0	0	6
ANXA9	0	0	0	0	0	0	0	151	0	0	0	0	0	0	0	10.0667
AOC1	0	0	0	0	0	0	0	0	0	0	0	0	0	107	0	7.13333
AOC2	0	0	0	0	0	0	0	0	0	0	0	0	0	95	0	6.33333
AOPEP	938	0	0	0	873	0	448	292	1199	0	560	0	0	308	0	307.867
AOX1	369	0	0	0	0	0	0	0	324	0	247	0	0	0	0	62.6667
AP1AR	434	0	0	0	654	0	385	403	1140	0	886	0	127	350	0	291.933
AP1B1	255	0	0	0	263	0	402	195	204	0	254	0	0	153	0	115.067
AP1G1	200	0	0	0	582	0	228	82	1095	0	525	0	0	135	0	189.8
AP1G2	0	0	0	0	0	0	119	98	0	0	0	0	0	0	0	14.4667
AP1M1	243	0	0	0	307	0	152	257	335	0	357	0	0	134	0	119
AP1M2	0	0	0	0	0	0	0	0	0	0	0	0	0	0	0	0
AP1S1	226	0	0	0	285	0	166	89	507	0	420	0	0	158	0	123.4
AP1S2	405	0	0	0	228	0	369	185	294	0	180	0	0	323	0	132.267
AP2A1	143	0	0	0	203	0	146	91	277	0	138	0	0	69	0	71.1333
AP2A2	566	0	0	0	145	0	293	192	164	0	122	0	0	143	0	108.333
AP2B1	297	0	0	0	493	0	300	288	534	0	381	0	0	299	0	172.8
AP2M1	404	0	0	170	373	0	368	313	371	0	331	0	0	148	0	165.2
AP2S1	163	0	0	0	193	0	131	165	232	182	187	0	0	0	0	83.5333
AP3B1	315	0	0	0	289	0	432	360	490	0	225	0	0	221	0	155.467
AP3B2	267	0	0	0	292	0	346	182	575	0	329	0	0	252	0	149.533
AP3D1	1394	0	330	302	809	227	545	828	569	0	279	0	298	204	0	385.667
AP3M1	407	0	95	0	564	0	394	85	697	0	493	0	0	391	0	208.4
AP3M2	1065	0	0	0	1163	317	1094	616	1457	0	1344	0	207	389	0	510.133
AP3S1	615	0	140	141	879	76	647	259	1062	0	840	0	189	432	0	352
AP3S2	353	0	0	0	532	0	484	321	655	0	461	0	0	433	0	215.933
AP4B1	591	0	0	0	587	96	1005	574	692	0	747	0	167	259	0	314.533
AP4E1	254	0	0	0	321	0	334	216	427	0	346	0	0	169	0	137.8
AP4M1	642	0	0	0	1010	232	273	195	1348	0	1723	0	227	713	0	424.2
AP4S1	340	0	0	0	270	0	159	0	280	0	318	0	0	127	0	99.6
AP5B1	172	0	0	0	0	0	119	0	121	0	0	0	0	111	0	34.8667
AP5S1	718	0	130	0	284	0	450	279	529	0	340	0	0	206	0	195.733
AP5Z1	743	0	0	0	311	178	384	360	632	0	556	0	0	205	0	224.6
APAF1	449	0	0	0	345	0	231	132	397	0	354	0	0	231	0	142.6
APBA1	625	0	0	0	357	0	151	0	358	0	438	0	0	180	0	140.6
APBA2	297	0	0	0	246	143	268	197	419	0	338	0	162	346	0	161.067
APBA3	603	0	177	0	523	0	380	311	585	0	287	0	173	219	0	217.2
APBB1	198	0	0	0	152	0	225	0	338	0	256	0	0	216	0	92.3333
APBB1IP	0	0	0	0	0	0	0	0	0	0	0	0	0	0	0	0
APBB2	482	0	0	0	344	0	568	294	537	0	415	0	0	275	0	194.333
APBB3	833	0	111	163	968	230	414	481	642	0	970	0	271	306	0	359.267
APC	840	0	0	0	594	318	502	507	997	0	508	0	310	533	0	340.6
APC2	641	0	0	0	159	0	432	175	235	0	319	0	0	0	0	130.733
APCDD1	0	0	0	0	0	0	440	130	0	0	0	0	0	0	0	38
APCDD1L	0	0	0	0	0	0	0	0	0	0	0	0	0	0	0	0
APEH	360	0	0	0	428	117	366	327	692	0	551	0	88	112	0	202.733
APEX1	2327	207	204	306	1598	1213	1200	1307	1876	193	1313	0	1287	1251	0	952.133
APEX2	323	0	0	0	0	0	144	165	266	0	119	0	0	0	0	67.8
APH1A	365	0	0	0	316	0	373	352	380	0	542	0	0	408	0	182.4
APH1B	482	0	0	0	223	0	313	153	563	0	275	0	0	191	0	146.667
API5	284	0	0	0	311	0	489	203	594	0	388	0	0	177	0	163.067
APIP	707	0	0	0	413	0	620	253	487	0	578	0	81	310	0	229.933
APLF	152	0	0	0	436	0	249	0	372	0	363	0	0	276	0	123.2
APLN	309	0	0	0	223	0	172	175	680	0	293	0	148	261	0	150.733
APLNR	146	0	0	0	206	97	202	144	178	99	135	0	0	0	0	80.4667
APLP1	750	0	0	0	436	133	378	305	398	0	380	0	104	171	0	203.667
APLP2	349	0	0	0	365	0	123	107	594	0	264	0	0	0	0	120.133
APMAP	541	0	0	0	523	0	531	310	513	0	631	0	0	686	0	249
APOA1	956	0	0	0	701	0	360	363	1390	0	0	0	0	0	0	251.333
APOA2	178	0	0	0	79	0	218	247	0	0	114	0	0	0	0	55.7333
APOA5	249	0	0	0	0	0	225	202	190	0	0	0	0	146	0	67.4667
APOB	694	0	0	0	0	0	238	180	0	0	0	0	0	76	0	79.2
APOBEC2	0	0	0	0	0	0	0	0	0	0	0	0	0	74	0	4.93333
APOBEC3B	0	0	0	0	0	0	0	0	0	0	0	0	0	0	0	0
APOBEC3C	151	0	0	0	0	0	303	125	0	0	239	0	0	0	0	54.5333
APOBEC3D	124	0	0	0	87	0	139	132	0	0	114	0	0	0	0	39.7333
APOBEC3F	173	0	0	0	179	0	293	200	0	0	119	0	0	0	0	64.2667
APOBEC3G	176	0	0	0	0	0	226	181	117	0	159	0	0	71	0	62
APOBEC4	0	0	0	0	0	0	0	0	0	0	0	0	0	93	0	6.2
APOBR	1682	0	207	174	554	684	347	385	501	0	268	0	351	218	0	358.067
APOC1	290	0	0	0	0	0	97	0	163	0	0	0	0	150	0	46.6667
APOD	0	0	0	0	0	0	0	0	0	0	0	0	0	103	0	6.86667
APOE	254	0	0	0	0	0	232	0	163	0	0	0	0	150	0	53.2667
APOF	147	0	0	0	191	0	102	196	224	0	243	0	0	91	0	79.6
APOL2	383	0	0	0	193	148	396	304	208	0	0	0	0	104	0	115.733
APOL3	0	0	0	0	0	0	0	0	0	0	0	0	0	128	0	8.53333
APOL4	0	0	0	0	0	0	0	0	117	0	0	0	0	0	0	7.8
APOL6	0	0	0	0	0	0	0	0	0	0	0	0	0	0	0	0
APOLD1	1236	0	0	0	514	267	1176	395	1042	0	510	0	165	267	0	371.467
APOM	370	0	0	0	545	0	419	222	609	0	482	0	0	155	0	186.8
APOO	335	0	0	0	254	0	367	221	505	0	304	0	0	114	0	140
APOOL	0	0	0	0	0	0	0	0	0	0	0	0	0	0	0	0
APP	519	0	0	0	431	88	504	225	449	0	692	0	0	347	0	217
APPBP2	428	0	0	0	870	0	416	345	1122	0	1054	0	0	437	0	311.467
APPL1	284	0	0	0	257	0	294	235	489	0	370	0	0	174	0	140.2
APPL2	356	0	0	0	0	0	338	153	210	0	0	0	0	390	0	96.4667
APRT	1435	0	0	0	640	343	516	537	742	0	840	0	423	272	0	383.2
APTX	140	0	0	0	611	0	289	431	636	0	541	0	75	330	0	203.533
AQP1	584	0	0	0	293	0	147	0	566	0	0	0	0	0	0	106
AQP10	531	0	0	0	133	269	331	434	229	121	277	0	0	116	0	162.733
AQP11	594	0	0	0	185	172	334	367	385	0	433	0	0	253	0	181.533
AQP2	0	0	0	0	108	0	462	145	205	0	0	0	0	0	0	61.3333
AQP3	0	0	0	0	114	180	238	0	338	0	121	0	198	389	0	105.2
AQP4	0	0	0	0	209	0	260	107	546	0	159	0	0	0	0	85.4
AQP6	0	0	0	0	0	0	118	0	0	0	0	0	0	0	0	7.86667
AQP7	0	0	0	0	0	0	0	0	0	0	0	0	0	0	0	0
AQR	619	0	96	139	333	0	263	177	487	0	294	0	106	366	0	192
ARAF	106	0	0	0	268	0	165	0	273	0	287	0	0	102	0	80.0667
ARAP1	395	0	0	0	0	79	632	194	0	0	313	0	0	0	0	107.533
ARAP2	0	0	0	0	0	0	189	0	0	0	0	0	0	231	0	28
ARAP3	322	0	0	0	0	0	0	0	0	0	0	0	0	107	0	28.6
ARC	423	0	0	0	242	107	200	264	622	236	260	0	0	138	0	166.133
ARCN1	213	0	0	0	352	0	160	0	320	0	435	0	0	0	0	98.6667
AREG	0	0	0	0	0	0	0	0	0	0	0	0	0	0	0	0
AREL1	0	0	0	0	120	0	130	245	219	0	103	0	0	121	0	62.5333
ARF1	287	0	0	0	190	191	271	319	276	0	404	0	0	156	0	139.6
ARF3	161	0	0	0	331	0	545	141	327	0	300	0	0	198	0	133.533
ARF4	315	0	77	0	637	100	301	487	717	0	378	0	0	99	0	207.4
ARF5	243	0	0	0	131	0	238	251	182	0	211	0	0	77	0	88.8667
ARF6	1005	0	149	248	993	332	919	592	1191	127	811	0	481	387	0	482.333
ARFGAP1	318	0	0	0	0	0	347	282	301	0	0	0	0	0	0	83.2
ARFGAP2	282	0	0	0	235	0	325	243	352	0	216	0	0	173	0	121.733
ARFGAP3	609	0	0	0	286	0	656	336	528	0	333	0	0	289	0	202.467
ARFGEF1	152	0	0	0	131	0	377	149	285	0	311	0	0	194	0	106.6
ARFGEF2	1057	0	0	0	340	190	778	632	550	0	296	0	373	575	0	319.4
ARFGEF3	0	0	0	0	0	0	71	0	100	0	0	0	0	0	0	11.4
ARFIP1	602	0	0	0	509	0	433	489	652	0	604	0	0	304	0	239.533
ARFIP2	181	0	0	0	338	0	181	153	683	0	330	0	0	0	0	124.4
ARFRP1	304	0	0	0	240	0	295	368	385	0	340	0	0	168	0	140
ARG2	228	0	0	0	293	0	514	222	596	0	210	0	0	146	0	147.267
ARGLU1	300	0	0	0	489	0	681	265	653	0	681	0	0	271	0	222.667
ARHGAP1	288	0	84	0	306	0	239	0	376	0	231	0	87	139	0	116.667
ARHGAP10	200	0	0	0	551	0	310	137	668	0	562	0	0	246	0	178.267
ARHGAP11A	583	0	154	161	477	0	566	83	616	0	736	0	120	278	0	251.6
ARHGAP11A-SCG5	583	0	154	161	477	0	566	83	616	0	736	0	120	278	0	251.6
ARHGAP12	436	0	0	0	210	0	404	242	279	0	299	0	0	323	0	146.2
ARHGAP17	114	0	0	0	171	0	158	0	334	0	316	0	0	191	0	85.6
ARHGAP18	122	0	0	0	0	0	185	74	0	0	0	0	0	0	0	25.4
ARHGAP19	107	0	0	0	434	0	287	141	502	0	267	0	0	150	0	125.867
ARHGAP20	0	0	0	0	66	0	0	0	176	0	0	0	0	0	0	16.1333
ARHGAP21	148	0	0	0	125	0	225	107	145	0	171	0	0	115	0	69.0667
ARHGAP22	272	0	0	0	113	246	699	231	536	0	448	0	0	608	0	210.2
ARHGAP23	0	0	0	0	0	0	0	0	0	0	0	0	0	0	0	0
ARHGAP24	228	0	0	0	204	147	333	253	311	0	267	0	0	0	0	116.2
ARHGAP26	169	0	0	0	249	0	238	167	271	0	315	0	0	218	0	108.467
ARHGAP27	205	0	0	0	133	0	449	0	148	0	0	0	0	0	0	62.3333
ARHGAP28	353	0	0	0	301	0	384	162	669	0	275	0	0	229	0	158.2
ARHGAP29	0	0	0	0	174	0	330	126	169	0	187	0	0	216	0	80.1333
ARHGAP30	0	0	0	0	0	0	0	0	0	0	0	0	0	84	0	5.6
ARHGAP31	151	0	0	0	173	0	237	90	251	0	262	0	0	145	0	87.2667
ARHGAP32	984	0	0	0	538	0	472	266	981	0	951	0	0	450	0	309.467
ARHGAP33	558	0	0	0	0	0	431	235	223	0	193	0	0	119	0	117.267
ARHGAP35	644	0	0	0	718	103	473	388	1011	0	725	0	169	355	0	305.733
ARHGAP36	0	0	0	0	102	0	0	0	323	0	119	0	0	127	0	44.7333
ARHGAP39	420	0	0	0	243	0	341	325	349	0	243	0	139	131	0	146.067
ARHGAP4	288	0	0	0	483	0	211	200	213	0	135	0	0	0	0	102
ARHGAP40	0	0	0	0	0	0	109	0	71	0	0	0	0	146	0	21.7333
ARHGAP42	113	0	0	0	197	0	205	0	216	0	0	0	0	0	0	48.7333
ARHGAP44	0	0	0	0	0	0	0	0	158	0	146	0	0	193	0	33.1333
ARHGAP45	750	0	0	0	226	0	269	362	443	0	161	0	198	469	0	191.867
ARHGAP5	566	0	0	0	261	0	463	257	212	0	352	0	0	172	0	152.2
ARHGAP6	0	0	0	0	0	0	0	0	0	0	0	0	0	0	0	0
ARHGAP8	0	0	0	0	0	0	322	0	0	0	0	0	0	0	0	21.4667
ARHGAP9	308	0	99	0	498	0	376	298	996	0	325	0	150	384	0	228.933
ARHGDIA	1321	0	0	0	831	377	898	893	1773	0	1174	0	841	555	0	577.533
ARHGDIB	0	0	0	0	0	0	0	0	0	0	0	0	0	0	0	0
ARHGDIG	2201	0	0	0	0	0	0	0	0	0	0	0	0	238	0	162.6
ARHGEF1	427	0	0	0	385	155	279	525	477	0	693	0	123	282	0	223.067
ARHGEF10	1759	0	0	0	473	393	1005	704	982	0	596	0	655	755	0	488.133
ARHGEF11	406	0	0	0	0	0	581	344	0	0	198	0	0	549	0	138.533
ARHGEF12	448	0	0	0	515	0	921	104	619	0	649	0	0	472	0	248.533
ARHGEF16	136	0	0	0	0	0	392	161	0	0	0	0	0	144	0	55.5333
ARHGEF17	866	0	0	0	537	230	335	348	670	0	615	0	179	225	0	267
ARHGEF18	442	0	0	0	195	0	185	141	229	0	158	0	0	142	0	99.4667
ARHGEF19	280	0	0	0	0	0	120	0	0	0	100	0	0	0	0	33.3333
ARHGEF2	80	0	0	0	229	0	216	101	319	0	632	0	0	289	0	124.4
ARHGEF25	764	0	0	0	713	214	654	411	704	0	581	0	328	432	0	320.067
ARHGEF26	0	0	0	0	89	0	85	0	201	0	179	0	0	171	0	48.3333
ARHGEF28	428	0	0	0	179	0	378	203	162	94	338	0	0	373	0	143.667
ARHGEF3	951	0	0	0	283	217	771	573	329	0	467	0	0	276	0	257.8
ARHGEF33	0	0	0	0	0	126	0	0	0	0	0	0	0	0	0	8.4
ARHGEF35	0	0	0	0	0	0	0	0	0	0	0	0	0	0	0	0
ARHGEF37	187	0	0	0	0	0	145	0	198	0	0	0	0	0	0	35.3333
ARHGEF38	0	0	0	0	0	0	0	0	0	0	0	0	0	0	0	0
ARHGEF39	248	0	0	0	329	0	315	336	627	0	614	0	0	235	0	180.267
ARHGEF4	0	0	0	0	0	0	105	0	146	0	0	0	0	91	0	22.8
ARHGEF40	395	0	0	0	290	0	227	200	273	0	300	0	0	92	0	118.467
ARHGEF5	0	0	0	0	0	0	0	0	0	0	0	0	0	0	0	0
ARHGEF6	145	0	0	0	0	0	0	0	323	0	0	0	0	67	0	35.6667
ARHGEF7	204	0	0	0	443	0	505	104	786	0	508	0	0	362	0	194.133
ARHGEF9	201	0	0	0	241	0	199	96	263	0	204	0	0	0	0	80.2667
ARID1A	306	0	139	0	367	217	595	388	714	0	686	0	203	667	0	285.467
ARID1B	870	0	0	0	506	148	697	376	671	0	553	0	123	498	0	296.133
ARID2	479	0	0	0	522	207	542	378	844	0	547	0	123	232	0	258.267
ARID3A	205	0	0	0	290	0	253	153	452	0	382	0	0	192	0	128.467
ARID3B	931	0	0	0	689	0	625	162	891	0	449	0	0	224	0	264.733
ARID3C	0	0	0	0	0	0	0	0	93	0	0	0	0	0	0	6.2
ARID4A	197	0	0	0	420	0	343	112	262	0	345	0	0	218	0	126.467
ARID4B	206	0	0	0	160	0	242	0	224	0	224	0	0	183	0	82.6
ARID5A	153	0	0	0	99	0	0	0	137	0	215	0	0	241	0	56.3333
ARID5B	132	0	0	0	0	0	117	0	304	0	181	0	0	301	0	69
ARIH1	255	0	0	0	389	0	289	190	660	0	530	0	0	211	0	168.267
ARIH2	154	0	0	0	260	186	170	118	200	0	396	0	0	68	0	103.467
ARL1	498	0	0	0	351	156	654	282	576	0	512	0	163	381	0	238.2
ARL10	285	0	0	0	339	0	253	195	330	0	234	0	158	243	0	135.8
ARL11	0	0	0	0	0	0	0	0	0	0	0	0	0	0	0	0
ARL13A	0	0	0	0	0	0	0	133	0	0	0	0	0	135	0	17.8667
ARL13B	208	0	0	0	384	0	229	0	369	0	319	0	0	130	0	109.267
ARL14EP	512	0	0	0	514	228	1117	426	1032	0	639	0	83	557	0	340.533
ARL15	250	0	0	0	293	0	178	167	237	0	299	0	0	154	0	105.2
ARL16	345	139	0	0	977	141	404	328	958	0	896	0	124	120	0	295.467
ARL17A	770	0	215	263	481	217	777	686	438	0	450	0	244	282	0	321.533
ARL17B	770	0	215	263	481	217	777	686	438	0	450	0	244	282	0	321.533
ARL2	410	0	0	0	601	196	469	417	599	0	623	0	166	381	0	257.467
ARL2BP	692	0	0	0	256	0	516	361	571	0	307	0	0	340	0	202.867
ARL3	842	0	0	0	891	285	799	632	1003	0	856	0	388	827	0	434.867
ARL4A	1005	0	0	0	889	224	1269	518	997	0	1023	0	122	629	0	445.067
ARL4C	199	0	0	0	473	0	230	112	464	0	341	0	0	114	0	128.867
ARL4D	1015	0	0	0	317	0	465	710	594	0	190	0	0	207	0	233.2
ARL5A	826	0	0	0	327	0	729	378	588	0	444	0	188	657	0	275.8
ARL5B	488	0	0	0	458	0	463	298	688	0	380	0	0	290	0	204.333
ARL5C	145	0	0	0	0	0	0	0	0	0	0	0	0	0	0	9.66667
ARL6	287	0	0	0	392	0	305	153	617	0	278	0	0	162	0	146.267
ARL6IP1	498	0	0	0	679	0	306	219	798	0	488	0	0	155	0	209.533
ARL6IP4	243	0	0	0	239	0	359	275	317	0	237	0	342	444	0	163.733
ARL6IP5	440	0	0	0	168	0	380	187	230	0	119	0	0	187	0	114.067
ARL6IP6	151	0	0	0	411	0	207	78	554	0	455	0	0	256	0	140.8
ARL8A	299	0	0	0	190	0	373	217	180	0	268	0	0	195	0	114.8
ARL8B	364	0	0	0	298	0	707	302	795	0	305	0	0	359	0	208.667
ARL9	407	0	0	0	0	0	0	0	0	0	0	0	0	0	0	27.1333
ARMC1	131	0	0	0	322	0	145	133	357	0	204	0	0	140	0	95.4667
ARMC10	550	0	0	0	149	0	220	141	576	0	236	0	0	377	0	149.933
ARMC12	310	0	192	0	270	0	236	198	276	0	396	0	162	198	0	149.2
ARMC2	180	0	0	0	421	0	226	133	393	0	233	0	0	167	0	116.867
ARMC3	343	0	0	0	0	0	340	138	145	0	0	0	0	0	0	64.4
ARMC4	0	0	0	0	0	0	0	0	0	0	0	0	0	75	0	5
ARMC5	810	0	0	214	1147	148	386	425	1287	0	997	0	158	279	0	390.067
ARMC6	1178	0	0	0	988	390	782	568	1244	0	1163	0	364	652	0	488.6
ARMC7	165	0	0	0	282	0	270	173	270	0	196	0	0	93	0	96.6
ARMC8	324	0	0	0	1014	111	519	282	996	0	916	0	0	425	0	305.8
ARMC9	264	0	0	0	191	0	181	312	320	0	256	0	0	193	0	114.467
ARMCX1	315	0	0	0	0	0	146	0	383	0	118	0	0	0	0	64.1333
ARMCX2	0	0	0	0	0	0	0	0	0	0	0	0	0	0	0	0
ARMCX3	327	0	0	0	70	0	116	204	96	0	0	0	0	0	0	54.2
ARMCX4	324	0	0	0	241	0	227	0	388	0	317	0	0	121	0	107.867
ARMCX5	176	0	0	0	176	0	0	101	330	0	258	0	0	0	0	69.4
ARMCX5-GPRASP2	176	0	0	0	176	0	84	101	388	0	406	0	0	121	0	96.8
ARMCX6	327	0	0	0	164	0	196	204	125	0	0	0	0	0	0	67.7333
ARMH1	92	0	0	0	192	0	180	116	207	0	461	0	0	122	0	91.3333
ARMH3	851	0	0	0	350	154	665	542	999	0	345	0	221	550	0	311.8
ARMH4	0	0	0	0	0	0	0	0	178	0	0	0	0	126	0	20.2667
ARMT1	1300	0	0	0	761	279	756	719	920	0	771	0	427	608	0	436.067
ARNT	94	0	0	0	319	0	335	344	358	0	429	0	0	142	0	134.733
ARNT2	0	0	0	0	335	0	285	91	479	0	700	0	0	353	0	149.533
ARNTL	0	0	0	0	164	0	90	0	183	0	211	0	0	118	0	51.0667
ARNTL2	0	0	0	0	0	0	253	0	217	0	180	0	0	214	0	57.6
ARPC1A	328	0	0	0	588	95	319	483	749	0	713	0	0	136	0	227.4
ARPC1B	355	0	0	0	127	0	440	126	127	0	0	0	0	96	0	84.7333
ARPC2	283	0	0	0	231	0	270	186	461	0	288	0	0	189	0	127.2
ARPC3	337	0	0	0	258	0	563	214	563	0	261	0	0	217	0	160.867
ARPC4	98	0	0	0	178	0	344	189	152	0	216	0	0	195	0	91.4667
ARPC4-TTLL3	98	0	0	0	178	0	344	189	152	0	216	0	0	195	0	91.4667
ARPC5	554	0	0	0	313	0	503	409	430	0	424	0	0	169	0	186.8
ARPC5L	803	0	0	0	985	133	522	460	1179	0	1493	0	289	409	0	418.2
ARPIN	237	0	0	0	0	0	239	133	568	0	321	0	0	0	0	99.8667
ARPIN-AP3S2	237	0	0	0	0	0	239	133	568	0	321	0	0	0	0	99.8667
ARPP19	464	0	0	0	328	0	566	187	679	0	252	0	101	295	0	191.467
ARPP21	0	0	0	0	301	0	0	0	320	0	329	0	0	418	0	91.2
ARRB1	474	0	97	0	472	184	385	182	804	0	501	0	143	284	0	235.067
ARRB2	559	0	0	0	480	102	442	324	619	0	395	0	177	212	0	220.667
ARRDC1	296	0	0	0	0	0	204	0	0	0	0	0	0	0	0	33.3333
ARRDC2	711	0	0	0	0	0	391	132	175	0	0	0	0	334	0	116.2
ARRDC3	291	0	0	0	225	0	479	232	298	0	215	0	0	299	0	135.933
ARRDC4	657	0	0	0	550	0	303	315	722	0	411	0	0	347	0	220.333
ARSA	526	0	0	0	0	0	277	259	319	0	233	0	0	0	0	107.6
ARSB	325	0	0	0	0	0	365	243	312	0	205	0	0	262	0	114.133
ARSD	0	0	0	0	0	0	0	0	0	0	194	0	0	0	0	12.9333
ARSG	1625	0	0	0	784	799	1260	1303	721	0	1163	0	627	1025	0	620.467
ARSJ	0	0	0	0	88	0	145	0	252	0	168	0	0	121	0	51.6
ARSK	694	0	0	0	406	150	217	429	461	0	379	0	201	230	0	211.133
ART1	122	0	0	0	123	0	0	0	307	0	203	0	0	221	0	65.0667
ART5	122	0	0	0	123	0	0	0	307	0	203	0	0	221	0	65.0667
ARTN	0	0	0	0	0	0	79	0	182	0	0	0	0	0	0	17.4
ARVCF	330	0	0	0	120	0	164	118	77	0	91	0	0	109	0	67.2667
ARX	0	0	0	0	0	0	120	0	0	0	0	0	0	0	0	8
AS3MT	66	0	0	0	160	0	194	119	353	0	171	0	0	0	0	70.8667
ASAH1	438	0	0	0	813	0	327	276	980	0	978	0	171	303	0	285.733
ASAH2B	89	0	0	0	268	0	147	0	397	0	309	0	0	208	0	94.5333
ASAP1	887	0	0	0	275	224	1121	765	870	0	581	0	255	497	0	365
ASAP2	338	0	0	0	295	133	492	337	531	0	549	0	79	402	0	210.4
ASAP3	194	0	0	0	0	0	246	138	114	0	0	0	0	153	0	56.3333
ASB1	479	0	0	0	250	0	347	220	460	0	276	0	87	160	0	151.933
ASB10	0	0	0	0	0	0	295	322	0	0	0	0	0	0	0	41.1333
ASB16	147	0	0	0	0	0	89	201	0	0	0	0	0	0	0	29.1333
ASB17	0	0	0	0	0	0	0	0	0	0	0	0	0	112	0	7.46667
ASB2	0	0	0	0	0	0	0	0	0	0	0	0	0	208	0	13.8667
ASB3	119	0	0	0	289	0	499	324	763	0	395	0	0	297	0	179.067
ASB4	152	0	0	0	0	0	0	0	0	0	0	0	0	0	0	10.1333
ASB5	0	0	0	0	0	0	0	0	0	0	0	0	0	0	0	0
ASB6	396	0	0	0	353	0	498	493	785	0	353	0	0	132	0	200.667
ASB7	615	0	0	0	323	306	180	154	354	0	228	0	0	155	0	154.333
ASB8	0	0	0	0	205	0	112	129	238	0	204	0	0	254	0	76.1333
ASB9	0	0	0	0	0	0	0	0	125	0	0	0	0	0	0	8.33333
ASCC1	841	0	0	0	733	105	597	529	1103	0	346	0	145	362	0	317.4
ASCC2	152	0	0	0	260	0	333	241	396	0	299	0	0	290	0	131.4
ASCC3	363	0	0	0	823	0	483	291	1373	0	906	0	0	250	0	299.267
ASCL1	201	0	0	0	284	127	458	131	354	0	422	0	96	283	0	157.067
ASCL2	0	0	0	0	0	0	0	252	246	0	128	0	0	0	0	41.7333
ASCL4	0	0	0	0	89	0	0	0	386	0	179	0	0	112	0	51.0667
ASCL5	532	0	180	153	313	0	366	563	268	0	328	0	0	84	0	185.8
ASDURF	254	0	0	0	593	73	407	313	670	0	372	0	88	351	0	208.067
ASF1A	727	0	0	0	265	101	720	393	295	0	323	0	205	356	0	225.667
ASF1B	624	0	0	0	339	0	523	375	422	0	350	0	0	166	0	186.6
ASGR1	0	0	0	0	0	0	0	0	0	0	0	0	0	0	0	0
ASH1L	418	0	0	0	642	194	493	188	793	0	1010	0	146	330	0	280.933
ASH2L	425	0	0	0	459	116	474	298	737	0	399	0	124	144	0	211.733
ASIC1	362	0	0	112	328	134	395	128	387	0	190	0	0	120	0	143.733
ASIC2	152	0	0	0	263	0	524	344	237	0	138	0	0	112	0	118
ASIC3	0	0	0	0	0	0	0	0	0	0	0	0	0	0	0	0
ASIC4	655	0	0	0	381	135	176	215	400	0	424	0	229	244	0	190.6
ASIP	0	0	0	0	0	0	0	0	0	0	0	0	0	0	0	0
ASL	235	0	0	0	99	92	392	337	566	0	211	0	0	92	0	134.933
ASMT	152	0	0	0	0	0	140	0	236	0	0	0	0	117	0	43
ASMTL	876	0	0	0	617	0	178	156	1405	0	341	0	129	322	0	268.267
ASNS	401	0	0	0	948	119	660	347	989	0	1075	0	0	352	0	326.067
ASNSD1	254	0	0	0	593	73	407	313	670	0	372	0	88	351	0	208.067
ASPA	0	0	0	0	0	0	0	0	0	0	0	0	0	117	0	7.8
ASPDH	1122	0	0	0	948	250	497	824	856	0	978	0	241	210	0	395.067
ASPG	0	0	0	0	0	0	0	0	0	0	0	0	0	0	0	0
ASPH	700	0	0	129	777	194	868	563	960	0	678	0	231	585	0	379
ASPHD1	1682	0	0	0	369	376	979	577	442	0	405	0	304	486	0	374.667
ASPHD2	204	0	0	0	0	0	326	294	199	0	96	0	0	105	0	81.6
ASPM	546	0	0	0	309	0	687	123	314	0	383	0	0	376	0	182.533
ASPRV1	0	0	0	0	0	0	0	0	136	0	0	0	0	0	0	9.06667
ASPSCR1	2166	0	0	0	323	593	1354	1328	1321	0	376	0	564	1033	0	603.867
ASRGL1	173	0	0	0	287	0	257	163	516	0	273	0	0	170	0	122.6
ASS1	383	0	0	0	207	140	644	192	0	0	408	0	143	196	0	154.2
ASTE1	334	0	96	0	588	121	333	221	674	0	385	0	0	173	0	195
ASTL	0	0	0	0	0	0	0	0	0	0	0	0	0	0	0	0
ASTN1	0	0	0	0	213	0	145	0	376	0	150	0	0	112	0	66.4
ASTN2	505	0	0	0	335	0	436	0	474	0	412	0	0	422	0	172.267
ASXL1	733	0	0	0	661	95	372	265	686	0	468	0	112	586	0	265.2
ASXL2	1060	0	0	0	323	0	355	564	285	0	243	0	0	175	0	200.333
ASXL3	0	0	0	0	633	0	176	0	1066	0	758	0	0	84	0	181.133
ATAD1	289	0	0	0	431	0	384	232	528	0	437	0	0	271	0	171.467
ATAD2	480	0	0	76	1335	278	696	251	1526	0	1288	0	324	316	0	438
ATAD2B	446	0	0	0	354	0	727	545	509	0	494	0	0	340	0	227.667
ATAD3A	462	0	0	0	608	148	543	501	673	0	477	0	231	238	0	258.733
ATAD3B	598	0	0	0	416	295	885	914	762	0	630	0	280	267	0	336.467
ATAD5	129	0	0	0	274	0	388	267	288	0	334	0	0	139	0	121.267
ATAT1	131	0	0	0	182	0	192	0	482	0	300	0	0	146	0	95.5333
ATCAY	101	0	0	0	330	0	0	0	271	0	185	0	0	0	0	59.1333
ATE1	228	0	0	0	535	0	314	182	526	0	658	0	0	83	0	168.4
ATF1	662	0	0	0	609	167	630	476	952	0	585	0	176	272	0	301.933
ATF2	284	0	0	0	339	0	493	173	438	0	344	0	0	255	0	155.067
ATF3	431	0	145	139	284	0	526	410	451	84	435	0	128	350	0	225.533
ATF4	532	0	0	0	909	381	663	255	814	111	771	0	286	859	0	372.067
ATF5	877	0	0	0	984	379	675	411	1359	0	753	0	251	418	0	407.133
ATF6	829	0	0	113	324	647	183	557	349	270	279	0	555	212	0	287.867
ATF6B	213	0	0	0	157	0	329	217	151	0	159	0	0	0	0	81.7333
ATF7	479	0	0	0	484	137	445	350	402	0	391	0	247	184	0	207.933
ATF7IP	553	0	0	0	144	0	333	190	800	0	907	0	0	0	0	195.133
ATF7-NPFF	479	0	0	0	484	137	445	350	402	0	391	0	247	184	0	207.933
ATG10	558	0	0	0	764	173	490	484	1176	0	813	0	114	479	0	336.733
ATG101	300	0	0	0	513	0	501	178	567	0	499	0	0	222	0	185.333
ATG12	615	0	140	141	879	76	647	259	1062	0	840	0	189	432	0	352
ATG13	302	0	0	0	236	112	491	125	475	0	210	0	84	244	0	151.933
ATG14	1022	0	0	0	447	230	866	598	519	0	470	0	207	401	0	317.333
ATG16L1	366	0	0	0	316	0	593	258	437	0	399	0	0	137	0	167.067
ATG16L2	320	0	0	0	375	173	363	171	593	0	353	0	107	205	0	177.333
ATG2A	132	0	0	0	120	0	250	145	268	0	119	0	0	102	0	75.7333
ATG2B	253	0	0	0	326	0	225	261	322	0	359	0	0	213	0	130.6
ATG3	676	0	0	0	536	258	358	248	648	0	380	0	193	377	0	244.933
ATG4A	0	0	0	0	136	0	142	85	145	0	145	0	0	0	0	43.5333
ATG4B	437	0	0	0	400	154	304	130	701	0	625	0	178	308	0	215.8
ATG4C	216	0	0	0	464	0	250	61	567	0	369	0	0	241	0	144.533
ATG4D	107	0	0	0	0	0	163	100	0	0	0	0	0	0	0	24.6667
ATG5	1241	0	161	0	1054	299	1060	872	1492	0	859	0	327	708	0	538.2
ATG7	279	0	0	0	571	0	394	172	637	0	556	0	0	305	0	194.267
ATG9B	940	0	234	174	681	261	756	792	422	132	488	0	120	322	0	354.8
ATIC	2002	0	0	0	1428	707	1158	1415	1975	0	1508	0	768	1059	0	801.333
ATL1	1182	0	0	0	478	182	841	626	854	0	866	0	127	451	0	373.8
ATL2	1045	0	0	0	583	198	1358	687	994	0	872	0	337	1222	0	486.4
ATL3	832	0	0	0	330	225	981	692	1859	0	219	0	0	0	0	342.533
ATM	825	0	153	0	828	259	556	641	1054	0	714	0	143	206	0	358.6
ATMIN	215	0	0	0	0	0	705	132	0	0	0	0	0	232	0	85.6
ATN1	463	0	0	0	267	0	521	260	317	0	0	0	0	229	0	137.133
ATOH1	242	0	0	0	147	0	279	0	176	0	300	0	0	193	0	89.1333
ATOH7	1579	0	0	0	471	255	771	604	860	0	654	0	229	466	0	392.6
ATOH8	257	0	0	0	260	0	108	0	700	0	126	0	194	226	0	124.733
ATOX1	313	0	0	0	386	0	529	312	356	0	340	0	0	345	0	172.067
ATP10A	0	0	0	0	0	0	0	0	0	0	0	0	0	0	0	0
ATP10D	116	0	0	0	216	0	296	143	539	0	270	0	0	121	0	113.4
ATP11A	134	0	0	0	0	0	245	189	0	109	247	0	0	239	0	77.5333
ATP11B	232	0	0	0	172	0	223	91	0	0	0	0	0	244	0	64.1333
ATP11C	335	0	0	0	220	0	169	117	228	0	175	0	0	100	0	89.6
ATP12A	0	0	0	0	0	0	213	0	0	0	0	0	0	0	0	14.2
ATP13A1	270	0	0	0	374	0	272	202	686	0	420	0	0	169	0	159.533
ATP13A2	178	0	0	0	0	0	180	159	0	0	0	0	0	175	0	46.1333
ATP13A3	1085	0	0	0	203	246	750	882	506	0	185	0	204	441	0	300.133
ATP1A1	971	0	0	0	219	299	794	544	488	0	618	0	246	516	0	313
ATP1A2	0	0	0	0	0	0	0	0	0	0	0	0	0	0	0	0
ATP1A3	565	0	0	0	413	98	409	134	495	0	296	0	133	405	0	196.533
ATP1B1	160	0	0	0	226	0	427	182	401	0	283	0	0	235	0	127.6
ATP1B2	0	0	0	0	0	0	0	0	0	0	0	0	0	102	0	6.8
ATP1B3	206	0	0	0	429	0	362	246	284	0	195	0	85	320	0	141.8
ATP23	286	0	0	0	405	0	486	289	446	0	394	0	400	894	0	240
ATP2A1	219	0	0	0	98	0	160	239	190	0	220	0	0	0	0	75.0667
ATP2A2	1039	0	0	0	539	114	576	397	656	0	613	0	98	409	0	296.067
ATP2B1	512	0	0	0	670	0	252	249	424	0	358	0	132	180	0	185.133
ATP2B2	155	0	0	0	0	0	160	0	184	0	86	0	0	0	0	39
ATP2B3	188	0	0	0	0	0	0	118	379	0	0	0	0	0	0	45.6667
ATP2B4	0	0	0	0	0	0	0	0	0	0	0	0	0	0	0	0
ATP2C1	335	0	0	0	494	0	559	438	448	0	325	0	0	205	0	186.933
ATP2C2	0	0	0	0	0	0	0	0	0	0	0	0	0	118	0	7.86667
ATP5F1A	601	156	189	312	680	595	285	544	556	0	445	0	594	421	0	358.533
ATP5F1B	181	0	0	0	448	0	504	284	596	0	339	0	0	347	0	179.933
ATP5F1C	206	0	0	0	220	0	243	80	439	0	306	0	0	155	0	109.933
ATP5F1D	396	0	0	0	170	0	390	269	249	0	178	0	0	0	0	110.133
ATP5F1E	762	0	0	0	623	163	837	370	664	0	663	0	169	525	0	318.4
ATP5IF1	347	0	0	0	200	307	369	180	279	0	185	0	215	301	0	158.867
ATP5MC1	788	0	374	342	961	252	418	633	1081	115	708	0	227	248	0	409.8
ATP5MC2	546	0	112	82	894	105	558	405	1083	0	957	0	148	314	0	346.933
ATP5MC3	122	0	0	0	333	0	223	317	398	0	343	0	0	221	0	130.467
ATP5MD	846	0	156	0	877	242	662	610	1009	88	745	0	340	579	0	410.267
ATP5ME	641	0	0	0	117	0	191	281	889	0	104	0	149	107	0	165.267
ATP5MF	369	0	0	114	441	0	610	469	591	0	625	0	0	143	0	224.133
ATP5MF-PTCD1	369	0	0	114	441	0	610	469	591	0	625	0	0	143	0	224.133
ATP5MG	145	0	0	0	253	0	145	0	309	0	314	0	0	121	0	85.8
ATP5MPL	755	0	0	0	545	0	616	215	782	0	450	0	0	287	0	243.333
ATP5PB	886	0	170	0	474	398	753	1008	339	0	541	0	221	387	0	345.133
ATP5PD	291	0	0	0	640	0	533	240	559	0	533	0	0	177	0	198.2
ATP5PF	436	0	0	0	481	88	456	130	737	0	586	0	115	500	0	235.267
ATP5PO	164	0	0	0	300	0	223	114	326	0	157	0	0	218	0	100.133
ATP6AP1	111	0	0	0	223	0	197	0	491	0	276	0	0	137	0	95.6667
ATP6AP1L	476	0	0	0	674	433	937	288	1111	0	1103	0	410	1080	0	434.133
ATP6AP2	0	0	0	0	115	0	111	0	357	0	144	0	0	75	0	53.4667
ATP6V0A1	1102	0	0	0	571	215	906	669	956	0	553	0	282	509	0	384.2
ATP6V0A2	290	0	0	0	314	136	262	208	537	0	654	0	79	267	0	183.133
ATP6V0B	1379	0	0	0	685	663	716	584	922	0	1408	0	483	544	0	492.267
ATP6V0C	172	0	0	0	0	0	188	144	269	0	0	0	0	0	0	51.5333
ATP6V0D1	999	0	0	0	405	117	532	519	914	0	509	0	96	145	0	282.4
ATP6V0E1	925	0	0	85	612	286	751	413	482	0	462	0	239	378	0	308.867
ATP6V0E2	767	0	161	152	223	337	268	319	237	126	501	0	180	151	0	228.133
ATP6V1A	649	0	0	0	766	139	618	334	641	0	758	0	125	370	0	293.333
ATP6V1B2	1492	0	0	0	799	220	1007	959	1349	0	688	0	191	612	0	487.8
ATP6V1C1	474	0	0	0	533	0	476	351	805	0	353	0	0	344	0	222.4
ATP6V1C2	0	0	0	0	0	0	0	0	0	0	0	0	0	172	0	11.4667
ATP6V1D	1152	0	201	153	1058	203	677	488	1468	0	977	0	299	361	0	469.133
ATP6V1E1	132	0	0	0	125	0	126	190	198	0	180	0	0	0	0	63.4
ATP6V1E2	1136	0	0	0	361	87	476	346	333	0	359	0	124	501	0	248.2
ATP6V1F	373	0	0	0	229	111	152	255	359	0	273	0	0	102	0	123.6
ATP6V1FNB	498	0	0	0	229	111	533	333	359	0	273	0	0	131	0	164.467
ATP6V1G1	253	0	0	0	316	0	173	0	656	0	463	0	0	156	0	134.467
ATP6V1G2	532	0	100	0	793	160	330	190	896	0	561	0	241	164	0	264.467
ATP6V1H	415	0	0	0	382	135	521	300	493	0	449	0	96	328	0	207.933
ATP7A	1183	0	0	128	338	205	956	422	704	0	379	0	143	390	0	323.2
ATP7B	422	0	0	0	343	0	330	339	505	0	297	0	0	167	0	160.2
ATP8A1	269	0	0	0	360	0	208	145	392	0	494	0	0	293	0	144.067
ATP8A2	142	0	0	0	0	0	0	0	179	0	165	0	0	102	0	39.2
ATP8B1	0	0	0	0	0	0	0	0	86	0	132	0	0	67	0	19
ATP8B2	531	0	0	0	133	269	480	434	229	123	277	0	0	116	0	172.8
ATP8B3	214	0	0	0	0	0	0	0	134	0	0	0	0	0	0	23.2
ATP9A	0	0	0	0	212	0	116	0	316	0	156	0	0	141	0	62.7333
ATP9B	594	0	0	0	754	0	307	298	798	0	589	0	0	217	0	237.133
ATPAF1	272	0	0	0	149	0	294	168	343	0	252	0	0	867	0	156.333
ATPAF2	1715	0	0	0	1479	269	810	949	1826	0	1646	0	338	552	0	638.933
ATPSCKMT	516	0	0	0	879	274	644	242	994	0	905	0	288	563	0	353.667
ATR	696	0	0	0	1269	167	706	674	1072	0	1165	0	187	441	0	425.133
ATRAID	2243	0	0	0	1579	1140	1567	1564	2177	0	1591	0	1067	1336	0	950.933
ATRIP	446	0	0	0	465	0	467	538	887	0	324	0	0	102	0	215.267
ATRN	677	0	0	0	223	114	519	435	362	0	201	0	123	306	0	197.333
ATRNL1	617	0	0	0	705	297	573	338	909	0	762	0	330	265	0	319.733
ATRX	162	0	0	0	347	0	111	0	790	0	456	0	0	141	0	133.8
ATXN1	90	0	0	0	459	0	370	200	486	0	429	0	0	201	0	149
ATXN10	546	0	0	0	733	137	464	344	928	0	1066	0	112	423	0	316.867
ATXN1L	311	0	0	0	167	0	443	191	230	0	0	0	0	108	0	96.6667
ATXN2	592	0	0	0	817	285	1019	401	1067	0	1408	0	252	771	0	440.8
ATXN2L	745	0	0	0	777	152	680	491	1236	0	1113	0	114	556	0	390.933
ATXN3	1300	0	0	0	101	135	259	192	587	0	288	0	240	360	0	230.8
ATXN7	571	0	0	0	353	0	311	181	542	0	672	0	101	500	0	215.4
ATXN7L1	1069	0	0	0	438	0	675	272	597	0	662	0	0	670	0	292.2
ATXN7L2	785	0	0	0	531	182	795	591	1138	0	881	0	164	759	0	388.4
ATXN7L3	1085	0	0	0	651	100	494	493	631	0	343	0	230	279	0	287.067
ATXN7L3B	0	0	0	0	409	0	231	160	527	0	479	0	0	323	0	141.933
AUH	513	0	0	0	330	0	223	165	328	0	400	0	0	352	0	154.067
AUNIP	435	0	0	0	125	92	955	461	231	0	170	0	0	316	0	185.667
AURKA	573	0	226	194	775	224	821	477	865	0	517	0	193	536	0	360.067
AURKAIP1	872	0	0	0	248	203	748	728	471	0	355	0	173	750	0	303.2
AURKB	530	0	148	156	671	152	663	253	773	0	696	0	185	144	0	291.4
AUTS2	954	0	0	0	434	142	429	612	656	0	782	0	0	580	0	305.933
AVEN	1337	0	0	0	927	233	805	529	1123	0	800	0	414	618	0	452.4
AVIL	0	0	0	0	0	0	0	0	116	0	0	0	182	253	0	36.7333
AVL9	329	0	0	0	570	0	587	364	738	0	910	0	0	275	0	251.533
AVP	0	0	0	0	0	0	0	0	82	0	0	0	0	0	0	5.46667
AVPI1	1158	0	0	0	939	227	884	786	1517	0	1060	0	251	517	0	489.267
AVPR1A	0	0	0	0	174	0	0	0	115	0	0	0	0	75	0	24.2667
AVPR1B	0	0	0	0	0	0	106	0	0	0	81	0	0	88	0	18.3333
AVPR2	259	0	0	0	0	0	0	96	0	0	0	0	0	0	0	23.6667
AXDND1	411	0	0	0	182	0	175	188	257	0	251	0	0	117	0	105.4
AXIN2	230	0	189	0	313	0	231	157	362	0	332	0	0	83	0	126.467
AXL	335	0	0	0	0	0	0	0	239	0	0	0	0	98	0	44.8
AZI2	162	0	0	0	729	0	280	125	899	0	648	0	0	347	0	212.667
AZIN1	402	0	0	108	408	256	465	336	694	0	766	0	200	294	0	261.933
AZIN2	0	0	0	0	0	0	191	130	0	0	0	0	0	104	0	28.3333
B2M	170	0	0	0	298	0	224	183	373	0	302	0	0	146	0	113.067
B3GALNT1	1414	0	0	0	0	0	0	0	842	0	0	0	0	0	0	150.4
B3GALNT2	1160	0	145	0	674	192	943	614	899	0	909	0	293	611	0	429.333
B3GALT2	147	0	0	0	171	0	0	0	125	0	0	0	0	0	0	29.5333
B3GALT4	688	0	383	154	571	204	758	630	952	0	549	0	196	625	0	380.667
B3GALT5	0	0	0	0	0	0	160	107	229	107	0	0	0	231	0	55.6
B3GALT6	808	0	0	0	0	299	753	361	193	0	214	0	249	572	0	229.933
B3GAT1	0	0	0	0	174	0	0	0	308	107	255	0	0	0	0	56.2667
B3GAT2	457	0	0	0	251	87	571	344	500	0	269	0	107	347	0	195.533
B3GAT3	907	130	180	226	805	369	593	822	1310	128	845	0	398	351	0	470.933
B3GLCT	204	0	0	0	184	0	696	218	224	0	139	0	0	259	0	128.267
B3GNT2	146	0	0	0	266	0	136	304	293	0	294	0	0	138	0	105.133
B3GNT3	671	0	0	0	155	173	0	461	448	258	153	0	324	82	0	181.667
B3GNT4	165	0	0	0	0	0	186	193	251	0	0	0	293	249	0	89.1333
B3GNT5	0	0	0	0	300	0	457	90	180	0	247	0	0	231	0	100.333
B3GNT7	0	0	0	0	0	0	0	0	0	0	0	0	0	0	0	0
B3GNT8	156	0	0	0	0	0	92	124	0	0	0	0	0	0	0	24.8
B3GNT9	307	0	0	0	101	108	293	196	359	0	423	0	0	0	0	119.133
B3GNTL1	1300	0	0	0	951	433	978	1121	1621	0	966	0	458	574	0	560.133
B4GALNT1	247	0	0	0	228	0	814	230	636	0	361	0	0	287	0	186.867
B4GALNT2	0	0	0	0	0	0	0	0	0	0	119	0	0	93	0	14.1333
B4GALNT3	0	0	0	0	0	0	91	0	267	0	336	0	0	382	0	71.7333
B4GALNT4	0	0	0	0	129	0	114	0	509	0	107	0	0	88	0	63.1333
B4GALT1	169	0	0	0	285	0	199	129	457	0	418	0	0	151	0	120.533
B4GALT2	1379	0	0	0	685	663	716	584	922	0	1408	0	483	544	0	492.267
B4GALT3	1575	0	102	137	889	533	1282	1202	1127	114	998	0	573	777	0	620.6
B4GALT4	467	0	0	0	215	0	764	292	260	0	305	0	0	155	0	163.867
B4GALT5	820	0	0	0	288	84	548	656	641	0	373	0	115	349	0	258.267
B4GALT6	154	0	0	0	121	0	333	79	0	0	308	0	0	156	0	76.7333
B4GALT7	455	0	0	0	155	0	589	263	0	0	203	0	0	985	0	176.667
B4GAT1	316	0	0	0	264	0	143	105	412	0	342	0	0	159	0	116.067
B9D1	499	0	0	0	559	123	476	484	920	0	583	0	111	201	0	263.733
B9D2	423	0	0	0	154	0	159	96	390	0	175	0	0	0	0	93.1333
BAALC	0	0	0	0	73	0	231	0	164	0	0	0	0	168	0	42.4
BABAM1	259	0	0	0	0	0	0	0	0	0	0	0	0	0	0	17.2667
BABAM2	362	0	0	0	432	216	447	376	417	0	279	0	0	222	0	183.4
BACE1	152	0	0	0	152	0	135	107	216	0	165	0	0	0	0	61.8
BACE2	0	0	0	0	0	0	0	0	0	0	125	0	0	93	0	14.5333
BACH1	488	0	0	0	354	104	473	342	603	0	328	0	0	461	0	210.2
BACH2	80	0	127	0	107	0	179	0	184	0	277	0	0	193	0	76.4667
BAD	120	0	0	0	109	0	132	87	0	0	163	0	0	0	0	40.7333
BAG1	271	0	0	0	702	149	378	131	706	0	619	0	158	262	0	225.067
BAG2	485	0	0	0	346	0	671	349	627	0	608	0	0	395	0	232.067
BAG3	322	0	0	0	0	0	564	191	116	0	0	0	0	272	0	97.6667
BAG4	287	0	0	0	215	0	310	100	251	0	270	0	0	220	0	110.2
BAG5	524	0	0	0	303	0	361	111	450	0	436	0	170	290	0	176.333
BAG6	370	0	0	0	545	0	419	222	609	0	482	0	0	155	0	186.8
BAGE	0	122	338	399	0	337	714	640	1319	0	0	0	0	98	0	264.467
BAGE2	0	122	338	399	0	337	714	640	1319	0	0	0	0	98	0	264.467
BAGE3	0	122	338	399	0	337	714	640	1319	0	0	0	0	98	0	264.467
BAGE4	0	122	338	399	0	337	714	640	1319	0	0	0	0	98	0	264.467
BAHCC1	594	0	0	0	373	141	324	498	173	129	268	0	135	0	0	175.667
BAHD1	980	0	0	0	327	233	933	351	301	0	486	0	198	286	0	273
BAIAP2	226	0	0	0	113	0	199	65	0	250	0	0	0	0	0	56.8667
BAIAP2L1	118	0	0	0	0	0	131	0	0	0	0	0	0	115	0	24.2667
BAIAP2L2	150	0	0	0	0	0	553	396	145	0	166	0	0	0	0	94
BAK1	136	0	0	0	152	0	130	399	137	0	102	0	0	0	0	70.4
BAMBI	213	0	0	0	301	0	451	160	245	0	316	0	0	145	0	122.067
BANF1	585	0	179	0	544	155	463	165	675	0	623	0	142	367	0	259.867
BANK1	0	0	0	0	0	0	0	0	0	0	0	0	0	0	0	0
BANP	461	0	0	0	551	0	525	212	594	113	310	0	0	258	0	201.6
BAP1	286	0	0	0	370	0	394	329	384	0	456	0	0	111	0	155.333
BARHL1	0	0	0	0	0	0	0	0	128	0	0	0	0	102	0	15.3333
BARHL2	0	0	0	0	78	0	165	0	0	0	76	0	0	0	0	21.2667
BARX1	0	0	0	0	0	0	0	0	0	0	0	0	0	151	0	10.0667
BARX2	0	0	0	0	0	0	0	0	0	0	0	0	0	0	0	0
BASP1	0	0	0	0	142	0	172	0	165	0	225	0	0	118	0	54.8
BATF	0	0	0	0	0	0	0	0	0	0	0	0	0	0	0	0
BATF2	0	0	0	0	0	0	101	0	0	0	0	0	0	0	0	6.73333
BATF3	377	0	0	0	207	159	944	289	162	0	469	0	0	478	0	205.667
BAX	2005	0	0	0	411	630	866	1223	901	0	383	0	653	421	0	499.533
BAZ1A	864	0	220	144	670	376	402	183	757	170	602	0	483	279	0	343.333
BAZ1B	804	0	0	0	726	215	809	416	1269	0	1185	0	229	209	0	390.8
BAZ2A	807	0	0	0	330	134	802	444	818	0	485	0	262	1115	0	346.467
BAZ2B	0	0	0	0	205	0	84	0	301	0	278	0	0	195	0	70.8667
BBC3	345	0	0	0	180	0	331	268	181	0	231	0	0	304	0	122.667
BBIP1	127	0	0	0	253	0	242	222	182	0	218	0	0	371	0	107.667
BBOF1	760	0	0	0	527	0	455	295	595	0	619	0	0	187	0	229.2
BBS1	222	0	0	0	146	0	300	159	363	0	148	0	0	295	0	108.867
BBS10	158	0	0	0	185	0	245	0	268	0	181	0	0	173	0	80.6667
BBS12	106	0	0	0	107	0	216	0	134	0	74	0	0	0	0	42.4667
BBS2	0	0	0	0	304	0	158	141	257	0	246	0	0	180	0	85.7333
BBS4	171	0	0	0	141	0	150	108	195	0	179	0	0	0	0	62.9333
BBS5	137	0	0	0	447	0	282	135	605	0	451	0	0	195	0	150.133
BBS7	338	0	0	0	383	0	262	131	292	0	289	0	0	155	0	123.333
BBS9	1111	0	0	0	565	150	696	334	825	0	759	0	132	273	0	323
BBX	187	0	0	0	319	0	111	75	300	0	200	0	0	166	0	90.5333
BCAM	0	0	0	0	0	0	0	0	0	0	0	0	0	0	0	0
BCAN	276	0	0	0	84	0	163	101	76	0	170	0	0	176	0	69.7333
BCAP29	448	0	0	0	330	0	311	213	391	0	445	0	0	239	0	158.467
BCAP31	379	0	0	0	197	0	286	132	135	0	157	0	0	0	0	85.7333
BCAR1	2121	0	113	0	760	978	1007	753	1490	228	512	0	665	540	0	611.133
BCAR3	529	0	0	0	510	224	346	207	791	0	837	0	246	446	0	275.733
BCAS1	0	0	0	0	0	0	0	140	0	0	0	0	0	0	0	9.33333
BCAS2	137	0	0	0	249	0	0	204	250	0	289	0	0	0	0	75.2667
BCAS3	1098	153	268	189	1094	310	531	708	1061	107	716	0	251	347	0	455.533
BCAS4	604	0	0	0	301	0	529	340	704	0	349	0	83	251	0	210.733
BCAT1	1086	0	0	0	1021	445	1658	813	1517	107	1354	0	506	1292	109	660.533
BCAT2	759	0	0	0	716	0	308	319	1126	0	903	0	226	802	0	343.933
BCCIP	452	0	0	0	441	0	300	320	696	0	361	0	0	141	0	180.733
BCDIN3D	386	0	0	0	359	0	487	248	379	0	452	0	0	297	0	173.867
BCHE	136	0	0	0	176	0	0	125	0	0	0	0	0	0	0	29.1333
BCKDHA	2296	0	131	0	1730	615	1036	1025	2026	0	1509	0	557	568	0	766.2
BCKDHB	407	0	0	0	436	0	599	198	666	0	357	0	0	245	0	193.867
BCKDK	1376	0	0	0	1072	139	1086	947	389	0	501	0	224	142	0	391.733
BCL10	0	0	0	0	319	0	186	117	362	0	553	0	0	159	0	113.067
BCL11A	586	0	0	0	298	336	885	337	452	0	257	0	301	638	0	272.667
BCL11B	224	0	112	0	111	0	210	96	205	0	379	0	0	279	0	107.733
BCL2	542	0	0	0	228	83	423	178	327	0	233	0	0	337	0	156.733
BCL2L1	317	0	0	0	479	0	319	310	492	0	494	0	222	598	0	215.4
BCL2L10	357	0	0	0	106	0	0	0	0	0	0	0	0	0	0	30.8667
BCL2L11	748	0	0	0	271	0	293	262	703	0	237	0	209	494	0	214.467
BCL2L13	189	0	0	0	303	0	432	264	362	0	578	0	0	171	0	153.267
BCL2L14	0	0	0	0	95	0	0	0	0	132	0	0	0	0	0	15.1333
BCL2L2	994	0	0	0	804	186	724	607	872	0	892	0	248	466	0	386.2
BCL2L2-PABPN1	994	0	0	0	804	186	724	607	872	0	892	0	248	466	0	386.2
BCL3	361	0	0	0	0	0	118	0	0	0	0	0	0	0	0	31.9333
BCL6	295	0	0	0	202	0	1039	250	220	0	127	0	0	188	0	154.733
BCL6B	388	0	0	0	155	0	502	140	252	0	159	0	0	227	0	121.533
BCL7A	184	0	0	0	268	146	214	117	293	0	392	0	620	286	0	168
BCL7B	635	0	0	0	0	269	779	392	443	0	230	0	75	507	0	222
BCL7C	1379	0	0	0	669	160	900	520	1502	0	613	0	141	622	0	433.733
BCL9	227	0	0	0	124	0	133	0	221	0	175	0	0	191	0	71.4
BCL9L	219	0	0	0	195	0	142	82	186	137	0	0	0	0	0	64.0667
BCLAF1	337	0	0	0	686	166	318	502	584	0	596	0	0	249	0	229.2
BCO1	0	0	0	0	0	0	0	0	0	0	0	0	0	0	0	0
BCOR	437	0	140	0	117	177	381	106	466	0	354	0	127	189	0	166.267
BCR	156	0	0	0	0	0	295	120	139	0	192	0	0	189	0	72.7333
BCS1L	791	0	160	199	404	236	227	261	652	0	395	0	139	394	0	257.2
BDH1	347	0	0	0	569	0	456	434	445	0	512	0	0	190	0	196.867
BDH2	0	0	0	0	0	0	0	92	0	0	0	0	0	0	0	6.13333
BDKRB1	181	0	0	0	602	0	227	0	384	0	0	0	252	734	0	158.667
BDKRB2	0	0	0	0	0	0	113	0	163	0	107	0	0	85	0	31.2
BDNF	266	0	0	0	235	388	411	427	408	406	303	0	271	190	0	220.333
BDP1	318	0	0	0	597	0	465	104	529	0	611	0	0	316	0	196
BEAN1	0	0	0	0	0	0	0	0	250	0	116	0	0	128	0	32.9333
BECN1	287	0	0	0	236	0	588	320	240	0	218	0	0	231	0	141.333
BEGAIN	0	0	0	0	0	0	129	0	0	0	0	0	0	0	0	8.6
BEND3	425	0	0	198	242	181	449	176	343	0	328	0	158	343	0	189.533
BEND4	146	0	0	0	298	0	287	123	239	0	392	0	0	264	0	116.6
BEND5	0	0	0	0	0	0	257	92	124	0	419	0	0	217	0	73.9333
BEND6	498	0	0	0	215	0	525	204	442	0	191	0	107	560	0	182.8
BEND7	0	0	0	0	0	0	0	0	0	0	0	0	0	157	0	10.4667
BEST1	99	0	0	0	0	0	0	168	153	0	0	0	0	0	0	28
BEST2	0	0	0	0	108	0	0	0	132	0	0	0	0	0	0	16
BEST3	0	0	0	0	0	0	0	0	0	0	0	0	0	270	0	18
BEST4	813	0	0	0	420	319	233	419	0	0	140	0	153	351	0	189.867
BET1	176	0	100	0	232	0	466	253	300	0	359	0	0	0	0	125.733
BET1L	101	0	0	0	230	0	0	80	298	0	133	0	0	0	0	56.1333
BEX1	201	0	0	0	351	135	491	208	446	0	511	0	0	176	0	167.933
BEX2	183	0	0	0	216	0	264	134	358	0	355	0	0	152	0	110.8
BEX3	291	0	0	0	477	105	173	97	644	0	416	0	0	119	0	154.8
BEX4	235	0	0	0	256	0	261	113	323	0	207	0	0	224	0	107.933
BFAR	431	0	172	116	305	0	264	228	461	0	259	0	0	152	0	159.2
BFSP1	497	0	0	0	234	0	268	144	590	0	268	0	0	196	0	146.467
BGN	481	0	0	0	0	0	88	0	174	0	0	0	0	0	0	49.5333
BHLHA15	158	0	0	0	0	0	168	0	0	0	0	0	0	0	0	21.7333
BHLHA9	186	0	0	0	0	0	0	0	0	0	0	0	0	150	0	22.4
BHLHB9	359	0	0	0	167	0	185	0	232	0	191	0	0	0	0	75.6
BHLHE22	0	0	0	0	0	0	0	0	396	0	187	0	0	79	0	44.1333
BHLHE23	175	0	0	0	0	0	347	160	0	0	0	0	0	0	0	45.4667
BHLHE40	237	0	0	0	472	101	603	352	721	0	665	0	124	358	0	242.2
BHLHE41	114	0	0	0	231	0	410	224	290	0	370	0	0	184	0	121.533
BHMG1	237	0	0	0	276	0	475	270	287	0	245	0	0	173	0	130.867
BHMT2	0	0	0	0	0	0	0	0	0	0	0	0	0	85	0	5.66667
BICC1	365	0	0	0	413	0	283	141	320	0	567	0	89	248	0	161.733
BICD1	1141	0	0	0	757	284	993	702	1139	0	823	0	327	553	0	447.933
BICD2	460	0	0	0	380	0	296	121	556	0	397	0	130	371	0	180.733
BICDL1	245	0	0	0	311	0	467	130	344	0	231	0	0	194	0	128.133
BICDL2	0	0	0	0	0	0	0	0	0	0	0	0	0	0	0	0
BICRA	256	0	0	0	227	0	204	0	168	0	212	0	0	153	0	81.3333
BICRAL	249	0	0	0	249	0	306	142	239	0	233	0	0	238	0	110.4
BID	1373	0	0	0	346	611	1210	1031	334	0	732	0	678	806	0	474.733
BIK	99	0	0	0	0	0	105	0	220	0	107	0	0	86	0	41.1333
BIN1	466	0	0	0	279	0	187	130	825	0	389	0	139	132	0	169.8
BIN2	0	0	0	0	0	0	0	0	0	0	0	0	0	0	0	0
BIN3	455	0	0	0	163	0	294	122	207	0	145	0	0	131	0	101.133
BIRC2	303	0	0	0	314	0	452	280	541	0	301	0	0	0	0	146.067
BIRC3	374	0	0	0	182	0	154	0	457	0	0	0	0	0	0	77.8
BIRC5	1521	0	0	0	1509	256	1043	626	1834	0	1591	0	346	359	0	605.667
BIRC6	1283	0	0	0	470	219	876	897	738	0	535	0	255	637	0	394
BIRC7	275	0	0	0	0	0	178	231	0	0	0	0	0	0	0	45.6
BIVM	246	0	0	0	384	0	457	169	383	0	312	0	0	271	0	148.133
BLCAP	426	0	114	0	270	0	235	131	362	147	363	0	191	177	0	161.067
BLK	0	0	0	0	0	0	0	0	0	0	0	0	0	0	0	0
BLM	396	0	0	0	361	196	375	245	554	0	426	0	140	155	0	189.867
BLMH	129	0	115	0	333	181	378	292	326	0	253	0	0	223	0	148.667
BLNK	0	0	0	0	0	0	0	0	0	0	0	0	0	0	0	0
BLOC1S2	146	0	0	0	252	0	208	140	464	0	450	0	0	220	0	125.333
BLOC1S3	1227	0	211	148	861	363	661	613	950	0	758	0	306	117	0	414.333
BLOC1S4	657	0	0	0	715	0	320	209	887	0	724	0	0	101	0	240.867
BLOC1S5	381	0	0	0	660	0	254	199	555	0	633	0	0	183	0	191
BLOC1S6	874	0	179	184	1371	185	738	517	1331	98	1305	0	122	631	0	502.333
BLVRA	306	0	0	0	466	0	369	196	383	0	709	0	0	275	0	180.267
BLVRB	523	0	0	0	198	270	108	176	165	0	185	0	124	0	0	116.6
BLZF1	1207	0	0	0	560	144	717	728	860	0	679	0	119	241	0	350.333
BMERB1	129	0	0	0	207	0	369	105	328	0	170	0	0	94	0	93.4667
BMF	920	0	116	0	190	0	508	212	1095	0	229	0	96	454	0	254.667
BMI1	1175	0	0	0	390	391	758	608	665	0	610	0	305	765	0	377.8
BMP1	288	0	0	0	0	0	419	159	352	0	223	0	0	188	0	108.6
BMP2	0	0	0	0	0	0	0	0	0	0	192	0	0	113	0	20.3333
BMP2K	968	0	0	0	405	0	597	247	406	0	502	0	137	451	0	247.533
BMP3	0	0	0	0	0	0	0	0	0	0	0	0	0	154	0	10.2667
BMP4	204	0	0	0	0	0	0	0	0	0	0	0	0	86	0	19.3333
BMP6	0	0	0	0	0	0	0	0	187	0	160	0	0	0	0	23.1333
BMP7	0	0	0	0	220	0	235	106	350	0	0	0	0	193	0	73.6
BMP8A	0	0	0	0	0	0	83	0	0	0	0	0	0	93	0	11.7333
BMP8B	303	0	0	0	0	0	73	0	0	0	0	0	0	199	0	38.3333
BMPER	0	0	0	0	130	0	141	0	189	0	200	0	0	148	0	53.8667
BMPR1A	379	0	0	0	546	85	396	246	671	0	787	0	0	328	0	229.2
BMPR1B	751	0	0	0	269	0	528	102	637	0	272	0	228	802	0	239.267
BMPR2	191	0	0	0	216	0	353	88	338	0	213	0	110	172	0	112.067
BMS1	583	0	0	141	650	201	492	392	1165	0	522	0	190	776	0	340.8
BMT2	159	0	0	0	242	0	120	0	304	0	278	0	0	152	0	83.6667
BNC1	0	0	0	0	0	0	0	0	0	0	0	0	0	93	0	6.2
BNC2	0	0	0	0	0	0	190	109	116	0	260	0	0	123	0	53.2
BNIP1	867	122	249	163	494	231	999	546	550	152	440	0	204	596	0	374.2
BNIP2	509	0	0	0	408	0	531	158	915	0	288	0	0	193	0	200.133
BNIP3	783	0	0	0	265	85	448	417	416	0	363	0	0	196	0	198.2
BNIP3L	376	0	0	0	504	0	483	161	435	0	448	0	0	308	0	181
BNIP5	0	0	121	0	110	0	297	192	0	0	0	0	0	193	0	60.8667
BOC	184	0	0	0	498	0	160	91	596	0	565	0	0	248	0	156.133
BOD1	459	0	153	208	954	208	729	309	701	73	1012	0	326	349	0	365.4
BOD1L1	135	0	0	0	434	0	457	258	605	0	667	0	0	213	0	184.6
BOD1L2	1536	0	0	0	703	756	914	886	1376	211	356	0	716	676	0	542
BOK	0	0	0	0	0	0	143	75	148	0	0	0	0	0	0	24.4
BOLA1	1155	0	0	0	324	525	897	853	1004	136	469	0	641	672	0	445.067
BOLA2	808	0	113	184	920	220	523	426	1513	0	873	0	84	242	0	393.733
BOLA2B	808	0	113	184	920	220	523	426	1513	0	873	0	84	242	0	393.733
BOLA2-SMG1P6	615	0	113	184	920	88	459	426	1513	0	735	0	0	196	0	349.933
BOLA3	291	0	0	0	237	0	569	328	399	0	186	0	139	327	0	165.067
BOP1	929	0	0	0	240	288	787	399	126	0	290	0	314	327	0	246.667
BORA	1017	0	0	0	1189	116	604	851	1299	0	860	0	176	346	0	430.533
BORCS5	267	0	0	0	738	0	582	356	845	0	670	0	0	397	0	257
BORCS6	577	0	126	127	373	297	928	404	527	0	273	0	186	212	0	268.667
BORCS7	322	0	0	0	591	0	124	187	528	0	365	0	0	84	0	146.733
BORCS8	0	0	0	0	152	0	312	143	407	0	255	0	0	344	0	107.533
BPGM	0	0	0	0	173	0	237	92	182	0	176	0	0	131	0	66.0667
BPHL	539	0	0	0	708	0	346	256	854	0	653	0	99	255	0	247.333
BPI	0	0	0	0	0	0	0	0	0	0	0	0	0	0	0	0
BPIFA1	188	0	0	0	0	0	0	0	0	0	0	0	0	0	0	12.5333
BPIFA3	0	0	0	0	0	0	0	0	0	0	0	0	0	95	0	6.33333
BPIFB4	0	0	0	0	0	0	0	0	0	0	0	0	0	96	0	6.4
BPNT1	789	0	0	0	479	82	924	337	589	0	940	0	103	357	0	306.667
BPNT2	476	0	0	0	278	0	485	156	255	0	356	0	0	271	0	151.8
BPTF	546	0	0	0	546	0	854	476	693	0	626	0	165	268	0	278.267
BRAF	130	0	0	0	346	0	448	126	218	0	391	0	0	246	0	127
BRAP	365	0	0	0	500	0	309	358	529	0	349	0	0	190	0	173.333
BRAT1	303	0	0	0	309	113	330	283	423	0	531	0	97	160	0	169.933
BRCA1	110	0	0	0	141	0	107	159	262	0	0	0	0	95	0	58.2667
BRCA2	694	0	0	98	619	290	687	345	954	0	647	0	148	382	0	324.267
BRCC3	489	0	0	0	190	0	229	232	336	0	420	0	0	131	0	135.133
BRD1	551	0	0	0	287	0	473	314	224	0	457	0	0	157	0	164.2
BRD2	820	0	0	0	520	294	537	234	458	0	456	0	317	526	0	277.467
BRD3	319	0	0	0	122	0	255	129	285	0	0	0	0	82	0	79.4667
BRD3OS	627	0	0	0	145	0	826	459	228	0	249	0	0	202	0	182.4
BRD4	227	0	0	0	281	0	542	201	261	0	270	0	0	375	0	143.8
BRD7	542	0	0	0	136	0	791	192	536	0	0	0	0	352	0	169.933
BRD8	627	92	352	297	735	193	292	461	709	0	563	0	180	209	0	314
BRD9	762	0	0	0	340	265	580	411	799	0	465	0	311	387	0	288
BRF1	611	0	0	0	269	0	320	245	456	0	363	0	0	228	0	166.133
BRF2	239	0	0	0	388	0	687	227	708	0	446	0	0	269	0	197.6
BRI3	247	0	0	0	0	0	288	138	0	0	105	0	0	0	0	51.8667
BRI3BP	502	0	0	0	728	201	673	951	670	0	555	0	246	293	0	321.267
BRICD5	1213	0	0	0	484	389	738	709	897	0	397	0	423	519	0	384.6
BRINP1	0	0	0	0	103	0	0	0	232	0	142	0	0	152	0	41.9333
BRINP2	0	0	0	0	206	0	0	0	205	0	104	0	0	112	0	41.8
BRINP3	162	0	0	0	0	0	570	0	133	0	203	0	0	301	0	91.2667
BRIP1	191	0	0	0	516	0	347	0	458	0	412	0	0	228	0	143.467
BRIX1	529	0	0	0	772	111	424	436	1207	0	989	0	104	274	0	323.067
BRK1	398	0	0	95	428	88	595	401	671	0	563	0	0	253	0	232.8
BRMS1	316	0	0	0	264	0	143	105	412	0	342	0	0	159	0	116.067
BRMS1L	478	0	0	0	769	0	352	230	958	0	647	0	81	282	0	253.133
BROX	353	0	0	0	740	260	755	176	989	111	755	0	119	564	0	321.467
BRPF1	176	0	0	0	1055	0	563	208	1216	0	1107	0	159	436	0	328
BRPF3	388	0	0	0	117	0	454	251	202	0	195	0	0	124	0	115.4
BRSK1	247	0	0	0	403	0	257	314	593	0	399	0	0	63	0	151.733
BRSK2	141	0	0	0	360	0	0	81	380	0	311	0	0	173	0	96.4
BRWD1	1487	0	0	0	1836	623	1138	661	2386	208	2297	0	666	1272	0	838.267
BRWD3	0	0	0	0	123	0	0	0	94	0	0	0	0	69	0	19.0667
BSCL2	99	0	0	146	114	0	400	180	181	0	176	0	0	0	0	86.4
BSDC1	90	0	0	0	144	0	179	180	302	0	89	0	0	0	0	65.6
BSG	773	0	0	0	195	0	214	447	256	83	156	0	191	0	0	154.333
BSN	200	0	0	0	264	0	361	135	328	0	276	0	0	84	0	109.867
BSND	0	0	0	0	0	0	275	0	173	0	0	0	0	84	0	35.4667
BSPRY	0	0	0	0	0	0	83	0	0	0	0	0	0	89	0	11.4667
BST1	0	0	0	0	0	0	121	0	387	0	0	0	0	0	0	33.8667
BST2	0	0	0	0	0	0	0	0	0	0	0	0	0	0	0	0
BSX	0	0	0	0	108	0	153	0	462	0	160	0	0	102	0	65.6667
BTAF1	255	0	0	0	443	179	482	506	634	0	581	0	160	195	0	229
BTBD1	912	0	0	0	201	0	523	395	328	0	239	0	131	430	0	210.6
BTBD10	312	0	0	0	463	0	303	163	716	0	564	0	0	221	0	182.8
BTBD11	185	0	0	0	305	0	286	199	650	0	582	0	0	291	0	166.533
BTBD16	0	0	0	0	0	0	295	0	0	0	0	0	0	0	0	19.6667
BTBD17	0	151	271	149	0	0	251	0	0	0	0	0	166	402	0	92.6667
BTBD18	0	0	0	0	0	0	0	0	0	0	0	0	0	97	0	6.46667
BTBD19	0	0	0	0	0	0	0	156	0	0	879	0	0	0	0	69
BTBD2	592	0	0	0	707	259	861	656	917	205	570	0	305	404	0	365.067
BTBD3	572	0	0	0	0	0	431	269	332	0	0	0	0	215	0	121.267
BTBD6	611	0	0	0	0	0	74	245	318	0	240	0	0	107	0	106.333
BTBD7	1481	0	0	0	622	247	912	547	609	0	446	0	471	455	0	386
BTBD8	0	0	0	0	124	0	86	0	144	0	193	0	0	0	0	36.4667
BTBD9	244	0	0	0	247	0	371	202	293	0	320	0	0	146	0	121.533
BTC	0	0	0	0	0	0	0	0	0	0	0	0	0	0	0	0
BTD	414	0	0	0	476	0	533	152	579	0	391	0	141	237	0	194.867
BTF3	245	0	0	0	541	76	270	191	742	0	793	0	74	383	0	221
BTF3L4	309	0	0	0	612	209	411	461	985	0	1631	0	263	476	0	357.133
BTG1	276	0	0	0	302	0	352	179	554	0	300	0	0	179	0	142.8
BTG2	157	0	0	0	276	0	428	184	314	0	439	0	0	181	0	131.933
BTG3	556	0	0	0	306	0	322	273	449	0	430	0	0	260	0	173.067
BTG4	0	0	0	0	0	0	0	0	125	0	0	0	0	0	0	8.33333
BTK	831	0	190	0	459	351	531	587	494	0	521	0	363	338	0	311
BTN1A1	343	0	0	0	148	0	208	0	566	0	146	0	0	0	0	94.0667
BTN2A1	0	0	0	0	0	0	197	0	118	0	0	0	0	121	0	29.0667
BTN2A2	0	0	0	0	0	0	0	0	0	0	0	0	0	91	0	6.06667
BTN3A1	161	0	0	0	0	0	0	0	0	0	0	0	0	0	0	10.7333
BTN3A2	680	0	0	0	151	200	0	145	374	0	256	0	215	84	0	140.333
BTN3A3	0	0	0	0	0	0	0	0	0	0	0	0	0	0	0	0
BTNL10	0	0	0	0	0	124	0	0	0	0	0	0	0	170	0	19.6
BTNL2	0	0	0	0	0	0	0	0	0	0	0	0	0	102	0	6.8
BTNL9	0	0	0	0	0	0	0	0	0	0	0	0	0	119	0	7.93333
BTRC	149	0	0	0	227	0	229	175	388	0	236	0	0	195	0	106.6
BUB1	0	0	0	0	278	0	153	107	181	0	228	0	0	71	0	67.8667
BUB1B	679	0	0	0	838	110	527	286	724	0	632	0	93	248	0	275.8
BUB3	405	0	0	0	396	0	277	353	731	0	261	0	0	112	0	169
BUD13	448	0	0	0	525	0	439	129	839	0	618	0	0	187	0	212.333
BUD23	998	0	0	0	244	268	987	245	616	0	491	0	162	319	0	288.667
BUD31	707	0	161	136	1047	0	706	556	1216	0	1077	0	156	226	0	399.2
BVES	198	0	0	0	308	0	219	87	368	0	423	0	0	199	0	120.133
BYSL	679	0	105	178	608	239	708	305	634	0	575	0	402	404	0	322.467
BZW1	776	0	0	0	289	0	492	171	337	0	337	0	0	214	0	174.4
BZW2	1047	0	0	0	1261	415	736	336	1141	0	1321	0	335	746	0	489.2
C10orf143	402	0	0	0	750	131	394	296	802	0	974	0	0	182	0	262.067
C10orf53	824	0	0	0	159	0	0	0	442	0	0	0	0	0	0	95
C10orf67	0	0	0	0	0	0	0	0	145	0	167	0	0	0	0	20.8
C10orf71	0	0	0	0	0	0	0	0	0	0	0	0	0	0	0	0
C10orf82	0	0	0	0	0	0	0	0	0	0	0	0	0	0	0	0
C10orf88	736	0	0	0	476	121	291	335	848	0	647	0	0	264	0	247.867
C10orf95	1436	0	0	0	283	414	864	920	856	0	484	0	392	576	0	415
C11orf1	563	0	110	0	478	150	634	356	559	0	648	0	0	121	0	241.267
C11orf21	0	0	0	0	0	0	0	111	0	0	0	0	0	0	0	7.4
C11orf24	280	0	0	0	374	0	341	272	319	0	428	0	0	153	0	144.467
C11orf45	0	0	0	0	0	0	0	100	123	0	117	0	0	120	0	30.6667
C11orf49	122	0	0	0	152	0	380	227	310	0	164	0	0	338	0	112.867
C11orf52	0	0	0	0	0	0	0	0	0	0	0	0	0	0	0	0
C11orf54	753	0	110	131	700	278	488	351	637	0	608	0	252	390	0	313.2
C11orf58	152	0	0	0	405	0	143	201	564	0	449	0	0	204	0	141.2
C11orf65	0	0	0	0	156	0	0	0	264	0	135	0	0	0	0	37
C11orf68	639	0	0	0	99	0	465	305	291	0	149	0	158	356	0	164.133
C11orf71	408	0	0	0	612	0	257	270	506	0	421	0	0	75	0	169.933
C11orf80	698	0	0	0	221	0	455	268	275	0	221	0	143	129	0	160.667
C11orf86	122	0	0	0	0	0	0	0	0	0	0	0	0	228	0	23.3333
C11orf87	0	0	0	0	110	0	81	0	84	0	0	0	0	0	0	18.3333
C11orf88	0	0	0	0	0	0	0	0	125	0	0	0	0	0	0	8.33333
C11orf91	442	0	0	0	308	0	149	186	600	0	347	0	0	105	0	142.467
C11orf95	120	0	0	0	120	0	453	109	161	0	138	0	0	140	0	82.7333
C11orf96	523	0	0	0	181	131	431	418	322	151	554	0	0	329	0	202.667
C11orf97	0	0	0	0	0	0	158	0	93	0	87	0	0	112	0	30
C11orf98	137	0	0	0	195	0	205	229	321	0	281	0	0	0	0	91.2
C12orf29	1178	0	197	188	891	284	822	548	891	0	849	0	215	439	0	433.467
C12orf4	336	0	0	0	567	0	497	187	554	0	257	0	157	121	0	178.4
C12orf42	607	0	0	0	346	102	577	182	526	0	416	0	167	478	0	226.733
C12orf43	369	0	0	0	312	79	401	200	432	0	287	0	0	333	0	160.867
C12orf45	396	0	0	0	522	121	423	204	608	0	667	0	105	360	0	227.067
C12orf49	487	0	0	0	759	114	466	339	840	0	806	0	119	211	0	276.067
C12orf56	0	0	0	0	0	0	0	0	120	0	0	0	0	0	0	8
C12orf57	165	0	0	0	333	0	514	346	353	0	283	0	0	0	0	132.933
C12orf60	137	0	0	0	170	0	206	106	153	0	165	0	0	121	0	70.5333
C12orf65	870	0	217	163	1204	208	500	457	950	0	991	0	952	687	0	479.933
C12orf66	1634	0	0	0	1542	643	1182	1186	2053	0	1656	0	690	844	120	770
C12orf71	201	0	0	0	0	0	0	0	186	0	0	0	0	0	0	25.8
C12orf73	873	0	160	0	584	504	1015	643	890	0	796	0	256	1209	0	462
C12orf75	0	0	0	0	163	0	192	110	172	0	0	0	0	194	0	55.4
C13orf46	0	0	0	0	0	0	0	0	0	0	0	0	0	0	0	0
C14orf119	100	0	0	0	358	0	156	0	436	0	407	0	0	133	0	106
C14orf132	322	0	0	0	269	0	284	180	568	0	577	0	0	265	0	164.333
C14orf180	262	0	0	0	0	0	148	0	0	0	0	0	0	0	0	27.3333
C14orf28	652	0	0	0	214	91	580	311	347	0	396	0	0	238	0	188.6
C14orf39	1105	0	0	0	672	87	876	288	902	0	922	0	0	112	0	330.933
C14orf93	1059	0	0	0	1083	225	693	599	1392	0	1261	0	256	500	0	471.2
C15orf39	1021	0	324	288	632	323	768	415	1037	164	627	0	304	394	0	419.8
C15orf40	1502	0	0	99	999	331	1433	873	1634	0	1502	0	562	1195	0	675.333
C15orf41	122	0	0	0	213	0	287	0	383	0	271	0	0	90	0	91.0667
C15orf48	200	0	0	0	176	0	332	0	253	0	190	0	0	0	0	76.7333
C15orf56	0	0	0	0	0	0	184	0	155	0	0	0	0	0	0	22.6
C15orf61	890	0	0	0	1728	348	894	604	1940	0	1673	0	413	748	0	615.867
C15orf62	383	0	0	0	132	117	340	0	205	0	85	0	0	153	0	94.3333
C15orf65	475	0	0	0	409	0	676	350	474	0	440	0	0	98	0	194.8
C16orf46	216	0	0	0	246	0	325	181	646	0	397	0	0	302	0	154.2
C16orf70	439	0	0	0	229	0	396	257	521	0	210	0	0	157	0	147.267
C16orf71	905	0	0	0	596	158	602	504	625	0	403	0	126	257	0	278.4
C16orf72	833	0	0	0	408	195	392	181	576	0	363	0	0	188	0	209.067
C16orf74	95	0	0	0	0	0	88	71	0	0	0	0	0	172	0	28.4
C16orf86	591	0	340	146	212	0	272	233	482	0	0	0	0	159	0	162.333
C16orf90	2062	0	175	240	1891	656	1843	1583	2282	253	1680	0	415	1088	0	944.533
C16orf91	789	0	236	212	1444	286	811	969	1585	231	1065	0	408	487	0	568.2
C16orf92	431	0	0	0	456	0	626	237	671	0	449	0	0	140	0	200.667
C16orf95	229	0	0	0	439	0	364	214	524	0	553	0	0	210	0	168.867
C17orf100	245	0	0	0	324	0	154	117	650	0	349	0	0	188	0	135.133
C17orf107	0	0	0	0	0	0	0	0	0	0	0	0	0	0	0	0
C17orf113	144	0	0	0	0	0	402	139	224	0	0	0	0	193	0	73.4667
C17orf49	353	0	0	0	384	205	619	319	622	0	278	0	163	152	0	206.333
C17orf50	926	0	0	0	333	77	594	566	936	0	301	0	308	333	0	291.6
C17orf58	476	0	0	0	298	0	426	266	355	0	329	0	0	199	0	156.6
C17orf64	164	0	0	0	234	0	392	109	0	0	234	0	0	0	0	75.5333
C17orf67	464	0	0	0	359	0	445	347	742	0	493	0	0	522	0	224.8
C17orf75	402	0	0	0	558	0	171	215	810	0	606	0	0	908	0	244.667
C17orf78	0	0	0	0	0	0	0	0	0	0	0	0	0	0	0	0
C17orf80	254	0	0	0	861	0	276	299	805	0	755	0	0	188	0	229.2
C17orf97	529	0	0	0	296	116	257	361	539	0	221	0	113	109	0	169.4
C17orf99	412	0	0	0	0	0	186	189	0	0	126	0	0	0	0	60.8667
C18orf21	258	0	0	0	721	89	617	404	773	0	544	0	0	705	0	274.067
C18orf25	176	0	0	0	368	0	455	288	385	0	476	0	0	289	0	162.467
C18orf32	313	0	0	0	407	0	419	104	805	0	401	0	0	510	0	197.267
C18orf54	132	0	0	0	466	0	447	133	747	0	445	0	0	84	0	163.6
C18orf63	0	0	0	0	0	0	0	0	0	0	0	0	0	0	0	0
C19orf12	622	0	0	0	785	192	606	321	791	0	787	0	153	516	0	318.2
C19orf25	444	0	0	0	329	123	191	240	446	0	281	0	257	153	0	164.267
C19orf33	0	0	0	0	0	0	0	0	0	0	0	0	0	0	0	0
C19orf38	0	0	0	0	0	0	0	0	0	0	0	0	0	91	0	6.06667
C19orf44	409	0	0	0	519	0	471	200	513	0	548	0	0	0	0	177.333
C19orf47	667	0	0	0	829	134	313	532	1098	0	536	0	209	157	0	298.333
C19orf48	899	0	136	0	775	271	423	588	864	0	788	0	366	412	0	368.133
C19orf53	547	0	0	0	286	0	328	337	539	157	214	0	0	85	0	166.2
C19orf54	1140	0	247	154	416	445	355	596	545	0	346	0	562	180	0	332.4
C19orf57	411	0	0	0	264	0	313	245	693	0	213	0	0	133	0	151.467
C19orf67	444	0	0	0	81	0	240	228	199	0	84	0	0	135	0	94.0667
C19orf73	702	0	0	0	849	171	588	357	1062	0	963	0	147	203	0	336.133
C19orf81	0	0	0	0	0	0	0	0	0	0	0	0	0	77	0	5.13333
C19orf84	397	0	0	0	0	0	278	254	311	0	300	0	0	0	0	102.667
C1D	343	0	0	0	312	178	831	340	619	0	465	0	0	276	0	224.267
C1GALT1	283	0	0	0	651	0	352	432	432	0	818	0	0	269	0	215.8
C1GALT1C1	271	0	0	0	342	0	169	249	554	0	359	0	0	142	0	139.067
C1GALT1C1L	107	0	0	0	172	0	95	105	311	0	0	0	0	304	0	72.9333
C1orf100	0	0	0	0	0	0	0	0	0	0	0	0	0	0	0	0
C1orf105	0	0	0	0	0	118	223	199	0	0	0	0	0	0	0	36
C1orf109	840	182	326	386	300	295	477	461	402	0	148	0	187	130	0	275.6
C1orf112	284	0	0	0	249	0	349	167	392	0	376	0	0	229	0	136.4
C1orf115	0	0	0	0	105	0	672	219	222	0	312	0	0	195	0	115
C1orf116	0	0	0	0	0	0	0	0	0	0	0	0	0	0	0	0
C1orf122	276	0	0	0	0	0	295	161	150	0	162	0	0	440	0	98.9333
C1orf127	152	0	0	0	0	0	0	0	0	0	0	0	151	0	0	20.2
C1orf131	516	0	0	0	453	99	487	233	729	0	569	0	0	184	0	218
C1orf158	128	0	0	0	0	0	0	0	0	0	0	0	0	0	0	8.53333
C1orf159	570	0	0	0	0	0	477	470	206	0	126	0	0	0	0	123.267
C1orf167	262	0	0	0	82	0	107	0	0	0	0	0	0	0	0	30.0667
C1orf174	743	0	0	0	301	0	213	249	362	0	307	0	0	133	0	153.867
C1orf185	0	0	0	0	0	0	0	195	0	0	0	0	0	0	0	13
C1orf194	107	0	0	0	157	84	367	224	412	0	206	0	0	210	0	117.8
C1orf195	0	0	0	0	0	0	0	89	0	0	0	0	0	0	0	5.93333
C1orf198	652	111	130	0	411	590	850	632	1203	0	1230	0	538	743	0	472.667
C1orf21	494	0	0	0	251	0	399	284	416	0	677	0	0	207	0	181.867
C1orf210	0	0	0	0	0	0	0	0	0	0	0	0	0	0	0	0
C1orf216	382	0	168	0	0	0	382	239	309	0	166	0	0	101	0	116.467
C1orf226	0	0	0	0	0	0	151	0	0	0	0	0	0	0	0	10.0667
C1orf229	188	0	0	0	288	0	237	164	772	0	799	0	0	0	0	163.2
C1orf232	575	0	0	0	555	134	905	552	561	0	671	0	88	334	0	291.667
C1orf35	379	0	0	0	311	0	529	458	857	0	505	0	0	114	0	210.2
C1orf43	2170	0	0	0	1611	729	1031	1673	1697	123	1761	0	948	756	126	841.667
C1orf50	267	0	0	0	343	0	258	192	265	0	599	0	0	389	0	154.2
C1orf53	593	0	0	0	752	151	834	741	1302	0	1611	0	122	782	0	459.2
C1orf54	365	0	0	0	316	0	373	352	380	0	542	0	0	408	0	182.4
C1orf56	157	0	0	0	141	0	171	249	369	0	443	0	77	263	0	124.667
C1orf61	800	0	0	0	565	122	557	182	1153	0	1336	0	358	836	0	393.933
C1orf68	0	0	0	0	0	0	0	0	0	0	0	0	0	121	0	8.06667
C1orf74	558	0	0	122	607	0	610	398	643	0	589	0	0	324	0	256.733
C1orf87	0	0	0	0	0	0	0	0	0	0	0	0	0	112	0	7.46667
C1orf94	0	0	0	0	0	0	0	0	0	0	0	0	0	0	0	0
C1QA	0	0	0	0	0	0	0	0	0	0	0	0	0	0	0	0
C1QBP	850	0	0	0	474	214	755	656	762	0	598	0	194	570	0	338.2
C1QC	0	0	0	0	0	0	194	0	0	0	0	0	0	0	0	12.9333
C1QL1	764	0	0	0	223	0	342	196	166	0	219	0	0	92	0	133.467
C1QL2	0	0	0	0	0	0	0	0	0	0	0	0	0	80	0	5.33333
C1QL3	0	0	0	0	214	0	309	99	206	0	223	0	0	238	0	85.9333
C1QL4	328	0	0	0	192	0	459	228	241	0	190	0	0	132	0	118
C1QTNF1	471	0	152	0	149	0	197	0	463	184	220	0	134	443	0	160.867
C1QTNF12	0	0	0	0	0	0	194	0	0	0	0	0	0	0	0	12.9333
C1QTNF2	138	0	0	0	128	0	213	0	166	0	143	0	0	241	0	68.6
C1QTNF4	0	0	0	0	0	0	67	0	0	0	0	0	0	0	0	4.46667
C1QTNF5	0	0	0	0	0	0	133	0	0	0	0	0	0	0	0	8.86667
C1QTNF6	1248	0	0	0	1152	378	1281	1062	1089	0	1106	0	231	521	0	537.867
C1QTNF7	0	0	0	0	0	0	0	0	0	0	0	0	0	0	0	0
C1QTNF8	0	0	0	0	0	0	0	0	173	0	0	0	0	0	0	11.5333
C1RL	0	0	0	0	0	0	325	0	191	0	0	0	0	76	0	39.4667
C1S	0	0	0	0	0	0	0	0	0	0	0	0	0	0	0	0
C2	591	0	0	0	203	96	385	280	300	0	236	0	150	214	0	163.667
C20orf141	0	0	0	0	0	0	0	0	0	0	0	0	0	187	0	12.4667
C20orf144	265	0	0	0	0	0	92	198	539	0	0	0	0	105	0	79.9333
C20orf194	730	0	0	0	0	0	358	0	288	0	233	0	71	376	0	137.067
C20orf204	0	0	0	0	0	0	191	141	220	0	0	0	0	0	0	36.8
C20orf27	651	0	0	0	640	153	590	478	637	0	459	0	173	254	0	269
C20orf85	0	0	0	0	0	0	152	0	0	0	0	0	0	126	0	18.5333
C20orf96	383	0	0	0	172	158	358	179	243	0	127	0	0	0	0	108
C21orf58	822	0	0	0	403	0	335	355	433	0	474	0	114	160	0	206.4
C21orf91	314	0	0	0	334	0	375	87	466	0	508	0	0	499	0	172.2
C22orf15	545	0	0	0	516	196	666	225	462	0	778	0	0	286	0	244.933
C22orf23	97	0	0	0	306	0	153	244	497	0	436	0	0	135	0	124.533
C22orf24	975	0	0	0	587	285	877	652	839	0	837	0	246	273	0	371.4
C22orf34	0	0	0	0	0	0	0	0	0	0	0	0	0	100	0	6.66667
C22orf39	309	0	0	0	432	107	480	215	788	0	699	0	116	306	0	230.133
C2CD2	862	0	0	0	237	197	536	235	103	0	683	0	0	141	0	199.6
C2CD2L	932	0	0	0	1060	0	149	123	1050	0	207	0	0	0	0	234.733
C2CD3	154	0	0	0	332	0	249	161	469	0	228	0	0	206	0	119.933
C2CD4A	127	0	0	0	488	150	462	653	481	0	204	0	0	195	0	184
C2CD4B	0	0	0	0	130	0	239	0	139	0	90	0	0	170	0	51.2
C2CD4C	0	0	0	0	0	0	118	0	0	0	0	0	0	0	0	7.86667
C2CD4D	184	0	0	0	0	0	0	219	168	0	0	0	0	0	0	38.0667
C2CD5	299	0	0	184	517	166	661	208	753	0	753	0	0	344	0	259
C2CD6	0	0	0	0	231	0	0	0	0	0	0	0	0	102	0	22.2
C2orf15	0	0	0	0	235	0	103	0	302	0	262	0	0	117	0	67.9333
C2orf42	208	0	136	0	398	0	382	164	526	0	526	0	0	329	0	177.933
C2orf49	249	0	0	0	531	0	209	107	697	0	353	0	94	252	0	166.133
C2orf50	208	0	0	0	0	0	365	264	140	0	83	0	0	142	0	80.1333
C2orf66	0	0	0	0	0	0	0	0	0	0	0	0	0	59	0	3.93333
C2orf68	353	0	0	0	387	0	227	252	513	0	343	0	0	197	0	151.467
C2orf69	272	0	0	0	726	0	295	214	652	0	885	0	0	282	0	221.733
C2orf72	0	0	0	0	0	0	0	0	0	0	0	0	0	108	0	7.2
C2orf73	238	0	0	0	302	0	242	187	293	0	410	0	0	108	0	118.667
C2orf74	0	0	0	0	98	0	165	267	176	0	0	0	0	0	0	47.0667
C2orf76	644	0	0	0	496	0	411	242	805	0	552	0	108	309	0	237.8
C2orf78	397	0	0	0	400	0	194	452	555	0	312	0	162	224	0	179.733
C2orf81	388	0	0	0	390	130	563	435	1041	0	793	0	0	342	0	272.133
C2orf83	0	0	0	0	0	0	0	0	0	0	0	0	0	0	0	0
C2orf88	217	0	0	0	258	0	132	0	276	0	372	0	0	153	0	93.8667
C3orf14	584	0	0	0	377	0	355	215	512	0	530	0	0	0	0	171.533
C3orf18	176	0	0	0	425	0	128	194	317	0	454	0	0	275	0	131.267
C3orf20	0	0	0	0	0	0	0	111	113	0	0	0	0	0	0	14.9333
C3orf33	295	0	0	0	611	0	791	335	684	0	606	0	0	364	0	245.733
C3orf38	222	0	0	0	394	73	244	244	762	0	607	0	99	285	0	195.333
C3orf52	117	0	0	0	421	0	429	273	260	0	168	0	0	102	0	118
C3orf56	0	0	0	0	0	0	0	112	0	0	0	0	0	0	0	7.46667
C3orf62	131	0	0	0	0	134	159	121	194	0	0	0	0	0	0	49.2667
C3orf67	112	0	0	0	132	0	235	272	137	0	159	0	0	102	0	76.6
C3orf70	422	0	0	0	382	0	625	364	473	0	523	0	0	306	0	206.333
C3orf80	430	98	209	146	436	192	528	289	506	0	358	0	180	418	0	252.667
C3orf86	0	0	0	0	0	0	0	120	0	0	0	0	0	0	0	8
C4B	0	0	0	0	0	0	0	0	0	0	0	0	0	0	0	0
C4B_2	0	0	0	0	0	0	0	0	0	0	0	0	0	0	0	0
C4orf19	122	0	0	0	155	114	228	107	201	0	201	0	143	517	0	119.2
C4orf3	285	0	235	0	463	95	277	292	485	0	459	0	88	429	0	207.2
C4orf33	306	0	0	0	494	103	299	206	571	0	548	0	0	184	0	180.733
C4orf36	748	0	0	0	350	137	954	299	844	0	506	0	333	542	0	314.2
C4orf46	371	0	134	237	562	0	365	294	611	0	446	0	111	239	0	224.667
C4orf47	447	0	0	0	650	0	516	197	678	0	553	0	0	375	0	227.733
C4orf48	105	0	0	0	117	0	107	0	203	0	173	0	0	0	0	47
C5	934	0	0	0	1151	206	570	390	1522	0	1266	0	175	462	0	445.067
C5AR1	612	0	0	0	0	163	0	277	177	0	0	0	0	0	0	81.9333
C5AR2	0	0	0	0	0	0	0	0	0	0	0	0	0	70	0	4.66667
C5orf15	537	0	0	0	711	106	499	612	868	0	466	0	0	287	0	272.4
C5orf22	117	0	0	0	180	0	178	0	243	0	170	0	0	174	0	70.8
C5orf24	732	0	0	0	484	133	538	538	945	0	638	0	202	349	0	303.933
C5orf34	99	0	0	0	127	0	285	166	193	0	186	0	0	132	0	79.2
C5orf38	0	0	0	0	0	0	0	0	86	0	0	0	0	0	0	5.73333
C5orf46	0	0	0	0	0	0	0	0	0	0	0	0	0	0	0	0
C5orf47	0	0	0	0	0	0	0	0	0	0	0	0	0	62	0	4.13333
C5orf49	0	0	0	0	0	0	0	0	146	0	104	0	0	114	0	24.2667
C5orf51	243	0	0	0	492	0	622	263	819	0	647	0	0	313	0	226.6
C5orf52	0	0	0	0	92	0	0	0	176	0	0	0	0	0	0	17.8667
C5orf58	0	0	0	0	0	0	0	0	0	0	0	0	0	93	0	6.2
C5orf60	0	0	0	0	0	0	0	0	0	0	0	0	0	109	0	7.26667
C5orf63	435	0	0	0	323	0	567	296	514	0	328	0	0	0	0	164.2
C6	164	0	0	0	0	0	0	0	0	171	0	0	0	0	0	22.3333
C6orf118	215	0	0	0	0	150	277	0	208	0	180	0	0	191	0	81.4
C6orf120	356	0	0	0	734	87	461	381	688	0	587	0	0	185	0	231.933
C6orf132	190	0	0	0	0	0	0	0	121	0	0	0	0	0	0	20.7333
C6orf136	296	0	0	0	811	0	241	357	720	0	694	0	0	136	0	217
C6orf141	0	0	0	0	165	0	0	0	196	0	0	0	0	73	0	28.9333
C6orf226	400	0	89	0	487	135	216	175	882	0	480	0	178	261	0	220.2
C6orf47	387	0	115	0	284	91	195	204	323	0	235	0	172	99	0	140.333
C6orf52	1165	237	229	235	724	451	1000	662	758	121	580	0	537	929	0	508.533
C6orf62	1430	195	407	381	933	643	985	848	1025	117	743	0	536	667	0	594
C6orf89	564	0	155	140	764	252	985	506	1080	0	1162	0	349	806	0	450.867
C7orf25	1057	0	0	0	745	247	982	458	1241	0	604	0	345	468	0	409.8
C7orf26	571	0	0	0	318	0	1068	410	512	0	628	0	0	273	0	252
C7orf31	327	0	0	0	158	0	1070	225	225	0	318	0	0	237	0	170.667
C7orf33	0	0	0	0	0	0	0	0	0	0	0	0	0	0	0	0
C7orf50	533	0	0	0	277	95	347	268	369	0	536	0	0	382	0	187.133
C7orf57	87	0	0	0	129	0	138	0	267	0	238	0	0	200	0	70.6
C7orf61	97	0	0	0	0	0	0	0	0	0	0	0	0	0	0	6.46667
C7orf65	0	0	0	0	0	0	0	0	0	0	0	0	0	0	0	0
C8B	0	0	0	0	0	0	0	0	0	0	0	0	0	102	0	6.8
C8G	1009	0	0	0	239	173	597	468	357	0	237	0	244	182	0	233.733
C8orf33	601	0	0	0	514	183	836	431	968	0	1029	0	124	675	0	357.4
C8orf34	0	0	0	0	0	0	0	0	135	0	0	0	0	0	0	9
C8orf37	683	0	125	115	636	125	548	284	1074	93	677	0	143	357	0	324
C8orf44-SGK3	0	0	0	0	273	0	127	86	328	0	164	0	0	170	0	76.5333
C8orf48	294	0	0	0	317	0	300	113	337	0	134	0	0	162	0	110.467
C8orf49	566	0	0	0	0	345	181	147	0	0	0	0	210	224	0	111.533
C8orf58	373	0	144	0	501	0	475	411	855	0	449	0	0	279	0	232.467
C8orf76	424	0	0	0	374	0	720	239	259	0	261	0	0	245	0	168.133
C8orf82	355	0	0	0	0	278	341	398	552	0	240	0	139	208	0	167.4
C8orf86	213	0	0	0	130	0	0	0	673	0	204	0	0	133	0	90.2
C8orf88	976	0	0	0	528	0	847	358	864	0	735	0	158	377	0	322.867
C9	0	0	0	0	0	0	213	0	0	0	0	0	0	173	0	25.7333
C9orf116	451	0	0	0	434	0	908	395	827	0	677	0	0	214	0	260.4
C9orf129	225	0	0	0	0	0	0	0	303	0	0	0	0	107	0	42.3333
C9orf135	0	0	0	0	0	0	0	0	0	0	0	0	0	112	0	7.46667
C9orf139	500	0	0	0	135	0	506	136	216	0	196	0	0	0	0	112.6
C9orf147	353	0	0	0	770	0	377	169	1161	0	781	0	0	395	0	267.067
C9orf152	0	0	0	0	0	0	0	0	0	0	0	0	0	0	0	0
C9orf16	356	0	0	0	0	0	249	137	307	0	148	0	0	177	0	91.6
C9orf163	305	0	0	0	0	0	253	128	269	0	0	0	0	199	0	76.9333
C9orf24	0	0	0	0	106	0	0	116	186	0	222	0	0	0	0	42
C9orf40	430	0	0	0	837	0	462	149	1185	0	1119	0	88	354	0	308.267
C9orf43	1674	0	0	110	1661	235	720	556	1847	0	1496	0	375	767	0	629.4
C9orf47	0	0	0	0	145	0	84	0	0	0	203	0	0	134	0	37.7333
C9orf50	332	0	0	0	0	0	191	181	187	0	159	0	0	165	0	81
C9orf62	303	0	0	0	141	0	804	350	261	0	116	0	0	97	0	138.133
C9orf64	114	0	0	0	0	0	148	118	134	0	100	0	0	91	0	47
C9orf72	204	0	145	0	144	0	375	255	459	0	333	0	0	221	0	142.4
C9orf78	952	0	0	0	303	0	506	379	410	0	309	0	0	194	0	203.533
C9orf85	994	0	0	167	397	0	303	363	626	0	408	0	109	298	0	244.333
C9orf92	0	0	0	0	0	0	104	0	0	0	0	0	0	0	0	6.93333
CA10	0	0	0	0	141	0	105	0	212	0	258	0	0	196	0	60.8
CA11	401	0	0	0	314	0	328	112	221	0	344	0	0	216	0	129.067
CA12	323	0	0	0	197	0	415	184	163	0	206	0	0	307	0	119.667
CA13	0	0	0	0	0	0	107	0	0	0	0	0	0	0	0	7.13333
CA14	0	0	0	0	0	0	215	206	0	0	0	0	0	0	0	28.0667
CA2	162	0	0	0	0	0	315	0	176	0	0	0	0	84	0	49.1333
CA5B	548	0	0	0	97	0	0	0	577	0	140	0	0	0	0	90.8
CA6	0	0	0	0	0	0	0	0	0	0	0	0	0	73	0	4.86667
CA7	0	0	0	0	0	0	0	0	0	0	0	0	0	0	0	0
CA9	0	0	0	0	0	0	85	0	119	0	0	0	0	0	0	13.6
CAAP1	481	0	139	0	386	0	788	415	977	0	894	0	123	418	0	308.067
CAB39	448	0	0	0	0	0	890	298	289	0	99	0	0	235	0	150.6
CAB39L	269	0	0	0	463	0	194	127	565	0	325	0	0	155	0	139.867
CABCOCO1	0	0	0	0	145	0	346	212	0	0	0	0	0	75	0	51.8667
CABIN1	1409	0	0	0	429	226	655	633	786	0	677	0	0	209	0	334.933
CABLES1	378	0	112	0	429	188	280	242	428	0	781	0	188	465	0	232.733
CABLES2	419	0	0	0	405	0	398	402	329	0	201	0	0	155	0	153.933
CABP1	430	0	0	0	135	0	470	164	224	0	0	0	0	411	0	122.267
CABP4	0	0	0	0	0	0	0	0	95	0	0	0	0	0	0	6.33333
CABP7	196	0	0	0	132	0	324	0	154	0	0	0	0	0	0	53.7333
CABYR	208	0	127	0	190	0	248	97	251	0	220	0	0	0	0	89.4
CACFD1	374	0	0	0	283	0	185	239	620	0	348	0	0	0	0	136.6
CACHD1	757	0	0	0	371	597	494	465	389	0	499	0	103	404	0	271.933
CACNA1B	436	0	0	0	0	298	363	302	765	0	165	0	225	162	0	181.067
CACNA1C	0	0	0	0	0	0	209	107	228	0	215	0	0	127	0	59.0667
CACNA1D	0	0	0	0	98	0	169	76	560	0	153	0	0	124	0	78.6667
CACNA1E	150	0	0	0	0	0	0	0	178	0	0	0	0	239	0	37.8
CACNA1F	183	0	0	0	240	0	115	0	287	0	311	0	0	125	0	84.0667
CACNA1G	225	0	0	0	0	139	0	127	192	0	0	0	0	206	0	59.2667
CACNA1H	151	0	0	0	0	0	0	0	0	0	0	0	0	105	0	17.0667
CACNA1S	532	0	180	153	313	0	366	563	268	0	328	0	0	84	0	185.8
CACNA2D1	332	0	0	0	156	140	392	176	380	0	354	0	0	213	0	142.867
CACNA2D2	217	0	0	0	0	0	91	79	179	0	0	0	0	0	0	37.7333
CACNA2D3	0	0	0	0	114	0	212	0	0	0	0	0	0	70	0	26.4
CACNA2D4	0	0	0	0	0	0	0	0	0	0	0	0	0	0	0	0
CACNB1	548	124	172	215	384	155	583	199	411	0	449	0	345	393	0	265.2
CACNB2	0	0	0	0	0	0	0	0	0	0	202	0	0	197	0	26.6
CACNB3	656	0	0	0	397	104	712	398	545	0	442	0	154	283	0	246.067
CACNB4	0	0	0	0	172	0	316	0	395	0	247	0	0	234	0	90.9333
CACNG1	0	0	0	0	0	0	0	0	0	0	0	0	0	127	0	8.46667
CACNG2	0	0	0	0	0	0	0	0	0	0	0	0	0	156	0	10.4
CACNG3	0	0	0	0	112	0	0	0	0	0	0	0	0	0	0	7.46667
CACNG4	351	0	0	0	721	0	248	0	630	0	1235	0	0	151	0	222.4
CACNG5	131	0	0	0	0	0	160	136	0	0	0	0	0	88	0	34.3333
CACNG6	0	0	0	0	0	0	236	0	203	0	0	0	0	0	0	29.2667
CACNG7	0	0	0	0	154	0	130	0	172	0	99	0	0	0	0	37
CACNG8	0	0	0	0	0	0	0	0	298	0	149	0	0	0	0	29.8
CACTIN	531	0	0	113	839	0	333	168	803	0	610	0	134	142	0	244.867
CACUL1	849	0	0	0	991	116	597	916	1065	0	612	0	212	377	0	382.333
CACYBP	657	0	110	0	459	196	605	519	842	0	592	0	125	308	0	294.2
CAD	2243	0	0	0	1579	1140	1567	1564	2177	0	1591	0	1067	1336	0	950.933
CADM1	245	0	0	0	234	0	209	138	193	0	277	0	0	153	0	96.6
CADM2	137	0	0	0	237	0	197	0	318	0	220	0	0	206	0	87.6667
CADM3	0	0	0	0	208	0	216	0	201	0	235	0	0	158	0	67.8667
CADM4	93	0	0	0	169	0	248	0	294	0	222	0	0	153	0	78.6
CADPS	0	0	0	0	325	0	249	164	350	0	258	0	0	267	0	107.533
CADPS2	221	0	0	0	0	0	286	78	61	0	0	0	0	121	0	51.1333
CAGE1	823	0	108	177	1092	276	502	426	826	0	843	0	226	381	0	378.667
CALB1	0	0	0	0	107	0	95	0	176	0	103	0	0	93	0	38.2667
CALB2	491	0	0	0	0	0	490	177	106	0	177	0	0	270	0	114.067
CALCA	0	0	0	0	0	0	115	0	0	0	119	0	0	0	0	15.6
CALCB	0	0	0	0	182	0	0	0	141	80	219	0	0	131	0	50.2
CALCOCO1	357	0	0	90	747	0	302	153	940	0	469	0	0	0	0	203.867
CALCOCO2	171	0	0	0	143	0	174	161	291	0	248	0	0	133	0	88.0667
CALCR	0	0	0	0	0	0	0	0	0	0	0	0	0	93	0	6.2
CALD1	728	0	0	0	638	186	946	405	785	114	670	0	196	512	0	345.333
CALHM3	196	0	0	0	0	0	119	130	0	0	0	0	0	0	0	29.6667
CALHM4	0	0	0	0	0	0	0	0	0	0	0	0	0	112	0	7.46667
CALHM6	0	0	0	0	284	0	416	251	0	0	0	0	0	154	0	73.6667
CALM1	624	0	0	0	768	173	808	607	850	0	762	0	114	671	0	358.467
CALM2	734	0	0	0	788	154	825	244	1169	0	1180	0	109	617	0	388
CALM3	1023	0	0	0	1252	196	936	309	1825	0	1363	0	279	646	0	521.933
CALML4	155	0	0	0	0	0	307	118	176	0	0	0	0	124	0	58.6667
CALML5	0	0	0	0	0	0	0	0	0	0	0	0	0	0	0	0
CALML6	514	0	0	0	99	0	168	316	130	0	82	0	0	0	0	87.2667
CALN1	0	0	0	0	0	0	0	0	280	0	417	0	0	134	0	55.4
CALR	456	0	0	0	484	0	550	322	580	0	394	0	162	188	0	209.067
CALR3	409	0	0	0	519	0	471	200	513	0	548	0	0	0	0	177.333
CALU	384	0	0	0	654	0	646	482	577	0	643	0	93	207	0	245.733
CALY	0	0	0	0	0	0	0	0	173	0	0	0	0	0	0	11.5333
CAMK1	0	0	0	0	0	0	113	0	139	0	0	0	0	0	0	16.8
CAMK1D	246	0	0	0	512	0	354	93	801	0	470	0	0	372	0	189.867
CAMK1G	0	0	0	0	252	0	321	150	450	0	190	0	0	121	0	98.9333
CAMK2A	0	0	0	0	0	0	0	173	0	0	0	0	0	0	0	11.5333
CAMK2B	0	0	0	0	168	105	94	0	443	0	110	0	0	77	0	66.4667
CAMK2D	261	0	0	0	229	0	266	168	426	0	267	0	0	218	0	122.333
CAMK2G	238	0	0	0	175	0	304	122	315	0	260	0	0	277	0	112.733
CAMK2N1	0	0	0	0	0	0	164	0	0	0	0	0	0	0	0	10.9333
CAMK2N2	754	0	0	0	349	301	352	527	331	0	193	0	227	212	0	216.4
CAMK4	379	0	0	0	325	0	458	226	630	0	407	0	0	227	0	176.8
CAMKK1	905	0	0	0	326	225	234	132	461	0	285	0	115	446	0	208.6
CAMKK2	1189	0	0	0	747	373	750	349	1160	0	946	0	1225	740	0	498.6
CAMKMT	700	0	155	164	874	139	409	351	1161	239	1019	0	337	337	0	392.333
CAMKV	1302	0	0	0	723	577	827	186	1112	0	549	0	271	523	0	404.667
CAMLG	1340	0	0	111	1373	470	1164	911	1569	83	1405	0	368	531	0	621.667
CAMSAP1	334	0	0	0	246	0	325	107	273	0	253	0	0	192	0	115.333
CAMSAP2	390	0	0	0	641	95	542	230	678	0	877	0	251	573	0	285.133
CAMSAP3	153	0	0	0	0	0	0	0	0	0	0	0	0	0	0	10.2
CAMTA1	406	0	0	0	248	132	546	482	399	0	277	0	185	613	0	219.2
CAMTA2	316	0	0	0	342	155	483	298	667	0	349	0	163	402	0	211.667
CAND1	398	94	114	99	525	115	452	192	634	0	538	0	124	284	0	237.933
CAND2	187	0	0	0	325	119	205	149	568	0	451	0	0	449	0	163.533
CANT1	529	0	0	0	211	0	481	319	260	0	345	0	117	178	0	162.667
CANX	551	0	0	0	562	103	601	372	1038	0	539	0	253	382	0	293.4
CAP1	229	0	0	0	188	0	228	330	213	0	177	0	0	134	0	99.9333
CAP2	0	0	0	0	203	0	290	0	253	0	428	0	147	269	0	106
CAPG	272	0	0	0	475	0	505	255	526	0	490	0	104	241	0	191.2
CAPN1	102	0	0	0	243	0	413	186	363	0	249	0	0	97	0	110.2
CAPN10	424	131	118	0	344	0	380	181	634	0	437	0	0	181	0	188.667
CAPN13	0	0	0	0	0	0	0	0	0	0	0	0	0	128	0	8.53333
CAPN14	321	0	0	0	492	0	503	287	543	0	533	0	0	212	0	192.733
CAPN15	659	0	0	0	266	0	351	331	482	0	472	0	0	119	0	178.667
CAPN2	572	0	0	0	0	254	528	442	469	0	533	0	184	207	0	212.6
CAPN3	180	0	0	0	0	0	0	0	0	0	0	0	0	0	0	12
CAPN5	665	0	0	0	350	0	256	325	359	0	256	0	0	104	0	154.333
CAPN7	396	0	0	0	265	63	486	403	457	0	474	0	0	294	0	189.2
CAPN9	0	0	0	0	0	0	0	0	234	0	0	0	0	0	0	15.6
CAPNS1	323	0	0	0	402	0	253	194	432	0	359	0	116	135	0	147.6
CAPRIN1	462	0	80	0	376	129	719	315	383	0	375	0	306	261	0	227.067
CAPRIN2	995	0	0	0	451	94	677	405	520	0	488	0	0	333	0	264.2
CAPS	0	0	0	0	0	0	0	0	0	0	0	0	0	0	0	0
CAPS2	245	0	0	0	270	0	422	179	323	0	102	0	0	444	0	132.333
CAPZA1	266	0	0	0	288	0	532	395	427	0	434	0	0	280	0	174.8
CAPZA2	1069	0	0	0	637	132	796	410	534	0	685	0	146	281	0	312.667
CAPZB	218	0	0	0	0	0	261	204	174	0	0	0	0	201	0	70.5333
CARD10	139	0	0	0	0	0	126	0	0	0	0	0	0	71	0	22.4
CARD14	223	0	0	0	0	0	0	0	0	0	0	0	0	113	0	22.4
CARD19	357	0	0	0	0	0	158	140	317	0	264	0	0	0	0	82.4
CARD8	0	0	0	0	0	0	258	0	164	0	95	0	0	0	0	34.4667
CARD9	1370	0	0	0	139	756	773	822	0	0	0	0	245	260	0	291
CARF	865	154	173	141	478	387	400	663	585	192	329	0	398	186	0	330.067
CARHSP1	785	0	0	0	270	0	262	242	429	0	326	0	177	176	0	177.8
CARM1	866	0	0	0	250	0	744	435	572	0	227	0	105	251	0	230
CARMIL1	168	0	0	0	0	0	416	121	215	0	0	0	0	210	0	75.3333
CARMIL2	508	0	0	0	0	0	366	0	0	0	0	0	0	83	0	63.8
CARMIL3	656	0	0	0	317	183	566	496	357	0	375	0	196	386	0	235.467
CARNMT1	729	0	0	0	484	0	499	217	839	0	444	0	113	551	0	258.4
CARNS1	803	0	0	0	0	0	106	337	0	0	0	0	91	106	0	96.2
CARS2	492	0	0	0	699	148	374	300	1054	0	817	0	0	311	0	279.667
CARTPT	0	0	0	0	115	0	360	95	215	0	195	0	0	138	0	74.5333
CASC3	732	0	0	0	1092	0	398	175	1161	0	1244	0	0	381	0	345.533
CASD1	571	0	0	0	303	121	452	363	626	0	561	0	145	420	0	237.467
CASK	169	0	0	0	273	0	195	68	194	0	218	0	0	227	0	89.6
CASKIN1	389	0	0	0	115	0	745	219	187	0	208	0	0	182	0	136.333
CASKIN2	996	0	0	0	893	216	925	440	848	0	881	0	177	452	0	388.533
CASP2	576	0	0	0	404	0	422	247	564	0	753	0	0	230	0	213.067
CASP3	392	0	0	0	161	0	327	170	354	94	120	0	0	126	0	116.267
CASP6	0	0	0	0	222	0	422	139	258	0	352	0	0	120	0	100.867
CASP7	168	0	0	0	293	0	182	0	426	0	421	0	0	140	0	108.667
CASP8	137	0	0	0	0	0	0	0	0	0	0	0	0	0	0	9.13333
CASP8AP2	271	0	0	0	392	0	170	103	474	0	339	0	0	195	0	129.6
CASP9	442	0	94	116	410	128	366	513	363	0	154	0	107	186	0	191.933
CASQ1	0	0	0	0	0	0	160	187	0	0	0	0	0	0	0	23.1333
CASR	0	0	0	0	0	0	107	0	0	0	0	0	0	112	0	14.6
CAST	831	0	0	0	669	213	620	384	908	166	539	0	283	766	0	358.6
CASTOR1	380	0	0	0	162	0	347	301	160	0	113	0	0	0	0	97.5333
CASTOR2	143	0	0	0	0	0	302	156	294	0	297	0	0	161	0	90.2
CASTOR3	186	0	0	0	151	0	107	0	292	0	258	0	0	92	0	72.4
CASZ1	423	0	0	0	252	217	744	472	195	0	301	0	214	723	0	236.067
CAT	156	0	0	0	444	0	257	265	849	0	504	0	0	204	0	178.6
CATIP	0	0	0	0	0	0	0	0	0	0	0	0	0	0	0	0
CATSPER1	230	0	0	0	0	0	327	165	0	0	156	0	0	0	0	58.5333
CATSPER2	119	0	0	0	0	0	280	0	253	0	0	0	0	211	0	57.5333
CATSPER4	0	0	0	0	0	0	0	0	0	0	0	0	0	0	0	0
CATSPERD	2003	0	183	0	1824	690	1151	1630	1864	0	1573	0	861	579	0	823.867
CATSPERE	1078	0	0	0	161	0	671	573	293	0	506	0	0	116	0	226.533
CATSPERG	522	0	194	0	125	0	483	391	405	0	235	0	0	123	0	165.2
CATSPERZ	247	0	0	0	130	215	225	202	151	0	118	0	118	360	0	117.733
CAV1	192	0	0	0	0	0	332	139	0	0	0	0	0	325	0	65.8667
CAV2	0	0	0	0	0	0	132	0	0	0	0	0	0	155	0	19.1333
CAV3	0	0	0	0	0	0	0	0	0	0	0	0	0	0	0	0
CAVIN1	0	0	0	0	135	0	0	0	136	0	0	0	0	86	0	23.8
CAVIN2	0	0	0	0	0	0	0	0	0	0	0	0	0	0	0	0
CBARP	396	0	0	0	170	0	390	269	249	0	178	0	0	0	0	110.133
CBFA2T2	1392	0	0	0	313	75	536	361	588	195	394	0	113	123	0	272.667
CBFA2T3	0	0	0	0	0	0	220	0	0	0	0	0	0	0	0	14.6667
CBFB	525	0	0	0	0	0	383	170	244	0	219	0	0	194	0	115.667
CBL	223	0	0	0	0	0	219	81	357	0	368	0	0	78	0	88.4
CBLB	277	0	0	0	552	0	207	139	539	0	360	0	0	253	0	155.133
CBLC	0	0	0	0	0	0	0	0	0	0	0	0	0	0	0	0
CBLL1	450	0	0	0	370	0	285	130	337	0	315	0	0	237	0	141.6
CBLN1	1176	0	0	0	249	216	615	562	287	0	304	0	316	342	0	271.133
CBLN2	0	0	0	0	305	0	197	99	145	0	270	0	0	162	0	78.5333
CBLN3	108	0	0	0	0	0	165	0	0	0	0	0	0	0	0	18.2
CBLN4	0	0	0	119	0	0	0	0	0	0	124	0	0	0	0	16.2
CBR1	1093	0	0	0	663	273	291	287	948	0	569	0	202	353	0	311.933
CBR3	196	0	0	0	209	0	235	199	669	0	386	0	0	183	0	138.467
CBR4	281	0	0	0	267	0	356	177	390	0	419	0	0	258	0	143.2
CBS	211	0	0	0	337	0	291	119	373	0	386	0	90	239	0	136.4
CBSL	211	0	0	0	337	0	291	119	373	0	386	0	90	239	0	136.4
CBWD1	644	0	0	0	573	0	386	0	845	0	619	0	0	326	0	226.2
CBWD2	603	0	0	0	723	0	393	161	890	0	617	0	0	301	0	245.867
CBWD3	427	0	0	0	585	0	1010	402	828	0	687	0	0	554	0	299.533
CBWD5	583	0	0	0	792	145	1055	459	953	0	687	0	0	554	0	348.533
CBWD6	573	0	0	0	792	0	799	459	953	0	548	0	0	390	0	300.933
CBX1	600	0	0	0	731	105	470	339	834	0	682	0	113	218	0	272.8
CBX2	710	0	0	119	335	0	531	284	471	0	768	0	166	239	0	241.533
CBX3	1121	0	0	0	506	458	1004	572	553	0	683	0	370	818	0	405.667
CBX4	180	0	0	0	102	0	186	0	119	0	163	0	0	390	0	76
CBX5	876	176	129	223	768	374	302	608	930	0	766	0	348	248	0	383.2
CBX6	1155	220	277	199	212	373	874	770	348	151	403	0	250	217	0	363.267
CBX7	354	0	0	0	121	0	316	299	59	0	246	0	0	142	0	102.467
CBX8	1173	0	86	0	563	111	602	309	489	0	352	0	0	190	0	258.333
CBY1	102	0	0	0	245	0	182	157	204	0	240	0	0	126	0	83.7333
CBY3	458	0	164	209	706	217	302	311	1045	0	546	0	119	138	0	281
CC2D1A	411	0	0	0	264	0	313	245	693	0	213	0	0	133	0	151.467
CC2D1B	275	0	0	0	92	131	629	410	679	0	377	0	0	343	0	195.733
CC2D2A	0	0	0	0	0	0	0	0	0	0	0	0	0	0	0	0
CC2D2B	528	0	0	0	725	114	491	265	885	0	527	0	143	490	0	277.867
CCAR1	373	0	128	0	638	85	283	386	693	0	576	0	101	214	0	231.8
CCAR2	373	0	144	0	363	0	475	411	855	0	449	0	0	279	0	223.267
CCBE1	0	0	0	0	170	106	330	0	164	0	194	0	0	112	0	71.7333
CCDC102A	619	0	0	0	0	0	198	241	282	0	103	0	0	184	0	108.467
CCDC102B	312	0	0	0	627	0	329	312	610	0	511	0	0	121	0	188.133
CCDC103	838	0	63	0	1235	281	1246	500	1530	0	1381	0	281	663	0	534.533
CCDC105	0	0	0	0	0	0	0	0	0	0	0	0	0	147	0	9.8
CCDC106	163	0	0	0	193	0	161	99	209	0	326	0	0	126	0	85.1333
CCDC107	970	238	514	390	1243	446	680	1258	1571	423	1142	0	446	412	0	648.867
CCDC110	196	0	0	0	0	0	744	168	168	0	227	0	0	173	0	111.733
CCDC112	516	0	0	0	525	0	426	189	1159	0	703	0	186	719	0	294.867
CCDC113	481	0	0	0	246	0	419	311	480	0	276	0	0	253	0	164.4
CCDC114	1624	0	0	0	450	305	604	595	594	0	0	0	130	214	0	301.067
CCDC115	589	0	89	238	774	105	313	202	744	86	802	0	232	352	0	301.733
CCDC116	1658	0	0	172	1311	1034	1062	1222	1685	152	1325	0	1043	818	0	765.467
CCDC117	336	0	0	0	0	0	544	236	346	0	379	0	73	379	0	152.867
CCDC12	256	0	0	0	323	0	323	201	367	0	209	0	0	116	0	119.667
CCDC120	188	0	0	0	0	0	159	0	145	0	0	0	0	0	0	32.8
CCDC121	568	0	0	0	299	98	701	264	457	0	223	0	115	365	0	206
CCDC122	362	0	0	0	255	0	581	186	698	0	369	0	0	125	0	171.733
CCDC124	1897	0	0	159	1532	799	1564	1023	1826	131	1453	0	751	870	0	800.333
CCDC125	977	0	0	0	456	295	857	937	801	0	711	0	0	266	0	353.333
CCDC126	1046	0	0	0	1132	348	1025	1236	1119	0	1301	0	142	429	0	518.533
CCDC127	0	0	0	0	165	0	144	0	221	0	299	0	0	118	0	63.1333
CCDC13	103	0	0	0	134	0	259	268	216	0	175	0	0	102	0	83.8
CCDC130	478	0	0	0	609	67	365	276	525	0	272	0	79	152	0	188.2
CCDC134	304	0	0	0	385	130	605	376	505	0	279	0	0	147	0	182.067
CCDC136	1321	148	201	241	207	149	204	110	375	165	231	0	240	96	0	245.867
CCDC137	467	0	161	0	576	192	569	396	566	126	676	0	105	114	0	263.2
CCDC138	304	0	0	0	450	105	460	190	753	0	393	0	111	512	0	218.533
CCDC14	312	0	0	0	266	0	405	290	368	0	317	0	0	279	0	149.133
CCDC142	98	0	0	0	288	0	221	137	313	0	259	0	0	118	0	95.6
CCDC144A	0	0	0	0	208	0	243	0	149	0	0	0	0	167	0	51.1333
CCDC146	286	0	0	0	256	0	310	143	450	0	288	0	0	348	0	138.733
CCDC148	609	0	0	0	532	0	244	211	636	0	746	0	193	728	0	259.933
CCDC149	0	0	0	0	0	0	361	184	147	0	0	0	0	114	0	53.7333
CCDC15	481	0	0	0	418	0	403	210	598	0	512	0	0	0	0	174.8
CCDC150	207	0	0	0	471	0	469	362	488	0	271	0	0	172	0	162.667
CCDC151	299	0	0	0	352	0	173	135	442	0	225	0	0	0	0	108.4
CCDC155	0	0	0	0	159	0	125	0	0	0	0	0	0	0	0	18.9333
CCDC157	231	0	0	0	655	98	325	237	796	0	624	0	0	226	0	212.8
CCDC159	205	0	0	0	122	0	463	186	185	0	156	0	0	189	0	100.4
CCDC167	186	0	0	0	303	0	157	138	465	0	215	0	0	126	0	106
CCDC169	393	0	0	0	196	260	964	443	755	0	479	0	262	817	0	304.6
CCDC169-SOHLH2	393	0	0	0	196	260	964	443	755	0	479	0	262	817	0	304.6
[truncated: 13,972 more rows]
