# Supplementary material for: IGF2BP1 induces neuroblastoma via a druggable feedforward loop with MYCN promoting 17q oncogene expression
Source: Mol Cancer. 2023 May 29;22:88. doi: 10.1186/s12943-023-01792-0 (PMC10226260; doi:10.1186/s12943-023-01792-0)
Supplement: Supplementary file 23 — Additional file 23: Supplementary Table 9. Processed RNA-seq data of human and mouse samples. [file 12943_2023_1792_MOESM23_ESM.xlsx]

## Sheet: human NB cohort - mRNA
Bell ID	location	1	2	3	4	5	6	7	8	9	10	11	12	13	14	15	16	17	18	19	20	21	22	23	24	25	26	27	28	29	30	31	32	33	34	35	36	37	39	40	41	42	43	44	45	46	47	48	50
DDX11L1	ENSG00000223972	0	0	0	0	0	0	0	0	1.53124	1.54574	0	0	1.73819	4.14471	0	0	0	0	0	13.5279	0	8.34521	0.816753	0	0	0	0	6.66782	0	16.6395	1.71641	9.80222	2.57457	1.42754	7.89654	0	1.32344	8.17329	1.51031	4.32451	8.40202	5.79453	8.04618	2.87289	0.710238	3.16122	4.42009	1.51238
WASH7P	ENSG00000227232	1.64887	3.3497	6.17388	5.05285	12.9218	2.74342	15.2172	1.10628	9.18742	3.09148	4.42844	8.5962	13.0365	4.14471	4.01771	6.69603	13.4807	4.93919	9.58923	14.0289	3.47417	15.4632	13.8848	9.20725	14.4701	15.0184	20.416	6.66782	14.4953	4.15987	19.4526	17.2281	42.3374	26.8378	2.63218	9.57361	18.1973	9.80794	43.2954	17.7305	7.93524	24.9889	11.7035	23.9407	6.39214	15.0158	18.6109	16.2581
MIR6859.1	ENSG00000278267	0	3.3497	0	0	0	0	0	0	0	0	0	1.71924	0	0	0	0	0	0	0	0.501032	0	0.981789	0	0	0	0	0.756147	0	0	0	0.286068	1.18815	0.286064	0.285508	0	0	0.330861	0	0.503435	0.432451	0	0.362158	0	0	0	0	1.16318	0.189048
MIR1302.2HG	ENSG00000243485	0	0	0	0	0	0	0	0	0	1.54574	0	0	0	0	0	1.33921	0	1.2348	0	2.00413	0	2.20903	0	0	0	0	0.756147	0	0	0	0.858204	1.48519	2.28851	0	3.29023	0.531867	0.330861	3.26931	0.503435	1.29735	5.60135	0.724316	1.82868	2.23447	0.355119	0.395152	2.09373	0.567144
MIR1302.2	ENSG00000284332	0	0	0	0	0	0	0	0	0	0	0	0	0	0	0	0	0	0	0	0	0	0	0	0	0	0	0	0	0	0	0	0	0	0	0	0	0	0	0	0	0	0	0	0	0	0	0	0
FAM138A	ENSG00000237613	0	0	0	0	0	2.74342	0	0	0	0	0	0	0	0	10.0443	0	0	0	0	3.50723	0	7.11797	0	0	0	0	0	0	0	4.15987	0.286068	4.75259	0	0.856525	3.29023	0	0	4.90397	1.00687	0.432451	11.2027	0.724316	8.41192	1.59605	0	0.790304	1.39582	0
OR4G4P	ENSG00000268020	0	0	0	0	0	0	0	0	0	0	0	0	0	12.4341	0	0	0	1.2348	0	0	0	0.736342	0	0	0	0	0	0	0	0	0	0.297037	0	0	0	0	0	1.63466	0.503435	0	0.466779	0	0.365736	0	0	0	0.697909	0
OR4G11P	ENSG00000240361	0	0	0	0	0	0	0	0	0	0	0	0	0	2.07236	0	0	0	0	0	1.00206	0	0	0	0	0	0	0	0	0	0	0.286068	1.48519	0	0	3.29023	0	0	1.63466	0	0.432451	0.466779	0	0	0	0.355119	0	0.465273	0
OR4F5	ENSG00000186092	0	0	0	0	0	0	0	0	0	0	0	0	0	0	0	0	0	0	0	0.501032	0	1.47268	0	0.767271	0	0	0	0	1.81192	0	0.286068	2.3763	0.858191	0.285508	1.31609	0	0	4.90397	0	0.432451	3.26745	0	1.46294	0	0.710238	0	0.697909	0
AL627309.1	ENSG00000238009	0	0	9.26082	3.78964	2.58436	10.9737	1.38338	0	0	0	3.32133	3.43848	1.73819	2.07236	14.062	0	0	2.46959	7.67139	7.01445	2.31611	1.71813	0	0.767271	0	2.14548	0	0	0	0	2.00248	5.94074	2.86064	1.42754	3.94827	1.5956	1.6543	0	2.51718	1.7298	1.40034	0	1.09721	1.59605	0	0.790304	0.930545	1.51238
AL627309.3	ENSG00000239945	0	0	0	0	0	0	0	0	0	0	0	0	0	0	0	0	0	0	0	0	0	0	0	0	0	0	0	0	0	0	0	0	0	0	0	0	0	0	0	0	0	0	0	0	0	0	0	0
CICP27	ENSG00000233750	6.59548	0	6.17388	1.26321	5.16871	0	4.15015	5.53139	1.53124	3.09148	1.10711	6.87696	1.73819	2.07236	2.00885	0	0	2.46959	5.75354	10.0206	4.63222	12.0269	6.53402	3.83636	3.21558	2.14548	5.29303	0	0.905959	4.15987	0.858204	6.53482	7.15159	3.4261	7.89654	2.65934	3.63947	8.17329	6.54466	3.89206	9.80236	3.98374	10.2406	2.23447	0.710238	0.790304	3.02427	2.07953
AL627309.6	ENSG00000268903	0	0	3.08694	3.78964	0	0	1.38338	2.21256	3.06247	1.54574	0	0	0	2.07236	2.00885	0	0	3.70439	1.91785	2.00413	0	3.92716	7.35077	0	3.21558	1.07274	3.02459	0	1.81192	4.15987	1.71641	2.97037	8.00978	3.99711	1.97414	1.06373	0.992582	0	1.00687	1.29735	3.26745	2.17295	1.46294	0.638419	0	0.790304	1.16318	0
AL627309.7	ENSG00000269981	0	0	0	0	2.58436	0	0	1.10628	1.53124	0	3.32133	0	1.73819	0	0	0	0	2.46959	5.75354	4.00826	0	2.94537	0.816753	2.30181	0	1.07274	5.29303	6.66782	0	0	2.00248	1.48519	7.15159	1.71305	3.94827	1.5956	0.992582	1.63466	5.53779	3.02716	1.40034	0.362158	1.09721	0.957629	0	1.58061	2.559	0.756192
AL627309.2	ENSG00000239906	0	0	0	1.26321	0	0	0	0	3.06247	1.54574	0	0	0.869097	0	0	0	0	0	0	0.501032	0	0.736342	0.816753	0	0	0	0	0	0	0	0	0.297037	1.43032	0.571016	0	0.531867	0	0	1.00687	0.864902	0.933558	0.362158	1.09721	0	0.355119	0	0.232636	0.567144
AL627309.5	ENSG00000241860	3.29774	0	6.17388	17.685	7.75307	2.74342	2.76677	6.63767	1.53124	7.7287	6.64266	15.4732	8.69097	4.14471	6.02656	6.69603	8.29581	6.17399	5.75354	9.51961	4.63222	12.7633	5.71727	6.13817	4.82337	6.43645	9.82992	8.89043	4.52979	8.31974	4.57709	6.83185	12.3007	4.28262	10.5287	7.97801	15.5505	14.7119	25.6752	15.1358	11.2027	10.8647	9.50912	5.74577	4.97166	5.92728	6.04855	4.3481
RNU6.1100P	ENSG00000222623	0	0	0	0	0	0	0	0	0	0	0	0	0	0	0	0	0	0	0	0	0	0	0	0	0	0	0	0	0	0	0	0.297037	0	0	0	0	0	0	0	0	0	0	0	0	0	0	0	0
AL627309.4	ENSG00000241599	0	0	0	0	0	0	0	0	0	0	0	0	0	0	0	0	0	0	0	0	0	0.981789	0	0.767271	0	0	0	0	0	0	0	0.594074	0	0	1.31609	0	0	1.63466	0	0	0.466779	0	1.82868	0	0.355119	0	0.697909	0
FO538757.1	ENSG00000279928	1.64887	0	3.08694	0	0	0	0	1.10628	6.12495	0	1.10711	0	0	0	6.02656	0	1.03698	0	1.91785	10.0206	0	11.2906	0	0	1.60779	0	3.02459	0	4.52979	0	0.572136	5.04963	1.71638	1.71305	8.55459	0	0.661722	8.17329	2.51718	0	5.60135	2.89726	4.75456	4.78814	0	2.37091	2.559	0.945239
WASH9P	ENSG00000279457	11.5421	0	6.17388	2.52643	5.16871	0	6.91692	16.5942	24.4998	10.8202	8.85688	10.3154	19.1201	14.5065	6.02656	4.01762	7.25884	13.5828	13.4249	14.5299	11.5806	14.9723	17.9686	9.97452	8.03895	24.6731	24.1967	15.5583	10.8715	4.15987	24.6019	15.743	43.4817	29.6929	13.1609	14.3604	14.5579	11.4426	41.7851	26.3795	9.33558	26.7997	10.6063	22.0255	11.3638	22.9188	17.2151	10.2086
MIR6859.2	ENSG00000273874	0	0	0	0	0	0	1.38338	0	0	0	0	0	0	0	0	0	0	0	0	1.00206	0	0.490895	0	0	0	0	0	0	0	0	0.572136	0	0.286064	0.285508	0	0	0	0	0.503435	0	0	0	0	0	0.355119	0	0	0
AP006222.1	ENSG00000228463	8.24435	10.0491	15.4347	11.3689	5.16871	5.48684	6.91692	7.74395	9.18742	7.7287	8.85688	8.5962	8.69097	29.013	24.1062	0	8.29581	4.93919	5.75354	20.0413	11.5806	21.1085	12.2513	9.97452	8.03895	5.36371	17.3914	4.44522	9.05959	20.7994	12.3009	12.7726	14.5892	6.8522	25.0057	7.44614	13.2344	14.7119	16.1099	13.8384	24.7393	10.5026	21.2127	15.3221	7.10238	4.74182	13.9582	8.12906
RPL23AP24	ENSG00000236679	3.29774	0	0	0	0	0	0	0	1.53124	0	0	0	0.869097	0	2.00885	0	4.14791	0	1.91785	0	3.47417	0	4.08376	0.767271	1.60779	1.07274	5.29303	0	0.905959	0	0.858204	0.594074	2.00245	2.56957	0.658045	2.65934	1.6543	0	1.00687	0.864902	0	0	0	0.638419	0.710238	0.395152	1.86109	0.567144
AL732372.1	ENSG00000236601	1.64887	0	0	0	0	0	0	3.31884	0	0	1.10711	0	0	0	0	0	0	0	0	2.50516	0	4.90895	0	0.767271	0	0	0.756147	0	0	4.15987	0	2.67333	0.572127	0	3.29023	0	0	4.90397	0.503435	0	0.933558	1.81079	1.82868	0	0	0.790304	1.39582	0.189048
AL732372.2	ENSG00000237094	44.5195	6.6994	24.6955	24.001	10.3374	13.7171	42.8849	23.2319	16.8436	23.1861	7.74977	39.5425	49.5385	16.5789	44.1948	26.1145	27.9984	55.5659	46.0283	14.0289	44.0061	13.7451	93.9265	16.88	28.9402	19.3094	40.832	26.6713	38.9562	0	18.3084	14.2578	29.4645	23.4117	11.8448	13.2967	14.8887	16.3466	79.0393	34.1636	12.1363	23.9024	10.9721	19.1526	12.7843	7.50789	23.9615	7.56192
WBP1LP7	ENSG00000269732	0	0	0	0	0	0	0	0	0	0	0	0	0	0	0	0	0	0	0	1.00206	0	0.490895	0	0	0	0	0	0	0	0	0	1.78222	0	0.285508	1.97414	0	0	1.63466	0.503435	0	0.933558	0	1.09721	0.31921	0.355119	0	0.465273	0
OR4F29	ENSG00000284733	0	0	0	0	0	0	0	0	0	0	0	0	0	0	0	0	0	0	0	0	1.15806	1.47268	0	1.53454	0	0	0	0	0	0	0.286068	0.297037	0.858191	0.285508	1.97414	0	0	1.63466	1.51031	0.432451	0	2.17295	1.09721	0	0.355119	0.395152	0.930545	0.378096
CICP7	ENSG00000233653	6.59548	0	3.08694	0	0	0	2.76677	0	3.06247	6.18296	1.10711	0	0.869097	0	4.01771	0	1.03698	2.46959	0	4.50929	0	9.57245	4.08376	0.767271	1.60779	2.14548	1.51229	0	0	0	1.71641	2.67333	0.858191	1.71305	3.94827	2.12747	1.6543	0	2.01374	1.29735	2.33389	2.17295	2.56015	1.59605	0	0.395152	1.86109	0.945239
AL732372.3	ENSG00000250575	8.24435	0	0	3.78964	5.16871	16.4605	5.53353	8.85023	4.59371	6.18296	2.21422	3.43848	6.08368	8.28943	2.00885	0	7.25884	7.40878	11.5071	4.00826	5.79028	11.7815	8.16753	3.83636	19.2935	3.21823	13.6107	2.22261	2.71788	0	8.58204	4.15852	13.1589	4.28262	5.92241	5.85054	3.97033	8.17329	26.6821	4.32451	1.40034	9.77827	3.29162	4.78814	1.42048	5.13698	6.04855	2.64667
RF00026	ENSG00000278757	0	0	0	0	0	0	0	0	0	0	0	0	0	0	0	0	0	0	0	0	0	0	0	0	0	0	0	0	0	0	0	0	0	0	0	0	0	0	0	0	0	0	0	0	0	0	0	0
AL669831.3	ENSG00000230021	18.1376	0	0	0	2.58436	8.23026	8.3003	12.1691	1.53124	7.7287	5.53555	8.5962	4.34548	10.3618	8.03541	0	5.18488	3.70439	3.83569	10.5217	3.47417	15.7086	10.6178	9.20725	4.82337	8.58193	9.82992	2.22261	6.34171	12.4796	4.00495	8.31704	2.57457	5.71016	12.5029	3.72307	3.63947	8.17329	13.5928	5.62187	3.73423	4.3459	11.3378	4.78814	2.13071	2.37091	7.21173	2.45762
AC114498.1	ENSG00000235146	0	0	0	0	0	0	0	0	0	0	0	0	0	0	0	0	0	0	0	0	0	0.245447	0	0	3.21558	0	0	0	0	4.15987	0	2.07926	0	0.285508	0.658045	0	0	1.63466	0.503435	0	0	0.362158	0	0	0	0	0	0
MTND1P23	ENSG00000225972	300.094	274.676	206.825	300.645	183.489	548.684	164.623	1278.86	159.249	200.946	241.35	311.183	284.195	261.117	389.718	352.211	499.823	492.684	333.705	37.5774	251.298	13.4996	737.528	311.512	371.399	373.314	639.701	242.264	2073.74	12.4796	27.7486	5.34667	15.4474	3.14059	18.4253	8.50987	12.9036	14.7119	8.5584	3.89206	16.804	5.43237	18.2868	3.83052	11.7189	6.71758	16.9825	5.48239
MTND2P28	ENSG00000225630	1202.03	1349.93	629.736	644.239	659.011	1862.78	814.813	1940.41	546.652	457.539	616.66	1471.67	1199.35	814.436	1231.43	861.11	1373.99	2107.8	970.43	159.829	2182.94	73.3888	4118.88	2055.52	1791.08	1170.36	3542.55	937.94	2521.28	29.1191	650.519	41.8822	115.856	77.6582	153.983	105.31	135.322	83.3675	53.3641	33.7312	78.8856	80.3991	62.175	42.1357	96.5923	41.8861	250.317	71.8382
MTCO1P12	ENSG00000237973	1012.41	2194.06	870.517	1109.1	1007.9	4104.15	753.944	2215.88	1061.15	860.977	946.579	2207.5	2810.66	1278.64	1669.36	2100.55	2209.8	3135.15	1338.66	65.6352	2094.92	67.9889	3405.04	2419.97	2537.09	1837.61	3480.55	1482.48	3509.68	174.715	1634.02	219.51	1907.19	687.504	92.1264	946.723	939.314	42.5011	1941.25	604.134	40.6098	769.948	43.8883	410.823	506.755	301.896	864.011	447.476
AC114498.2	ENSG00000278791	0	0	0	0	0	0	0	0	0	0	0	0	0	0	0	0	0	0	0	0	0	0	0	0	0	0	0	0	0	0	0	0	0	0	0	0	0	0	0	0	0	0	0	0	0	0	0	0
MTCO2P12	ENSG00000229344	44.5195	53.5952	37.0433	63.1607	18.0905	170.092	22.1341	39.826	59.7183	58.7381	49.82	89.4005	84.3024	80.8219	90.3984	58.2555	58.0707	61.7399	36.4391	17.5361	49.7964	8.8361	142.932	42.1999	102.899	59.0008	197.354	55.5652	141.33	4.15987	9.15418	4.15852	5.43521	5.71016	23.0316	2.12747	3.97033	3.26931	6.54466	2.59471	2.33389	0.724316	10.2406	0.957629	1.06536	0.790304	14.1908	3.40286
MTATP8P1	ENSG00000240409	1.64887	0	3.08694	0	0	2.74342	1.38338	2.21256	3.06247	1.54574	1.10711	0	4.34548	16.5789	4.01771	0.669603	6.22186	2.46959	1.91785	3.00619	1.15806	2.45447	4.90052	0	0	1.07274	6.04918	2.22261	1.81192	0	0.286068	0.594074	0.572127	0	7.89654	0	0.330861	4.90397	0	0.432451	0.933558	0.362158	1.09721	0.31921	0	1.58061	0.930545	0
MTATP6P1	ENSG00000248527	2347.99	4746.53	1599.03	1549.96	1529.94	5146.65	1090.11	2291.1	1284.71	1026.37	1274.28	1922.11	3723.21	1651.67	2149.47	2350.31	3213.59	4987.35	1622.5	361.244	3794.95	230.966	6382.92	5207.47	3895.67	3643.03	9097.21	2831.6	10043.5	74.8777	645.656	131.587	341.56	177.586	398.117	161.688	146.24	369.432	433.458	80.4359	367.355	185.425	334.282	79.8024	172.943	102.74	503.425	125.528
MTCO3P12	ENSG00000198744	75.848	113.89	55.5649	79.5824	28.4279	441.69	56.7187	65.2705	73.4994	66.4668	108.497	128.943	131.234	66.3154	76.3364	98.4317	147.251	259.307	140.003	8.51755	83.38	3.68171	177.235	85.1671	73.9583	78.3102	205.672	113.353	146.765	4.15987	26.6043	4.75259	16.3056	12.8479	14.477	12.7648	11.2493	3.26931	15.6065	5.18941	1.86712	2.89726	3.65736	3.1921	4.97166	1.58061	26.9858	11.91
WBP1LP6	ENSG00000268663	0	0	0	0	0	0	0	0	0	0	0	0	0	0	0	0	0	0	0	0	0	0.736342	0	0	0	0	0	0	0	0	0	2.67333	0	0.571016	1.97414	0	0.330861	0	1.00687	0	0	0	3.65736	0	0	0	0.697909	0
OR4F16	ENSG00000284662	0	0	0	0	0	0	0	0	0	0	0	0	0	2.07236	0	0	0	0	0	1.5031	0	0.981789	0	0	0	0	0	0	0	4.15987	0	0.891111	0	0	2.63218	0.531867	0.330861	3.26931	0.503435	1.29735	0	0.724316	0.365736	0.957629	0	0.395152	0.697909	0.378096
CICP3	ENSG00000229376	1.64887	0	0	0	0	0	2.76677	1.10628	0	3.09148	2.21422	0	1.73819	2.07236	4.01771	0	1.03698	6.17399	7.67139	3.50723	1.15806	6.13618	4.08376	2.30181	0	5.36371	3.78074	0	0	0	1.71641	4.15852	4.00489	1.14203	5.26436	2.65934	2.31603	4.90397	0.503435	1.7298	3.26745	2.89726	7.31471	4.14972	0.710238	0.395152	2.09373	2.26857
AL669831.1	ENSG00000228327	44.5195	10.0491	24.6955	37.8964	25.8436	13.7171	69.1692	84.0772	36.7497	41.735	57.5697	42.981	45.193	51.8089	30.1328	13.3921	45.627	45.6875	78.6317	20.0413	64.8511	26.5083	90.6595	50.6399	46.6259	82.6011	81.6639	31.1165	38.0503	20.7994	26.6043	23.4659	78.6675	40.2567	15.7931	46.8043	41.0267	16.3466	98.6733	25.9471	11.6695	41.6482	18.2868	26.1752	11.0087	16.5964	36.5239	14.9348
RNU6.1199P	ENSG00000223181	0	0	0	0	0	0	0	0	0	0	0	0	0	0	0	0	0	0	0	0	0	0	0	0	0	0	0	0	0	0	0	0	0	0	0	0	0	0	0	0	0	0	0	0	0	0	0	0
AL669831.2	ENSG00000229905	0	0	0	0	0	0	0	0	0	0	0	0	0	0	6.02656	0	0	1.2348	0	0.501032	1.15806	0.245447	0.816753	0	0	0	0.756147	0	0	0	0	0.891111	0.286064	0.285508	0	0	0.330861	0	0	0.864902	0	0.362158	0.365736	0.638419	0	1.18546	2.79164	0
AL669831.5	ENSG00000237491	0	0	3.08694	22.7378	2.58436	2.74342	17.984	27.657	0	9.27444	16.6067	8.5962	6.95277	10.3618	0	0	8.29581	9.87838	13.4249	11.5237	11.5806	8.09976	9.80103	9.20725	9.64673	18.2366	18.1475	11.113	23.5549	12.4796	4.29102	6.83185	16.8778	13.4189	15.135	13.8285	10.2567	14.7119	11.579	6.48677	5.60135	9.41611	8.04618	2.23447	2.84095	5.53213	17.2151	8.12906
AL669831.7	ENSG00000285268	0	0	0	0	0	0	0	0	0	0	0	0	0	0	0	0	0	0	0	0	0	0	0	0	0	0	0	0	0	0	0	0	0	0	0	0	0	0	0	0	0	0	0	0	0	0	0	0
AL669831.4	ENSG00000230092	0	0	0	0	0	0	5.53353	5.53139	0	3.09148	0	0	0.869097	0	0	0	2.07395	1.2348	0	1.00206	0	0.245447	0	0	0	0	2.26844	0	0	0	0.572136	1.18815	1.43032	0.856525	0	1.5956	0	1.63466	0.503435	0.864902	0.933558	0.362158	1.09721	1.27684	0.355119	0	2.32636	0.567144
FAM87B	ENSG00000177757	0	0	0	0	5.16871	0	1.38338	2.21256	6.12495	0	0	3.43848	1.73819	6.21707	0	0	1.03698	1.2348	1.91785	3.00619	4.63222	3.43626	1.63351	0.767271	4.82337	0	3.02459	4.44522	2.71788	0	1.14427	3.56444	3.71883	2.85508	9.87068	2.12747	4.63205	0	4.02748	2.59471	2.80067	6.15669	5.1203	3.1921	0.355119	2.37091	4.88536	2.07953
LINC01128	ENSG00000228794	67.6036	53.5952	30.8694	27.7907	28.4279	27.4342	53.9519	39.826	36.7497	38.6435	46.4986	29.2271	41.7166	35.2301	6.02656	5.35683	15.5546	12.348	9.58923	18.0372	59.0609	10.5542	40.8376	57.5453	41.8025	71.8737	53.6865	66.6782	19.0251	45.7586	61.2186	25.2481	119.002	67.3799	19.7414	43.0812	48.9674	8.17329	62.9294	44.5425	12.1363	20.2808	27.0644	34.4746	24.1481	53.3455	63.975	75.9972
LINC00115	ENSG00000225880	3.29774	0	0	1.26321	0	8.23026	6.91692	7.74395	0	6.18296	0	0	6.08368	2.07236	0	3.34802	5.18488	1.2348	5.75354	8.01651	6.94834	2.94537	10.6178	13.8109	6.43116	5.36371	3.02459	2.22261	5.43575	12.4796	5.72136	2.3763	10.0122	5.42466	5.26436	5.85054	10.2567	3.26931	14.5996	6.05432	4.20101	6.881	5.1203	3.51131	2.84095	7.11273	7.90964	3.02477
FAM41C	ENSG00000230368	1.64887	0	0	1.26321	0	0	0	0	0	0	0	0	0	0	0	0	0	0	0	2.50516	2.31611	0.736342	0	0	0	0	0	0	0	4.15987	0	2.67333	0	1.14203	5.26436	0	0	6.53863	0	0.432451	0.466779	0.724316	4.75456	0	0	0	0.232636	0.189048
TUBB8P11	ENSG00000234711	0	0	0	0	0	0	0	0	0	0	0	0	0	2.07236	0	0	0	0	0	2.00413	0	1.22724	0	0	0	0	0	0	0	0	0.286068	2.3763	0.286064	0.856525	3.94827	0	0	1.63466	1.51031	0	1.40034	1.08647	3.29162	0	0.355119	0.395152	0.697909	0
AL669831.6	ENSG00000283040	1.64887	0	0	0	0	0	0	0	0	0	0	0	0.869097	0	8.03541	0	0	0	0	1.5031	0	1.96358	1.63351	0	0	0	0	0	0	0	0	1.18815	0.286064	0.571016	2.63218	0	0	3.26931	1.00687	0	0.466779	1.08647	3.65736	0	0	0.395152	0.232636	0
AL645608.6	ENSG00000272438	0	0	6.17388	30.3171	0	0	0	5.53139	0	1.54574	0	3.43848	0	0	2.00885	0	0	0	9.58923	1.00206	3.47417	1.96358	2.45026	2.30181	0	5.36371	0.756147	6.66782	0	0	0.572136	1.48519	8.00978	1.71305	1.31609	7.44614	7.6098	1.63466	4.02748	0.864902	0.933558	1.81079	1.82868	0.638419	2.48583	0.790304	1.86109	1.13429
AL645608.2	ENSG00000230699	4.94661	0	9.26082	50.5285	0	0	9.68368	5.53139	24.4998	3.09148	1.10711	12.0347	1.73819	10.3618	0	7.36563	11.4067	1.2348	5.75354	6.51342	10.4225	4.90895	6.53402	13.8109	3.21558	50.4189	7.56147	46.6748	0	8.31974	2.86068	4.75259	34.8998	16.845	7.2385	36.6988	32.4244	11.4426	7.55153	3.45961	2.80067	6.51884	7.68045	6.06498	5.32678	3.95152	11.3992	4.7262
AL645608.4	ENSG00000241180	0	0	0	0	0	0	0	0	0	0	0	0	0	0	0	0	0	0	0	0	0	0	0	0	0	1.07274	0	0	0	0	0	0	0.572127	0.285508	0	0.531867	5.62463	0	0	0	0	0	0	0	0	0	0.465273	0.378096
LINC02593	ENSG00000223764	9.89321	3.3497	27.7825	16.4218	2.58436	2.74342	47.035	27.657	21.4373	52.5552	27.6778	3.43848	0.869097	10.3618	0	5.35683	7.25884	11.1132	11.5071	19.5403	26.6353	16.1995	15.5183	32.2254	3.21558	36.4732	11.3422	40.0069	26.2728	4.15987	6.86563	13.6637	36.6161	15.1319	13.1609	52.6548	64.5179	4.90397	10.5721	8.21657	4.66779	9.41611	8.04618	11.4915	7.10238	11.0643	16.5172	10.7757
SAMD11	ENSG00000187634	1.64887	3.3497	15.4347	11.3689	0	5.48684	31.8178	35.4009	47.4684	21.6404	36.5346	39.5425	1.73819	14.5065	2.00885	14.0617	20.7395	8.64358	49.864	16.5341	31.2675	21.5994	33.4869	63.6835	6.43116	54.7098	43.1004	24.4487	11.7775	12.4796	60.9325	33.5652	95.2592	32.8334	13.819	51.0592	51.6143	13.0773	36.7508	19.0279	6.06813	23.5403	12.8007	33.517	34.4465	7.11273	26.9858	26.0886
NOC2L	ENSG00000188976	36.2751	80.3929	80.2604	32.8435	33.5966	46.6381	69.1692	113.947	71.9682	68.0126	37.6417	55.0157	87.7788	64.2431	30.1328	68.2995	44.59	53.0963	26.8499	32.5671	79.9059	19.6358	80.8585	95.9089	35.3714	62.219	97.543	115.576	30.8026	20.7994	125.012	46.9319	145.32	183.582	20.3994	119.67	139.292	26.1545	128.376	114.6	14.4701	64.102	23.4071	88.1019	54.6883	106.691	64.9055	117.399
KLHL17	ENSG00000187961	23.0842	13.3988	18.5216	26.5275	5.16871	0	29.051	24.3381	41.3434	18.5489	52.0342	12.0347	16.5128	26.9406	4.01771	7.36563	17.6286	11.1132	26.8499	16.5341	11.5806	15.9541	15.5183	24.5527	19.2935	22.5276	47.6373	28.8939	22.649	4.15987	52.0644	29.7037	52.0636	33.4045	7.89654	39.89	48.6365	9.80794	32.7233	16.0007	5.13457	19.1944	9.14339	22.3447	15.6252	10.6691	12.5624	10.7757
PLEKHN1	ENSG00000187583	6.59548	0	0	0	0	0	6.91692	0	0	1.54574	0	3.43848	0	2.07236	0	0	0	1.2348	0	14.5299	4.63222	18.654	1.63351	5.3709	0	1.07274	4.53688	8.89043	8.15363	4.15987	1.43034	6.83185	6.2934	3.71161	11.8448	0	0.661722	9.80794	3.02061	0	6.06813	2.89726	11.7035	1.91526	0.710238	0.790304	4.42009	0
PERM1	ENSG00000187642	0	0	3.08694	0	0	0	1.38338	0	0	0	0	0	0	0	0	0	1.03698	0	0	10.5217	0	14.9723	0	0	0	7.50919	3.02459	2.22261	0	12.4796	0.572136	4.45556	3.71883	3.14059	6.58045	1.5956	0.330861	9.80794	0.503435	1.7298	1.86712	1.08647	5.1203	2.55368	0	0.395152	2.559	0.567144
AL645608.7	ENSG00000272512	3.29774	0	18.5216	15.1586	15.5061	8.23026	6.91692	0	1.53124	20.0946	5.53555	5.15772	3.47639	0	14.062	0	10.3698	1.2348	5.75354	6.51342	1.15806	10.3088	1.63351	3.83636	0	3.21823	6.04918	2.22261	6.34171	12.4796	7.1517	2.3763	17.1638	3.99711	5.26436	6.91427	4.63205	9.80794	18.1237	6.48677	4.20101	2.53511	9.87486	0.638419	2.13071	3.55637	3.95482	0.756192
HES4	ENSG00000188290	1.64887	6.6994	3.08694	13.8953	0	0	4.15015	5.53139	10.7187	0	0	0	3.47639	2.07236	0	0	5.18488	2.46959	1.91785	0	0	0.736342	0.816753	0.767271	0	1.07274	1.51229	0	0	12.4796	27.4625	2.67333	20.5966	3.71161	1.31609	9.57361	15.2196	0	12.5859	11.2437	0.466779	1.81079	0.365736	1.27684	6.03702	3.55637	3.25691	0.189048
ISG15	ENSG00000187608	0	0	12.3478	24.001	5.16871	0	0	4.42512	1.53124	1.54574	1.10711	0	1.73819	0	12.0531	0	2.07395	4.93919	1.91785	6.01239	1.15806	5.15439	4.08376	5.3709	0	3.21823	3.02459	2.22261	0	4.15987	20.0248	5.6437	7.72372	1.99856	5.26436	14.3604	10.9184	0	2.51718	2.59471	2.80067	15.935	2.92588	19.791	6.74726	1.18546	6.97909	5.48239
AL645608.3	ENSG00000231702	0	0	0	0	0	0	2.76677	0	0	0	0	0	0	0	0	0	2.07395	0	0	0	0	0.245447	0	0	0	0	0	0	0	0	0	0	0	0.285508	0	0	0	0	1.00687	0	0	0	0	0	0.355119	0	0	0
AL645608.1	ENSG00000224969	21.4353	0	0	0	5.16871	0	1.38338	1.10628	0	0	0	0	0	0	0	0	1.03698	0	0	2.50516	0	0.490895	0	0	0	0	0.756147	0	0	4.15987	0.286068	0.891111	1.71638	0.285508	1.97414	0	0.330861	1.63466	1.00687	0	0	0	1.09721	0	1.06536	0	2.09373	0.756192
AGRN	ENSG00000188157	108.825	60.2946	191.39	222.325	155.061	13.7171	152.172	125.01	87.2805	134.479	152.781	85.962	109.506	97.4008	22.0974	4.01762	42.516	49.3919	57.5354	40.5836	45.1642	55.7165	25.3193	82.098	17.6857	185.584	113.422	202.257	68.8529	70.7178	338.705	108.716	505.474	190.719	61.8563	590.372	562.463	44.1357	170.665	96.4366	27.54	217.657	51.9344	58.7346	134.59	133.957	146.096	115.886
AL645608.5	ENSG00000242590	0	0	0	0	0	0	0	0	0	0	0	0	0	0	0	0	0	0	0	0	0	0	0	0	0	0	0	0	0	0	0	0	0	0	0	0	0	0	0	0	0	0	0	0	0	0	0	0
AL390719.1	ENSG00000217801	0	3.3497	0	0	0	0	5.53353	0	0	0	0	0	0	0	0	0	0	0	0	17.0351	0	14.9723	0.816753	0.767271	1.60779	0	0	2.22261	5.43575	0	7.43777	2.67333	2.86064	0.856525	11.1868	4.7868	1.98516	8.17329	3.02061	1.29735	5.13457	0.724316	9.14339	0	1.06536	1.97576	0.930545	2.83572
AL645608.8	ENSG00000273443	0	0	0	0	0	0	0	0	0	0	0	0	0	0	0	0	0	0	0	1.00206	0	3.19082	0	0	0	0	0	0	0	0	1.71641	1.18815	0.858191	0.285508	1.97414	0.531867	0.330861	1.63466	1.00687	0.432451	1.40034	0	2.56015	0	0	0.790304	0.930545	0.189048
RNF223	ENSG00000237330	0	0	0	0	0	0	1.38338	0	0	0	0	0	0	2.07236	0	0	0	0	0	4.00826	0	4.6635	0	0	0	0	0	0	0	0	0.286068	3.26741	0.286064	1.14203	3.94827	0	0.330861	4.90397	0	0.432451	1.86712	0.362158	4.75456	0	0	2.37091	0.232636	0
C1orf159	ENSG00000131591	39.5729	13.3988	12.3478	18.9482	31.0123	10.9737	34.5846	18.8067	13.7811	17.0031	23.2493	12.0347	13.0365	12.4341	20.0885	0	10.3698	9.87838	19.1785	27.5568	17.3708	29.2082	12.2513	20.7163	12.8623	19.3094	25.709	8.89043	14.4953	16.6395	32.0396	28.5156	86.3912	48.2509	21.7155	23.4022	19.5208	17.9812	48.3298	26.3795	7.46846	31.1456	19.384	10.2147	9.94333	13.4352	19.7741	11.5319
AL390719.3	ENSG00000285812	0	3.3497	0	0	0	0	4.15015	2.21256	10.7187	0	0	0	0.869097	10.3618	0	0	0	2.46959	3.83569	2.00413	1.15806	2.20903	0.816753	0.767271	0	0	0	0	8.15363	4.15987	0.858204	1.48519	4.00489	1.99856	2.63218	1.06373	0.330861	0	1.00687	0.864902	0.933558	2.53511	2.19441	0.638419	0.710238	1.58061	3.02427	1.51238
LINC01342	ENSG00000223823	0	3.3497	0	6.31607	0	0	0	3.31884	0	0	0	0	0	2.07236	4.01771	0	0	0	0	6.01239	0	7.85432	0	0.767271	0	0	0	0	0	8.31974	0	2.3763	0.858191	1.42754	5.26436	0	0	6.53863	1.51031	0.864902	4.66779	1.44863	4.38883	0.31921	0.355119	2.37091	1.16318	0
MIR200B	ENSG00000207730	0	0	0	0	0	0	0	0	0	0	0	0	0	0	0	0	0	0	0	0	0	0.490895	0	0	0	0	0	0	0	0	0	0	0	0	1.97414	0	0	0	0	0	0.933558	0	0.365736	0	0	0	0	0
MIR200A	ENSG00000207607	0	0	0	0	0	0	0	0	0	0	0	0	0	0	0	0	0	0	0	1.00206	0	0.490895	0	0	0	0	0	0	0	0	0	0	0	0	0	0	0	1.63466	0.503435	0	0	0	0	0	0	0	0	0
MIR429	ENSG00000198976	0	0	0	0	0	0	0	0	0	0	0	0	0	0	0	0	0	0	0	0.501032	0	0.981789	0	0	0	0	0	0	0	0	0	0	0	0.285508	0	0	0	0	2.01374	0	0.933558	0	0.365736	0	0	0	0	0
AL390719.2	ENSG00000272141	6.59548	0	0	0	0	0	0	0	0	0	0	0	0.869097	0	0	0	0	0	0	3.50723	0	4.41805	0	0	0	0	0	0	0	8.31974	0.286068	2.07926	0.286064	0.856525	2.63218	0	0	6.53863	0.503435	0	0.933558	0	2.56015	0.31921	0	0	0.697909	0
TTLL10.AS1	ENSG00000205231	0	0	0	0	0	0	1.38338	0	0	0	0	0	0	0	0	0	0	0	0	14.0289	1.15806	8.34521	0.816753	0	0	1.07274	0	0	0	4.15987	0	2.97037	1.43032	0.571016	8.55459	0	0	3.26931	4.02748	0.432451	5.60135	1.81079	7.68045	0.638419	0	1.18546	1.62845	0
TTLL10	ENSG00000162571	0	0	0	0	0	0	0	0	0	0	0	0	0.869097	2.07236	0	0	0	0	0	12.0248	0	15.7086	0	0	0	0	0.756147	0	0	0	0.858204	4.45556	2.28851	0.856525	12.5029	1.06373	0.330861	11.4426	2.51718	2.59471	10.7359	4.70805	17.5553	0.31921	0.355119	0	2.09373	0.378096
TNFRSF18	ENSG00000186891	0	0	0	0	0	0	0	0	0	0	0	0	0	0	0	0	0	0	0	5.01032	0	7.60887	0	0.767271	0	0	0.756147	0	0	0	0	2.3763	0.572127	0.571016	1.31609	0.531867	0.661722	4.90397	0.503435	0.432451	2.80067	0.362158	1.82868	0.957629	0	0	1.16318	0.378096
TNFRSF4	ENSG00000186827	0	3.3497	0	0	0	0	0	6.63767	1.53124	3.09148	3.32133	0	2.60729	0	0	0	1.03698	2.46959	0	3.00619	3.47417	11.2906	1.63351	3.83636	1.60779	1.07274	1.51229	2.22261	0	0	30.6093	2.3763	10.0122	3.99711	7.2385	12.7648	12.9036	1.63466	3.02061	1.29735	4.20101	6.881	4.75456	3.51131	1.77559	0.395152	10.236	3.21381
SDF4	ENSG00000078808	49.4661	90.442	37.0433	59.371	20.6748	52.125	26.2843	26.5507	10.7187	37.0978	21.0351	46.4195	31.2875	37.3024	38.1682	0	20.7395	17.2872	21.0963	15.031	35.8997	20.863	26.1361	35.2945	25.7246	38.6187	39.3197	26.6713	82.4423	45.7586	122.151	39.803	140.457	114.489	21.7155	93.0767	104.883	27.7892	143.479	93.4095	10.7359	45.2697	13.898	51.0735	29.83	39.9103	44.4335	34.0286
B3GALT6	ENSG00000176022	13.191	23.4479	9.26082	24.001	15.5061	5.48684	15.2172	9.95651	7.65619	20.0946	12.1782	10.3154	17.3819	22.7959	8.03541	0	21.7765	13.5828	9.58923	4.50929	9.26445	3.43626	18.7853	13.0436	22.509	21.4548	17.3914	13.3356	21.743	0	31.1814	11.8815	70.6577	61.0988	9.21264	37.2307	40.365	4.90397	33.7302	25.5146	2.33389	14.8485	4.02309	22.9831	18.1111	14.6206	16.9825	25.7105
C1QTNF12	ENSG00000184163	0	3.3497	0	0	0	16.4605	0	0	0	0	0	0	0	0	0	0	0	1.2348	0	5.51135	0	11.2906	0	0	3.21558	0	0	0	0	8.31974	0.286068	4.45556	2.28851	3.14059	6.58045	0	0.992582	8.17329	4.53092	0.864902	1.86712	1.08647	4.38883	0	0.355119	0	1.16318	0.945239
AL162741.1	ENSG00000260179	0	0	0	0	0	0	0	0	0	0	0	0	0	6.21707	18.0797	0	0	1.2348	0	3.00619	1.15806	1.96358	0	0.767271	0	0	2.26844	0	4.52979	8.31974	0.858204	0.891111	3.1467	0.571016	2.63218	0	0.661722	3.26931	1.00687	0.864902	2.80067	1.08647	3.29162	0	0	0	2.32636	0.756192
UBE2J2	ENSG00000160087	14.8398	13.3988	12.3478	32.8435	25.8436	10.9737	24.9009	18.8067	24.4998	34.0063	25.4635	27.5078	19.1201	12.4341	2.00885	12.7225	9.33279	18.522	21.0963	10.0206	41.69	16.6904	40.8376	34.5272	20.9013	23.6003	38.5635	37.7843	14.4953	20.7994	62.6489	19.0104	75.5208	58.8147	10.5287	40.4219	35.733	8.17329	45.8126	37.6233	7.46846	30.7834	8.77765	22.9831	23.0827	30.8219	30.0101	33.0834
LINC01786	ENSG00000230415	0	0	0	0	7.75307	0	0	3.31884	0	0	0	0	2.60729	4.14471	0	0	0	0	0	3.50723	2.31611	2.69992	0	0.767271	0	4.29097	3.78074	0	0	4.15987	0.858204	1.78222	3.43276	6.56669	4.60632	2.65934	6.94808	4.90397	5.53779	3.02716	1.86712	2.53511	4.75456	1.27684	0.710238	0.790304	1.62845	1.32334
SCNN1D	ENSG00000162572	3.29774	6.6994	9.26082	0	0	5.48684	2.76677	11.0628	19.9061	3.09148	5.53555	0	7.82187	20.7236	2.00885	1.33921	6.22186	0	3.83569	23.5485	10.4225	33.3808	12.2513	7.67271	3.21558	10.7274	9.07377	6.66782	9.96555	8.31974	11.1567	16.337	22.599	27.1233	19.0833	27.6571	43.6736	19.6159	28.6958	16.8656	5.13457	7.24316	12.8007	5.10735	2.48583	6.32243	9.53809	1.13429
ACAP3	ENSG00000131584	102.23	20.0982	58.6518	140.217	105.959	87.7894	236.559	183.642	195.998	190.126	94.1044	130.662	230.311	132.631	60.2656	44.1938	90.217	39.5135	145.756	28.5588	108.857	44.426	168.251	125.832	91.644	215.621	278.262	155.583	174.85	103.997	201.392	110.498	452.839	381.724	37.5086	252.637	268.659	32.6931	503.939	322.176	14.0034	135.447	21.9441	39.9012	72.4443	88.1189	144.467	52.3663
MIR6726	ENSG00000278073	0	0	0	0	0	0	0	0	0	0	0	0	0	0	0	0	0	0	0	0	0	0	0	0	0	0	0.756147	0	0	0	0	0	0	0	0	0	0	0	0	0	0	0	0	0	0	0	0	0
PUSL1	ENSG00000169972	6.59548	0	6.17388	7.57928	7.75307	0	6.91692	0	1.53124	3.09148	13.2853	10.3154	3.47639	8.28943	4.01771	0	7.25884	4.93919	11.5071	7.51548	8.10639	8.34521	4.08376	8.43998	9.64673	9.65468	6.80533	4.44522	0	4.15987	16.878	6.23778	15.7335	17.416	9.87068	19.1472	13.2344	1.63466	20.6408	9.08147	2.33389	9.77827	6.2175	7.02261	5.6819	9.08849	4.42009	3.78096
INTS11	ENSG00000127054	65.9548	56.9449	64.8257	151.586	62.0245	76.8157	170.156	161.517	153.124	123.659	117.354	130.662	106.03	153.354	72.3187	102.449	71.5514	71.6183	103.564	35.0723	132.018	35.099	162.534	139.643	90.0362	121.22	220.039	171.141	163.073	29.1191	104.415	73.0711	254.597	213.56	31.5862	163.283	185.613	27.7892	300.047	167.359	14.0034	109.734	23.4071	75.6527	65.697	84.9577	102.127	69.1915
MIR6727	ENSG00000283712	0	0	0	0	0	0	0	0	0	0	0	0	0	0	0	0	0	0	0	0	0	0	0	0	0	0	0	0	0	0	0	0	0	0	0	0	0	0	0	0	0	0	0	0	0	0	0	0
AL139287.1	ENSG00000240731	1.64887	0	0	27.7907	2.58436	10.9737	6.91692	7.74395	6.12495	7.7287	0	5.15772	5.21458	2.07236	0	0	1.03698	0	0	0	4.63222	0.736342	4.90052	3.83636	4.82337	1.07274	8.31762	0	0	0	2.86068	2.07926	6.86553	7.1377	1.31609	6.91427	5.62463	1.63466	7.04809	5.62187	0	1.08647	0.365736	0.31921	0.710238	0	3.48955	2.07953
CPTP	ENSG00000224051	8.24435	6.6994	12.3478	5.05285	18.0905	0	9.68368	5.53139	13.7811	10.8202	14.3924	5.15772	14.7746	8.28943	0	0	5.18488	4.93919	3.83569	9.01858	6.94834	7.85432	21.2356	9.97452	16.0779	19.3094	18.9037	20.0035	8.15363	8.31974	50.348	12.1785	57.4988	59.1002	7.2385	35.6351	30.1083	19.6159	54.371	24.6497	3.26745	21.3673	3.29162	11.4915	8.16773	5.92728	11.6318	12.8553
TAS1R3	ENSG00000169962	1.64887	0	12.3478	8.84249	2.58436	10.9737	0	2.21256	0	7.7287	12.1782	1.71924	0	0	0	0	2.07395	2.46959	0	13.0268	0	18.4086	2.45026	3.06908	3.21558	4.29097	3.02459	4.44522	10.8715	12.4796	2.28854	6.23778	9.72616	9.70728	7.89654	3.72307	3.30861	13.0773	6.04122	3.02716	4.20101	6.15669	7.68045	2.23447	1.06536	0.790304	4.88536	2.07953
DVL1	ENSG00000107404	14.8398	23.4479	33.9563	49.2653	12.9218	52.125	13.8338	48.6763	29.0935	9.27444	28.7849	20.6309	37.3712	18.6512	12.0531	21.4273	15.5546	23.4612	19.1785	13.0268	32.4256	18.654	46.5549	35.2945	24.1168	34.3277	46.8811	35.5617	37.1443	20.7994	233.145	31.1889	137.883	109.921	15.135	93.0767	88.3398	11.4426	111.763	79.571	7.46846	56.8588	9.50912	62.2459	46.5206	53.7407	24.8921	35.73
MIR6808	ENSG00000284372	0	0	0	0	0	0	0	0	0	0	0	0	0	0	0	0	0	0	0	0	0	0	0	0	0	0	0	0	0	0	0	0	0	0	0	0	0	0	0	0	0	0	0	0	0	0	0	0
MXRA8	ENSG00000162576	18.1376	97.1414	21.6086	22.7378	82.6994	24.6908	13.8338	48.6763	26.031	27.8233	54.2484	10.3154	21.7274	16.5789	22.0974	0	8.29581	11.1132	30.6855	12.0248	24.3192	11.0451	13.8848	31.4581	14.4701	34.3277	34.0266	44.4522	13.5894	4.15987	32.6118	21.9807	58.357	31.1204	14.477	99.991	83.0461	11.4426	210.939	89.0849	5.13457	42.3725	10.6063	21.7063	16.3355	176.633	34.8955	12.4772
AURKAIP1	ENSG00000175756	4.94661	16.7485	0	13.8953	10.3374	5.48684	15.2172	6.63767	9.18742	9.27444	11.0711	20.6309	13.9055	8.28943	0	15.4009	17.6286	11.1132	11.5071	5.01032	13.8967	4.90895	25.3193	12.2763	11.2545	11.8002	15.1229	6.66782	5.43575	4.15987	60.9325	13.9607	52.0636	43.3972	4.60632	35.6351	33.0861	1.63466	25.1718	23.3524	1.40034	34.0429	1.46294	36.3899	17.7559	15.4109	13.0276	15.1238
NDUFB4P8	ENSG00000223663	0	0	0	0	0	0	0	0	0	0	0	0	0	0	0	0	0	0	0	0.501032	0	0.245447	0	0	0	0	0	0	0	0	0.286068	0.297037	0.286064	0	0.658045	0	0	0	0.503435	0	0.933558	0	1.09721	0	0	0	0	0
CCNL2	ENSG00000221978	135.207	53.5952	61.7388	118.742	118.88	109.737	142.488	112.84	85.7493	115.931	95.2115	118.628	81.6951	113.98	44.1948	18.7489	58.0707	48.1571	105.482	12.5258	94.9606	13.2542	137.214	96.6762	59.4882	108.347	172.402	106.685	70.6648	58.2382	86.9647	70.9919	287.208	209.849	28.296	215.938	237.227	19.6159	209.429	245.632	7.46846	65.9128	18.6525	62.8843	42.6143	46.6279	146.561	55.391
MRPL20.AS1	ENSG00000224870	14.8398	16.7485	15.4347	21.4746	7.75307	13.7171	0	3.31884	7.65619	7.7287	23.2493	15.4732	18.251	10.3618	0	0	8.29581	8.64358	15.3428	7.01445	11.5806	7.36342	21.2356	23.0181	9.64673	9.65468	21.9283	11.113	7.24767	4.15987	19.1666	8.91111	34.6137	30.8349	6.58045	18.0835	21.1751	3.26931	23.6615	21.1901	6.06813	8.69179	7.31471	11.8108	8.52285	11.0643	13.4929	10.0195
MRPL20	ENSG00000242485	31.3285	63.6443	18.5216	16.4218	18.0905	10.9737	38.7347	11.0628	10.7187	37.0978	19.928	29.2271	50.4076	20.7236	0	16.7401	25.9244	32.1047	15.3428	6.01239	37.0578	5.89074	55.5392	36.829	25.7246	36.4732	50.6619	35.5617	28.0847	8.31974	27.7486	16.04	61.5037	42.8262	3.94827	26.5934	34.7404	6.53863	46.8195	32.4338	5.13457	36.9401	5.48603	49.1583	34.8017	31.217	23.031	27.9791
RN7SL657P	ENSG00000264293	0	0	0	0	0	0	0	0	0	0	0	0	0	0	0	0	0	0	0	0	0	0	0	0	0	0	0	0	0	0	0	0	0	0	0	0	0	0	0	0	0	0	0	0	0	0	0	0
AL391244.2	ENSG00000272455	21.4353	3.3497	0	0	18.0905	0	9.68368	7.74395	0	6.18296	2.21422	6.87696	3.47639	10.3618	0	18.0793	2.07395	9.87838	5.75354	2.00413	2.31611	3.19082	3.26701	2.30181	6.43116	7.50919	7.56147	2.22261	4.52979	4.15987	2.57461	2.3763	7.43765	5.99567	4.60632	2.12747	6.28635	1.63466	6.04122	7.78412	0	1.81079	2.56015	2.87289	3.90631	7.90304	9.07282	6.23858
ANKRD65	ENSG00000235098	0	6.6994	0	0	0	0	0	0	0	0	0	1.71924	32.1566	4.14471	2.00885	0	0	3.70439	0	12.5258	1.15806	7.11797	0.816753	0	3.21558	0	1.51229	0	0	0	0.858204	3.86148	11.4425	1.42754	5.92241	0.531867	0.661722	3.26931	1.00687	0	1.86712	2.17295	6.94898	1.27684	2.13071	24.4994	6.04855	1.13429
AL391244.1	ENSG00000225905	0	0	0	0	0	0	0	0	0	0	0	0	0	4.14471	0	0	0	0	0	1.5031	0	0.981789	0	0	0	0	0	0	0	0	0.286068	0	0.286064	0.285508	0.658045	0	0	1.63466	0.503435	0	0.933558	0.362158	1.82868	0.638419	0	0.395152	0.465273	0
TMEM88B	ENSG00000205116	0	0	0	0	2.58436	0	0	0	0	0	0	0	0.869097	0	0	0	0	0	0	0	0	1.96358	0	0	0	0	0	0	0	0	0	1.18815	2.57457	0	1.31609	0	0	0	1.00687	0	0.466779	0.362158	1.82868	0	0	0.790304	0.697909	0
LINC01770	ENSG00000225285	0	0	0	0	0	0	0	0	0	0	0	0	0	0	6.02656	0	0	0	0	4.00826	0	6.13618	0	0	0	1.07274	0	2.22261	0	0	0	2.97037	0.572127	0.856525	3.29023	0.531867	0.330861	1.63466	1.51031	0	0.466779	0.362158	2.92588	0.638419	0	0.395152	0.465273	0
VWA1	ENSG00000179403	14.8398	77.0432	37.0433	5.05285	51.6871	0	12.4504	14.3816	13.7811	17.0031	45.3915	6.87696	22.5965	10.3618	4.01771	4.68722	8.29581	13.5828	3.83569	14.5299	31.2675	16.445	17.1518	34.5272	9.64673	17.1639	13.6107	13.3356	8.15363	16.6395	100.696	24.6541	69.7995	27.4088	17.1092	162.751	158.482	9.80794	10.0687	9.94638	7.00168	81.8477	9.14339	17.5565	21.3071	23.7091	42.8051	26.2777
ATAD3C	ENSG00000215915	0	3.3497	0	0	0	0	0	0	0	0	0	1.71924	3.47639	0	2.00885	0	2.07395	1.2348	3.83569	26.0537	0	18.1631	0.816753	0.767271	1.60779	0	0.756147	0	3.62384	4.15987	3.71888	6.53482	4.00489	3.14059	9.21264	2.65934	1.6543	4.90397	1.51031	0	8.8688	1.81079	16.8238	1.27684	0.710238	0.395152	5.35064	0.189048
ATAD3B	ENSG00000160072	42.8706	20.0982	15.4347	20.2114	36.181	16.4605	33.2012	24.3381	32.156	44.8265	34.3204	29.2271	31.2875	12.4341	26.1151	0	12.4437	11.1132	30.6855	34.0702	20.845	36.0808	19.6021	19.949	19.2935	13.9456	34.0266	35.5617	0.905959	12.4796	38.9053	17.5252	62.3619	33.69	22.3735	30.8483	33.7478	27.7892	34.2336	38.4882	10.2691	21.0052	16.8238	19.1526	17.4008	4.74182	20.0067	15.5019
AL645728.2	ENSG00000284740	0	0	0	0	0	0	0	2.21256	0	0	0	1.71924	1.73819	0	2.00885	0	1.03698	1.2348	0	5.01032	1.15806	5.15439	0	1.53454	0	1.07274	0	0	1.81192	0	0.286068	1.48519	0.858191	0.285508	2.63218	1.06373	0	6.53863	1.51031	0.864902	0	0.724316	2.56015	0.31921	1.06536	0	0	0
ATAD3A	ENSG00000197785	11.5421	20.0982	12.3478	0	20.6748	52.125	8.3003	23.2319	6.12495	30.9148	1.10711	29.2271	32.1566	12.4341	8.03541	7.36563	15.5546	20.9916	42.1926	18.5382	25.4772	23.3175	17.9686	16.88	17.6857	15.0184	24.1967	13.3356	5.43575	16.6395	33.47	18.7133	38.0465	48.2509	17.1092	31.912	30.1083	13.0773	44.8057	30.704	9.80236	35.4915	9.50912	21.7063	13.1394	27.6606	16.5172	14.9348
TMEM240	ENSG00000205090	19.7864	0	9.26082	0	0	0	1.38338	5.53139	0	10.8202	4.42844	5.15772	6.08368	6.21707	0	0	4.14791	1.2348	1.91785	2.50516	5.79028	4.1726	4.90052	3.06908	3.21558	16.0911	11.3422	6.66782	6.34171	0	6.00743	5.94074	18.5941	10.2783	1.97414	10.6373	9.92582	3.26931	14.5996	9.51393	0.933558	2.53511	0.731471	2.23447	1.06536	1.58061	3.25691	4.53715
SSU72	ENSG00000160075	65.9548	83.7426	80.2604	93.4778	80.115	54.8684	69.1692	47.57	42.8746	54.1009	56.4626	77.3658	73.0041	78.7496	22.0974	46.8722	60.1446	86.4358	42.1926	14.0289	68.3253	14.9723	106.995	79.7962	88.4284	95.474	96.0307	86.6817	45.2979	41.5987	98.4074	43.3674	152.472	143.611	15.7931	97.8635	114.478	17.9812	131.9	115.464	12.603	69.8965	13.898	105.02	99.4333	84.9577	75.8395	90.1758
AL645728.1	ENSG00000215014	0	10.0491	0	2.52643	0	0	0	0	0	4.63722	13.2853	0	0	2.07236	12.0531	0	0	1.2348	0	2.50516	0	4.6635	4.08376	1.53454	3.21558	2.14548	3.02459	2.22261	0	0	1.14427	2.07926	4.00489	3.4261	3.29023	2.65934	4.96291	1.63466	2.01374	3.45961	1.40034	0.724316	1.82868	2.87289	1.06536	0	3.25691	0.756192
AL691432.3	ENSG00000274481	0	0	0	0	0	0	0	0	0	0	0	0	0	0	0	0	0	0	0	3.00619	0	1.71813	0	0	0	0	0	0	0	0	0	1.78222	0	0	1.97414	0	0	1.63466	0	0	0.466779	0	0.731471	0	0	0.790304	0	0
FNDC10	ENSG00000228594	6.59548	6.6994	3.08694	16.4218	0	38.4079	12.4504	6.63767	4.59371	7.7287	8.85688	0	9.56007	10.3618	4.01771	0	7.25884	4.93919	0	8.51755	0	6.38163	0.816753	1.53454	0	8.58193	24.1967	0	13.5894	0	64.0792	4.75259	64.9364	7.70872	4.60632	28.189	19.1899	16.3466	11.579	8.21657	2.80067	10.1404	2.19441	5.10735	8.52285	11.4594	0.697909	1.89048
AL691432.2	ENSG00000272106	8.24435	0	3.08694	5.05285	0	0	15.2172	17.7005	4.59371	6.18296	2.21422	6.87696	9.56007	2.07236	2.00885	11.3833	5.18488	7.40878	7.67139	3.50723	3.47417	3.68171	5.71727	8.43998	11.2545	15.0184	16.6352	6.66782	11.7775	20.7994	5.43529	4.75259	41.1932	40.5422	3.29023	17.0197	21.506	3.26931	19.1305	13.8384	2.33389	12.3134	4.02309	17.2373	9.23309	21.7334	7.677	33.0834
MIB2	ENSG00000197530	42.8706	0	24.6955	39.1596	25.8436	46.6381	63.6356	50.8888	21.4373	58.7381	29.892	12.0347	43.4548	26.9406	6.02656	0	20.7395	20.9916	40.2748	21.0434	47.4803	30.4355	22.0523	27.6218	8.03895	33.255	53.6865	51.12	19.9311	37.4389	86.1065	35.6444	173.355	141.612	21.0575	62.2284	113.154	26.1545	113.776	95.1393	8.8688	35.1293	21.9441	16.5989	9.23309	19.7576	36.0586	27.2229
MMP23B	ENSG00000189409	0	3.3497	6.17388	0	0	0	0	0	7.65619	0	0	0	0.869097	2.07236	0	0	0	2.46959	0	10.0206	1.15806	6.13618	1.63351	0	0	3.21823	0	0	0	12.4796	0.286068	2.3763	4.57702	1.71305	1.97414	1.06373	0.661722	3.26931	3.02061	1.7298	0.933558	1.81079	2.19441	0.957629	0	0	1.86109	0.189048
CDK11B	ENSG00000248333	23.0842	26.7976	18.5216	68.2135	33.5966	35.6644	23.5175	22.1256	16.8436	13.9117	6.64266	17.1924	26.942	8.28943	24.1062	0	13.4807	12.348	23.0142	32.0661	23.1611	17.4268	21.2356	39.1308	9.64673	16.0911	33.2705	15.5583	20.8371	37.4389	34.0421	24.357	71.5159	49.6784	21.0575	41.4856	65.8413	9.80794	49.3366	54.9213	9.80236	28.6105	12.8007	20.4294	22.3725	18.5721	28.3816	19.661
FO704657.1	ENSG00000272004	0	0	0	0	0	0	0	0	0	0	0	0	0	0	0	0	0	0	0	1.00206	0	0.736342	0	0	0	0	0	0	0	0	0	0	0.572127	0.285508	1.97414	0	0.330861	0	0	0	0	0	0	0.638419	0	0	0	0.189048
SLC35E2B	ENSG00000189339	196.215	20.0982	77.1735	200.851	90.4524	74.0723	166.006	175.898	177.624	125.205	141.71	87.6813	177.296	153.354	54.239	34.8194	91.2539	74.0878	90.1388	29.0599	132.018	24.5447	145.382	128.902	72.3505	171.639	173.914	126.689	131.364	66.558	84.6761	55.5459	371.311	268.378	26.3218	155.305	152.858	31.0585	325.219	208.009	10.7359	105.026	14.9952	97.6781	67.1175	45.0473	195.415	183.755
AL691432.1	ENSG00000269737	3.29774	0	12.3478	5.05285	18.0905	5.48684	26.2843	30.9758	13.7811	18.5489	12.1782	53.2965	10.4292	22.7959	8.03541	0	7.25884	11.1132	5.75354	9.01858	17.3708	3.43626	12.2513	6.90544	9.64673	12.8729	17.3914	6.66782	3.62384	4.15987	6.57957	7.12889	17.7359	16.5595	7.2385	10.1055	10.9184	4.90397	21.6477	7.78412	1.86712	8.32963	1.82868	3.1921	3.90631	1.97576	14.1908	7.56192
MMP23A	ENSG00000215914	0	0	0	0	0	0	0	1.10628	1.53124	0	0	0	0	0	0	0	0	0	0	3.50723	2.31611	3.68171	4.08376	0	0	2.14548	0.756147	0	0	0	0	1.18815	1.71638	2.28407	1.31609	0	0	3.26931	1.00687	1.7298	0.933558	0.362158	0.731471	1.27684	0.355119	0	1.86109	0
CDK11A	ENSG00000008128	6.59548	0	0	3.78964	7.75307	2.74342	16.6006	0	0	4.63722	7.74977	5.15772	1.73819	6.21707	0	0	2.07395	8.64358	5.75354	9.01858	6.94834	8.59066	8.16753	5.3709	1.60779	1.07274	5.29303	8.89043	0	4.15987	5.14923	7.72296	12.5868	5.13915	5.92241	10.1055	14.5579	4.90397	8.05496	11.6762	5.60135	3.98374	6.2175	2.87289	2.13071	7.11273	4.42009	1.13429
AL031282.2	ENSG00000268575	21.4353	3.3497	30.8694	24.001	28.4279	0	24.9009	30.9758	21.4373	41.735	28.7849	44.7003	23.4656	26.9406	12.0531	0.669603	12.4437	8.64358	11.5071	3.00619	11.5806	3.43626	17.1518	18.4145	24.1168	18.2366	32.5143	20.0035	9.96555	8.31974	12.8731	7.42593	30.0367	34.5465	5.92241	20.7428	33.0861	3.26931	32.7233	39.7855	4.20101	13.3998	2.56015	14.6836	7.81262	11.4594	33.4996	28.5462
AL031282.1	ENSG00000227775	0	0	0	1.26321	0	0	8.3003	2.21256	0	6.18296	3.32133	8.5962	0.869097	2.07236	0	0	0	0	0	2.00413	2.31611	1.96358	1.63351	1.53454	8.03895	2.14548	0	0	0	4.15987	1.14427	0.891111	3.1467	4.85364	1.97414	1.5956	1.32344	0	4.02748	3.89206	0	2.89726	1.09721	2.23447	1.42048	2.37091	2.79164	1.32334
SLC35E2A	ENSG00000215790	113.772	33.497	33.9563	59.371	62.0245	13.7171	106.52	64.1642	73.4994	95.8359	138.389	99.7159	89.517	84.9666	14.062	31.4713	35.2572	44.4527	70.9603	20.0413	57.9028	7.85432	111.078	63.6835	62.7038	91.1831	109.641	122.243	40.7682	33.279	67.5121	54.9519	120.719	111.063	20.3994	123.393	134.329	11.4426	102.701	95.1393	3.26745	51.4264	14.6294	37.9859	70.3135	44.257	93.2872	108.135
NADK	ENSG00000008130	37.924	117.24	24.6955	49.2653	46.5184	79.5591	33.2012	39.826	29.0935	40.1893	21.0351	46.4195	82.5642	49.7366	12.0531	22.7665	20.7395	27.1655	5.75354	22.5464	35.8997	25.2811	43.2879	92.8398	49.8415	39.6914	68.0533	33.3391	66.135	49.9185	96.691	30.2978	124.152	87.08	21.7155	68.6109	64.5179	16.3466	96.1561	60.1107	10.7359	36.2158	24.5043	47.8814	24.8583	43.4667	54.4369	46.5058
GNB1	ENSG00000078369	577.104	334.97	432.171	438.335	604.739	82.3026	500.785	609.56	387.403	432.807	381.953	603.453	1214.13	356.445	114.505	202.89	254.059	276.595	161.099	10.5217	590.609	11.7815	594.596	640.671	549.864	594.299	808.322	300.052	403.152	232.953	993.228	160.4	1118.79	703.492	49.3534	485.063	677.934	32.6931	888.563	798.305	10.7359	346.585	28.1616	272.286	460.589	298.34	407.812	600.038
AL109917.1	ENSG00000231050	0	0	9.26082	0	7.75307	0	0	2.21256	0	4.63722	2.21422	12.0347	4.34548	0	0	0	1.03698	1.2348	7.67139	3.50723	1.15806	1.96358	8.98428	3.83636	1.60779	2.14548	3.78074	4.44522	9.96555	0	2.57461	1.48519	4.57702	6.56669	1.31609	1.5956	2.31603	1.63466	6.54466	3.45961	1.40034	2.89726	2.92588	1.91526	1.06536	1.97576	4.42009	1.70143
CALML6	ENSG00000169885	0	0	3.08694	0	0	0	2.76677	0	0	0	0	0	0	2.07236	0	0	0	0	0	7.01445	0	8.34521	0.816753	0	0	1.07274	0.756147	0	0	0	0.858204	1.48519	3.71883	1.71305	5.92241	0	1.32344	4.90397	1.00687	0.432451	2.80067	1.44863	8.04618	0.31921	0	0	1.62845	0
TMEM52	ENSG00000178821	0	0	0	0	0	10.9737	0	0	0	0	0	0	0	0	0	0	0	0	0	1.5031	0	2.94537	1.63351	1.53454	1.60779	5.36371	1.51229	2.22261	2.71788	4.15987	0	2.07926	4.00489	3.14059	3.29023	4.25494	3.30861	4.90397	0.503435	0.432451	0.466779	0.724316	2.56015	0	1.06536	1.18546	0.465273	0.945239
CFAP74	ENSG00000142609	9.89321	3.3497	0	0	0	2.74342	0	3.31884	0	0	0	0	2.60729	4.14471	6.02656	0	0	1.2348	0	69.6435	0	52.7712	2.45026	5.3709	0	1.07274	0.756147	6.66782	0	24.9592	1.71641	28.5156	5.43521	7.70872	55.9339	0	2.31603	26.1545	10.5721	2.16226	24.7393	7.60532	50.1058	5.10735	1.42048	9.8788	7.21173	0.378096
AL391845.2	ENSG00000233542	0	0	3.08694	0	0	0	0	0	0	0	0	0	0	0	0	0	0	0	0	1.00206	0	3.68171	0	0	0	0	0	2.22261	0	0	0	4.45556	1.71638	0.285508	6.58045	0	0.992582	0	0.503435	0	1.40034	1.08647	4.75456	0.957629	0	2.37091	1.16318	0
GABRD	ENSG00000187730	0	3.3497	0	0	0	0	0	8.85023	0	0	14.3924	0	5.21458	8.28943	6.02656	0	0	0	0	26.0537	0	21.5994	0	3.83636	1.60779	0	0	8.89043	0	8.31974	5.14923	9.20815	3.43276	2.56957	19.0833	12.2329	15.2196	13.0773	1.00687	0.432451	9.33558	9.05395	11.7035	2.87289	2.48583	7.11273	4.18745	3.59191
AL391845.1	ENSG00000226969	0	3.3497	0	0	0	0	0	0	0	0	0	0	0	0	6.02656	0	0	0	0	1.00206	0	3.68171	0	0	0	1.07274	0	0	5.43575	0	0	1.18815	0.286064	0	2.63218	0	0	3.26931	0.503435	1.29735	0.933558	0.362158	2.19441	0.638419	0.355119	0	1.39582	0
PRKCZ	ENSG00000067606	29.6796	20.0982	46.3041	11.3689	15.5061	35.6644	37.3513	38.7198	102.593	54.1009	24.3564	56.7349	96.4697	37.3024	6.02656	1.33921	9.33279	12.348	38.3569	37.5774	38.2159	33.6263	26.9528	24.5527	16.0779	61.1463	74.1025	42.2295	25.3668	33.279	61.5046	26.7333	81.5281	77.3727	24.3477	56.9098	87.6781	31.0585	57.3916	42.3802	17.2708	12.6755	42.0596	11.1723	19.1764	38.7249	39.5482	35.73
AL590822.2	ENSG00000271806	1.64887	3.3497	0	0	5.16871	74.0723	13.8338	4.42512	10.7187	23.1861	9.96399	0	7.82187	8.28943	0	0	5.18488	2.46959	5.75354	10.5217	1.15806	6.13618	3.26701	2.30181	1.60779	5.36371	12.8545	2.22261	10.8715	8.31974	4.29102	5.94074	14.8753	6.8522	8.55459	9.04174	6.61722	9.80794	11.579	6.48677	4.20101	1.81079	13.5322	0.31921	2.13071	2.76606	13.7255	1.13429
PRKCZ.AS1	ENSG00000182873	9.89321	0	15.4347	3.78964	7.75307	0	12.4504	40.9323	6.12495	17.0031	16.6067	8.5962	9.56007	2.07236	0	0	5.18488	7.40878	1.91785	4.50929	10.4225	6.38163	8.16753	29.9236	17.6857	25.7458	19.6598	26.6713	38.9562	8.31974	3.71888	7.42593	14.0171	11.1348	3.94827	10.6373	4.30119	4.90397	13.0893	3.02716	5.13457	3.98374	10.2406	1.27684	3.90631	0.395152	9.30545	7.18382
FAAP20	ENSG00000162585	14.8398	13.3988	21.6086	30.3171	18.0905	43.8947	48.4184	32.0821	59.7183	41.735	17.7138	53.2965	23.4656	29.013	10.0443	12.0529	29.0353	19.7568	38.3569	36.5753	28.9514	29.6991	36.7539	46.8035	41.8025	37.546	43.1004	37.7843	38.0503	16.6395	54.639	21.3867	89.5379	70.806	31.5862	41.4856	42.3502	26.1545	55.3779	34.1636	17.7376	30.0591	27.7959	17.8757	22.3725	22.9188	38.1524	25.7105
AL590822.1	ENSG00000234396	0	0	0	1.26321	0	0	0	0	0	0	0	0	0	0	0	0	0	0	0	1.00206	0	0.981789	0	0.767271	0	0	0	2.22261	0	0	0	0.297037	0	0.285508	1.97414	0	0	1.63466	0	0	0	0	1.46294	0	0	0	0.930545	0
SKI	ENSG00000157933	117.07	140.688	117.304	16.4218	129.218	68.5855	117.588	94.0337	73.4994	94.2902	66.4266	101.435	143.401	72.5325	20.0885	18.0793	49.7749	34.5743	38.3569	13.0268	89.1703	18.4086	101.277	86.7016	96.4673	118.002	134.594	113.353	94.2197	20.7994	82.6737	52.5756	232.284	150.463	13.819	132.435	175.025	27.7892	149.52	89.0849	8.8688	65.5506	11.7035	30.0057	42.6143	58.8776	89.565	64.8434
MORN1	ENSG00000116151	29.6796	6.6994	18.5216	17.685	23.2592	5.48684	22.1341	25.4444	13.7811	18.5489	7.74977	51.5772	13.9055	14.5065	2.00885	0	5.18488	6.17399	19.1785	40.5836	24.3192	37.7989	22.8691	16.88	12.8623	10.7274	26.4652	17.7809	17.2132	20.7994	10.5845	26.7333	34.3276	33.4045	25.0057	30.3164	27.7923	21.2505	26.1786	20.7577	13.5366	14.4863	28.5274	11.4915	4.61655	9.48365	18.3783	9.64144
AL589739.1	ENSG00000272161	0	0	0	0	0	0	1.38338	0	0	0	0	0	0	2.07236	0	0	0	1.2348	0	2.50516	1.15806	3.19082	0	0	0	0	0	2.22261	0	0	0.858204	1.78222	0.286064	1.42754	3.29023	0	0.330861	3.26931	1.00687	1.7298	1.40034	0.362158	3.29162	0	0	0	0	0.189048
AL513477.1	ENSG00000269896	1.64887	6.6994	3.08694	2.52643	0	0	6.91692	12.1691	0	4.63722	5.53555	5.15772	3.47639	6.21707	4.01771	0	3.11093	6.17399	0	8.51755	4.63222	4.41805	12.2513	3.83636	4.82337	10.7274	13.6107	4.44522	3.62384	8.31974	3.71888	3.26741	12.8729	4.85364	3.94827	2.65934	5.29377	14.7119	11.0756	6.91922	2.33389	6.51884	6.58324	6.06498	1.06536	2.37091	3.02427	3.97001
AL513477.2	ENSG00000272420	0	0	0	0	0	0	0	0	3.06247	0	4.42844	0	0.869097	0	0	0	0	1.2348	0	1.00206	0	0.245447	0	0	0	0	0	0	0	4.15987	0.286068	0.297037	0.286064	0.285508	0	1.06373	0.661722	0	0.503435	0	0	0	0	0	0	0	0	0.378096
RER1	ENSG00000157916	41.2217	16.7485	37.0433	29.0539	46.5184	63.0986	41.5015	40.9323	27.5623	29.3691	27.6778	39.5425	22.5965	16.5789	0	22.7665	16.5916	18.522	7.67139	6.51342	38.2159	8.8361	34.3036	26.0872	28.9402	28.964	31.002	26.6713	43.486	29.1191	73.8056	28.2185	76.0929	81.9409	8.55459	60.101	70.4733	8.17329	35.7439	62.7054	7.93524	29.3348	14.9952	35.1131	26.2788	32.7976	47.9231	62.0077
PEX10	ENSG00000157911	8.24435	3.3497	0	0	18.0905	0	4.15015	0	0	0	6.64266	1.71924	7.82187	10.3618	0	1.33921	7.25884	4.93919	11.5071	8.51755	9.26445	11.2906	13.068	5.3709	3.21558	8.58193	6.80533	8.89043	19.0251	8.31974	20.3108	8.31704	28.6064	35.974	9.87068	15.956	21.8368	6.53863	14.5996	11.6762	6.06813	11.5891	6.2175	8.93787	13.1394	17.7818	10.236	9.0743
PLCH2	ENSG00000149527	1.64887	0	6.17388	3.78964	7.75307	5.48684	2.76677	17.7005	0	7.7287	12.1782	12.0347	20.8583	12.4341	6.02656	0	0	1.2348	0	31.064	3.47417	30.4355	11.4345	2.30181	6.43116	12.8729	27.2213	11.113	2.71788	8.31974	24.8879	10.0993	87.8215	27.1233	22.3735	9.04174	5.29377	21.2505	9.06183	2.16226	7.93524	6.51884	20.4812	3.1921	2.48583	1.18546	10.236	2.64667
AL139246.1	ENSG00000224387	0	0	0	0	0	0	0	0	0	0	0	6.87696	0	0	0	0	0	0	0	2.50516	0	1.47268	0	0	0	1.07274	0	0	1.81192	0	0	0	0.858191	0.571016	1.31609	0	0	1.63466	1.51031	0	0.466779	0	0.365736	0.31921	0	0	0.697909	0
AL139246.4	ENSG00000229393	0	0	0	0	0	0	0	0	0	0	0	0	0	0	0	0	0	0	0	1.5031	0	1.47268	0	0.767271	0	0	0	0	0	0	0	1.18815	2.86064	0.856525	1.97414	0	0	1.63466	0	0	1.40034	0	2.56015	0.638419	0	0	0.465273	0.189048
PANK4	ENSG00000157881	21.4353	16.7485	12.3478	35.37	18.0905	19.2039	20.7507	24.3381	21.4373	20.0946	5.53555	29.2271	19.9892	18.6512	2.00885	1.33921	8.29581	9.87838	19.1785	10.5217	22.0031	11.7815	27.7696	24.5527	22.509	10.7274	40.0758	22.2261	25.3668	41.5987	38.9053	13.6637	53.2078	55.6741	5.92241	27.1252	34.4095	8.17329	45.3092	41.5153	8.40202	21.7295	13.1665	20.4294	17.4008	10.274	21.4025	18.3376
HES5	ENSG00000197921	0	0	0	0	0	0	0	0	0	0	0	0	0	0	0	0	0	0	0	1.00206	0	0.736342	0	0	0	0	0.756147	0	0	0	0	0	0	0.285508	0	0	0.992582	0	0.503435	1.29735	0	0.362158	0.365736	0.31921	0.710238	0	0.930545	0
AL139246.5	ENSG00000272449	0	0	0	0	0	0	0	0	0	0	0	0	0	0	0	0	0	0	0	5.01032	0	2.94537	0.816753	0	0	0	1.51229	0	0	4.15987	0.858204	0.891111	0.286064	0.571016	0	0.531867	0.661722	1.63466	0	0.864902	0.466779	0	1.46294	0.31921	0	0.790304	0.465273	0
TNFRSF14.AS1	ENSG00000238164	0	10.0491	0	0	0	0	0	0	0	6.18296	0	0	0.869097	8.28943	0	0	0	0	5.75354	9.51961	0	8.8361	1.63351	3.06908	1.60779	2.14548	0.756147	0	0	4.15987	1.71641	4.75259	4.57702	1.14203	11.1868	2.65934	0.330861	6.53863	1.00687	0.432451	6.5349	1.44863	7.68045	1.27684	0	0	2.559	0
TNFRSF14	ENSG00000157873	6.59548	20.0982	0	3.78964	2.58436	8.23026	4.15015	12.1691	4.59371	10.8202	11.0711	5.15772	1.73819	10.3618	12.0531	0	0	8.64358	9.58923	12.5258	13.8967	11.7815	14.7015	3.83636	12.8623	9.65468	5.29303	8.89043	9.05959	0	19.1666	8.31704	8.29584	4.28262	10.5287	10.6373	8.27152	4.90397	6.54466	3.45961	3.26745	5.43237	9.14339	7.02261	3.19607	2.76606	14.1908	1.13429
AL139246.2	ENSG00000225931	0	0	0	0	2.58436	0	0	0	0	0	0	0	0	0	0	0	1.03698	0	1.91785	4.00826	3.47417	5.15439	0	0	0	0	0	0	0	0	0.858204	1.18815	0.572127	0.285508	1.31609	0	0.661722	3.26931	0.503435	0	2.80067	0	1.82868	0	0	0	1.86109	0.189048
AL139246.3	ENSG00000228037	0	0	0	0	0	0	0	0	0	0	0	0	0	0	0	0	0	0	1.91785	0.501032	0	0.490895	0	0	1.60779	0	0.756147	0	0	0	0	0.891111	0.286064	1.14203	0.658045	0.531867	0.330861	0	0	0	0.466779	0.362158	0.365736	0	0	0.395152	0.232636	0
PRXL2B	ENSG00000157870	39.5729	13.3988	15.4347	8.84249	18.0905	2.74342	22.1341	30.9758	4.59371	20.0946	11.0711	30.9463	53.0149	14.5065	0	0	4.14791	11.1132	15.3428	4.00826	25.4772	6.87253	26.9528	22.2509	28.9402	35.4005	42.3443	13.3356	51.6397	20.7994	40.3356	13.0696	93.2567	37.4016	2.63218	37.2307	21.8368	6.53863	56.3847	16.4331	1.86712	10.1404	1.82868	4.46893	6.74726	12.6449	19.5415	23.0638
MMEL1	ENSG00000142606	0	0	0	0	0	0	0	2.21256	3.06247	0	4.42844	0	7.82187	4.14471	0	0	0	0	0	13.0268	0	15.7086	0	0.767271	0	1.07274	1.51229	0	0	4.15987	0.572136	5.04963	6.86553	0.856525	5.92241	2.12747	0	11.4426	3.52405	0.864902	4.66779	2.17295	6.94898	0.957629	0.355119	0.395152	1.62845	0.189048
AL831784.1	ENSG00000237058	0	0	0	0	0	0	0	0	4.59371	0	0	0	0	0	0	0	0	0	0	0	0	0	0	0	0	0	0	0	0	0	0	0.297037	0.286064	0	0	0	0	0	0	0	0.466779	0	0	0	0	0	0	0
TTC34	ENSG00000215912	0	0	3.08694	0	2.58436	16.4605	4.15015	11.0628	1.53124	6.18296	6.64266	3.43848	5.21458	8.28943	0	0	7.25884	1.2348	5.75354	18.0372	6.94834	18.1631	4.90052	7.67271	12.8623	20.3821	5.29303	2.22261	8.15363	20.7994	0.572136	8.31704	9.72616	5.99567	10.5287	2.12747	6.28635	9.80794	5.03435	1.29735	8.40202	2.89726	9.87486	2.55368	1.42048	3.16122	6.51382	1.51238
AC242022.2	ENSG00000285945	0	0	0	0	0	0	0	2.21256	0	0	0	1.71924	0	0	0	0	0	0	0	0.501032	0	1.22724	0	0	0	0	0	0	0	0	0	2.67333	0	0.571016	1.97414	0	0.330861	3.26931	1.00687	0.432451	0.933558	0.362158	1.46294	0.638419	0	0	0	0
AC242022.1	ENSG00000283259	0	0	0	0	0	0	0	0	0	0	0	0	0	0	14.062	0	0	0	0	9.01858	0	11.0451	0	0.767271	0	0	0	0	0	0	0.286068	4.75259	2.00245	1.14203	6.58045	0	0.330861	9.80794	2.51718	0.432451	8.8688	2.17295	6.2175	0.957629	0.710238	0.395152	0.697909	0
AL592464.2	ENSG00000233234	0	0	0	0	0	0	0	0	0	0	0	0	0	2.07236	0	0	0	0	0	2.00413	0	0.736342	0	0	0	0	0	0	0	0	0	0.297037	0.286064	0.856525	3.94827	0.531867	0	1.63466	1.00687	0	1.40034	0	1.09721	0	0.355119	0.395152	0.697909	0
AL592464.1	ENSG00000231630	0	0	0	0	0	0	0	0	0	0	0	0	0	0	0	0	0	0	0	1.5031	0	1.22724	0	0	0	0	0	0	0	0	0.286068	0.594074	0	0	1.97414	0	0	1.63466	0	0	0	0	0.731471	0	0.355119	0	0	0
AL589702.1	ENSG00000284745	1.64887	0	0	0	0	0	0	0	0	0	0	0	0	4.14471	0	0	0	0	0	7.01445	0	3.92716	0.816753	0	0	0	0	0	0	0	0	3.86148	0	1.42754	5.26436	0	0	0	0	0	2.80067	1.08647	4.38883	0	0.355119	0.790304	0.232636	0
ACTRT2	ENSG00000169717	0	0	0	0	0	0	0	0	0	0	0	0	0	0	0	0	0	0	0	3.00619	0	3.43626	0	0	0	0	0	0	0	0	0	3.26741	2.00245	0.285508	4.60632	0	0	1.63466	0	0	0.933558	0.362158	4.75456	0	0	0	0	0
LINC00982	ENSG00000177133	0	3.3497	0	0	10.3374	0	0	4.42512	0	0	3.32133	0	0	4.14471	6.02656	0	0	0	0	15.031	0	14.2359	0	0.767271	0	1.07274	0.756147	0	0	8.31974	0.858204	5.6437	1.43032	2.85508	16.4511	11.1692	15.2196	9.80794	1.00687	3.02716	3.26745	2.89726	10.2406	0.638419	0	1.97576	2.09373	0
PRDM16	ENSG00000142611	1.64887	3.3497	3.08694	0	20.6748	8.23026	0	2.21256	0	9.27444	1.10711	0	4.34548	8.28943	8.03541	0	1.03698	0	1.91785	34.0702	0	43.4442	1.63351	2.30181	3.21558	1.07274	1.51229	0	0	4.15987	3.43282	18.7133	4.86308	4.28262	32.9023	22.8703	18.5282	35.9625	6.54466	1.7298	20.5383	3.98374	42.7911	3.1921	0	5.53213	8.14227	0.756192
MIR4251	ENSG00000283572	0	0	0	0	0	0	0	0	0	0	0	0	0	0	0	0	0	0	0	1.00206	0	0.490895	0.816753	0	0	0	0	0	0	0	0	0	0	0	0	0	0	0	0.503435	0	0.933558	0.362158	0	0	0	0	0	0.189048
AL008733.1	ENSG00000226286	0	0	0	0	0	0	0	0	0	0	0	0	0	0	0	0	0	0	0	2.00413	0	0.245447	0	0	0	0	0	0	0	0	0	1.18815	0.572127	0.285508	1.97414	0	0.330861	0	1.00687	0.432451	0	0.362158	1.46294	0	0	0	0.465273	0
AL512383.1	ENSG00000279839	0	3.3497	0	0	2.58436	2.74342	0	0	0	0	0	0	0	0	0	0	0	0	0	8.51755	0	8.34521	0	0	1.60779	0	0	0	0	4.15987	0	3.26741	0.858191	0.856525	7.89654	1.06373	0.661722	4.90397	0.503435	3.02716	1.40034	0.724316	6.94898	0.957629	0.355119	0.790304	1.86109	0
AL590438.1	ENSG00000272235	0	0	6.17388	0	2.58436	0	0	0	0	0	0	0	0	2.07236	10.0443	0	0	0	1.91785	4.50929	0	7.36342	0.816753	0	0	0	0.756147	0	0	8.31974	0	5.6437	1.43032	0	3.94827	2.12747	1.32344	3.26931	1.00687	0	4.20101	3.62158	10.9721	0.638419	0	1.18546	0.697909	0.378096
ARHGEF16	ENSG00000130762	0	0	3.08694	0	15.5061	2.74342	0	0	15.3124	0	0	0	0	0	0	0	0	0	1.91785	36.5753	1.15806	29.4537	0	2.30181	1.60779	1.07274	1.51229	0	0	8.31974	2.28854	7.72296	4.00489	1.71305	19.0833	5.31867	0.992582	8.17329	2.51718	2.59471	13.0698	2.89726	18.2868	2.55368	0	3.55637	2.09373	0
AL512413.1	ENSG00000272088	0	0	0	0	0	0	0	1.10628	0	0	0	0	0	0	0	0	0	2.46959	0	0.501032	0	0.490895	0	0	0	0	0	0	0	0	0	0	0	0	0	0	0	0	0	0	0.933558	0	1.09721	0.638419	0	0.395152	0.465273	0
MEGF6	ENSG00000162591	9.89321	20.0982	0	0	33.5966	8.23026	4.15015	18.8067	24.4998	17.0031	4.42844	12.0347	6.08368	8.28943	2.00885	0	2.07395	14.8176	32.6034	55.1135	22.0031	73.8797	8.98428	5.3709	14.4701	9.65468	6.80533	8.89043	28.9907	20.7994	6.2935	37.7237	25.7457	11.9913	35.5345	51.5911	51.2834	57.213	15.6065	7.78412	28.9403	17.0214	42.4253	7.66103	6.39214	33.1928	33.4996	1.32334
MIR551A	ENSG00000207776	0	0	0	0	0	0	0	0	0	0	0	0	0	0	0	0	0	0	0	0.501032	0	0.981789	0	0	0	0	0	0	0	0	0.286068	0.297037	0	0	0.658045	0	0	0	0	0	0.466779	0	0	0	0	0	0	0
AL513320.1	ENSG00000238260	0	0	0	0	0	0	1.38338	0	0	0	0	0	0	0	0	0	0	0	0	2.50516	0	3.68171	0.816753	1.53454	0	0	0	0	0	0	0	0.594074	2.28851	0.571016	4.60632	0.531867	0.330861	4.90397	0	0.864902	0.466779	0.362158	3.65736	0.31921	0.355119	0	0	0.189048
TPRG1L	ENSG00000158109	24.733	33.497	24.6955	16.4218	38.7653	19.2039	5.53353	19.913	7.65619	37.0978	18.8209	30.9463	35.633	14.5065	10.0443	27.4537	5.18488	9.87838	5.75354	4.50929	15.0547	4.6635	21.2356	17.6472	22.509	24.6731	47.6373	20.0035	35.3324	8.31974	102.698	8.61407	36.044	19.7001	11.1868	27.6571	24.1528	0	13.5928	20.7577	1.86712	5.43237	3.29162	9.25708	8.16773	20.1527	24.8921	27.9791
WRAP73	ENSG00000116213	6.59548	13.3988	15.4347	0	10.3374	8.23026	17.984	9.95651	16.8436	9.27444	7.74977	8.5962	21.7274	12.4341	6.02656	0	11.4067	12.348	13.4249	20.0413	10.4225	18.654	17.9686	10.7418	20.9013	21.4548	16.6352	13.3356	7.24767	8.31974	18.8805	16.9311	27.7482	24.5537	13.1609	17.5516	17.5356	19.6159	23.158	20.3252	14.0034	15.2106	22.6756	11.4915	9.23309	11.8546	22.7984	15.1238
TP73	ENSG00000078900	0	6.6994	6.17388	0	0	0	1.38338	6.63767	0	0	0	0	25.2038	2.07236	10.0443	0	0	2.46959	0	34.0702	0	39.7625	1.63351	3.06908	0	3.21823	3.02459	0	0	16.6395	1.43034	14.5548	8.29584	4.56813	19.7414	3.1912	1.32344	13.0773	8.5584	2.59471	14.9369	5.79453	23.4071	7.34182	1.06536	6.32243	4.65273	1.51238
AL136528.1	ENSG00000227589	0	3.3497	0	0	0	0	0	0	0	0	0	0	0	6.21707	0	0	0	0	0	1.5031	0	2.69992	0	0	0	0	0	0	0	4.15987	0	2.07926	0	0.285508	5.26436	0	0	1.63466	0	0.432451	3.26745	0.724316	4.75456	0.957629	0	0	1.86109	0
AL136528.2	ENSG00000235131	0	0	0	0	0	0	0	0	0	0	0	0	0	0	0	0	0	0	0	0.501032	0	0.736342	0	0	0	0	0	0	0	0	0	0.297037	0	0.285508	2.63218	0	0	0	0.503435	0.864902	0.466779	0.362158	1.46294	0	0.355119	0	0	0.189048
TP73.AS1	ENSG00000227372	42.8706	6.6994	21.6086	40.4228	59.4402	30.1776	65.019	43.1449	12.2499	46.3722	17.7138	17.1924	45.193	35.2301	16.0708	12.7225	32.1463	19.7568	34.5212	27.5568	37.0578	21.3539	38.3874	57.5453	41.8025	23.6003	46.125	55.5652	25.3668	24.9592	40.0495	44.8526	114.711	89.6496	36.8505	46.2724	60.5475	21.2505	107.232	79.571	12.603	37.3023	27.4302	34.1554	26.6339	32.4025	43.2704	51.421
RF02197	ENSG00000276189	0	0	0	0	0	0	0	0	0	0	0	0	0	0	0	0	0	0	0	0	0	0	0	0	0	0	0	0	0	0	0	0	0	0	0	0	0	0	0	0	0	0	0	0	0	0	0	0
CCDC27	ENSG00000162592	0	0	0	0	10.3374	0	0	0	0	0	0	0	0	0	4.01771	0	0	2.46959	0	17.5361	0	17.1813	0	1.53454	0	0	0	0	0	12.4796	0.286068	9.50519	4.86308	3.71161	13.819	0	0.330861	14.7119	4.53092	1.7298	9.33558	2.89726	18.2868	1.91526	0.710238	4.34667	4.18745	0.378096
SMIM1	ENSG00000235169	0	0	0	0	0	0	2.76677	4.42512	0	0	0	0	0	0	0	0	1.03698	0	1.91785	2.00413	1.15806	3.92716	0	6.13817	0	0	0.756147	0	2.71788	8.31974	1.43034	2.3763	5.72127	9.42177	0.658045	4.7868	4.30119	4.90397	3.52405	1.29735	0.466779	2.53511	4.75456	0	0.355119	0.395152	2.09373	2.26857
LRRC47	ENSG00000130764	69.2525	33.497	46.3041	44.2125	54.2715	19.2039	49.8018	78.5458	65.8432	37.0978	27.6778	30.9463	61.7059	49.7366	4.01771	0	36.2942	27.1655	11.5071	16.033	71.7995	12.5178	70.2407	60.6144	40.1947	64.3645	91.4938	62.233	66.135	12.4796	120.149	32.6741	162.484	119.913	13.1609	91.4811	106.537	13.0773	107.232	78.7061	6.5349	29.697	20.4812	40.8588	48.2962	45.0473	61.8813	90.3649
RN7SL574P	ENSG00000266075	0	0	0	0	0	0	0	1.10628	0	0	0	0	0	0	0	0	1.03698	1.2348	0	1.5031	0	0.981789	0	0	0	0	0	0	5.43575	0	0	0.594074	1.43032	0.285508	1.97414	0.531867	0.992582	0	0.503435	1.29735	0	0	1.09721	0.31921	0	0	0.930545	0.945239
AL365330.1	ENSG00000272153	0	0	6.17388	0	0	0	0	3.31884	0	1.54574	0	1.71924	0.869097	4.14471	0	0	0	0	0	1.00206	0	0.245447	0.816753	2.30181	0	0	1.51229	0	3.62384	0	0.286068	0.891111	2.00245	3.14059	0.658045	0.531867	1.32344	0	0.503435	1.29735	0.933558	0.724316	2.19441	0.638419	0.355119	0	0.930545	2.45762
CEP104	ENSG00000116198	62.657	36.8467	37.0433	53.0549	33.5966	19.2039	62.2522	57.5265	27.5623	37.0978	42.0702	55.0157	77.3496	29.013	42.1859	0	34.2202	38.2787	28.7677	13.0268	54.4286	16.1995	73.5077	52.9417	62.7038	60.0735	91.4938	44.4522	33.5205	24.9592	74.6638	38.6148	138.741	75.6597	23.6896	77.1207	78.7449	29.4238	51.8538	54.9213	10.7359	34.0429	20.1155	26.4944	43.3245	26.4752	73.0478	82.0468
DFFB	ENSG00000169598	8.24435	6.6994	9.26082	0	7.75307	5.48684	4.15015	14.3816	12.2499	3.09148	3.32133	3.43848	8.69097	2.07236	0	0	2.07395	3.70439	1.91785	15.031	8.10639	13.7451	3.26701	8.43998	3.21558	3.21823	7.56147	8.89043	4.52979	4.15987	4.29102	14.8519	14.5892	9.42177	9.21264	4.7868	4.96291	11.4426	10.0687	8.64902	9.33558	10.8647	8.04618	13.4068	6.03702	3.16122	13.0276	8.31811
C1orf174	ENSG00000198912	8.24435	16.7485	43.2171	8.84249	20.6748	19.2039	22.1341	17.7005	29.0935	10.8202	7.74977	36.104	15.6437	18.6512	10.0443	50.8898	8.29581	18.522	11.5071	6.51342	13.8967	2.45447	20.4188	16.88	11.2545	8.58193	24.9529	28.8939	16.3073	0	20.0248	12.4756	35.1858	25.4102	6.58045	20.7428	21.8368	13.0773	16.6134	19.0279	5.60135	20.643	9.14339	18.1949	19.5315	20.9431	25.1247	23.0638
LINC01134	ENSG00000236423	0	0	0	3.78964	7.75307	0	0	0	0	3.09148	0	10.3154	0	16.5789	8.03541	0	1.03698	0	5.75354	12.5258	1.15806	8.8361	1.63351	1.53454	1.60779	0	0	0	0	12.4796	0.572136	5.34667	1.43032	3.71161	11.8448	1.5956	0.330861	11.4426	3.02061	0.864902	3.73423	2.53511	8.04618	5.10735	1.42048	3.95152	3.02427	0.567144
LINC01346	ENSG00000233304	0	3.3497	3.08694	3.78964	0	0	2.76677	0	0	0	0	0	0	6.21707	0	0	0	0	0	9.51961	0	6.87253	0.816753	1.53454	0	1.07274	0.756147	4.44522	0	4.15987	0.286068	7.42593	1.71638	1.71305	8.55459	0	0	11.4426	0.503435	0	6.06813	2.53511	10.2406	2.55368	1.42048	1.58061	1.62845	0.378096
LINC01345	ENSG00000226374	1.64887	0	6.17388	0	0	0	0	0	0	0	0	0	0	2.07236	0	0	0	0	0	8.51755	1.15806	2.69992	0	0.767271	0	1.07274	0	0	0	4.15987	0.286068	3.86148	0.858191	1.99856	4.60632	0	0	6.53863	3.02061	0.864902	9.33558	1.44863	8.41192	0	0.710238	0	0.930545	0
AL805961.1	ENSG00000284668	9.89321	3.3497	0	0	0	0	0	0	0	0	0	0	0	0	0	0	0	0	0	6.01239	0	3.92716	0	0	0	0	0	0	10.8715	0	0.858204	2.3763	1.43032	0	3.29023	0	0	4.90397	2.01374	1.29735	3.73423	0.362158	5.1203	0	0.710238	0	0.232636	0
AL805961.2	ENSG00000284703	0	0	0	0	0	0	0	0	0	0	5.53555	0	0	6.21707	0	0	0	0	0	9.01858	0	6.38163	0	0	0	0	1.51229	0	0	16.6395	0	5.34667	0.572127	1.14203	7.2385	0	0.661722	11.4426	1.51031	1.29735	5.60135	0.362158	8.04618	1.27684	0.355119	0	2.32636	0.189048
EEF1DP6	ENSG00000229280	0	0	0	0	0	0	0	0	0	0	0	0	0	0	0	0	0	0	0	1.5031	0	1.47268	0	0	1.60779	0	0.756147	0	0	0	0	1.78222	0.286064	0.285508	1.97414	0	0	3.26931	1.00687	0	3.26745	1.08647	5.1203	0.638419	0	0	0.232636	0
LINC01777	ENSG00000235054	0	0	6.17388	0	0	0	0	0	0	0	0	0	0	0	0	0	0	0	0	4.50929	0	4.90895	0	1.53454	0	0	2.26844	0	0	8.31974	0.572136	1.78222	1.43032	1.42754	2.63218	0	0.330861	8.17329	0.503435	2.59471	3.26745	1.44863	5.48603	0.957629	0	0	1.86109	1.89048
AL355602.1	ENSG00000284694	0	0	0	0	0	0	0	0	0	0	0	0	0	0	0	0	0	0	0	11.5237	0	6.13618	0	0	0	1.07274	0	0	0	0	0	6.23778	0.572127	0.856525	5.92241	0.531867	0	11.4426	0	1.29735	9.80236	1.81079	7.31471	0	0	0	3.95482	0.567144
Z98747.1	ENSG00000227169	0	0	0	0	0	2.74342	0	0	6.12495	0	0	0	0	0	0	0	0	0	0	0	0	0.490895	0.816753	0	0	0	0	0	0	4.15987	0	0.297037	0	0	0.658045	0	0	1.63466	0.503435	0.432451	2.80067	0	1.09721	0	0	0	0.465273	0
LINC01646	ENSG00000232596	0	0	0	0	0	5.48684	0	0	0	0	0	0	0	6.21707	0	0	0	0	0	2.50516	0	2.20903	0.816753	0	0	0	0.756147	4.44522	0	0	0	2.3763	0.858191	0.571016	7.2385	0.531867	0	1.63466	0.503435	0	2.33389	1.81079	4.75456	0.31921	0	0	0.930545	0.189048
AJAP1	ENSG00000196581	16.4887	50.2455	12.3478	30.3171	2.58436	0	5.53353	9.95651	3.06247	6.18296	3.32133	3.43848	6.95277	31.0854	2.00885	22.0969	15.5546	95.0794	55.6176	17.5361	15.0547	15.2177	13.068	8.43998	14.4701	15.0184	27.2213	4.44522	91.5018	54.0783	34.3282	19.0104	61.7897	17.416	25.0057	10.1055	16.543	16.3466	198.857	121.519	17.7376	24.2646	32.1847	118.746	24.1481	9.48365	35.826	14.5567
BX005132.2	ENSG00000284739	0	0	0	0	0	0	0	0	0	0	0	0	0	0	0	0	0	0	0	2.00413	0	1.96358	0	0	0	0	0	0	0	0	0.286068	0.594074	0.286064	0	3.29023	0	0	1.63466	0	0	0.466779	0	0.731471	0	0	0	0.930545	0
BX005132.1	ENSG00000284674	0	0	0	0	0	0	0	0	0	1.54574	3.32133	0	0	4.14471	0	0	0	0	0	5.51135	0	1.71813	0	0.767271	0	0	0	0	0	8.31974	0	2.3763	0.572127	0	8.55459	0.531867	0	8.17329	1.51031	0.864902	0.466779	1.08647	6.58324	0.638419	0	1.18546	1.86109	0.189048
AL691497.1	ENSG00000231510	0	0	0	0	0	0	0	0	0	0	0	0	0	2.07236	0	0	0	0	0	1.00206	0	0.736342	0	0	0	0	0	0	0	0	0	0.891111	0	0	0	0	0	0	0.503435	0	0.933558	0	0	0	0	0	0.465273	0
AL139823.1	ENSG00000284616	0	0	0	0	0	0	0	0	0	0	0	0	0	0	0	0	0	0	0	3.50723	0	0.736342	0	0	0	0	0	0	0	0	0	1.18815	0	0	6.58045	0	0	4.90397	0.503435	0.432451	0.466779	0	1.82868	0	0	0	0.465273	0
Z98259.3	ENSG00000284692	0	0	0	0	0	0	0	0	0	0	0	0	0	2.07236	0	0	0	0	0	5.01032	0	1.47268	0.816753	0	0	1.07274	0.756147	0	0	4.15987	0.572136	2.3763	0.858191	1.14203	1.97414	1.06373	0.661722	0	1.00687	0	1.40034	0.362158	2.19441	1.91526	0	1.18546	2.32636	1.13429
Z98259.2	ENSG00000284666	0	0	0	0	0	0	0	0	0	0	0	0	0	0	16.0708	0	0	0	0	1.00206	0	0.981789	0	0	0	1.07274	0.756147	0	0	0	0	1.78222	1.14425	0.285508	1.31609	3.1912	0.992582	3.26931	0.503435	0	0.466779	0.362158	2.56015	1.91526	0.355119	0	0.697909	0.189048
Z98259.1	ENSG00000260972	0	0	0	0	0	0	0	0	0	0	0	0	0	4.14471	0	0	0	0	0	3.00619	0	1.71813	0	0	0	0	0	0	0	0	0	2.97037	0	0.285508	1.97414	0.531867	0.330861	0	2.01374	0	1.86712	1.44863	3.29162	1.27684	0	0.790304	1.16318	0.189048
Z97988.2	ENSG00000283356	0	0	0	0	0	0	0	0	0	0	0	0	0	2.07236	0	0	0	0	0	1.00206	0	0	0	0	0	0	0	0	0	0	0	0.297037	0.286064	0	1.97414	0.531867	0	0	0.503435	0	1.40034	0	0.731471	0	0	0.395152	0.697909	0
AL365255.1	ENSG00000236948	0	0	0	0	0	0	0	0	0	0	0	0	0	2.07236	4.01771	0	0	0	0	8.01651	1.15806	3.92716	0	0	0	0	0	2.22261	0	0	0	1.78222	0.572127	0	3.94827	0	0	3.26931	1.00687	0	7.46846	1.81079	6.94898	0.31921	0.355119	1.18546	1.86109	0
Z97988.1	ENSG00000264341	0	0	0	0	0	0	0	0	0	0	0	0	0	0	0	0	0	0	0	0	0	1.22724	0	0	0	0	0	0	0	4.15987	0	0.297037	0.286064	0	3.29023	0	0	1.63466	0	0	0.933558	0.362158	1.82868	0	0	1.18546	0	0
MIR4689	ENSG00000264101	0	0	0	0	0	0	0	0	0	0	0	0	0	0	0	0	0	0	0	0.501032	0	0.981789	0	0.767271	0	0	0	0	0	0	0	0	0	0	1.97414	0	0	0	0	0.432451	0	0	0	0	0	0	0	0
NPHP4	ENSG00000131697	29.6796	33.497	30.8694	45.4757	56.8558	74.0723	56.7187	56.4202	84.2181	37.0978	57.5697	49.858	49.5385	45.5919	42.1859	14.7313	17.6286	19.7568	46.0283	44.0908	63.6931	48.5986	54.7224	49.1054	27.3324	53.6371	80.1516	24.4487	21.743	49.9185	27.7486	45.4467	99.8362	90.2206	55.9339	61.6966	66.8339	45.7704	109.749	76.1114	31.741	52.5129	62.9065	32.8786	21.3071	27.2655	59.7875	32.8943
KCNAB2	ENSG00000069424	117.07	70.3438	61.7388	92.2146	59.4402	2.74342	84.3864	61.9516	4.59371	57.1924	67.5337	67.0504	139.055	55.9536	4.01771	0	15.5546	13.5828	34.5212	47.097	59.0609	40.2534	45.7381	64.4508	96.4673	72.9464	89.2254	64.4556	29.8966	49.9185	133.308	44.8526	86.6773	79.0858	44.089	132.967	139.623	40.8664	107.735	68.3273	18.2044	23.1781	42.4253	19.791	13.8496	32.4025	51.6453	41.4015
CHD5	ENSG00000116254	516.096	90.442	478.476	219.799	193.827	5.48684	509.085	550.927	237.342	293.691	256.85	132.382	219.012	362.662	86.3807	26.7841	8.29581	6.17399	21.0963	57.6187	141.283	51.7894	31.8533	273.916	27.3324	562.117	677.508	220.038	298.06	120.636	572.994	52.8726	1093.91	699.495	56.5919	673.344	763.296	49.0397	718.905	517.644	24.2725	65.1884	50.1058	25.2176	15.6252	24.8946	172.616	169.765
AL031847.2	ENSG00000285629	6.59548	0	0	0	0	0	0	0	0	0	0	0	0	0	0	0	0	0	0	1.00206	0	0.981789	0	0	0	0	0.756147	0	0	0	0.858204	1.18815	0.572127	0.856525	3.29023	0	0	1.63466	0	0	0	0	4.02309	0	0	0	0.930545	0
RPL22	ENSG00000116251	49.4661	26.7976	46.3041	56.8446	72.3619	10.9737	71.9359	44.2512	58.187	57.1924	45.3915	56.7349	82.5642	26.9406	40.1771	70.9779	37.3312	38.2787	44.1105	6.01239	41.69	5.89074	46.5549	29.9236	30.548	50.4189	34.7828	60.0104	34.4264	37.4389	59.7882	44.5556	60.0734	128.479	11.8448	74.4614	78.414	13.0773	49.8401	144.871	11.2027	70.983	9.14339	136.941	110.442	183.746	75.1415	203.605
AL031847.1	ENSG00000226944	0	0	0	0	5.16871	0	0	0	0	0	0	0	0.869097	0	0	15.4009	0	0	1.91785	1.5031	0	0.245447	0	0.767271	3.21558	2.14548	1.51229	2.22261	0	0	1.43034	1.18815	2.00245	0.285508	5.26436	1.5956	2.64689	0	0.503435	0.864902	0	0	0.731471	0	0.355119	1.18546	1.16318	0
RNF207	ENSG00000158286	39.5729	6.6994	30.8694	26.5275	56.8558	21.9474	83.003	84.0772	3.06247	21.6404	57.5697	63.6119	40.8476	55.9536	62.2745	26.1145	20.7395	14.8176	49.864	17.5361	20.845	19.8812	15.5183	27.6218	14.4701	61.1463	68.0533	62.233	30.8026	20.7994	56.9275	21.6837	76.9511	70.806	21.7155	87.2262	92.3102	19.6159	46.8195	28.9742	8.8688	45.9941	21.2127	17.5565	17.0457	35.5637	35.3607	8.50715
ICMT	ENSG00000116237	56.0615	23.4479	40.1302	55.5814	15.5061	65.8421	26.2843	38.7198	73.4994	64.9211	29.892	61.8927	45.193	39.3748	16.0708	68.9691	33.1832	55.5659	21.0963	5.51135	89.1703	5.89074	46.5549	72.8908	70.7427	54.7098	56.7111	40.0069	108.715	41.5987	157.051	34.1593	114.139	137.615	11.8448	114.351	116.132	4.90397	89.108	102.923	4.20101	65.5506	10.2406	81.3984	84.5183	61.6437	99.5684	144.622
LINC00337	ENSG00000225077	0	0	0	0	7.75307	2.74342	0	0	6.12495	0	0	8.5962	2.60729	0	0	0	0	0	0	9.01858	2.31611	6.38163	0	0	0	0	0.756147	0	0	0	0.286068	3.56444	2.00245	1.14203	7.2385	0.531867	1.32344	3.26931	4.02748	0	2.33389	0.724316	4.75456	0.638419	0.355119	0	2.09373	0.567144
HES3	ENSG00000173673	0	0	0	0	0	0	0	0	0	0	0	0	0	0	0	0	0	0	0	1.5031	0	3.92716	0.816753	0	0	0	0	0	0	4.15987	0	0.594074	2.00245	0.571016	0.658045	0.531867	0	3.26931	3.02061	1.7298	0.933558	1.08647	4.02309	0	0	0	0.465273	0
GPR153	ENSG00000158292	57.7104	70.3438	67.9127	73.2664	93.0368	27.4342	106.52	91.8212	88.8118	92.7444	60.8911	73.9273	187.725	68.3878	14.062	8.03524	18.6656	4.93919	11.5071	12.5258	56.7447	12.2724	35.9371	56.0108	30.548	85.8193	128.545	95.5721	59.7933	20.7994	147.611	47.2289	263.751	295.786	11.1868	126.584	120.433	9.80794	134.417	64.8677	7.00168	36.9401	13.898	18.1949	49.0064	57.297	47.2252	69.0025
ACOT7	ENSG00000097021	62.657	63.6443	58.6518	82.1088	67.1932	5.48684	49.8018	54.2077	22.9686	38.6435	46.4986	68.7696	185.118	35.2301	22.0974	72.9867	59.1077	49.3919	53.6997	13.5279	104.225	13.9905	46.5549	136.574	70.7427	104.056	99.8115	37.7843	59.7933	16.6395	231.715	25.2481	192.521	144.753	17.1092	62.2284	76.7597	9.80794	135.424	86.4902	7.00168	71.7073	14.2637	30.0057	95.1719	45.4425	53.2737	73.1615
AL031848.2	ENSG00000271746	0	0	0	0	0	0	0	0	0	0	0	0	0	0	0	0	0	0	0	0	0	0	0	0	0	0	0	0	0	0	0	0	0	0	0	0	0	0	0	0	0	0	0	0	0	0	0	0
HES2	ENSG00000069812	0	0	0	0	0	16.4605	0	0	0	0	0	0	0.869097	0	4.01771	0	0	0	0	12.0248	0	9.57245	0.816753	2.30181	1.60779	2.14548	0.756147	0	0	0	0	5.94074	0.858191	1.71305	9.87068	0.531867	0.661722	16.3466	0	1.29735	1.86712	1.08647	10.2406	2.23447	0.355119	1.97576	1.16318	0.189048
ESPN	ENSG00000187017	0	3.3497	0	0	5.16871	0	0	0	0	0	0	0	0.869097	2.07236	0	0	0	0	0	17.5361	0	19.8812	1.63351	0.767271	1.60779	3.21823	3.02459	4.44522	0	12.4796	0.572136	10.3963	3.43276	3.14059	19.7414	1.06373	1.6543	19.6159	3.52405	2.16226	9.33558	3.62158	20.4812	1.91526	0	1.97576	1.39582	0
MIR4252	ENSG00000265392	0	0	0	0	0	0	0	0	0	0	0	0	0	0	0	0	0	0	0	1.5031	0	0.981789	0	0	0	0	0	0	0	0	0	0.891111	0	0.571016	1.97414	0.531867	0	0	0	0	0	0	0.731471	0	0	0	0.232636	0
AL031848.1	ENSG00000231868	0	0	0	0	0	0	0	0	4.59371	0	0	0	0	0	0	0	0	0	0	1.00206	0	2.20903	0	0	0	0	0	0	0	0	0	0.594074	0	0	1.31609	0	0	0	0	0	0	0	1.82868	0.31921	0	0.395152	0.465273	0.189048
TNFRSF25	ENSG00000215788	21.4353	6.6994	9.26082	1.26321	20.6748	32.921	29.051	58.6328	41.3434	10.8202	36.5346	15.4732	50.4076	22.7959	8.03541	0	1.03698	0	0	9.01858	18.5289	12.0269	13.068	9.97452	11.2545	18.2366	55.1988	26.6713	25.3668	12.4796	20.5969	21.3867	88.3936	28.2653	13.819	31.912	38.7107	14.7119	41.7851	31.5689	8.8688	11.2269	17.921	3.51131	1.77559	2.37091	22.3331	6.61668
PLEKHG5	ENSG00000171680	80.7946	20.0982	37.0433	131.374	124.049	19.2039	98.2202	157.092	35.2185	71.1041	61.9982	96.2775	165.128	66.3154	30.1328	1.33921	5.18488	12.348	13.4249	29.5609	60.2189	36.3262	16.3351	30.6908	53.057	130.875	172.402	77.7913	57.9814	37.4389	95.8328	62.6748	299.223	135.045	31.5862	122.861	128.043	32.6931	207.919	116.762	11.2027	33.6807	28.5274	10.2147	20.5969	13.04	56.298	24.0091
NOL9	ENSG00000162408	56.0615	53.5952	40.1302	60.6342	62.0245	38.4079	66.4024	86.2898	52.0621	52.5552	97.4257	42.981	110.375	39.3748	30.1328	83.7004	49.7749	58.0355	38.3569	10.5217	47.4803	7.85432	85.759	62.149	81.9972	48.2734	91.4938	42.2295	57.0754	29.1191	65.2235	47.5259	114.425	117.058	17.1092	79.2482	103.89	9.80794	102.701	89.0849	8.8688	51.4264	16.8238	67.6724	56.819	86.1431	70.0235	111.916
RNU6.731P	ENSG00000253022	0	0	0	0	0	0	0	0	0	0	0	0	0	0	0	0	0	0	0	0.501032	0	0	0	0.767271	0	0	0	0	0	0	0	0.594074	0	0.285508	0	0.531867	0.330861	0	1.00687	0.864902	0	0.724316	0	0.31921	0	0.395152	0.697909	0
AL591866.1	ENSG00000229519	9.89321	3.3497	0	0	2.58436	0	4.15015	0	0	0	0	0	1.73819	0	0	0	0	0	3.83569	0	1.15806	0.245447	1.63351	0	0	0	3.02459	0	0	0	0.286068	1.18815	0.858191	1.71305	0.658045	2.12747	0.661722	0	1.51031	0.432451	0.466779	0	0.365736	0.638419	0.355119	1.97576	2.32636	1.51238
TAS1R1	ENSG00000173662	0	3.3497	0	0	0	0	0	0	0	0	0	0	0	0	0	0	1.03698	0	0	13.5279	2.31611	7.85432	0	0	0	2.14548	0.756147	0	0	4.15987	1.43034	5.34667	1.71638	2.28407	8.55459	0.531867	0.992582	8.17329	3.02061	1.29735	4.66779	1.08647	11.7035	2.23447	0	1.97576	1.39582	0.189048
ZBTB48	ENSG00000204859	13.191	33.497	9.26082	11.3689	28.4279	21.9474	30.4344	18.8067	0	23.1861	29.892	42.981	25.2038	14.5065	4.01771	0.669603	5.18488	7.40878	5.75354	12.5258	33.5836	13.7451	22.8691	23.0181	17.6857	19.3094	24.1967	24.4487	25.3668	0	22.0272	17.8222	41.4792	31.4059	15.135	39.3582	34.7404	11.4426	36.2473	35.0285	7.46846	18.8322	13.898	10.2147	8.16773	9.8788	19.7741	14.7457
KLHL21	ENSG00000162413	4.94661	56.9449	15.4347	8.84249	23.2592	104.25	16.6006	16.5942	6.12495	13.9117	17.7138	6.87696	19.9892	12.4341	4.01771	14.7313	3.11093	7.40878	13.4249	16.5341	5.79028	13.9905	10.6178	23.0181	17.6857	10.7274	27.2213	13.3356	9.05959	12.4796	46.9152	19.0104	50.9193	35.403	17.7672	44.6768	50.9526	11.4426	25.6752	14.2709	12.1363	16.6593	14.2637	30.0057	18.4662	42.2813	22.5657	17.0143
PHF13	ENSG00000116273	28.0308	26.7976	33.9563	41.686	31.0123	2.74342	15.2172	14.3816	4.59371	3.09148	6.64266	6.87696	24.3347	18.6512	0	0	9.33279	13.5828	11.5071	7.01445	16.2128	4.90895	19.6021	19.949	8.03895	16.0911	18.1475	11.113	33.5205	12.4796	25.4601	12.1785	34.6137	34.261	6.58045	26.5934	40.0342	9.80794	20.1374	21.1901	4.66779	17.3836	8.41192	10.2147	15.6252	13.8303	19.0762	24.7653
THAP3	ENSG00000041988	34.6263	0	0	25.2643	15.5061	54.8684	12.4504	1.10628	12.2499	10.8202	11.0711	13.7539	32.1566	18.6512	4.01771	22.7665	9.33279	0	5.75354	6.51342	6.94834	6.87253	11.4345	13.0436	8.03895	11.8002	17.3914	15.5583	2.71788	4.15987	18.8805	10.6933	38.0465	35.1175	11.8448	27.1252	25.1454	13.0773	39.7714	29.4067	5.13457	22.4538	8.04618	15.6413	13.8496	10.274	14.8887	13.6114
DNAJC11	ENSG00000007923	26.3819	20.0982	15.4347	50.5285	20.6748	8.23026	41.5015	66.3767	18.3748	43.2807	21.0351	44.7003	54.7531	22.7959	34.1505	47.5418	37.3312	41.9831	26.8499	9.01858	88.0123	10.3088	84.9423	66.7526	46.6259	46.1279	74.8586	57.7878	22.649	20.7994	53.2087	29.1096	94.401	93.3612	8.55459	47.3362	69.4808	16.3466	68.4672	75.2465	9.33558	42.0103	14.9952	48.2007	38.708	59.2728	60.9507	55.391
LINC01672	ENSG00000228750	3.29774	6.6994	0	0	0	0	0	0	0	0	0	0	0	0	0	0	0	0	0	9.51961	0	4.6635	0	2.30181	0	1.07274	0.756147	0	1.81192	0	0.572136	2.07926	1.14425	1.14203	6.58045	0	0	13.0773	2.51718	0	2.33389	0.724316	12.435	0.638419	0	0.790304	0.465273	0
AL591163.1	ENSG00000284744	0	0	0	0	0	0	0	0	0	0	0	0	0	0	0	0	0	1.2348	0	2.00413	0	1.47268	0	0	0	0	0	0	0	0	0.286068	1.48519	0.858191	0.856525	2.63218	0.531867	0.661722	3.26931	1.00687	0.432451	1.86712	0	1.46294	0.31921	0.355119	0	0	0.189048
CAMTA1.DT	ENSG00000237436	0	0	0	0	0	0	0	0	0	0	0	0	0	0	0	0	0	0	0	0	0	0.490895	0	0	0	0	1.51229	0	0	0	0	0.594074	0.572127	0.856525	0.658045	1.06373	0	0	0	0	0	0	1.09721	1.27684	0	0	0	0.189048
CAMTA1	ENSG00000171735	321.529	130.638	250.042	212.22	196.411	96.0197	349.996	220.15	260.31	185.489	177.138	194.274	351.115	230.032	24.1062	6.69603	81.9211	39.5135	34.5212	33.0681	172.55	24.2993	197.654	208.698	131.839	296.077	503.594	233.374	423.989	158.075	587.012	112.577	743.765	577.869	40.7988	344.65	445.339	32.6931	522.062	505.968	21.4718	56.8588	35.1106	53.9464	82.3876	73.1031	237.754	357.679
AL590128.1	ENSG00000227950	0	0	0	0	2.58436	0	6.91692	0	18.3748	15.4574	0	0	0	0	8.03541	0	1.03698	2.46959	0	1.00206	0	0	3.26701	0.767271	4.82337	0	1.51229	0	2.71788	0	0.858204	1.18815	4.00489	1.99856	0	2.65934	3.30861	0	0.503435	1.7298	0	1.08647	0.731471	0.31921	0.710238	1.18546	3.48955	1.32334
AL512330.1	ENSG00000237365	0	0	0	0	0	0	0	0	0	3.09148	1.10711	0	0	2.07236	0	0	0	0	0	2.50516	0	0.981789	2.45026	0	0	0	0	0	0	0	0	1.48519	1.14425	0.856525	0.658045	0	0.992582	3.26931	0.503435	0.432451	0.933558	0	2.92588	0.957629	0.355119	0.395152	2.79164	0.378096
RNU1.8P	ENSG00000207056	0	0	0	0	5.16871	0	2.76677	0	0	0	0	0	0	0	0	0	0	0	0	1.00206	0	0.490895	0.816753	0	0	0	0	0	0	4.15987	0	1.18815	1.14425	0.285508	1.31609	0	0	0	0.503435	0.432451	0.466779	0	0	0	0	1.18546	0.930545	0.189048
CAMTA1.IT1	ENSG00000237402	0	0	0	3.78964	0	0	2.76677	8.85023	0	4.63722	0	3.43848	2.60729	2.07236	0	0	1.03698	0	0	1.00206	3.47417	0.490895	6.53402	4.60363	1.60779	1.07274	3.02459	0	0	0	1.14427	0.297037	7.15159	3.4261	0.658045	1.06373	3.30861	1.63466	7.55153	3.45961	0.466779	0	2.19441	0.957629	1.06536	0	4.42009	1.70143
Z97987.1	ENSG00000237728	0	0	0	0	7.75307	2.74342	4.15015	3.31884	10.7187	0	0	1.71924	0	0	0	0	5.18488	0	0	2.50516	2.31611	2.45447	6.53402	4.60363	4.82337	2.14548	2.26844	2.22261	1.81192	0	2.00248	2.3763	8.29584	2.85508	2.63218	7.97801	5.95549	6.53863	1.00687	3.02716	0.933558	0.362158	5.85177	1.27684	1.42048	1.18546	5.81591	1.32334
AL365194.1	ENSG00000225126	0	0	0	0	0	0	6.91692	0	0	0	0	0	0.869097	0	0	0	0	0	0	2.00413	2.31611	1.22724	0.816753	0	0	2.14548	1.51229	0	0	0	0.572136	0.297037	2.28851	0.285508	0	1.5956	0	1.63466	0	0	2.80067	0.724316	1.46294	1.27684	0	0	1.62845	0.567144
AL359881.3	ENSG00000270171	0	0	3.08694	2.52643	0	0	11.0671	3.31884	6.12495	9.27444	4.42844	17.1924	6.95277	2.07236	0	0	6.22186	1.2348	0	6.51342	5.79028	1.71813	8.98428	13.0436	9.64673	15.0184	12.0984	11.113	9.05959	8.31974	5.14923	3.56444	10.2983	8.85075	3.94827	9.57361	7.6098	4.90397	3.02061	5.18941	0.466779	2.17295	8.41192	0.957629	1.77559	0.395152	7.90964	6.23858
AL359881.2	ENSG00000270035	8.24435	0	0	0	0	0	1.38338	0	7.65619	6.18296	8.85688	12.0347	9.56007	6.21707	0	0	2.07395	1.2348	0	1.00206	4.63222	0.736342	4.08376	3.83636	12.8623	3.21823	3.78074	6.66782	5.43575	4.15987	1.43034	1.18815	4.00489	1.99856	3.29023	1.5956	6.94808	3.26931	2.51718	1.29735	0	0.362158	0.365736	0.957629	0.355119	0	2.79164	0.756192
AL359881.1	ENSG00000269978	0	0	0	0	5.16871	0	5.53353	2.21256	0	1.54574	5.53555	0	0	0	0	0	1.03698	1.2348	0	0.501032	1.15806	0.736342	2.45026	4.60363	0	3.21823	0.756147	4.44522	0	4.15987	1.43034	0.594074	3.71883	6.8522	1.31609	2.65934	0.661722	1.63466	0.503435	1.29735	0.933558	1.44863	0	2.23447	1.06536	1.97576	4.42009	2.45762
VAMP3	ENSG00000049245	9.89321	77.0432	33.9563	46.7389	56.8558	30.1776	26.2843	34.2946	33.6872	27.8233	16.6067	25.7886	28.6802	41.4471	0	0.669603	8.29581	20.9916	1.91785	4.00826	33.5836	3.43626	46.5549	35.2945	27.3324	23.6003	44.6127	24.4487	38.0503	45.7586	157.051	19.0104	50.3472	63.6683	7.2385	60.101	61.871	3.26931	39.2679	40.218	1.40034	16.2971	6.2175	23.9407	26.6339	20.1527	49.3189	55.0129
Z98884.2	ENSG00000269925	0	3.3497	0	0	0	0	0	5.53139	0	0	0	0	0.869097	0	0	0	0	0	0	1.5031	0	0	4.08376	0.767271	0	2.14548	3.02459	4.44522	0	0	2.86068	1.48519	0	1.71305	0.658045	2.65934	0.661722	0	0.503435	0.432451	0	1.08647	0.731471	0.31921	0.355119	0	1.39582	2.64667
PER3	ENSG00000049246	19.7864	16.7485	55.5649	25.2643	56.8558	0	41.5015	40.9323	10.7187	35.552	22.1422	27.5078	54.7531	12.4341	42.1859	0.669603	36.2942	20.9916	19.1785	9.51961	105.383	9.327	57.1727	42.9672	14.4701	9.65468	34.7828	31.1165	16.3073	12.4796	34.0421	27.9215	40.0489	56.2451	15.135	40.9538	39.0416	11.4426	59.9088	40.6504	3.73423	18.4701	11.7035	24.5791	22.3725	17.7818	61.6486	57.2815
Z98884.1	ENSG00000236266	0	0	3.08694	0	0	0	0	4.42512	12.2499	0	0	0	0.869097	0	0	0	4.14791	2.46959	0	0.501032	0	0.490895	1.63351	0.767271	1.60779	0	0	0	0	0	0.572136	0.297037	0.286064	1.42754	1.31609	0	1.32344	1.63466	0	0.432451	0	0	0.365736	0.638419	0.710238	0	0.697909	0.567144
UTS2	ENSG00000049247	0	0	0	0	0	0	0	0	0	0	0	0	0	0	6.02656	0	0	0	0	1.00206	0	1.71813	0	0	0	2.14548	1.51229	0	0	4.15987	1745.02	2.97037	1.43032	1.42754	23.0316	1.5956	0	1.63466	0	0	0.466779	0	0	0	0.355119	0.790304	0.465273	0
TNFRSF9	ENSG00000049249	13.191	10.0491	6.17388	0	5.16871	0	0	6.63767	0	0	3.32133	1.71924	0	10.3618	0	0	0	0	1.91785	10.0206	1.15806	4.6635	0.816753	6.90544	3.21558	0	1.51229	0	0	8.31974	12.8731	6.23778	1.71638	3.71161	9.87068	10.6373	11.2493	8.17329	3.02061	5.62187	5.60135	2.17295	7.68045	2.23447	0	3.55637	2.09373	0.567144
AL009183.1	ENSG00000270330	0	0	0	0	0	0	0	0	0	0	0	0	0	0	2.00885	0	0	0	0	3.00619	0	2.45447	0	0	0	0	0.756147	0	0	4.15987	0	0.891111	0.286064	0.285508	0.658045	0	0	4.90397	1.00687	0.432451	1.86712	0	1.82868	0	0	0.395152	0.232636	0
PARK7	ENSG00000116288	31.3285	13.3988	15.4347	24.001	5.16871	32.921	12.4504	43.1449	22.9686	9.27444	16.6067	44.7003	28.6802	12.4341	4.01771	2.00881	13.4807	13.5828	9.58923	2.50516	18.5289	7.85432	25.3193	32.2254	20.9013	28.964	19.6598	31.1165	20.8371	33.279	90.3975	21.6837	78.0954	96.7873	7.89654	60.6328	84.0386	4.90397	43.2954	88.6525	6.5349	71.3451	4.38883	102.147	83.4529	94.4413	58.1591	110.215
RF00019	ENSG00000200344	0	0	0	0	0	0	0	0	0	0	0	0	0	0	0	0	0	0	0	0	0	0	0	0	0	0	0	0	0	0	0	0	0	0	0	0.531867	0	0	0	0	0	0	0	0	0	0	0	0
AL034417.4	ENSG00000284747	3.29774	0	0	0	0	5.48684	8.3003	4.42512	16.8436	6.18296	0	1.71924	4.34548	0	0	0	2.07395	1.2348	0	10.5217	2.31611	4.1726	2.45026	1.53454	0	1.07274	4.53688	2.22261	0	12.4796	1.71641	5.34667	2.00245	2.56957	6.58045	1.06373	0.992582	3.26931	1.51031	2.59471	4.20101	2.17295	5.48603	2.55368	0	0.790304	6.04855	2.45762
AL034417.3	ENSG00000284716	0	0	0	0	0	0	2.76677	0	0	0	0	0	0	0	0	0	1.03698	0	0	2.50516	1.15806	1.71813	0	0.767271	0	0	0	0	0	0	0	0.594074	0	0.571016	2.63218	0	0	1.63466	0	0	0	1.08647	0.365736	0.957629	0.710238	0	0	1.51238
ERRFI1	ENSG00000116285	4.94661	217.731	18.5216	26.5275	15.5061	0	8.3003	15.4879	9.18742	23.1861	7.74977	6.87696	13.9055	6.21707	0	12.0529	10.3698	18.522	3.83569	4.00826	25.4772	3.19082	17.9686	29.1563	16.0779	19.3094	14.3668	13.3356	18.1192	12.4796	32.3257	18.1193	27.4621	22.8407	2.63218	15.4241	16.8739	3.26931	33.2267	28.1093	2.33389	22.0916	4.02309	28.4097	14.2048	25.6849	28.149	33.0834
AL034417.2	ENSG00000238290	0	0	0	0	0	0	2.76677	2.21256	0	0	0	0	0	0	2.00885	0	0	0	7.67139	14.5299	0	5.64529	1.63351	0.767271	0	1.07274	0	0	0	12.4796	0	2.07926	2.28851	0	4.60632	1.5956	0.330861	8.17329	1.00687	0	6.06813	1.44863	17.1896	2.23447	0	0.395152	2.79164	0.189048
AL034417.1	ENSG00000232848	0	0	0	0	0	0	0	0	0	0	0	0	0	0	0	0	0	1.2348	0	1.5031	0	0.245447	0	0	0	0	0	2.22261	0	0	0	0	0	0	0.658045	0	0	0	0	0	0.466779	0.724316	1.82868	0.638419	0	0	0.232636	0
AL358876.1	ENSG00000229305	0	0	0	0	0	0	0	0	0	6.18296	0	0	0	2.07236	0	0	0	0	0	2.00413	0	1.96358	0	0	0	0	0	0	0.905959	0	0.858204	1.78222	0.572127	0.285508	1.31609	0	0.330861	0	0	0	0.933558	0.362158	1.82868	0	0	0	0.232636	0.189048
LINC01714	ENSG00000227634	0	0	0	15.1586	0	0	0	0	0	0	0	0	0	0	0	0	0	1.2348	0	1.00206	0	1.47268	0	0	0	0	0	0	0	0	0	3.26741	0.572127	0.856525	1.97414	0	0	1.63466	0.503435	0	1.40034	1.44863	2.92588	0.638419	0.355119	0	0.465273	0
RNU1.7P	ENSG00000200975	0	0	0	0	0	0	0	0	0	0	0	0	0	0	0	0	0	0	0	0.501032	0	0.245447	0	0	0	0	0	0	0	0	0	0	0	0	1.97414	0	0	1.63466	0	0	0.933558	0	0.365736	0	0.355119	0.395152	0.465273	0
AL358876.2	ENSG00000233645	0	0	0	0	0	0	0	0	0	3.09148	0	0	0	0	0	0	0	0	0	1.5031	0	0.736342	0	1.53454	0	0	0	0	0	0	0	1.78222	0	0	4.60632	0	0	0	0.503435	0.432451	0	0.362158	0.365736	0.31921	0	0	0.930545	0
RNU6.991P	ENSG00000251977	0	0	0	0	0	0	0	0	0	0	0	0	0	0	0	0	0	0	0	0	0	0	0	0	0	0	0	0	0	0	0	0	0	0	0	0	0	0	0.503435	0	0	0	0	0	0	0	0	0
SLC45A1	ENSG00000162426	0	10.0491	0	5.05285	2.58436	0	19.3674	2.21256	6.12495	15.4574	21.0351	3.43848	14.7746	10.3618	0	0	1.03698	2.46959	3.83569	15.532	6.94834	13.0087	13.8848	13.0436	8.03895	13.9456	25.709	4.44522	0	8.31974	32.6118	10.6933	44.6259	17.7015	11.1868	29.2527	37.0564	14.7119	9.56527	5.62187	9.80236	7.60532	14.2637	4.78814	6.39214	4.74182	10.0034	9.26335
RF00019.3	ENSG00000252254	0	0	0	0	0	0	0	0	0	0	0	0	0	0	0	0	0	0	0	0	0	0.245447	0	0	0	0	1.51229	0	0	0	0	0	0	0	0.658045	0	0	0	0	0	0	0	0	0.31921	0	0	0	0
RERE	ENSG00000142599	506.203	224.43	540.214	644.239	289.448	315.493	540.903	571.946	398.122	486.908	453.915	280.236	942.101	350.228	126.558	99.7709	269.614	202.507	247.402	37.0764	326.572	27.2447	425.528	454.225	456.612	529.934	945.94	486.751	860.661	95.6771	206.255	141.39	732.037	398.569	43.431	373.371	425.487	34.3278	445.037	263.795	27.54	206.43	44.9855	121.3	178.27	161.617	299.17	263.722
RERE.AS1	ENSG00000232912	0	0	0	0	5.16871	16.4605	6.91692	2.21256	9.18742	0	1.10711	6.87696	7.82187	2.07236	0	0	3.11093	6.17399	5.75354	2.00413	3.47417	2.94537	5.71727	6.90544	3.21558	2.14548	6.04918	2.22261	12.6834	12.4796	2.57461	3.26741	7.15159	3.4261	2.63218	3.1912	3.63947	3.26931	5.53779	4.32451	1.86712	3.98374	6.58324	1.27684	0.710238	2.37091	5.58327	3.21381
RF00599	ENSG00000221083	0	0	0	0	0	0	0	0	0	3.09148	0	0	0	6.21707	0	0	0	0	0	0.501032	1.15806	0	0	0	0	0	0	0	0	0	0.286068	0	0.286064	0.285508	0.658045	0	0	0	0	0	0.466779	0.362158	1.46294	0	0	0.395152	0.465273	0.378096
AL096855.1	ENSG00000270282	0	0	0	0	0	0	0	0	0	4.63722	0	0	0	0	0	0	0	0	3.83569	0	0	0.490895	0	0	3.21558	4.29097	0	0	0	0	0.858204	1.48519	2.86064	1.71305	1.31609	3.72307	1.32344	1.63466	1.00687	0.432451	0.466779	0.724316	1.82868	0	0	0.790304	0.930545	0.378096
RPL7P11	ENSG00000234619	0	3.3497	0	0	0	0	1.38338	4.42512	0	7.7287	7.74977	5.15772	2.60729	0	0	0	1.03698	0	0	1.00206	4.63222	0.736342	4.90052	3.06908	0	0	1.51229	2.22261	3.62384	4.15987	1.71641	1.78222	3.43276	2.85508	3.29023	5.31867	1.98516	0	0	5.18941	1.86712	0.724316	2.19441	0.31921	1.42048	0	4.88536	3.02477
RPL7P7	ENSG00000224315	0	0	3.08694	0	5.16871	0	8.3003	5.53139	1.53124	0	4.42844	0	2.60729	0	0	0	1.03698	1.2348	0	1.5031	3.47417	1.22724	2.45026	1.53454	0	2.14548	1.51229	0	0	0	0.286068	2.07926	2.57457	2.28407	1.31609	3.1912	2.97775	3.26931	1.00687	3.02716	0.466779	2.17295	1.46294	0.638419	0.710238	0	2.79164	4.15905
RF00019.2	ENSG00000222511	0	0	0	0	0	0	0	0	0	0	0	0	1.73819	0	0	0	0	0	1.91785	0.501032	0	0.981789	0	0	0	0	0	0	0	0	0	0	0	0.571016	0	0	0.992582	1.63466	0	0	0.466779	0	0	0	0	0	0	0
AL357552.1	ENSG00000226545	0	3.3497	0	0	0	0	12.4504	4.42512	15.3124	3.09148	5.53555	0	0.869097	12.4341	14.062	26.1145	1.03698	0	0	1.5031	0	0.736342	3.26701	3.83636	1.60779	2.14548	3.78074	0	11.7775	4.15987	2.28854	2.07926	3.43276	3.14059	0.658045	6.3824	3.63947	0	4.02748	5.62187	0	0.724316	1.09721	0.638419	0.710238	1.18546	6.28118	3.02477
AL357552.2	ENSG00000228423	0	3.3497	0	0	0	0	8.3003	8.85023	0	9.27444	0	6.87696	2.60729	0	8.03541	0	1.03698	3.70439	1.91785	0.501032	3.47417	0.981789	0.816753	0.767271	0	2.14548	1.51229	0	0	4.15987	0.286068	3.86148	1.43032	2.85508	0.658045	3.72307	4.63205	1.63466	1.00687	1.7298	0.933558	1.44863	1.09721	0.638419	1.77559	1.97576	6.74645	2.64667
RPL23AP19	ENSG00000229716	0	0	0	0	0	0	0	0	0	0	0	0	0	0	20.0885	0	0	0	0	2.50516	0	0.490895	0	0	0	0	0	0	0	0	0	0.297037	0	0	1.31609	0	0	1.63466	0	0.864902	0	0.362158	1.46294	0	0	0	0.232636	0
ENO1	ENSG00000074800	143.452	532.603	182.129	284.223	142.14	161.862	139.722	225.681	157.717	194.763	99.6399	204.59	222.489	76.6772	70.3099	332.793	325.611	351.917	186.031	16.033	251.298	17.1813	395.308	270.847	234.737	187.73	190.549	160.028	77.0065	99.8369	1166.87	141.687	550.958	568.732	44.089	351.032	367.255	13.0773	360.46	268.552	25.2061	877.871	18.2868	1042.86	1388.16	765.409	277.535	430.462
MIR6728	ENSG00000274258	0	0	0	0	0	5.48684	0	0	0	0	0	0	0	0	0	0	0	0	0	0	0	0	0	0	0	0	0	0	0	0	0	0	0.286064	0	0	0	0.330861	0	0	0	0	0.362158	0	0.31921	0	0	0	0
ENO1.AS1	ENSG00000230679	0	0	3.08694	0	0	0	0	0	0	0	0	1.71924	0	0	0	0	0	0	0	0	0	0	0	0	0	0	0	0	0	0	0	0.891111	0.572127	0.285508	0.658045	0	0	0	0	0	0	0	0	1.59605	0.710238	0	0	0.189048
RNU6.304P	ENSG00000201725	0	0	0	0	0	0	0	0	0	0	0	0	0	0	0	0	0	0	0	0	0	0.490895	0	0.767271	0	0	0	0	0	0	0	0	0.286064	0	0	0	0	0	0	0.432451	0	0	1.46294	0	0	0	0.232636	0
HMGN2P17	ENSG00000238249	0	0	0	0	0	0	0	0	0	0	0	0	0	0	0	0	0	0	0	0.501032	0	0.981789	0	0	0	0	0	0	0	0	0	1.48519	0	0.571016	3.29023	0	0	1.63466	0.503435	0.432451	1.86712	0.362158	0.731471	0	0.355119	0	1.39582	0.189048
AL139415.1	ENSG00000232208	0	0	0	0	0	0	0	0	0	0	0	1.71924	0	0	0	0	0	0	0	0.501032	0	0	0	0	1.60779	0	0	0	0	0	0	1.18815	0	0	1.31609	0	0.330861	0	0	0	0	0	1.82868	0	0	0	0.930545	0.189048
AL139415.2	ENSG00000232663	0	0	0	0	0	0	0	0	0	0	0	0	0	0	0	0	0	0	0	0	0	0	0	0	0	0	0	0	0	4.15987	0	0.891111	0	0	2.63218	0	0	0	0.503435	0	0.466779	0	0	0.31921	0	0	0.232636	0
CA6	ENSG00000131686	6.59548	0	0	0	0	0	0	5.53139	0	0	11.0711	0	0	2.07236	12.0531	0	0	0	0	5.51135	0	2.45447	1.63351	2.30181	9.64673	3.21823	0	2.22261	0	12.4796	0	4.15852	2.86064	0.856525	6.58045	1.06373	0	6.53863	3.02061	0	1.86712	0.362158	8.04618	0.638419	0.355119	1.18546	5.58327	0
RN7SL451P	ENSG00000265141	0	0	0	0	0	0	0	0	0	0	0	0	0	0	0	0	0	0	0	0	1.15806	0.736342	0	0	0	0	0	0	0	0	0	0.594074	0.286064	0	0.658045	0	0	0	0	0	0	0.362158	0	0.957629	0	0.790304	0.232636	0
SLC2A7	ENSG00000197241	0	0	0	0	0	0	0	0	0	0	3.32133	0	0	0	0	0	0	0	0	11.0227	0	12.5178	0	0	0	0	0	0	0	8.31974	0	4.45556	0.572127	1.99856	10.5287	0.531867	0	1.63466	2.51718	0.864902	3.73423	2.17295	8.77765	1.91526	0.355119	3.55637	0.930545	0
SLC2A5	ENSG00000142583	1.64887	10.0491	3.08694	18.9482	2.58436	0	0	4.42512	0	0	0	0	0	12.4341	0	0	5.18488	12.348	0	19.0392	6.94834	16.445	1.63351	6.13817	1.60779	3.21823	1.51229	0	0	33.279	6.57957	9.20815	2.57457	4.28262	17.1092	1.5956	1.32344	17.9812	6.04122	1.29735	12.1363	5.07021	14.9952	54.5848	6.39214	1.97576	4.88536	0.945239
RF00424	ENSG00000252404	0	0	0	0	0	0	0	0	0	0	0	0	0	0	0	0	0	0	0	1.00206	0	0	0	0	0	0	0	0	0	0	0	0.297037	0	0.285508	0	0	0	0	0	0	0	0	0	0	0	0.395152	0	0
GPR157	ENSG00000180758	1.64887	16.7485	3.08694	0	0	19.2039	0	3.31884	0	4.63722	0	0	1.73819	0	6.02656	0	3.11093	1.2348	1.91785	11.5237	3.47417	10.7997	2.45026	3.06908	3.21558	2.14548	0	2.22261	0	0	6.2935	8.31704	3.1467	3.99711	13.1609	7.44614	11.5801	11.4426	5.53779	3.45961	6.06813	1.44863	12.435	2.87289	2.48583	1.18546	11.3992	0.945239
MIR34AHG	ENSG00000228526	0	10.0491	0	0	10.3374	8.23026	0	7.74395	13.7811	0	6.64266	29.2271	7.82187	8.28943	18.0797	0	8.29581	25.9307	7.67139	11.5237	12.7386	12.5178	4.90052	20.7163	11.2545	7.50919	2.26844	6.66782	6.34171	16.6395	7.72384	12.7726	6.00734	3.99711	15.135	11.1692	4.63205	14.7119	4.53092	4.75696	9.33558	12.3134	13.5322	7.02261	8.87797	5.53213	10.0034	1.70143
MIR34A	ENSG00000284357	0	0	0	0	0	0	0	0	0	0	0	0	0	0	0	0	0	0	0	0	0	0	0	0	0	0	0	0	0	0	0	0	0	0	0	0	0	0	0	0	0	0	0	0	0	0	0	0
LNCTAM34A	ENSG00000234546	0	0	0	0	0	0	0	0	0	0	0	0	0	4.14471	4.01771	0	0	1.2348	1.91785	4.00826	1.15806	1.96358	0	0	0	1.07274	0	0	0	0	0	2.07926	0.858191	1.14203	3.94827	0	0	3.26931	0	0.432451	0.466779	1.44863	6.58324	0.957629	0	1.18546	2.559	0.756192
H6PD	ENSG00000049239	39.5729	177.534	129.651	16.4218	111.127	249.651	63.6356	95.14	59.7183	111.293	79.7119	32.6656	34.7639	35.2301	16.0708	20.7577	37.3312	29.6351	57.5354	19.5403	74.1156	22.8266	41.6544	88.2362	114.153	75.0919	71.834	60.0104	111.433	45.7586	44.6266	66.8333	185.083	141.612	20.3994	144.668	143.263	27.7892	130.893	70.0571	14.0034	52.1508	21.9441	33.517	24.8583	33.5879	155.634	61.8187
SPSB1	ENSG00000171621	36.2751	264.626	40.1302	35.37	5.16871	0	4.15015	13.2753	26.031	32.4606	11.0711	20.6309	17.3819	16.5789	2.00885	0	10.3698	7.40878	11.5071	10.0206	75.2736	9.327	26.9528	19.1818	25.7246	42.9097	53.6865	28.8939	81.5363	4.15987	33.756	18.4163	58.643	33.119	5.92241	29.7846	33.7478	4.90397	30.2061	17.298	3.26745	10.5026	13.5322	12.4492	9.94333	5.92728	30.9406	35.9191
BX323043.1	ENSG00000284652	0	0	0	0	2.58436	0	0	0	0	0	0	0	1.73819	4.14471	0	0	0	0	0	0	3.47417	0.981789	0	1.53454	0	0	0	0	0	4.15987	0.858204	2.3763	1.14425	1.42754	5.26436	0.531867	0	3.26931	1.00687	0.432451	1.86712	0.362158	2.92588	0	0.355119	1.18546	1.39582	0
LINC02606	ENSG00000284693	0	0	0	0	0	0	0	0	7.65619	0	0	0	0	0	0	0	0	0	0	5.01032	1.15806	4.1726	1.63351	0.767271	0	1.07274	1.51229	0	1.81192	4.15987	2.57461	4.75259	2.28851	1.42754	4.60632	0.531867	1.98516	4.90397	0.503435	2.59471	1.40034	0.362158	2.56015	0.31921	0	1.58061	4.65273	0.756192
RNA5SP40	ENSG00000252956	0	0	0	0	0	0	0	0	0	0	0	0	0	0	0	0	0	0	0	0	0	0.245447	0	0	0	0	0	0	0	0	0	0.594074	0	0	0	0	0	1.63466	0	0.432451	0.466779	0	1.82868	0	0	0	0.465273	0
AL928921.1	ENSG00000235263	0	0	0	0	0	0	0	0	0	1.54574	0	0	0	0	0	0	0	0	0	1.00206	0	1.47268	0	0	0	0	0	0	0	0	0.286068	0.594074	0	0	1.97414	0.531867	0	1.63466	0	0.432451	3.26745	0.362158	3.29162	0	0.710238	0	0	0
SLC25A33	ENSG00000171612	0	0	0	16.4218	0	2.74342	4.15015	0	0	0	6.64266	0	2.60729	4.14471	6.02656	3.34802	4.14791	3.70439	0	10.0206	5.79028	3.43626	4.08376	6.90544	1.60779	7.50919	6.04918	6.66782	8.15363	0	14.8755	4.15852	11.1565	11.9913	4.60632	6.3824	8.60238	0	6.04122	6.91922	1.40034	7.60532	5.85177	10.2147	11.0087	15.8061	7.21173	17.9595
AL954705.1	ENSG00000231181	0	0	0	0	0	0	0	2.21256	0	0	0	3.43848	0	0	0	0	0	1.2348	0	0	1.15806	0.490895	0.816753	0	1.60779	0	0	4.44522	0	4.15987	0.572136	0.297037	0	0.571016	0.658045	0	0.330861	0	1.00687	0.864902	0	0	2.56015	0	0	0.395152	1.39582	0
TMEM201	ENSG00000188807	69.2525	10.0491	67.9127	49.2653	56.8558	24.6908	107.904	90.7149	38.2809	66.4668	50.9271	65.3311	87.7788	78.7496	36.1594	32.8106	43.553	38.2787	38.3569	27.0557	75.2736	31.1718	55.5392	88.2362	43.4103	100.838	90.7377	124.466	46.2039	16.6395	111.853	46.9319	233.428	173.874	25.0057	120.202	126.72	34.3278	130.893	62.273	5.13457	69.1722	19.0182	37.3475	58.9497	48.6037	64.4403	54.8239
PIK3CD	ENSG00000171608	32.9774	13.3988	40.1302	75.7928	56.8558	8.23026	87.1531	103.99	50.5308	60.2839	54.2484	49.858	64.3132	43.5195	4.01771	0	6.22186	9.87838	32.6034	29.5609	59.0609	28.9628	48.1884	48.3381	115.761	107.274	87.7131	26.6713	34.4264	29.1191	66.6539	57.6252	137.311	144.182	26.9799	118.074	109.515	11.4426	88.6046	67.4624	6.5349	26.0754	23.7728	26.1752	11.3638	13.04	89.565	46.1277
PIK3CD.AS1	ENSG00000179840	0	0	0	0	0	0	0	1.10628	0	3.09148	0	0	0	0	2.00885	0	0	0	1.91785	4.00826	1.15806	4.90895	0	0	3.21558	1.07274	0	0	0	8.31974	0.572136	2.97037	1.14425	0.285508	5.92241	1.06373	0	6.53863	0.503435	0	4.20101	0	9.87486	1.27684	0	1.97576	3.95482	0
AL691449.1	ENSG00000233268	0	3.3497	0	0	0	0	0	0	0	0	0	0	0	0	0	0	1.03698	0	0	2.00413	0	0.736342	0	0	1.60779	0	0	0	0	0	0	0.297037	0.572127	0.285508	1.31609	0	0	0	0	0	0.933558	0.362158	0.365736	0	0	0	3.25691	0
PIK3CD.AS2	ENSG00000231789	0	6.6994	0	0	0	0	0	0	16.8436	3.09148	3.32133	6.87696	3.47639	6.21707	10.0443	0.669603	0	0	0	5.01032	0	3.92716	0.816753	3.06908	4.82337	0	0	0	0	4.15987	2.57461	2.67333	4.29095	9.99279	1.97414	7.44614	4.96291	1.63466	3.02061	1.7298	0.933558	2.53511	1.82868	3.51131	1.42048	1.58061	3.95482	2.45762
CLSTN1	ENSG00000171603	346.263	197.632	429.085	390.333	439.34	145.401	463.433	588.54	280.216	361.703	307.777	352.444	666.597	337.794	84.3719	235.7	149.325	169.167	103.564	25.5526	416.9	23.0721	357.738	491.054	270.109	524.571	830.25	320.055	294.437	145.596	861.923	142.875	1131.95	711.772	40.7988	652.601	821.196	27.7892	803.986	588.566	13.5366	179.993	26.6987	147.794	153.766	166.359	353.375	496.818
MZT1P1	ENSG00000271264	0	0	0	0	0	0	0	0	0	0	0	0	0	0	0	0	1.03698	0	0	0	0	0	0.816753	0	0	0	0	0	0	0	0.286068	0	0.572127	0	0.658045	0	0	0	0.503435	0	0.466779	0	0	0	0	0	0.465273	0.567144
AL357140.3	ENSG00000280113	6.59548	0	3.08694	0	0	0	0	4.42512	1.53124	7.7287	1.10711	0	0	4.14471	0	0	0	0	0	5.01032	0	1.22724	0	1.53454	0	0	0	0	0	4.15987	0.858204	0.891111	0.572127	1.42754	3.29023	0.531867	0.330861	4.90397	0.503435	1.29735	0.466779	0.362158	1.09721	0	0	0	1.16318	0.189048
CTNNBIP1	ENSG00000178585	24.733	6.6994	18.5216	60.6342	25.8436	5.48684	20.7507	43.1449	42.8746	32.4606	24.3564	20.6309	31.2875	16.5789	32.1417	1.33921	8.29581	11.1132	3.83569	8.51755	32.4256	6.62708	30.2198	34.5272	27.3324	35.4005	46.8811	42.2295	11.7775	12.4796	61.5046	23.4659	153.33	95.9308	7.2385	68.079	62.2018	3.26931	63.9363	38.4882	6.06813	30.0591	12.0693	16.5989	25.5686	16.5964	40.4787	46.3167
AL357140.1	ENSG00000223989	0	0	0	0	0	0	0	0	0	0	0	0	0	0	0	0	0	0	0	0	0	0	0	0	0	0	0	0	0	0	0	0	0	0	0	0	0	0	0	0	0	0	0	0	0	0	0	0
AL357140.4	ENSG00000285701	0	0	0	0	2.58436	0	1.38338	1.10628	0	6.18296	0	1.71924	2.60729	4.14471	0	0	0	1.2348	1.91785	3.50723	2.31611	1.71813	2.45026	0	3.21558	0	1.51229	2.22261	0	8.31974	1.14427	1.48519	2.28851	0.856525	2.63218	1.06373	1.6543	9.80794	1.51031	0.864902	2.80067	2.53511	7.68045	1.59605	0	0.395152	3.25691	1.13429
LZIC	ENSG00000162441	37.924	6.6994	30.8694	0	46.5184	16.4605	41.5015	40.9323	19.9061	30.9148	18.8209	61.8927	33.0257	18.6512	2.00885	0	17.6286	22.2264	9.58923	7.01445	24.3192	5.89074	40.0209	22.2509	32.1558	27.8913	21.9283	44.4522	2.71788	20.7994	57.7857	23.763	71.802	65.3814	5.26436	54.7823	49.2983	4.90397	48.8332	54.0564	4.66779	23.5403	8.04618	45.9662	58.2395	33.9831	50.0168	74.6739
AL357140.2	ENSG00000228150	0	0	3.08694	0	0	0	0	0	0	0	0	1.71924	0.869097	0	0	0	0	0	0	1.00206	0	0.245447	0	0.767271	1.60779	0	0	0	0	0	0.572136	0.594074	0	0.571016	0	1.06373	0.661722	0	1.00687	0.432451	0	0	0	0	0	0	0.465273	0.189048
NMNAT1	ENSG00000173614	3.29774	0	0	0	5.16871	0	6.91692	1.10628	9.18742	7.7287	0	5.15772	6.08368	4.14471	0	0	1.03698	3.70439	0	7.01445	6.94834	4.6635	2.45026	0.767271	6.43116	3.21823	4.53688	4.44522	5.43575	12.4796	4.86316	5.04963	7.72372	6.28118	5.92241	5.31867	5.95549	8.17329	3.52405	3.02716	2.33389	4.3459	7.31471	7.66103	1.77559	3.16122	6.04855	8.50715
RN7SKP269	ENSG00000202415	0	0	0	0	5.16871	0	4.15015	0	0	0	0	0	0.869097	0	0	0	0	0	0	0.501032	2.31611	1.22724	2.45026	1.53454	1.60779	1.07274	0	0	3.62384	4.15987	0.286068	1.18815	3.1467	1.99856	1.31609	2.12747	0.330861	1.63466	1.51031	1.29735	1.86712	0.362158	4.02309	0.638419	1.42048	1.18546	2.09373	0.945239
TMEM274P	ENSG00000283611	0	0	0	0	0	0	4.15015	0	3.06247	4.63722	0	0	0.869097	0	0	0	0	1.2348	0	5.01032	1.15806	1.22724	1.63351	0.767271	0	1.07274	2.26844	0	0	4.15987	1.14427	1.18815	2.00245	1.14203	2.63218	0	0	3.26931	1.00687	0	2.80067	1.81079	5.48603	0.638419	0.355119	0	1.16318	0.567144
MIR5697	ENSG00000265521	0	0	0	0	0	0	0	0	0	0	0	0	0	0	0	0	0	0	0	0	0	0.245447	0	0	0	0	0	0	0	0	0	0	0	0	0	0	0	0	0	0	0	0	0	0	0	0	0.232636	0
AL603962.1	ENSG00000241326	0	0	0	0	0	0	0	0	0	0	0	0	0	0	0	0	0	0	0	0	0	0	0	0	0	0	0	0	0	0	0	0	0	0	0	0	0	0	0	0	0	0	0	0	0	0	0	0
RBP7	ENSG00000162444	0	3.3497	9.26082	0	0	0	0	0	0	0	0	0	0.869097	0	0	0	0	3.70439	0	1.00206	4.63222	0.490895	0.816753	2.30181	0	0	1.51229	2.22261	3.62384	4.15987	2.28854	3.56444	1.71638	0.571016	1.31609	5.85054	9.59496	1.63466	1.00687	1.7298	0.933558	2.53511	0.731471	1.59605	1.42048	0	9.53809	3.40286
UBE4B	ENSG00000130939	164.887	120.589	83.3474	99.7938	98.2055	96.0197	207.507	194.705	169.967	162.303	172.709	149.574	292.886	87.039	68.301	137.938	98.5128	98.7838	63.2889	21.5444	169.076	17.1813	240.942	203.327	183.288	204.894	264.652	164.473	173.038	58.2382	278.058	71.883	293.501	221.269	22.3735	220.193	221.015	29.4238	227.049	173.413	17.2708	112.269	27.4302	85.229	101.919	91.6752	149.818	187.346
AL590639.1	ENSG00000224340	0	0	3.08694	0	0	0	0	2.21256	0	0	0	0	0	0	0	0	0	0	0	0	0	0.245447	0	0	0	0	0	0	3.62384	0	0	0	0	0.285508	0.658045	0	0	0	0.503435	0	0.466779	0	0.731471	0	0	0	0.232636	0
PGAM1P11	ENSG00000233623	0	0	0	0	0	0	0	0	0	4.63722	0	0	0.869097	2.07236	0	0	0	0	0	3.50723	0	2.69992	0	0	1.60779	0	1.51229	2.22261	0	0	0	2.67333	2.00245	1.14203	3.94827	1.5956	0.992582	6.53863	1.00687	2.59471	6.06813	0.362158	7.68045	1.27684	0	0	1.86109	0.189048
RNU6.828P	ENSG00000201746	0	6.6994	0	0	0	0	1.38338	3.31884	0	0	0	0	0	0	0	0	0	0	0	0	0	0.245447	0	1.53454	0	3.21823	0	0	0	4.15987	0.572136	0	0	0	0	0	0	0	0.503435	0	0	0	0	0	0	0	0	0
KIF1B	ENSG00000054523	855.763	278.025	620.475	785.719	529.793	153.631	922.717	959.144	695.182	830.063	749.514	868.216	1531.35	524.306	148.655	197.533	328.722	258.073	218.635	35.0723	646.195	19.3903	632.983	723.537	477.513	1026.61	1271.84	520.09	674.939	349.429	1616.28	310.404	1672.33	1233.11	75.6752	873.326	988.943	42.5011	1270.67	1098.43	24.2725	362.52	45.3512	300.695	558.602	221.285	751.415	1249.04
AL358013.1	ENSG00000264881	0	0	0	0	0	0	0	0	0	0	0	0	0	0	0	0	0	0	0	0.501032	0	0.490895	0	0	0	0	0	0	0	0	0.286068	0	0	0	0	0	0	0	1.00687	0	0	0	0	0	0	0.790304	0.697909	0
RNU6.37P	ENSG00000199562	1.64887	6.6994	3.08694	0	2.58436	0	1.38338	0	15.3124	0	2.21422	0	4.34548	0	0	3.34802	3.11093	0	1.91785	0	1.15806	0.245447	3.26701	1.53454	0	0	9.07377	0	0	0	3.43282	1.18815	3.71883	3.14059	0	3.1912	5.62463	0	3.52405	3.45961	0	0.724316	0	1.59605	2.84095	1.58061	4.88536	3.21381
RN7SL731P	ENSG00000264501	0	0	0	0	0	0	0	0	0	0	0	0	0	0	0	0	0	0	0	0	0	0	0	0	0	0	0	0	0	0	0	0	0	0	0	0	0	0	0	0	0	0	0	0	0	0	0	0
AL139424.3	ENSG00000284735	23.0842	0	0	0	12.9218	0	12.4504	5.53139	18.3748	24.7318	16.6067	34.3848	4.34548	18.6512	0	0	3.11093	1.2348	5.75354	7.01445	6.94834	4.41805	4.08376	3.83636	9.64673	8.58193	12.0984	4.44522	16.3073	8.31974	8.00991	6.83185	21.7408	6.28118	4.60632	5.85054	6.61722	4.90397	9.56527	6.91922	1.86712	1.08647	8.04618	2.55368	1.06536	1.97576	16.5172	2.64667
AL139424.2	ENSG00000284642	1.64887	0	0	25.2643	7.75307	0	24.9009	4.42512	29.0935	7.7287	25.4635	0	2.60729	12.4341	0	4.68722	0	1.2348	3.83569	3.50723	5.79028	2.94537	0.816753	3.06908	3.21558	8.58193	6.80533	6.66782	0	8.31974	7.43777	3.56444	18.3081	7.42321	2.63218	6.91427	5.29377	1.63466	5.03435	8.21657	0.466779	3.98374	4.38883	0.957629	3.19607	3.16122	5.58327	5.67144
PGD	ENSG00000142657	171.482	154.086	117.304	141.48	124.049	30.1776	135.572	99.5651	111.78	166.94	79.7119	151.293	179.034	60.0984	34.1505	63.6123	142.066	140.767	51.7819	18.0372	116.964	11.7815	111.895	108.185	118.976	142.675	170.889	162.25	55.2635	95.6771	220.558	77.2296	299.795	285.223	16.4511	114.351	163.776	22.8852	177.209	213.198	12.603	136.896	21.9441	210.359	190.699	183.746	86.7734	208.898
AL139424.1	ENSG00000271989	0	0	0	0	0	0	0	0	0	0	0	0	0	0	0	0	0	1.2348	0	0	0	0.736342	0	0	0	0	0	0	0	0	0	0.594074	0	0	0.658045	0	0	1.63466	0.503435	0	0	0	0.731471	0.31921	0	0	0.232636	0.378096
CENPS.CORT	ENSG00000251503	0	0	0	0	0	0	0	0	0	0	0	0	0	0	0	0	0	0	0	0	0	0	0	0	0	0	1.51229	0	0	0	1.71641	0	1.43032	0.571016	1.31609	0.531867	0	0	1.51031	0.864902	0	0.362158	0	1.27684	0	0.790304	0.697909	0.378096
CENPS	ENSG00000175279	0	0	0	0	0	0	0	0	0	0	8.85688	0	0	0	0	0	0	1.2348	0	0.501032	0	0	0	0.767271	0	0	0.756147	0	0	0	0.286068	1.48519	0.286064	0	0	1.06373	0.330861	0	0	1.29735	0.466779	0	0.731471	0.957629	1.06536	0.790304	0.465273	0.756192
CORT	ENSG00000241563	0	0	0	0	0	0	0	0	0	0	0	1.71924	1.73819	0	0	16.0705	0	0	5.75354	0.501032	1.15806	2.45447	3.26701	3.83636	0	2.14548	0	2.22261	0	0	0.572136	1.78222	3.1467	2.85508	0.658045	2.65934	0.661722	0	1.51031	0.864902	0	0.724316	1.46294	0.638419	0	0	2.79164	1.51238
DFFA	ENSG00000160049	56.0615	30.1473	30.8694	53.0549	41.3497	35.6644	34.5846	75.227	81.1556	80.3785	47.6057	94.5582	51.2767	72.5325	36.1594	107.806	43.553	38.2787	32.6034	16.5341	62.535	6.87253	93.1098	90.538	54.6648	57.9281	58.2234	82.2365	125.928	24.9592	103.557	39.803	117	119.342	20.3994	74.4614	71.4659	8.17329	107.232	97.734	5.60135	64.102	16.8238	89.6979	110.087	148.577	66.3014	113.24
AL354956.1	ENSG00000203469	0	0	0	0	0	0	0	0	0	0	0	0	0	0	0	0	0	0	0	0	0	0	0	0	0	0	0	0	0	0	0	0	0	0	0	0	0	0	0	0	0	0	0	0	0	0	0	0
PEX14	ENSG00000142655	31.3285	6.6994	15.4347	0	7.75307	0	20.7507	18.8067	7.65619	40.1893	18.8209	17.1924	28.6802	8.28943	2.00885	17.4097	14.5177	4.93919	9.58923	10.5217	28.9514	14.2359	35.1204	30.6908	38.5869	26.8185	31.002	26.6713	31.7086	24.9592	77.2384	21.3867	73.5183	51.677	19.0833	44.145	48.3057	13.0773	72.9981	32.0014	11.2027	23.1781	17.5553	21.7063	24.5032	29.6364	33.267	30.8148
RN7SL614P	ENSG00000243267	0	0	0	0	0	2.74342	1.38338	0	0	0	3.32133	0	0	0	0	0	0	0	0	0.501032	1.15806	1.22724	0	0	1.60779	0	0.756147	0	0	0	0.286068	1.48519	0.572127	1.14203	0	0.531867	0	0	0.503435	0	0.466779	0	2.56015	0	0.355119	0.395152	0	0.189048
CASZ1	ENSG00000130940	59.3593	23.4479	24.6955	42.9492	46.5184	38.4079	114.821	141.604	87.2805	63.3754	136.175	104.874	29.5493	41.4471	10.0443	14.0617	108.883	17.2872	1.91785	27.0557	101.909	27.2447	197.654	126.6	72.3505	198.457	210.209	55.5652	38.0503	12.4796	65.2235	80.7941	129.587	43.1117	29.612	92.5449	87.6781	27.7892	120.824	59.6783	16.804	18.8322	32.9162	4.14972	87.0041	2.76606	71.8846	79.5892
AL139423.1	ENSG00000272078	0	0	0	7.57928	7.75307	2.74342	15.2172	18.8067	3.06247	15.4574	21.0351	12.0347	4.34548	0	0	0	10.3698	1.2348	0	14.0289	2.31611	11.0451	16.3351	13.8109	8.03895	15.0184	24.9529	2.22261	4.52979	20.7994	3.14675	9.20815	10.0122	4.28262	7.89654	4.25494	1.32344	6.53863	10.0687	6.48677	1.86712	1.44863	8.77765	0.638419	6.39214	1.58061	7.677	2.64667
HSPE1P24	ENSG00000225158	0	0	0	0	0	0	0	0	0	0	0	0	0	0	0	0	0	0	0	1.5031	0	0.736342	0	0	0	0	0	0	0	0	0	0	0	0.571016	0.658045	0	0	0	0	0	0.466779	0	0.731471	0	0	0	0.232636	0
C1orf127	ENSG00000175262	0	0	0	0	0	0	2.76677	14.3816	0	0	1.10711	0	2.60729	2.07236	2.00885	0	0	1.2348	1.91785	12.5258	0	10.5542	0.816753	2.30181	0	3.21823	3.78074	0	0	12.4796	0.858204	8.31704	2.57457	1.14203	12.5029	1.5956	1.32344	1.63466	4.02748	2.59471	8.8688	2.17295	11.3378	2.55368	0.355119	0	2.32636	0.756192
CFL1P6	ENSG00000215785	0	0	0	0	0	0	0	0	0	0	0	0	0.869097	0	0	0	0	0	0	2.50516	0	1.47268	0	0	0	1.07274	0	2.22261	0	0	0	0.297037	0.286064	0.856525	1.97414	0	0.330861	0	0.503435	0	0.933558	0	2.56015	0.31921	0	0	1.16318	0
TARDBP	ENSG00000120948	54.4127	16.7485	33.9563	25.2643	59.4402	24.6908	71.9359	59.7391	53.5933	58.7381	70.8551	55.0157	68.6586	45.5919	6.02656	27.4537	38.3681	55.5659	46.0283	8.01651	70.6414	3.92716	90.6595	73.658	56.2726	36.4732	72.5902	37.7843	42.5801	33.279	25.7461	15.1489	36.3301	32.8334	12.5029	31.912	54.592	9.80794	25.1718	37.1908	9.80236	31.1456	10.2406	26.1752	31.2505	41.491	37.4545	57.0925
AL109811.3	ENSG00000277726	0	0	0	0	0	0	0	0	0	0	0	0	0	0	0	0	0	0	0	0	0	0	0	0	0	0	0	0	0	0	0	0.297037	0	0	0	0	0	0	0.503435	0	0	0	0	0	0	0	0.232636	0
MASP2	ENSG00000009724	16.4887	6.6994	27.7825	39.1596	15.5061	0	35.968	24.3381	0	32.4606	14.3924	15.4732	19.1201	18.6512	16.0708	14.7313	10.3698	3.70439	5.75354	23.5485	20.845	14.9723	29.4031	16.1127	24.1168	21.4548	32.5143	22.2261	27.1788	29.1191	16.0198	18.1193	38.6186	22.2696	16.4511	15.956	20.1825	27.7892	32.7233	23.7848	12.1363	6.881	10.6063	11.4915	5.32678	20.5479	20.2394	32.3272
AL109811.2	ENSG00000271895	3.29774	0	12.3478	0	2.58436	0	9.68368	15.4879	0	10.8202	0	3.43848	6.95277	8.28943	0	0	0	0	9.58923	1.00206	3.47417	0.245447	6.53402	4.60363	8.03895	8.58193	11.3422	2.22261	0	0	5.14923	1.48519	13.445	8.56525	0	6.3824	6.94808	0	1.51031	7.35167	0	1.08647	0.365736	2.87289	4.26143	16.2012	9.77073	20.7953
SRM	ENSG00000116649	24.733	144.037	30.8694	46.7389	54.2715	16.4605	29.051	32.0821	21.4373	40.1893	15.4995	10.3154	70.3968	24.8683	14.062	45.533	62.2186	83.9662	32.6034	7.01445	61.377	6.62708	85.759	59.0799	64.3116	57.9281	57.4672	28.8939	19.9311	8.31974	66.6539	16.6341	139.027	76.5162	11.8448	47.3362	24.8146	4.90397	86.0874	24.2173	6.06813	72.4316	5.48603	64.4803	78.8364	57.6922	25.3574	33.4615
EXOSC10	ENSG00000171824	115.421	87.0923	64.8257	60.6342	54.2715	16.4605	78.8528	119.478	78.0931	81.9242	89.6759	80.8043	123.412	87.039	2.00885	120.529	65.3295	77.7922	82.4674	9.51961	121.596	6.13618	133.947	158.058	118.976	91.1831	130.057	80.0139	109.621	41.5987	94.1164	59.7044	216.264	238.685	9.21264	107.969	150.542	13.0773	181.237	119.357	11.2027	73.8802	16.4581	92.89	80.612	92.8607	121.436	113.429
AL109811.1	ENSG00000226849	0	0	0	0	5.16871	0	0	1.10628	0	0	0	0	0	2.07236	2.00885	0	0	0	0	0	0	0.490895	0.816753	0.767271	0	0	0	0	0	8.31974	0.858204	1.48519	1.14425	0.856525	1.31609	1.5956	1.6543	0	1.51031	0.864902	0.466779	1.44863	2.19441	0.31921	0.355119	0.790304	1.16318	1.89048
EXOSC10.AS1	ENSG00000230337	0	0	0	0	0	0	0	0	0	0	0	0	0	0	0	0	0	0	0	1.5031	0	0.490895	0	0	1.60779	0	0	0	0	0	0.286068	0.594074	0	0	0	0	0	1.63466	0.503435	0	0.933558	0.724316	0.731471	0.957629	0.355119	0	0.232636	0.378096
MTOR	ENSG00000198793	135.207	113.89	98.7821	309.487	178.321	90.5328	146.639	105.097	148.53	255.047	142.817	275.078	294.624	113.98	58.2568	97.0925	143.103	180.28	97.8102	23.5485	255.93	19.1449	280.146	194.12	241.168	184.512	308.508	155.583	221.96	99.8369	269.476	109.013	521.494	462.238	40.1408	234.553	261.38	44.1357	429.934	312.23	21.9386	153.193	44.6197	134.387	156.252	186.512	238.22	241.603
MTOR.AS1	ENSG00000225602	0	0	0	0	0	0	1.38338	0	0	0	0	0	2.60729	0	0	0	0	2.46959	1.91785	0.501032	0	0.245447	1.63351	1.53454	0	2.14548	0.756147	0	0	4.15987	0.286068	0.297037	0.286064	0.571016	0.658045	0	0	1.63466	1.00687	0.432451	0	0.724316	4.38883	1.91526	0	0	1.62845	0.189048
RNU6.537P	ENSG00000253086	0	3.3497	6.17388	0	0	0	0	0	0	0	0	0	0	0	0	0	0	0	1.91785	0	0	0.245447	0	1.53454	0	1.07274	0.756147	0	0	0	0	0	0.572127	0	0	1.06373	1.6543	0	0	0	0	0	0	0.31921	0	0.790304	0.697909	0.378096
ANGPTL7	ENSG00000171819	0	16.7485	0	6.31607	18.0905	35.6644	1.38338	6.63767	9.18742	4.63722	0	0	16.5128	10.3618	0	0	1.03698	2.46959	3.83569	3.50723	3.47417	3.19082	5.71727	3.06908	3.21558	3.21823	3.78074	6.66782	7.24767	8.31974	2.28854	8.31704	8.58191	6.28118	7.89654	6.3824	4.96291	1.63466	3.52405	1.29735	1.40034	4.3459	3.29162	3.1921	2.13071	6.32243	8.14227	5.67144
RNU6.291P	ENSG00000207451	0	0	0	0	0	0	0	0	0	0	0	0	0	0	0	0	0	0	0	0	0	0.245447	0	0	0	0	0	0	0	0	0	0	0	0	0	0	0	0	0	0	0	0	0	0	0	0.395152	0	0
RPL39P6	ENSG00000238173	0	0	0	0	0	0	0	0	0	0	0	0	0	0	0	0	0	0	1.91785	1.00206	0	0	0	0	0	0	0	0	0	0	0	0	0.286064	0	0.658045	0	0	0	0	0	0	0	0	0	0	0	0	0
UBIAD1	ENSG00000120942	18.1376	33.497	6.17388	70.7399	20.6748	0	27.6677	25.4444	33.6872	40.1893	22.1422	51.5772	39.9785	29.013	10.0443	0.669603	14.5177	22.2264	17.2606	10.5217	23.1611	6.38163	31.0366	39.1308	40.1947	24.6731	38.5635	42.2295	25.3668	12.4796	34.6142	16.337	51.7775	58.5292	10.5287	27.1252	28.454	13.0773	60.9157	33.2987	6.5349	18.4701	11.7035	28.7289	17.7559	21.3382	21.6352	31.3819
UBE2V2P3	ENSG00000238199	0	0	0	0	0	0	0	0	0	1.54574	0	6.87696	0.869097	4.14471	0	0	0	0	0	2.50516	0	0	0	0	0	0	0	0	0	0	0	1.18815	0	0	0	0	0	1.63466	0	0	0	0.362158	1.09721	0.31921	0	0	0.930545	0
AL031291.1	ENSG00000284646	0	0	0	0	0	0	1.38338	0	0	0	0	0	0.869097	0	0	0	0	0	0	2.00413	0	1.22724	0	0	0	0	0	0	6.34171	0	0	1.78222	0.572127	0.571016	3.94827	0	0	0	0.503435	0	0	0	3.29162	0	0	0.395152	0	0.189048
MTCYBP45	ENSG00000224338	0	0	0	0	0	0	0	0	0	0	0	0	0	0	0	0	0	0	0	2.50516	0	1.22724	0	0	0	0	0	0	0	0	0	1.48519	0.572127	0.285508	0.658045	0.531867	0	0	0	0	1.86712	0	2.19441	0	0	0.395152	0.930545	0
DISP3	ENSG00000204624	8.24435	3.3497	12.3478	13.8953	46.5184	2.74342	15.2172	11.0628	36.7497	44.8265	24.3564	3.43848	30.4184	31.0854	28.124	4.01762	15.5546	12.348	13.4249	28.5588	1.15806	27.2447	28.5863	13.0436	9.64673	5.36371	27.9775	13.3356	16.3073	12.4796	18.0223	25.2481	35.4719	19.9856	22.3735	30.8483	24.1528	21.2505	80.5496	57.0836	19.1379	17.0214	34.0134	20.4294	13.1394	12.6449	10.0034	6.42763
AL590989.1	ENSG00000285833	0	0	0	0	0	0	0	0	0	0	0	0	0.869097	0	0	0	0	0	0	0.501032	0	0	0	0.767271	0	0	0	0	0	0	0	0	0	0.285508	0	0	0	0	0	0.432451	0	0	0	0	0	1.18546	0	0
LINC01647	ENSG00000235643	0	0	0	0	0	0	0	0	0	0	2.21422	0	0	0	0	0	0	1.2348	0	5.51135	0	2.69992	0.816753	0	0	0	0.756147	0	0	4.15987	0	0.891111	1.43032	0.285508	2.63218	0	0	1.63466	2.01374	1.29735	0.933558	1.81079	3.65736	0	0	0.395152	0.232636	0
AL031731.1	ENSG00000284708	0	0	0	0	0	0	0	0	0	0	4.42844	0	0.869097	6.21707	0	0	1.03698	0	0	7.01445	0	2.69992	0	0	0	0	0.756147	2.22261	0	4.15987	0.858204	3.86148	1.43032	0.856525	5.26436	0.531867	0	1.63466	1.51031	0.432451	5.13457	1.08647	4.38883	0.638419	0.355119	0	1.86109	1.51238
FBXO2	ENSG00000116661	0	0	0	0	20.6748	2.74342	1.38338	0	0	3.09148	19.928	0	6.08368	4.14471	0	0	0	0	0	11.5237	2.31611	9.57245	0	0	0	0	2.26844	2.22261	0.905959	8.31974	55.7833	5.04963	3.1467	2.56957	13.1609	0.531867	1.6543	4.90397	1.00687	0	6.5349	1.44863	8.77765	1.27684	1.77559	3.16122	3.48955	2.07953
FBXO44	ENSG00000132879	79.1457	3.3497	27.7825	56.8446	49.1028	0	26.2843	33.1884	19.9061	71.1041	39.856	36.104	41.7166	49.7366	8.03541	0	21.7765	6.17399	19.1785	7.01445	32.4256	8.59066	19.6021	28.389	11.2545	39.6914	83.9324	24.4487	21.743	4.15987	140.745	21.0896	106.416	64.5249	17.7672	39.89	56.2463	9.80794	76.0187	54.0564	4.20101	13.3998	12.0693	11.4915	17.0457	12.6449	25.8226	29.4915
FBXO6	ENSG00000116663	13.191	6.6994	0	17.685	7.75307	0	2.76677	14.3816	10.7187	3.09148	2.21422	1.71924	1.73819	4.14471	0	0	4.14791	1.2348	11.5071	3.00619	10.4225	5.89074	2.45026	3.83636	8.03895	2.14548	3.78074	0	7.24767	0	19.4526	4.15852	18.3081	6.8522	6.58045	2.65934	6.61722	1.63466	5.03435	4.75696	7.00168	1.81079	7.68045	6.06498	5.32678	2.37091	6.74645	6.61668
MAD2L2	ENSG00000116670	28.0308	6.6994	18.5216	15.1586	25.8436	16.4605	23.5175	32.0821	13.7811	30.9148	19.928	1.71924	42.5857	18.6512	0	18.7489	30.0723	12.348	32.6034	10.5217	22.0031	10.7997	25.3193	22.2509	33.7636	28.964	56.7111	22.2261	5.43575	24.9592	50.348	18.4163	112.709	82.7974	9.21264	43.6131	46.9822	8.17329	55.8813	43.2451	3.73423	22.0916	11.3378	41.8165	53.9781	30.0315	26.7532	27.9791
DRAXIN	ENSG00000162490	62.657	40.1964	0	34.1068	33.5966	0	58.1021	67.483	24.4998	18.5489	61.9982	0	88.6479	35.2301	12.0531	0	18.6656	9.87838	1.91785	13.0268	3.47417	11.536	4.90052	4.60363	3.21558	4.29097	102.08	0	34.4264	20.7994	10.0124	8.61407	139.599	35.974	21.7155	16.4879	21.1751	16.3466	31.7164	19.8928	7.00168	3.25942	19.0182	12.13	28.7646	2.37091	5.118	2.07953
AGTRAP	ENSG00000177674	0	26.7976	3.08694	0	20.6748	0	2.76677	5.53139	16.8436	0	4.42844	10.3154	0.869097	2.07236	4.01771	0	2.07395	1.2348	1.91785	9.01858	2.31611	10.7997	4.08376	6.13817	9.64673	0	3.78074	0	9.05959	4.15987	21.169	8.02	6.86553	6.56669	13.819	11.1692	7.94066	0	5.53779	3.02716	6.06813	10.5026	9.87486	13.4068	0.710238	5.92728	11.1665	2.45762
C1orf167	ENSG00000215910	0	0	0	0	0	2.74342	0	0	0	0	0	0	0	0	6.02656	0	0	0	0	16.5341	0	28.2264	0	0	1.60779	2.14548	0	2.22261	0	4.15987	0.858204	10.0993	4.29095	2.28407	14.477	1.06373	0.330861	16.3466	2.01374	0.864902	6.5349	1.44863	10.6063	0.957629	0.710238	1.97576	1.39582	0.189048
AL953897.1	ENSG00000177553	0	0	0	0	0	0	0	0	0	0	0	0	0	0	2.00885	0	0	0	0	1.5031	0	0.245447	0	0	0	0	0	0	0	4.15987	0	0.594074	0	0	0	0	0	0	0	0.864902	0	0.362158	2.19441	0	0	0	0.232636	0
MTHFR	ENSG00000177000	36.2751	70.3438	33.9563	123.795	100.79	35.6644	83.003	65.2705	39.8122	54.1009	47.6057	79.0851	62.575	41.4471	26.1151	73.6563	25.9244	19.7568	51.7819	31.064	78.7478	27.4901	76.7747	105.883	85.2128	65.4373	99.8115	93.3495	77.0065	24.9592	107.562	36.8326	121.005	91.9336	35.5345	82.9713	88.6707	19.6159	96.6596	47.5696	13.0698	40.5617	36.9393	38.3052	29.1198	29.2412	79.7943	48.3963
CLCN6	ENSG00000011021	103.879	36.8467	80.2604	150.322	139.555	65.8421	153.556	151.56	111.78	122.114	77.4977	154.732	200.761	103.618	22.0974	60.2643	54.9598	37.0439	49.864	21.5444	133.176	17.1813	173.152	162.661	93.2518	163.057	260.871	151.137	146.765	54.0783	390.483	61.1896	280.342	196.43	28.296	150.518	191.568	22.8852	214.967	132.33	15.8705	72.0694	26.333	50.1159	44.745	48.9988	129.578	151.805
RF02156	ENSG00000276470	0	0	0	0	0	0	0	0	0	0	0	0	0	0	0	0	0	0	0	0	0	0	0	0	0	0	0	0	0	0	0	0	0	0	0	0	0	0	0	0	0	0	0	0	0	0	0	0
RF02157	ENSG00000278852	0	0	0	0	0	0	0	0	0	0	0	0	0	0	0	0	0	0	0	0	0	0	0	0	0	0	0	0	0	0	0	0	0	0	0	0	0	0	0	0	0	0	0	0	0	0	0	0
NPPA	ENSG00000175206	0	0	0	0	0	0	4.15015	0	0	4.63722	0	0	11.2983	2.07236	0	0	1.03698	0	3.83569	1.5031	0	1.47268	1.63351	0.767271	0	0	2.26844	0	0	0	1.43034	1.18815	1.71638	0.571016	4.60632	1.5956	0.992582	3.26931	0.503435	1.29735	1.86712	3.25942	2.92588	2.55368	1.06536	1.58061	2.09373	0
RF02158	ENSG00000275915	0	0	0	0	0	0	0	0	0	0	0	0	0	0	0	0	0	0	0	0	0	0	0	0	0	0	0	0	0	0	0	0	0	0	0	0	0	0	0	0	0	0	0	0	0	0	0	0
NPPB	ENSG00000120937	0	0	0	0	0	0	0	0	0	0	0	0	0	0	0	0	0	0	0	5.51135	0	3.43626	0	0	0	0	0	0	0	0	0.286068	0.891111	0.286064	0.285508	1.31609	0	0	0	0	0	0.466779	1.08647	1.46294	1.91526	1.06536	0.395152	0.697909	0.189048
AL021155.1	ENSG00000224904	0	0	0	0	0	0	0	0	3.06247	0	0	0	0.869097	0	0	0	0	0	0	8.51755	0	5.39984	0	0.767271	0	0	0.756147	0	0	4.15987	0	1.48519	1.14425	1.42754	4.60632	0.531867	0	4.90397	1.51031	0	3.73423	0.724316	5.85177	0	0.355119	0.790304	1.39582	0.189048
AL021155.2	ENSG00000285646	0	0	0	0	0	2.74342	0	0	0	0	0	0	0	0	0	0	0	0	0	1.5031	0	3.43626	2.45026	0	1.60779	3.21823	0.756147	4.44522	0	0	0	0.594074	1.14425	0.571016	1.31609	0.531867	0.992582	1.63466	0	0.864902	1.86712	0	2.92588	0.957629	0	0	1.16318	0.945239
RNU5E.1	ENSG00000199347	0	0	0	0	0	0	0	0	0	0	0	0	0	0	0	0	0	0	0	0	0	0	0	0	0	0	0	0	0	0	0	0	0	0	0	0	0	0	0	0	0	0	0	0	0	0	0	0
RNU5E.4P	ENSG00000201801	0	0	0	0	0	0	0	0	0	0	0	0	0	0	0	0	0	0	0	0.501032	0	0.245447	0	0	0	0	0	0	0	0	0	0	0	0	0.658045	0	0	0	0	0	0	0.362158	0	0	0	0	0	0
KIAA2013	ENSG00000116685	14.8398	50.2455	15.4347	27.7907	28.4279	19.2039	23.5175	26.5507	19.9061	18.5489	9.96399	18.9116	35.633	24.8683	6.02656	22.7665	18.6656	24.6959	34.5212	13.0268	60.2189	7.85432	60.4397	62.9162	40.1947	42.9097	55.1988	42.2295	43.486	16.6395	120.721	35.3474	147.037	102.212	13.1609	78.1845	71.1351	6.53863	100.687	50.5968	4.66779	42.7346	7.68045	44.6893	41.5489	55.7164	46.2946	51.6101
PLOD1	ENSG00000083444	54.4127	123.939	46.3041	32.8435	126.633	60.3552	42.8849	46.4637	44.4059	54.1009	18.8209	32.6656	72.135	31.0854	42.1859	22.7665	42.516	20.9916	30.6855	25.0516	74.1156	16.9359	48.1884	100.513	53.057	63.2918	56.7111	62.233	57.0754	37.4389	213.407	29.7037	137.883	101.355	25.6638	111.692	127.712	11.4426	86.0874	65.7326	16.804	118.426	23.7728	69.5877	101.564	80.2158	69.7909	63.7091
MFN2	ENSG00000116688	107.176	113.89	49.391	151.586	186.074	24.6908	113.437	125.01	44.4059	89.6529	115.139	113.47	191.201	78.7496	10.0443	2.00881	42.516	66.6791	47.9462	18.5382	163.286	13.0087	153.549	170.334	141.485	151.257	210.209	86.6817	146.765	79.0376	357.585	81.0911	406.782	307.492	28.296	197.855	323.251	22.8852	361.97	259.471	19.1379	102.129	20.4812	116.831	96.9475	90.4898	132.37	170.143
AL096840.1	ENSG00000270914	0	0	0	0	0	0	0	0	0	0	0	0	0	0	0	0	0	0	0	1.00206	0	0	0	0	0	0	0	0	0	0	0	0	0.286064	0.285508	0.658045	0	0	0	0	0	0	0.362158	0	0	0	0.395152	0	0
MIIP	ENSG00000116691	16.4887	10.0491	6.17388	21.4746	43.934	0	26.2843	7.74395	12.2499	21.6404	8.85688	13.7539	13.0365	18.6512	8.03541	0	12.4437	9.87838	3.83569	15.532	20.845	13.2542	13.8848	17.6472	14.4701	18.2366	20.416	6.66782	3.62384	12.4796	30.6093	21.9807	74.9487	65.0959	11.8448	23.4022	32.4244	9.80794	45.8126	29.4067	4.66779	22.0916	15.7266	18.1949	12.7843	9.8788	22.3331	15.5019
RF00019.1	ENSG00000202461	0	0	0	0	0	0	0	0	0	0	0	0	0.869097	4.14471	0	0	0	1.2348	0	1.5031	2.31611	0.245447	0	0	1.60779	1.07274	2.26844	0	0	0	0.572136	0	2.28851	1.42754	0.658045	0	0	3.26931	3.52405	0	0.933558	0	2.19441	0	0.710238	0.395152	3.25691	0.945239
MIR6729	ENSG00000276869	0	0	0	0	0	0	0	0	0	0	0	0	0	0	0	0	0	0	0	0	0	0	0	0	0	0	0	0	0	0	0	0	0	0	0	0	0	0	0	0	0	0	0	0	0	0	0	0
RN7SL649P	ENSG00000243539	0	0	0	0	0	0	0	0	0	0	0	0	0	0	0	0	0	0	0	0.501032	0	0.245447	0	0	0	0	0.756147	0	3.62384	0	0	0.297037	0.286064	0	1.31609	0	0	0	0	0	0.466779	0	0.365736	0	0	0	0	0
TNFRSF8	ENSG00000120949	3.29774	3.3497	6.17388	1.26321	0	0	0	0	0	1.54574	1.10711	5.15772	0	2.07236	0	0	0	1.2348	0	16.033	1.15806	15.9541	0	0.767271	1.60779	0	2.26844	0	0	8.31974	2.28854	10.6933	5.72127	2.28407	19.0833	0.531867	0.992582	9.80794	3.52405	0.864902	12.1363	2.53511	22.3099	1.91526	1.06536	1.97576	5.35064	0.378096
RNU6.777P	ENSG00000201135	0	0	0	0	0	0	0	0	0	0	0	0	0	0	0	0	0	0	0	0	0	0.490895	0	0	0	0	0	0	0	0	0	0.594074	0	0.285508	0	0	0.330861	0	1.00687	0	0	0	0.731471	0	0	0.790304	0	0
RPL23AP89	ENSG00000227875	0	0	0	0	0	0	0	0	0	0	0	0	0	0	0	0	0	0	0	0.501032	0	0	0	0.767271	0	0	0	0	0	0	0	0.594074	0.286064	0	0	0	0	0	0.503435	0	1.86712	0	0.365736	0	0	0	0	0
AL357835.1	ENSG00000285604	0	3.3497	0	0	0	0	0	0	0	0	0	0	0	0	0	0	0	0	0	4.50929	0	3.43626	0	0	1.60779	0	0	0	0	4.15987	0.286068	2.3763	0.286064	0.571016	1.31609	0	0	0	1.00687	0	2.33389	0.362158	2.92588	1.27684	0.355119	0	0.697909	0
MIR7846	ENSG00000283789	0	0	0	0	0	0	0	0	0	0	0	0	0	0	0	0	0	0	0	0	0	0	0	0	0	0	0	0	0	0	0	0.297037	0	0	0.658045	0	0	0	0	0	0	0	0	0	0	0	0	0
TNFRSF1B	ENSG00000028137	23.0842	338.32	21.6086	2.52643	72.3619	2.74342	19.3674	39.826	32.156	37.0978	29.892	8.5962	46.0621	14.5065	20.0885	0	5.18488	7.40878	15.3428	9.01858	45.1642	16.445	26.9528	35.2945	59.4882	32.1823	32.5143	11.113	29.8966	20.7994	54.9251	41.5852	72.6602	51.9625	16.4511	79.2482	89.9941	8.17329	49.3366	22.9199	6.5349	21.7295	19.384	35.1131	9.94333	20.1527	64.6729	19.2829
MIR4632	ENSG00000263676	0	0	0	0	0	0	0	0	0	0	0	0	0	0	0	0	0	0	0	1.00206	0	0.736342	0	0	0	0	0	0	0	0	0	0.297037	0	0	0	0	0	0	0	0	0.466779	0	0.365736	0	0	0	0	0
RPL10P17	ENSG00000225196	0	0	0	0	0	16.4605	0	0	0	0	0	0	0	0	0	0	0	0	0	0.501032	0	0.490895	0	0	0	0	0	0	0	0	0	0.297037	0	0	0.658045	0	0	0	0	0.432451	0	0	1.46294	0	0	0	0	0
RF00156	ENSG00000252969	0	0	0	0	0	0	0	0	0	0	0	0	0	0	0	0	0	0	0	0	0	0.245447	0	0	0	0	0	0	0	0	0	0.297037	0	0	0	0	0	0	0	0	0	0	0	0	0	0	0	0
VPS13D	ENSG00000048707	158.291	184.234	160.521	102.32	263.604	183.809	372.13	262.188	162.311	213.312	200.387	190.836	585.771	205.163	82.363	59.5947	93.3279	118.541	78.6317	33.5692	220.031	18.4086	263.811	227.112	234.737	216.694	332.705	171.141	231.02	141.436	296.367	161.291	386.758	295.501	51.3275	347.841	369.241	39.2318	244.67	288.012	28.4735	98.507	52.3002	108.531	96.9475	97.9977	284.747	344.256
SNORA59A	ENSG00000239149	0	0	0	0	2.58436	0	0	0	0	0	0	1.71924	2.60729	0	0	8.03524	0	0	0	0	1.15806	0	1.63351	0	0	1.07274	3.02459	0	0	0	0	0.297037	1.43032	3.99711	0.658045	0.531867	2.97775	0	1.51031	0.864902	0	0.724316	0.731471	0.31921	1.06536	0.395152	1.39582	1.13429
AC243836.1	ENSG00000229484	0	0	3.08694	0	0	0	0	0	0	0	0	0	0	0	0	0	0	0	0	2.00413	0	2.45447	0	0	0	3.21823	0	2.22261	0	8.31974	0	0.297037	0.572127	0	0.658045	0.531867	0	4.90397	0	0	0.466779	0.362158	0.731471	0	0	0	0.697909	0.378096
DHRS3	ENSG00000162496	8.24435	50.2455	43.2171	0	38.7653	10.9737	4.15015	12.1691	0	13.9117	8.85688	0	4.34548	10.3618	4.01771	0	6.22186	6.17399	21.0963	10.0206	12.7386	9.57245	22.0523	9.20725	20.9013	7.50919	2.26844	0	7.24767	8.31974	35.1864	11.8815	10.0122	8.27974	11.8448	18.0835	22.1677	6.53863	9.06183	6.05432	5.60135	10.8647	7.68045	23.3023	9.58821	5.92728	29.7775	6.80572
RNU6ATAC18P	ENSG00000221340	0	0	0	0	0	0	0	2.21256	0	0	0	0	0	0	4.01771	0	0	0	0	0	0	0.736342	0	0	0	0	0	0	0	0	0	0	0	0	0.658045	0	0	0	0	0	0.466779	0	0.731471	0.31921	0	0	0	0
MIR6730	ENSG00000276830	0	0	0	0	0	0	0	0	0	0	0	0	0	0	0	0	0	0	0	0	0	0	0	0	0	0	0	2.22261	0	0	0	0	0	0	0	0	0	0	0	0.432451	0	0	0	0	0	0	0	0.189048
AC254633.1	ENSG00000272482	0	0	0	0	0	0	0	0	0	0	0	0	0	0	0	0	0	0	0	2.00413	0	1.71813	0	0	0	0	0	0	0	4.15987	1.14427	1.18815	0	0.571016	0.658045	0	0.330861	1.63466	1.00687	0	1.40034	1.08647	1.82868	0.638419	0.710238	0	0.930545	0
AADACL4	ENSG00000204518	0	3.3497	0	0	0	0	1.38338	0	3.06247	0	0	0	0	2.07236	0	0	0	0	0	3.00619	0	4.1726	0	1.53454	0	0	0	0	0	0	1.14427	3.86148	0.858191	0.285508	5.26436	0	0	1.63466	1.51031	0.432451	0.933558	0	1.46294	1.59605	0	0.395152	1.39582	0
AC244670.1	ENSG00000226166	0	0	0	0	0	0	0	0	0	0	0	0	0	0	0	0	0	0	0	0	0	0.245447	0	0	0	0	0	0	0	0	0	0.297037	0	0.285508	0	0	0	0	0.503435	0	0	0	0	0	0	0	0.232636	0
AADACL3	ENSG00000188984	0	3.3497	0	0	0	0	0	0	0	0	0	0	0	4.14471	2.00885	0	0	0	0	5.51135	0	2.69992	1.63351	0	0	3.21823	0.756147	0	0	8.31974	0	5.6437	0.572127	0.571016	13.819	0.531867	0.330861	8.17329	1.51031	0.432451	6.5349	3.25942	12.8007	0.638419	0.710238	0.790304	3.48955	0.567144
C1orf158	ENSG00000157330	3.29774	0	0	2.52643	0	2.74342	0	0	0	0	0	0	0	4.14471	0	0	0	0	0	10.5217	1.15806	5.15439	0	0.767271	0	1.07274	0	0	0	4.15987	1.14427	6.83185	1.43032	1.99856	13.819	0	0	6.53863	2.01374	1.7298	9.80236	2.89726	10.6063	0.957629	0	2.37091	3.48955	0.378096
PRAMEF12	ENSG00000116726	0	0	0	0	0	0	0	0	0	0	0	0	0	0	0	0	0	0	0	1.5031	0	4.41805	0	0.767271	0	0	0	0	0	4.15987	0.286068	3.86148	0	0	2.63218	0.531867	0	8.17329	2.01374	0.864902	2.80067	1.44863	4.75456	0.638419	0	1.97576	2.79164	0
PRAMEF1	ENSG00000116721	0	0	3.08694	0	0	13.7171	0	0	1.53124	0	2.21422	0	0	0	12.0531	0	0	0	0	1.5031	0	0.981789	0.816753	0	0	0	0.756147	0	0	12.4796	0	3.86148	1.14425	1.14203	8.55459	0	0.330861	3.26931	0	0.432451	5.13457	0.362158	9.50912	0.31921	0.355119	0	2.32636	0
LINC01784	ENSG00000228338	0	0	0	0	0	0	0	0	0	0	0	0	0	0	0	0	0	0	0	0	0	0.736342	0	0	0	0	0	0	0	0	0	0.594074	0.286064	0.285508	0.658045	0.531867	0	1.63466	0	0	0.933558	0	1.09721	0	0	0	0.465273	0
PRAMEF11	ENSG00000239810	0	0	0	0	0	0	0	0	0	0	0	0	0	0	0	0	0	0	0	1.5031	0	1.47268	0	0	0	1.07274	0	0	0	4.15987	0	5.94074	0.572127	0	3.94827	0.531867	0.330861	1.63466	3.02061	0	1.40034	1.81079	5.1203	0.638419	0	0.790304	1.86109	0
PRAMEF30P	ENSG00000231103	0	0	0	0	0	0	0	0	0	0	0	0	0	4.14471	0	0	0	0	0	0.501032	0	1.47268	0	0	0	0	0	0	0.905959	0	0	3.56444	1.43032	0.571016	1.97414	1.06373	0	1.63466	0.503435	0.432451	0.466779	0.362158	3.29162	0.31921	0	1.18546	1.16318	0
HNRNPCL1	ENSG00000179172	0	0	0	0	0	0	0	0	0	0	0	0	0	0	0	0	0	0	0	0	0	3.19082	0.816753	0.767271	0	0	0	0	0	4.15987	0.572136	3.26741	0.286064	0	4.60632	0.531867	0.661722	0	3.52405	0.432451	1.86712	1.08647	4.02309	0	0.355119	1.18546	1.16318	0.378096
PRAMEF2	ENSG00000120952	0	0	0	0	0	0	0	0	0	0	0	0	0	0	0	0	0	0	0	1.00206	0	1.47268	0	0.767271	0	0	0	0	0	4.15987	0	2.07926	0	0	4.60632	0	0	0	0	0.432451	1.86712	1.08647	4.75456	0.638419	1.42048	0.395152	1.16318	0
PRAMEF4	ENSG00000243073	0	0	0	0	0	0	0	1.10628	0	0	0	0	0	0	0	0	0	0	0	0.501032	0	3.68171	0.816753	0	1.60779	2.14548	0	0	0	8.31974	0.286068	3.86148	0.572127	1.14203	3.29023	0	0	0	0.503435	0	3.26745	1.44863	2.19441	0.638419	0	0.790304	1.16318	0.378096
PRAMEF10	ENSG00000187545	0	3.3497	0	0	0	0	0	0	1.53124	0	0	0	0	0	0	0	0	0	0	1.00206	0	1.96358	0	0.767271	0	1.07274	0.756147	0	0	0	0	2.07926	0.286064	0.571016	6.58045	0	0.330861	4.90397	0	0.432451	1.86712	1.44863	5.85177	0.31921	0	0.395152	1.16318	0
PRAMEF7	ENSG00000204510	0	0	0	0	0	0	0	0	3.06247	0	0	0	0	4.14471	8.03541	0	0	0	0	2.00413	0	1.22724	0	0.767271	0	0	0	2.22261	0	4.15987	0	1.48519	0.286064	0.856525	3.94827	0	0	1.63466	0.503435	0.864902	3.73423	2.17295	2.56015	0	0	0	2.09373	0.189048
RNU6.1072P	ENSG00000207434	0	0	0	0	0	0	0	0	0	0	0	0	0	0	0	0	0	0	0	0	0	0	0	0	0	0	0	0	0	0	0	0	0	0.285508	0	0	0	0	0	0	0	0	0	0	0	0	0	0
PRAMEF29P	ENSG00000234064	0	3.3497	0	0	0	0	0	0	0	0	0	0	0	2.07236	0	0	0	0	0	0.501032	0	1.96358	0	0	0	0	0	0	0	0	0	1.48519	0.286064	0.285508	0.658045	0	0	0	0	0	0.933558	0.362158	1.82868	0.31921	0	0	0	0
PRAMEF6	ENSG00000232423	0	6.6994	0	0	0	0	0	0	0	0	0	0	0	4.14471	12.0531	0	0	0	0	0.501032	0	3.19082	0	0	0	0	0	0	0.905959	4.15987	0	2.3763	0	0.571016	1.97414	0	0	4.90397	0	0.432451	0.933558	0	2.56015	0.31921	0.355119	0.790304	1.39582	0
PRAMEF28P	ENSG00000274178	0	0	0	0	0	0	0	0	0	0	0	0	0	0	2.00885	0	0	0	0	0.501032	0	0	0	0	0	0	0	0	0	0	0	0.594074	0.286064	0.856525	0.658045	0	0	1.63466	0	0	0.933558	1.44863	2.19441	0	0.355119	0.395152	0.930545	0.189048
PRAMEF27	ENSG00000274764	0	0	0	0	0	0	0	0	0	0	0	0	0	0	0	0	0	0	0	0	1.15806	0.981789	0	0	0	0	0.756147	0	0	4.15987	0	2.07926	0	0	3.29023	0	0	3.26931	0	0	0	0	1.46294	0	0	0	0.930545	0
HNRNPCL3	ENSG00000277058	0	0	0	0	0	0	0	0	0	0	0	0	0	0	6.02656	0	0	0	0	0.501032	0	1.47268	0	0	0	1.07274	0.756147	0	0	0	0	1.18815	0	0.571016	1.97414	0	0	4.90397	0	0.432451	0.466779	0.362158	1.82868	0	0	0	0.930545	0
PRAMEF25	ENSG00000229571	0	0	0	0	0	0	0	0	0	0	0	0	0	0	0	0	0	0	0	1.5031	0	1.47268	0	0	0	0	0.756147	0	0	0	0	4.75259	0	0.856525	5.26436	0	0	1.63466	0.503435	0	0.933558	1.44863	4.02309	0.31921	0.355119	0	1.16318	0.189048
PRAMEF34P	ENSG00000277862	0	0	0	0	0	0	0	0	1.53124	0	4.42844	0	0	0	0	0	0	0	0	1.5031	0	0.736342	0	0	0	0	1.51229	0	0	4.15987	0	2.3763	0	0.856525	1.97414	0	0	3.26931	0	0	0	0.362158	3.65736	0.31921	0	0.395152	0.930545	0.189048
PRAMEF35P	ENSG00000236179	0	0	0	0	0	0	0	0	0	0	0	0	0	0	0	0	0	0	0	0	0	0.736342	0	0	0	0	0	0	0	4.15987	0	0.297037	0.286064	0	1.97414	0	0	9.80794	0	0.864902	0	0	2.19441	0.638419	0	0.395152	0	0
HNRNPCL2	ENSG00000275774	0	0	0	0	0	0	0	0	0	0	0	0	0	4.14471	0	0	0	0	0	0.501032	0	2.69992	0	0	0	0	0.756147	0	0	8.31974	0	1.18815	0	0	2.63218	0	0	0	0.503435	0	0.466779	0.724316	3.29162	0	0	0	0.930545	0
PRAMEF36P	ENSG00000229978	0	0	0	0	0	0	0	0	0	0	1.10711	0	0	2.07236	0	0	0	0	0	1.00206	1.15806	0.981789	0	0	0	0	0.756147	0	0	0	0	0.891111	0	0.285508	3.29023	0	0	4.90397	0	1.29735	0	0	2.19441	0.31921	0	0.395152	1.62845	0
AC245056.1	ENSG00000233336	0	0	0	0	0	0	0	0	0	0	0	0	0	0	0	0	0	0	0	0	0	0.736342	0	0	0	0	0	0	0	0	0	0	0	0.571016	0	0	0	0	0	0	0.466779	0	1.46294	0.638419	0	0	0.465273	0
PRAMEF26	ENSG00000280267	0	0	0	0	0	0	0	0	0	0	0	0	0	0	0	0	0	0	0	0.501032	0	2.20903	0	0	0	0	0	0	0	0	0.286068	2.67333	0.286064	0.285508	1.97414	0	0	6.53863	1.00687	0	0	0.724316	1.82868	0.31921	0.355119	0	1.39582	0.189048
HNRNPCL4	ENSG00000179412	0	0	0	0	0	0	0	0	0	0	0	0	0	0	0	0	0	0	0	0.501032	0	2.45447	0	0	0	0	0	0	0	4.15987	0	0.891111	0	0.571016	0.658045	0	0.661722	1.63466	0	0.432451	0.933558	0.362158	0.365736	0.31921	0.355119	0	0.465273	0.189048
PRAMEF9	ENSG00000204505	0	3.3497	0	0	0	0	0	0	0	0	0	0	0	0	4.01771	0	0	0	0	1.00206	0	4.41805	0	0	0	0	0	0	0	4.15987	0	2.07926	0	0	1.97414	0	0	3.26931	0.503435	0	1.86712	0.724316	1.82868	0.957629	0	0.395152	0	0.189048
PRAMEF13	ENSG00000279169	0	0	0	0	0	0	0	0	0	1.54574	0	0	0	0	0	0	0	0	0	1.00206	0	1.71813	0	0	0	0	0	0	0	4.15987	0.286068	3.86148	0	0.571016	2.63218	0	0	4.90397	0	0	0.466779	1.08647	2.92588	0	0.355119	0	0.930545	0
PRAMEF18	ENSG00000279804	1.64887	0	0	0	0	0	0	0	0	0	0	0	0	0	2.00885	0	0	0	0	1.5031	0	0.981789	0	0	0	0	0	0	0	4.15987	0	0.891111	0.286064	0.571016	3.29023	0	0	0	0.503435	0.432451	0.466779	0	1.82868	0	0	0	2.09373	0.189048
PRAMEF31P	ENSG00000250894	0	0	0	0	0	0	0	2.21256	0	0	0	0	0	12.4341	0	0	0	0	0	0.501032	0	0.981789	0	0	0	0	0	0	0	8.31974	0	2.07926	0.286064	0.571016	2.63218	0	0	3.26931	0.503435	0	3.26745	0.362158	1.09721	0	0	0.395152	1.62845	0
PRAMEF5	ENSG00000270601	0	0	12.3478	0	0	2.74342	0	0	0	0	0	0	0	0	8.03541	0	0	0	0	0	0	1.22724	0	0	0	1.07274	0	0	0.905959	4.15987	0	1.18815	0	0.285508	2.63218	0.531867	0	3.26931	1.51031	0.432451	1.40034	1.08647	3.29162	0.31921	0	0	0.465273	0.189048
PRAMEF32P	ENSG00000231219	0	0	0	0	0	0	0	0	0	0	0	0	0	0	0	0	0	0	0	2.00413	0	0.490895	0	0	0	0	0	0	0	0	0	0.891111	0	0	0.658045	0	0	1.63466	0.503435	0.432451	0.933558	0	1.09721	0.31921	0	0	0.697909	0
RNU6.771P	ENSG00000207511	0	0	0	0	0	0	0	0	0	0	0	0	0	0	0	0	0	0	0	0.501032	0	0.245447	0	0	0	0	0	0	0	4.15987	0	0.297037	0	0	0	0	0	0	0	0	0	0	0	0	0	0	0	0
PRAMEF8	ENSG00000182330	0	0	0	0	0	0	0	0	0	0	0	0	0	2.07236	4.01771	0	0	0	0	2.50516	0	1.96358	0	0	0	0	0	0	0	4.15987	0	1.18815	0.572127	0.856525	2.63218	0.531867	0	0	0.503435	0.432451	1.86712	0	2.92588	1.27684	0.355119	0.790304	1.39582	0
PRAMEF33	ENSG00000237700	0	0	0	0	0	0	0	0	0	0	0	0	0	4.14471	0	0	0	0	0	1.5031	0	0.736342	0	0	0	1.07274	0	0	0	0	0	1.18815	0.286064	0.285508	0	0	0	1.63466	1.51031	0	1.86712	0	1.82868	0	0	0	0.697909	0
PRAMEF15	ENSG00000204501	0	0	0	0	0	0	0	0	0	0	0	0	0	6.21707	6.02656	0	0	0	0	2.50516	0	0.736342	0	0	0	0	0	0	0	8.31974	0	3.56444	0.286064	0.285508	3.94827	0	0	4.90397	1.00687	0.432451	2.33389	1.44863	5.1203	0.31921	0	0	0.465273	0
AC243961.1	ENSG00000228229	0	0	0	0	0	0	0	0	0	0	0	0	0	2.07236	0	0	0	0	0	0	0	0.245447	0	0	0	0	0	0	0	8.31974	0	1.18815	0	0.285508	1.97414	0	0	0	0	0.432451	0.466779	1.08647	1.46294	0	0.355119	0	0.232636	0
PRAMEF14	ENSG00000204481	0	0	0	0	0	0	0	0	0	0	0	0	0	4.14471	8.03541	0	1.03698	0	0	6.01239	0	2.45447	0	0	0	0	0	0	0	0	0	1.48519	0.286064	0.285508	4.60632	1.06373	0	3.26931	0	0.864902	0.466779	1.44863	2.92588	0.31921	0	0	1.39582	0
PRAMEF19	ENSG00000204480	0	0	0	0	0	0	0	0	0	0	3.32133	0	0	4.14471	0	0	0	0	0	1.5031	0	1.47268	0	0	0	0	0	0	0	0	0	2.67333	0	0.285508	2.63218	0	0	0	1.00687	0	2.80067	1.08647	4.02309	0	0	0	1.39582	0
PRAMEF17	ENSG00000204479	0	0	0	0	0	0	0	1.10628	0	0	0	0	0	0	0	0	0	0	0	8.51755	0	0.245447	0	0	0	0	0	0	0	4.15987	0	2.3763	0.286064	0.285508	4.60632	0	0	8.17329	1.51031	0.432451	4.20101	2.53511	5.1203	0.638419	0	0	1.39582	0
PRAMEF20	ENSG00000204478	0	0	0	0	0	10.9737	0	0	0	0	0	0	0	4.14471	0	0	0	0	0	4.00826	0	0.736342	0	0	0	0	0	0	0	4.15987	0	2.97037	1.14425	0.285508	3.29023	0	0	4.90397	1.00687	0.432451	0.933558	0.362158	6.58324	1.27684	0	0.395152	0.465273	0
LRRC38	ENSG00000162494	0	3.3497	3.08694	0	0	13.7171	0	0	0	0	0	0	0	0	2.00885	0	0	0	0	3.00619	0	4.90895	0	2.30181	0	0	0	0	6.34171	4.15987	0.286068	2.67333	0.572127	0	2.63218	0.531867	0.992582	6.53863	1.00687	0.432451	1.40034	0.362158	5.1203	1.59605	0	0	2.32636	0
AL354712.1	ENSG00000259961	0	0	0	0	0	0	0	0	0	0	0	0	0	0	0	0	0	0	0	1.5031	0	0.490895	0	0	0	0	0	0	0	0	0.286068	0.891111	0	0	0.658045	0	0.330861	3.26931	0.503435	0.432451	1.86712	0	0.365736	0	0	0.790304	0.697909	0
BRWD1P1	ENSG00000215909	0	0	0	0	0	0	0	0	0	0	0	0	0	0	0	0	0	0	0	1.5031	0	1.22724	0	0	0	0	0	0	0	0	0	0	0.572127	0.285508	0.658045	0	0	0	0.503435	0.432451	1.86712	0	1.46294	0	0	0.790304	1.62845	0
PDPN	ENSG00000162493	0	50.2455	0	0	2.58436	0	0	0	0	0	9.96399	0	0	2.07236	0	0	1.03698	0	3.83569	7.51548	6.94834	5.39984	0.816753	1.53454	3.21558	1.07274	0	2.22261	0.905959	16.6395	1.71641	4.75259	1.43032	2.85508	9.21264	9.04174	6.94808	9.80794	5.03435	0.864902	2.80067	3.25942	5.48603	3.51131	0.355119	1.97576	19.5415	0.378096
RNA5SP41	ENSG00000222952	0	0	0	0	0	0	0	0	0	0	0	0	0	0	0	0	0	0	0	1.00206	0	0	0	0	0	0	0	0	0	0	0	1.18815	0.286064	0.285508	0	0	0	0	0	0	0	0	0	0	0	0	1.16318	0
AL359771.1	ENSG00000237445	0	0	0	0	0	0	0	0	0	0	0	0	0	0	0	0	0	0	0	1.00206	0	0.245447	0	0	0	0	0	0	0	0	0	0.594074	0	0	2.63218	0	0	1.63466	0	0.432451	0.466779	0	0.365736	0	0	0	0	0
RF00564	ENSG00000253085	0	0	0	0	0	0	0	0	0	0	0	0	0	0	0	0	0	0	0	0.501032	0	0	0.816753	0	0	0	0	0	0	0	0	1.48519	0.858191	0	0	0.531867	0.330861	0	0	0	0.466779	0	0	0	0	0	0.232636	0
PRDM2	ENSG00000116731	171.482	144.037	160.521	138.953	299.785	65.8421	322.328	241.169	220.498	230.315	214.779	247.571	928.195	180.295	22.0974	82.3612	80.8842	82.7314	80.5496	18.5382	151.705	13.4996	227.874	215.603	233.129	218.839	321.363	213.37	338.829	24.9592	107.276	63.5659	160.196	146.751	19.0833	117.011	134.991	19.6159	245.173	151.358	14.4701	47.4427	20.4812	43.4125	50.4269	43.4667	106.78	91.1211
KAZN	ENSG00000189337	8.24435	36.8467	21.6086	6.31607	33.5966	35.6644	8.3003	30.9758	55.1245	12.3659	33.2133	58.4542	22.5965	53.8813	16.0708	9.37444	17.6286	12.348	13.4249	27.0557	28.9514	25.5265	7.35077	36.829	30.548	20.3821	55.1988	11.113	30.8026	16.6395	38.0471	21.3867	18.022	17.987	21.7155	28.189	26.7997	26.1545	67.4603	36.3259	15.4037	26.7997	28.1616	16.5989	18.4662	18.9673	21.1699	11.1538
RNU6.1265P	ENSG00000252151	0	0	0	0	0	0	0	0	0	0	0	0	0.869097	0	0	0	0	0	0	0	0	0.736342	0	0	0	0	0	0	0	0	0	1.18815	0	0	0	0	0.661722	1.63466	0.503435	0	0.933558	0.362158	1.46294	0	0	0.395152	0.232636	0.378096
AL357873.1	ENSG00000231606	0	0	0	0	0	0	0	0	0	0	6.64266	0	0	0	0	0	0	0	0	0	0	0.981789	0	0	0	0	0	0	0	0	0.286068	0.594074	0	0	1.31609	0.531867	0.661722	0	1.00687	0	0	0	0.365736	0	0	0	0.232636	0
KAZN.AS1	ENSG00000234593	0	3.3497	3.08694	0	2.58436	0	0	0	0	0	0	17.1924	0	0	12.0531	0	0	0	0	3.50723	0	1.71813	0	1.53454	0	0	1.51229	2.22261	0	8.31974	0	1.18815	0	0.571016	3.94827	1.06373	0.661722	6.53863	2.01374	1.7298	2.80067	0.724316	4.38883	0.957629	0	0.395152	1.86109	1.51238
TBCAP2	ENSG00000235829	1.64887	0	0	0	7.75307	0	0	3.31884	0	1.54574	0	10.3154	0.869097	4.14471	0	0	0	4.93919	1.91785	0	0	0.490895	2.45026	1.53454	1.60779	2.14548	0.756147	0	0	0	0.286068	1.18815	0	0.571016	0	0.531867	0.992582	0	0.503435	2.16226	0.466779	1.08647	0.365736	0	1.42048	0	0.697909	1.13429
TMEM51.AS1	ENSG00000175147	0	3.3497	9.26082	7.57928	15.5061	24.6908	5.53353	11.0628	13.7811	18.5489	0	6.87696	4.34548	2.07236	8.03541	0	13.4807	0	15.3428	9.01858	3.47417	4.90895	1.63351	7.67271	3.21558	11.8002	16.6352	6.66782	12.6834	8.31974	6.00743	10.3963	6.57946	16.5595	9.21264	3.72307	3.30861	4.90397	7.04809	3.89206	6.06813	5.79453	12.8007	5.74577	2.13071	5.92728	4.65273	3.02477
TMEM51	ENSG00000171729	31.3285	30.1473	9.26082	0	5.16871	8.23026	5.53353	6.63767	0	7.7287	6.64266	5.15772	6.95277	2.07236	16.0708	0	8.29581	4.93919	1.91785	4.50929	8.10639	4.1726	6.53402	19.949	12.8623	16.0911	17.3914	17.7809	1.81192	0	43.4823	11.8815	10.2983	12.5624	7.2385	3.72307	7.94066	4.90397	11.0756	5.18941	3.73423	9.41611	5.48603	9.8955	7.4575	8.29819	7.677	4.91524
C1orf195	ENSG00000204464	1.64887	0	0	0	12.9218	0	1.38338	0	0	0	0	0	0	0	0	0	0	0	1.91785	1.00206	1.15806	0.981789	0	1.53454	0	1.07274	0	2.22261	0	0	0.572136	1.18815	0.286064	0.285508	1.31609	0	0.661722	1.63466	0.503435	0	0	1.08647	2.92588	0.638419	0	0.395152	0.465273	0.189048
AL035405.1	ENSG00000215720	0	3.3497	0	6.31607	2.58436	0	0	0	0	0	0	0	0	0	4.01771	0	0	0	1.91785	2.50516	1.15806	0.981789	0	0	1.60779	0	0	0	0	0	0	2.07926	0.858191	0.571016	1.31609	0	0.330861	1.63466	0.503435	0	0	0	1.09721	0	0	0.395152	0.232636	0
AL391094.1	ENSG00000278480	3.29774	3.3497	0	5.05285	0	0	0	0	0	0	1.10711	0	0.869097	0	0	0	1.03698	0	0	3.00619	0	2.20903	0	0	1.60779	2.14548	0	0	0	0	0.858204	2.3763	1.71638	0.571016	7.2385	0	0	6.53863	1.00687	0.864902	0.933558	0.724316	6.58324	0.638419	0.355119	1.18546	0.930545	0.189048
FHAD1	ENSG00000142621	19.7864	10.0491	6.17388	0	12.9218	0	5.53353	1.10628	4.59371	1.54574	17.7138	0	0.869097	10.3618	2.00885	0	8.29581	1.2348	0	29.5609	1.15806	16.445	4.08376	3.06908	3.21558	7.50919	6.80533	13.3356	0	16.6395	3.71888	18.7133	5.72127	7.70872	40.1408	2.12747	0.992582	29.4238	7.55153	3.45961	28.9403	3.62158	49.3743	33.1978	3.90631	4.34667	8.84018	1.13429
AL031283.2	ENSG00000233485	1.64887	0	0	0	0	0	0	0	0	0	0	0	0	0	0	0	0	0	0	2.00413	0	0.981789	0	0.767271	0	0	1.51229	0	4.52979	0	0	2.07926	0.286064	0.571016	3.94827	0.531867	0	3.26931	1.00687	0	0.466779	0.724316	2.19441	0.31921	0.355119	0.395152	0.232636	0
AL031283.3	ENSG00000236045	0	3.3497	0	0	0	0	0	0	7.65619	0	0	0	0	0	0	0	0	0	0	2.00413	0	1.47268	0	0.767271	0	1.07274	0	0	0	4.15987	0	1.48519	0.286064	0.571016	1.31609	0	0	1.63466	0.503435	0	1.40034	0.724316	5.1203	0.957629	1.06536	0.395152	0.697909	0
AL031283.1	ENSG00000228140	3.29774	0	6.17388	0	0	35.6644	0	0	9.18742	0	7.74977	5.15772	0	0	0	0	0	0	0	9.01858	0	4.6635	0	3.83636	0	3.21823	2.26844	0	0	8.31974	0.858204	6.23778	2.00245	1.42754	9.87068	1.06373	0.330861	8.17329	4.53092	2.16226	4.66779	2.53511	11.3378	1.91526	1.77559	0	4.88536	0
EFHD2	ENSG00000142634	18.1376	164.135	12.3478	0	15.5061	71.3289	2.76677	43.1449	0	9.27444	13.2853	6.87696	13.0365	20.7236	0	0	10.3698	6.17399	11.5071	6.51342	22.0031	10.3088	21.2356	32.2254	53.057	13.9456	35.5389	8.89043	25.3668	16.6395	78.9548	19.9015	44.912	33.69	5.26436	36.6988	31.7626	4.90397	41.7851	14.7033	2.80067	17.0214	4.75456	19.1526	8.16773	11.0643	24.1942	10.9648
CTRC	ENSG00000162438	0	0	3.08694	0	0	0	0	0	0	0	0	0	0	8.28943	0	0	0	0	0	7.51548	0	8.34521	0.816753	0	0	3.21823	0.756147	0	3.62384	12.4796	0.572136	2.97037	2.00245	1.71305	6.58045	0	0.661722	9.80794	2.51718	0.864902	6.5349	3.25942	15.3609	2.87289	0.355119	1.58061	3.25691	0.756192
CELA2A	ENSG00000142615	6.59548	0	0	0	0	0	4.15015	0	3.06247	0	0	0	0	2.07236	12.0531	0	0	0	0	3.50723	0	4.1726	0.816753	1.53454	0	0	3.02459	2.22261	0	0	0	2.97037	1.14425	0.856525	5.92241	2.12747	2.31603	4.90397	1.00687	1.29735	1.86712	0.362158	4.38883	1.59605	0	0.790304	1.39582	0.189048
CELA2B	ENSG00000215704	1.64887	0	12.3478	0	2.58436	8.23026	4.15015	0	0	0	6.64266	0	3.47639	2.07236	0	0	1.03698	0	0	3.00619	2.31611	3.92716	0	2.30181	0	1.07274	12.0984	6.66782	0	4.15987	1.71641	3.86148	4.86308	2.85508	5.92241	3.72307	2.31603	0	2.51718	1.29735	2.33389	1.08647	5.1203	1.91526	1.77559	1.97576	3.25691	1.51238
CASP9	ENSG00000132906	8.24435	13.3988	12.3478	46.7389	23.2592	213.987	27.6677	39.826	4.59371	4.63722	0	13.7539	14.7746	4.14471	10.0443	0	7.25884	3.70439	0	8.01651	12.7386	8.59066	9.80103	23.0181	6.43116	10.7274	16.6352	26.6713	18.1192	12.4796	33.1839	15.1489	37.1883	15.9885	10.5287	23.934	21.8368	4.90397	17.6202	17.7305	7.00168	15.2106	13.1665	9.25708	11.7189	7.50789	17.2151	15.1238
DNAJC16	ENSG00000116138	26.3819	23.4479	52.478	50.5285	43.934	38.4079	40.1181	36.5072	27.5623	20.0946	15.4995	51.5772	30.4184	29.013	0	13.3921	13.4807	14.8176	23.0142	14.5299	35.8997	9.57245	31.0366	29.1563	25.7246	24.6731	46.8811	26.6713	54.3575	37.4389	83.8179	26.4363	58.643	45.9668	15.7931	43.6131	42.3502	16.3466	34.2336	40.218	6.06813	24.9889	15.3609	26.1752	24.1481	29.2412	45.3641	69.1915
SCARNA21B	ENSG00000251866	8.24435	0	0	0	0	0	1.38338	0	0	0	0	0	0	0	0	0	0	0	0	1.00206	0	0.490895	0	0	0	0	0.756147	0	0	0	0.286068	0.297037	0.286064	0	0.658045	0	0.992582	0	0	0	0	0	0	0	0	0	0	0
AL121992.3	ENSG00000272510	0	0	0	0	0	0	0	0	0	0	0	0	0	0	0	0	0	0	0	0.501032	0	0.245447	0	0	0	0	0	0	0	8.31974	0	0.297037	0	0	0.658045	0	0.661722	1.63466	0.503435	0	0	0	0	0	0	0	0.465273	0.189048
AGMAT	ENSG00000116771	0	3.3497	0	0	0	2.74342	0	0	0	1.54574	1.10711	0	0	0	0	0	0	0	0	7.01445	1.15806	4.6635	0.816753	0.767271	1.60779	0	0.756147	2.22261	0	0	1.14427	4.15852	3.43276	1.42754	7.89654	1.06373	0.330861	0	2.51718	2.16226	2.33389	1.81079	6.94898	2.55368	1.06536	2.76606	6.04855	3.59191
AL121992.1	ENSG00000237301	1.64887	0	0	0	0	5.48684	0	2.21256	0	0	0	0	0	0	0	0	1.03698	0	0	8.01651	2.31611	5.39984	0.816753	0	3.21558	1.07274	0	0	0	12.4796	0.572136	3.86148	1.14425	2.28407	8.55459	1.5956	0.330861	4.90397	0	0.864902	2.80067	1.44863	12.0693	0.638419	0.355119	3.95152	4.65273	0.378096
CHCHD2P6	ENSG00000235084	0	0	3.08694	6.31607	0	8.23026	0	2.21256	0	3.09148	0	3.43848	2.60729	0	0	3.34802	2.07395	0	0	1.5031	0	0.981789	0.816753	1.53454	1.60779	0	1.51229	2.22261	0	0	1.14427	0.891111	0.572127	0.571016	0.658045	1.5956	1.98516	0	0.503435	0.864902	0	0.362158	2.56015	0.638419	0.355119	0.790304	1.39582	0.378096
RNU7.179P	ENSG00000252417	0	0	0	0	0	0	0	0	0	0	0	0	0	0	0	0	0	0	0	0	0	0.736342	0	0.767271	0	0	0	0	0	4.15987	0	0.297037	0	0	0	0	0	0	0	0	0	0	0	0	0	0	0	0
CD24P1	ENSG00000236500	0	0	0	0	0	0	0	0	0	0	0	0	0	0	0	0	0	0	0	0.501032	0	0.981789	0	0	0	0	0	0	0	0	0	0.891111	0	0	1.31609	0	0	1.63466	0	0	0.466779	0	0.365736	0	0	0	0.465273	0
DDI2	ENSG00000197312	23.0842	33.497	24.6955	32.8435	28.4279	19.2039	37.3513	51.9951	44.4059	35.552	24.3564	24.0694	34.7639	47.6642	6.02656	4.68722	20.7395	18.522	5.75354	12.0248	38.2159	6.38163	40.0209	31.4581	28.9402	21.4548	40.0758	35.5617	61.6052	33.279	46.343	18.4163	59.7873	47.9654	14.477	59.5691	59.5549	6.53863	44.3023	32.8663	7.93524	22.4538	12.0693	22.0255	29.1198	25.6849	55.6001	68.4353
RSC1A1	ENSG00000215695	0	0	0	0	0	0	0	0	0	0	0	0	0	0	0	0	0	0	0	0	0	0	0	0	0	0	0	0	0	0	0	0	0	0	0	0	0	0	0	0	0	0	0	0	0	0	0	0
AL121992.2	ENSG00000271742	0	0	3.08694	0	0	0	0	6.63767	0	1.54574	0	0	0.869097	0	0	0	0	0	0	1.5031	1.15806	1.96358	0	0	0	0	0	0	0	0	0	1.18815	0.286064	0.285508	3.94827	0	0.330861	4.90397	0.503435	0	3.73423	1.44863	5.1203	0.31921	0.355119	0	0.697909	0
PLEKHM2	ENSG00000116786	39.5729	214.381	74.0865	98.5306	67.1932	85.046	103.754	122.797	71.9682	78.8328	92.9973	113.47	107.768	93.2561	18.0797	48.881	53.9228	49.3919	59.4533	20.5423	86.8542	21.3539	92.293	143.48	117.369	85.8193	146.693	135.579	93.3138	24.9592	162.487	52.2785	248.017	155.031	23.0316	142.009	143.594	16.3466	160.092	101.626	7.46846	71.7073	23.7728	49.4775	56.4639	58.0873	85.1449	62.0077
AL450998.3	ENSG00000237938	4.94661	6.6994	0	0	0	2.74342	5.53353	13.2753	3.06247	1.54574	4.42844	6.87696	3.47639	4.14471	0	28.1233	1.03698	3.70439	0	5.51135	5.79028	1.96358	4.90052	1.53454	6.43116	5.36371	3.78074	4.44522	4.52979	0	6.57957	5.04963	8.00978	4.56813	5.92241	3.1912	5.62463	1.63466	4.53092	4.32451	1.40034	2.89726	2.19441	0.638419	2.48583	1.58061	7.90964	1.70143
SLC25A34	ENSG00000162461	1.64887	0	15.4347	16.4218	2.58436	0	0	4.42512	0	23.1861	3.32133	1.71924	6.08368	2.07236	0	0	3.11093	2.46959	3.83569	15.532	6.94834	14.4814	6.53402	16.1127	3.21558	16.0911	11.3422	8.89043	22.649	12.4796	0.286068	6.83185	22.313	7.42321	7.89654	5.85054	9.2641	6.53863	12.0824	6.05432	2.33389	6.881	8.04618	1.27684	1.42048	5.13698	9.07282	3.97001
SLC25A34.AS1	ENSG00000224459	0	0	0	0	0	0	0	0	0	0	0	0	0	0	0	0	0	1.2348	0	0	0	1.71813	0	0.767271	0	0	0	0	0	0	0	2.3763	0	0.571016	1.97414	0	0	0	0	0.864902	0.933558	0.362158	1.46294	0.31921	0	0	0.232636	0
TMEM82	ENSG00000162460	0	0	6.17388	0	2.58436	0	0	0	0	0	0	0	0	0	0	0	0	0	0	8.01651	0	8.59066	0	0	1.60779	2.14548	0	0	0	4.15987	0	0.594074	0.858191	1.99856	3.29023	0	0.330861	11.4426	1.00687	1.29735	3.73423	1.81079	11.3378	0	0	0	0.465273	0
FBLIM1	ENSG00000162458	31.3285	90.442	33.9563	7.57928	20.6748	16.4605	19.3674	46.4637	3.06247	20.0946	50.9271	29.2271	5.21458	29.013	22.0974	8.03524	18.6656	9.87838	7.67139	14.5299	41.69	13.2542	14.7015	56.7781	56.2726	69.7282	31.002	31.1165	26.2728	12.4796	31.1814	16.6341	160.196	58.5292	21.7155	65.9515	74.7745	8.17329	30.7095	13.406	7.93524	43.8211	12.0693	27.1328	25.9237	20.1527	66.0687	33.8396
RPL12P14	ENSG00000224321	0	0	3.08694	0	0	0	0	0	0	3.09148	0	0	0	0	0	0	2.07395	0	0	1.00206	0	0.736342	2.45026	0	0	0	0	0	0	0	0	0.891111	0.286064	0.856525	0	1.06373	0.330861	0	1.00687	0.864902	0	0	1.46294	0.31921	0.355119	0.395152	0.465273	0.945239
UQCRHL	ENSG00000233954	18.1376	10.0491	0	13.8953	5.16871	0	16.6006	12.1691	10.7187	20.0946	5.53555	29.2271	12.1674	4.14471	10.0443	0	15.5546	20.9916	15.3428	5.51135	12.7386	2.69992	20.4188	9.97452	14.4701	20.3821	10.5861	24.4487	15.4013	20.7994	6.2935	6.23778	14.3032	13.7044	1.31609	9.57361	17.8665	6.53863	8.5584	17.298	2.33389	9.41611	2.92588	5.10735	5.32678	9.48365	5.35064	7.37287
AL450998.1	ENSG00000178715	0	0	3.08694	2.52643	0	0	4.15015	5.53139	0	0	3.32133	1.71924	0	0	2.00885	0	5.18488	0	0	0	1.15806	1.22724	4.08376	0	0	0	0	0	0	0	0.858204	0.297037	0.286064	1.42754	0	0	2.31603	0	1.51031	0.864902	0	2.17295	1.46294	1.59605	2.84095	1.97576	0.697909	0.567144
AL450998.2	ENSG00000179743	1.64887	3.3497	9.26082	0	5.16871	0	4.15015	3.31884	0	12.3659	2.21422	5.15772	9.56007	2.07236	14.062	7.36563	2.07395	3.70439	7.67139	10.0206	10.4225	7.60887	8.16753	6.90544	0	8.58193	8.31762	22.2261	0	4.15987	9.44025	3.56444	17.4499	18.558	9.21264	16.4879	19.8516	3.26931	12.0824	13.406	0.933558	13.3998	1.46294	19.4718	5.6819	7.11273	8.14227	8.50715
SPEN	ENSG00000065526	344.614	448.86	259.303	442.125	315.291	241.421	319.561	288.739	418.028	375.615	336.562	436.687	495.385	281.841	194.859	112.493	282.058	274.125	285.759	24.0495	299.937	22.8266	478.617	382.101	347.282	493.461	393.197	326.723	452.979	120.636	203.68	135.152	593.296	445.678	42.773	264.87	331.522	39.2318	454.602	270.714	13.5366	232.143	31.0875	121.938	149.505	130.005	288.236	248.409
AL034555.1	ENSG00000270620	0	0	0	0	0	0	2.76677	0	0	1.54574	0	0	1.73819	2.07236	0	0	0	0	0	0.501032	0	1.22724	2.45026	0	0	1.07274	2.26844	2.22261	0	8.31974	0.286068	0.297037	0.858191	1.99856	0	0	0.992582	0	3.52405	0.864902	0	0.724316	1.46294	0.957629	0	0.790304	2.559	1.13429
ZBTB17	ENSG00000116809	36.2751	23.4479	27.7825	26.5275	46.5184	30.1776	44.2683	25.4444	3.06247	60.2839	28.7849	42.981	41.7166	14.5065	22.0974	2.67841	12.4437	24.6959	19.1785	16.033	40.532	21.8448	39.2041	48.3381	36.9791	32.1823	49.9057	26.6713	18.1192	29.1191	47.7734	32.6741	101.267	64.8104	10.5287	42.0175	59.5549	6.53863	75.0118	66.165	5.60135	45.6319	15.7266	36.7091	20.952	28.0558	38.1524	25.1434
AL355994.4	ENSG00000234607	0	0	0	0	7.75307	0	2.76677	1.10628	0	4.63722	0	5.15772	0	4.14471	0	0	0	2.46959	0	0.501032	0	0.981789	1.63351	1.53454	0	2.14548	0	0	0	4.15987	0	1.18815	0.572127	1.14203	3.29023	2.12747	0.330861	1.63466	1.51031	1.29735	1.40034	1.08647	1.46294	2.55368	0	1.18546	3.72218	0.378096
AL355994.1	ENSG00000231353	0	0	0	0	0	0	0	0	0	0	0	0	0	0	0	0	0	0	0	0.501032	0	0.245447	0	0	0	0	0	0	0	4.15987	0	0.891111	0	0	0	0	0	0	0	0.432451	0	0	0	0.31921	0	0	0.697909	0
AL355994.5	ENSG00000275503	0	0	0	0	0	0	0	0	0	0	0	0	0	0	0	0	0	0	0	1.00206	0	0.490895	1.63351	0	0	0	0	0	0	0	0	0.594074	0	0.285508	0	0	0	1.63466	0.503435	0.432451	0.933558	0	1.46294	0	0	0	0.697909	0
TBC1D3P6	ENSG00000224966	0	0	3.08694	0	0	0	0	0	0	0	0	0	0	0	0	0	0	0	0	7.01445	0	5.15439	0	0	0	0	0.756147	0	0	4.15987	1.71641	3.56444	0.286064	0.285508	1.97414	0	0	3.26931	0	1.29735	2.80067	0.362158	8.41192	0.638419	0	0	0.232636	0
SRARP	ENSG00000183888	3.29774	0	0	0	0	0	0	0	0	0	0	0	0	0	0	0	0	0	0	4.50929	0	3.19082	0.816753	0	0	1.07274	0	0	0	8.31974	0	3.56444	0	0.571016	3.94827	0.531867	0	4.90397	1.51031	1.29735	2.80067	0.362158	4.38883	1.27684	0	0	0.930545	0
AL355994.3	ENSG00000233078	0	0	0	0	0	0	0	0	0	0	0	0	0	0	0	0	0	0	0	0	0	0	0	0	0	0	0	0	0	0	0	0	0	0	0	0	0	0	0	0	0	0	0	0	0	0	0	0
HSPB7	ENSG00000173641	3.29774	6.6994	0	0	2.58436	24.6908	0	2.21256	0	0	0	0	7.82187	8.28943	2.00885	0	1.03698	0	1.91785	12.0248	2.31611	10.0633	0.816753	3.06908	1.60779	4.29097	3.02459	4.44522	9.96555	4.15987	3.14675	7.42593	6.86553	2.85508	11.8448	1.5956	3.63947	4.90397	7.04809	2.16226	6.5349	1.44863	12.8007	0.638419	2.13071	1.97576	4.88536	0.189048
CLCNKA	ENSG00000186510	0	0	0	2.52643	0	5.48684	0	0	0	0	0	0	0	14.5065	8.03541	0	0	0	0	20.0413	1.15806	15.7086	0	0.767271	0	1.07274	4.53688	0	0	8.31974	1.14427	10.6933	1.14425	2.28407	16.4511	0	0.661722	8.17329	2.51718	1.29735	14.9369	5.43237	21.5784	0.957629	0	7.50789	4.18745	0
AL355994.2	ENSG00000232456	0	0	0	18.9482	0	0	0	3.31884	0	1.54574	3.32133	0	6.08368	0	0	0	0	0	0	6.01239	0	6.62708	1.63351	2.30181	0	2.14548	2.26844	4.44522	0	0	3.43282	2.97037	1.71638	3.4261	1.97414	0.531867	0.330861	1.63466	1.51031	0.864902	8.8688	2.17295	5.1203	0.638419	0	0.790304	0.232636	0.756192
CLCNKB	ENSG00000184908	0	0	3.08694	0	0	0	0	1.10628	0	1.54574	0	0	4.34548	2.07236	0	4.68722	0	0	0	22.0454	2.31611	15.2177	0.816753	1.53454	0	4.29097	3.78074	0	1.81192	4.15987	1.43034	8.61407	8.00978	1.99856	14.477	1.06373	0.661722	19.6159	4.02748	0.864902	8.40202	2.17295	14.9952	0.638419	1.06536	0	3.95482	0.378096
FAM131C	ENSG00000185519	13.191	6.6994	12.3478	15.1586	7.75307	0	0	11.0628	7.65619	0	1.10711	0	37.3712	4.14471	2.00885	0	1.03698	1.2348	1.91785	12.0248	13.8967	8.59066	3.26701	10.7418	6.43116	20.3821	27.9775	11.113	0	12.4796	37.1888	6.53482	14.5892	15.1319	5.26436	6.3824	5.95549	4.90397	14.0962	3.89206	5.13457	3.98374	9.14339	1.59605	0.355119	5.92728	4.42009	6.04953
EPHA2	ENSG00000142627	8.24435	40.1964	30.8694	6.31607	31.0123	65.8421	0	24.3381	0	18.5489	4.42844	3.43848	8.69097	2.07236	2.00885	0	2.07395	1.2348	5.75354	29.0599	27.7933	23.8084	8.16753	16.1127	14.4701	10.7274	15.1229	8.89043	6.34171	4.15987	27.7486	22.5748	23.4572	13.4189	19.0833	54.2504	60.2167	22.8852	13.0893	10.3788	15.4037	40.9239	29.9903	10.5339	9.23309	14.6206	33.7323	6.23858
AL451042.2	ENSG00000227959	0	0	0	0	0	0	0	0	0	0	5.53555	0	0	0	0	0	0	0	0	2.50516	0	3.43626	0	0	0	0	0	0	0	0	0	0.891111	0.286064	0.285508	3.29023	0	0	1.63466	0	0.864902	0	0.724316	1.82868	0	0	0	0.232636	0
AL451042.1	ENSG00000224621	0	3.3497	0	0	0	0	0	0	0	0	0	0	0	0	0	0	0	0	0	2.00413	0	0.981789	0	0	0	0	0	0	0	0	0	0	0	0.571016	1.31609	0	0.330861	1.63466	1.00687	0.432451	0.466779	1.08647	2.92588	0	0	0	1.16318	0
ARHGEF19	ENSG00000142632	4.94661	0	0	0	18.0905	0	0	2.21256	0	0	0	1.71924	5.21458	6.21707	14.062	4.01762	2.07395	4.93919	1.91785	22.0454	6.94834	16.9359	4.08376	5.3709	1.60779	9.65468	6.04918	6.66782	0	4.15987	1.43034	6.83185	6.2934	5.42466	12.5029	9.57361	6.94808	11.4426	7.04809	3.45961	5.60135	5.43237	9.50912	3.83052	0.355119	3.95152	6.74645	3.02477
ARHGEF19.AS1	ENSG00000234166	0	0	0	0	0	0	0	0	0	0	0	0	0	0	0	0	0	0	0	0	0	0	0	0	0	0	0	0	0	0	0	0	0	0	0	0	0	0	0	0	0	0	0	0	0	0	0	0
ANO7L1	ENSG00000237276	0	0	6.17388	1.26321	2.58436	5.48684	0	7.74395	0	0	0	1.71924	3.47639	4.14471	0	0	0	3.70439	1.91785	15.031	8.10639	14.2359	8.16753	0.767271	1.60779	7.50919	4.53688	0	6.34171	12.4796	2.57461	8.61407	4.29095	5.13915	15.135	4.25494	3.97033	13.0773	2.51718	2.59471	12.1363	5.43237	14.6294	1.59605	0.710238	1.97576	8.37491	1.70143
CPLANE2	ENSG00000132881	18.1376	0	21.6086	0	5.16871	10.9737	0	9.95651	0	4.63722	4.42844	8.5962	13.9055	2.07236	0	0	3.11093	4.93919	0	9.51961	5.79028	5.64529	1.63351	7.67271	9.64673	4.29097	12.8545	4.44522	0	0	19.7387	3.56444	21.7408	9.99279	6.58045	11.1692	11.911	6.53863	14.5996	15.1358	3.73423	5.79453	6.94898	5.42656	1.77559	2.37091	1.62845	6.23858
MT1XP1	ENSG00000233929	0	0	0	0	0	0	1.38338	0	0	1.54574	0	0	0	0	0	0	0	0	0	0.501032	0	0.245447	1.63351	3.06908	1.60779	1.07274	0	0	0	0	0	0.297037	0.286064	1.42754	0	0	0	0	0	0	0.933558	1.81079	0	0	0	1.97576	0.465273	0.189048
FBXO42	ENSG00000037637	64.3059	40.1964	64.8257	66.9503	74.9463	16.4605	103.754	117.266	84.2181	75.7413	104.068	106.593	109.506	47.6642	66.2922	29.4625	42.516	40.7483	40.2748	10.5217	79.9059	8.59066	87.3925	96.6762	64.3116	82.6011	130.814	60.0104	88.784	29.1191	123.867	47.5259	193.093	210.134	13.819	122.329	109.515	9.80794	162.106	120.221	6.5349	48.5292	14.2637	60.3306	60.3702	63.6195	73.2805	127.229
SZRD1	ENSG00000055070	57.7104	174.185	117.304	66.9503	62.0245	74.0723	76.0861	85.1835	68.9057	64.9211	78.6048	63.6119	148.616	66.3154	28.124	46.2026	48.7379	60.5051	42.1926	9.51961	93.8025	9.81789	85.759	112.022	122.192	106.201	96.0307	100.017	69.7588	12.4796	90.1114	41.2882	145.034	130.477	20.3994	109.565	113.154	21.2505	120.824	78.2737	14.4701	91.626	15.7266	94.8053	63.9214	68.3613	66.7666	66.3558
RPL22P3	ENSG00000226457	0	0	0	0	0	0	0	2.21256	0	1.54574	0	3.43848	0.869097	0	0	0	0	0	0	0.501032	2.31611	0.245447	3.26701	0	0	0	0.756147	4.44522	0	0	0.286068	0	0.858191	0.571016	0	0.531867	1.32344	0	2.01374	1.29735	0.466779	0	0.731471	0.957629	0.355119	0.790304	0.697909	0
SPATA21	ENSG00000187144	0	0	3.08694	0	2.58436	0	1.38338	3.31884	0	3.09148	4.42844	0	4.34548	6.21707	4.01771	0	1.03698	4.93919	0	13.0268	2.31611	10.3088	3.26701	0.767271	1.60779	1.07274	4.53688	4.44522	0	16.6395	0.858204	12.1785	3.43276	3.4261	15.7931	3.72307	0	14.7119	6.54466	3.02716	15.4037	4.3459	18.2868	3.51131	1.06536	1.18546	5.118	0.945239
NECAP2	ENSG00000157191	36.2751	36.8467	18.5216	0	41.3497	21.9474	35.968	61.9516	12.2499	46.3722	27.6778	41.2618	46.0621	33.1577	22.0974	10.7137	16.5916	25.9307	11.5071	14.0289	41.69	8.8361	33.4869	49.1054	48.2337	46.1279	68.0533	42.2295	47.1099	20.7994	52.0644	35.3474	74.3765	65.0959	17.1092	69.6746	72.4585	9.80794	63.4328	50.5968	11.2027	24.6267	21.5784	45.3278	14.915	39.5152	77.0026	32.3272
LINC01772	ENSG00000226029	6.59548	0	0	21.4746	7.75307	0	31.8178	33.1884	15.3124	38.6435	2.21422	3.43848	14.7746	53.8813	6.02656	0	4.14791	3.70439	5.75354	6.01239	11.5806	2.45447	13.8848	14.5782	4.82337	13.9456	22.6844	13.3356	28.0847	8.31974	5.72136	6.53482	22.599	15.1319	4.60632	14.8923	13.5653	1.63466	17.1168	15.1358	1.86712	4.3459	6.94898	4.46893	1.42048	4.74182	16.0519	6.80572
CROCCP3	ENSG00000080947	28.0308	10.0491	18.5216	18.9482	36.181	21.9474	62.2522	70.8019	44.4059	54.1009	43.1773	37.8233	40.8476	49.7366	4.01771	26.7841	22.8135	19.7568	21.0963	24.5506	37.0578	22.3357	40.8376	44.5017	54.6648	42.9097	87.7131	46.6748	62.5112	37.4389	27.4625	26.1393	87.5355	84.5104	19.0833	55.846	60.8784	19.6159	81.5565	57.516	9.33558	22.816	17.921	18.5142	6.74726	8.69334	46.9925	17.2034
RNU1.1	ENSG00000206652	483.119	479.007	1901.55	1553.75	472.937	814.795	561.654	253.338	811.556	1177.85	1587.6	832.112	2412.61	907.692	996.391	2930.18	2265.79	691.487	1260.03	9.01858	1156.9	27.4901	1943.87	735.046	731.544	804.556	1869.95	686.786	383.221	1805.38	2170.68	2116.98	5326.79	7755.26	45.4051	2444.46	12471.8	21.2505	1432.27	15456.2	5.60135	559.534	8.41192	517.439	605.123	569.809	237.987	840.129
AL137802.2	ENSG00000261135	0	0	0	0	0	0	0	0	0	0	1.10711	0	0	0	0	0	0	0	0	0	0	0.245447	0	0	0	1.07274	0	0	0	0	0.286068	0.594074	0.572127	0.571016	0	0.531867	3.30861	0	0	1.29735	0	0.362158	0	1.27684	0.710238	0.395152	0.697909	0.378096
AL137802.3	ENSG00000285853	0	0	0	0	0	0	0	0	0	0	0	0	0.869097	0	0	0	0	0	0	0	0	0.736342	0.816753	0	1.60779	1.07274	0.756147	0	0	0	0	0.891111	0.286064	0	1.97414	1.06373	0	3.26931	0	0	0.933558	0	2.56015	0.638419	0.355119	0.395152	1.86109	0.945239
AL137802.1	ENSG00000224174	0	0	0	0	0	0	0	0	0	0	0	0	0	0	0	0	0	0	0	1.00206	0	0.245447	0	0	0	0	0	0	0	0	0	0	0	0	0	0	0	0	0	0	0	0	0	0	0	0	0	0
LINC01783	ENSG00000233421	42.8706	0	15.4347	0	15.5061	0	15.2172	8.85023	13.7811	15.4574	15.4995	13.7539	20.8583	12.4341	4.01771	2.67841	0	0	0	6.51342	1.15806	9.81789	12.2513	0	0	7.50919	21.9283	6.66782	0.905959	8.31974	3.43282	10.0993	22.599	36.2595	7.89654	4.25494	6.28635	4.90397	19.1305	16.0007	5.13457	1.08647	8.04618	5.10735	4.26143	0	3.95482	1.13429
RNU1.6P	ENSG00000277344	0	0	0	0	0	0	0	0	0	0	0	0	0	0	0	0	0	0	0	0	0	0.490895	0	0	0	0	0	0	0	0	0	0.594074	0	0	0	0	0	0	0.503435	0	0	0	0	0	0	0	0	0
AL355149.1	ENSG00000225710	0	0	0	0	0	0	0	0	0	0	0	0	0	0	0	0	0	0	0	3.00619	0	0.981789	0	0	0	0	0.756147	0	0	0	0	2.3763	0.572127	0.571016	3.29023	0	0	4.90397	0	0.432451	0.466779	0.724316	4.38883	0	1.06536	0	0.465273	0
NBPF1	ENSG00000219481	110.474	36.8467	89.5212	133.901	56.8558	148.145	117.588	117.266	73.4994	125.205	150.567	147.855	129.495	87.039	70.3099	71.6475	90.217	59.2703	34.5212	42.0867	171.392	42.7078	158.45	151.92	86.8206	201.675	224.576	126.689	241.891	87.3573	76.6662	130.993	184.797	306.921	63.1724	271.784	375.858	94.8101	160.596	168.656	39.2094	40.5617	89.9709	46.2854	56.819	27.2655	183.783	193.963
AL137798.1	ENSG00000271732	0	0	0	0	0	0	0	0	0	3.09148	0	8.5962	0	0	0	0	0	0	0	1.00206	0	3.43626	1.63351	0	1.60779	1.07274	1.51229	0	0	4.15987	0	3.26741	0.572127	0.571016	4.60632	2.12747	0.661722	8.17329	3.02061	0.432451	2.33389	0	2.56015	0.638419	0.355119	0.790304	4.42009	0.756192
CROCCP2	ENSG00000215908	42.8706	13.3988	3.08694	17.685	23.2592	82.3026	37.3513	37.6135	9.18742	41.735	37.6417	22.3501	19.1201	12.4341	18.0797	20.7577	20.7395	23.4612	23.0142	81.6682	24.3192	96.2154	22.8691	32.9927	19.2935	20.3821	41.5881	15.5583	28.9907	62.3981	33.47	59.1104	87.5355	63.6683	70.4109	42.0175	49.96	93.1755	85.0805	60.5432	32.6745	21.7295	68.7583	20.7486	15.9804	13.04	63.0445	18.3376
AL137798.3	ENSG00000283773	0	0	0	0	0	0	0	0	0	0	0	0	0	0	0	0	0	0	0	0	0	0	0	0	0	0	0	0	0	0	0	0	0	0	0	0	0	0	0	0	0	0	0	0	0	0	0	0
MST1P2	ENSG00000186301	8.24435	0	3.08694	0	10.3374	5.48684	5.53353	2.21256	0	0	8.85688	1.71924	1.73819	0	16.0708	0	3.11093	1.2348	3.83569	27.5568	2.31611	27.2447	8.16753	3.06908	8.03895	13.9456	21.9283	6.66782	22.649	4.15987	3.43282	19.9015	10.2983	6.28118	21.0575	2.65934	2.97775	17.9812	13.5928	13.8384	9.80236	3.62158	26.333	6.7034	1.06536	1.58061	5.35064	1.51238
AL137798.2	ENSG00000282143	4.94661	0	0	0	0	0	0	0	3.06247	0	0	0	0	0	10.0443	0	0	1.2348	0	3.50723	0	1.71813	0.816753	0	1.60779	0	0.756147	0	0	0	0	2.67333	0.572127	0.856525	2.63218	0.531867	0.992582	3.26931	1.51031	0	1.40034	0.724316	1.46294	0.957629	1.42048	2.37091	0.465273	2.26857
RNU1.3	ENSG00000207513	504.554	519.204	2000.34	1404.69	434.172	743.467	533.986	256.657	843.712	1165.49	1527.81	773.658	2474.32	980.225	982.329	2838.45	2312.46	701.365	1267.7	8.51755	1140.69	28.9628	1938.15	737.348	754.053	854.975	1820.8	711.234	436.672	1343.64	1906.93	1882.32	4568.72	6570.69	40.1408	2128	10845.6	6.53863	1303.39	13410.3	2.33389	488.551	6.2175	409.227	533.744	480.505	154.703	630.664
AL021920.2	ENSG00000280114	0	0	0	0	0	0	0	0	0	0	0	0	1.73819	2.07236	0	0	0	0	5.75354	3.50723	0	2.20903	0	0.767271	0	0	0	0	0	4.15987	0.572136	1.78222	0.572127	0.571016	3.29023	0	0	4.90397	0.503435	0.432451	1.86712	3.62158	5.48603	0.638419	0	0.395152	1.86109	1.70143
EIF1AXP1	ENSG00000236698	14.8398	3.3497	6.17388	10.1057	5.16871	13.7171	0	0	0	4.63722	0	0	0.869097	6.21707	0	11.3833	7.25884	6.17399	0	2.00413	1.15806	0.245447	2.45026	3.06908	0	2.14548	1.51229	4.44522	2.71788	0	5.43529	2.97037	2.00245	3.99711	1.31609	3.1912	3.63947	0	6.04122	4.32451	0.466779	3.98374	0.365736	4.46893	8.87797	7.11273	1.62845	9.64144
ESPNP	ENSG00000268869	1.64887	3.3497	0	0	0	0	1.38338	0	0	0	0	0	0	0	0	0	0	0	1.91785	8.01651	1.15806	10.3088	1.63351	0	3.21558	1.07274	0	0	0.905959	4.15987	1.43034	1.78222	0.572127	2.28407	9.87068	1.06373	0.661722	4.90397	1.51031	3.89206	14.0034	2.53511	12.8007	4.14972	0.710238	1.18546	2.32636	0
AL021920.1	ENSG00000279151	0	0	0	0	0	0	0	0	0	0	0	0	0	0	2.00885	0	0	0	0	1.00206	0	1.71813	0	0	0	0	0	0	0	0	0.286068	0.891111	0.286064	0.571016	3.29023	0	0	3.26931	0.503435	0.432451	0.466779	1.44863	1.82868	0.638419	0	0	0.465273	0
AL021920.3	ENSG00000282740	0	0	6.17388	0	0	0	1.38338	0	0	0	3.32133	0	0.869097	4.14471	0	0	0	0	0	2.00413	0	1.96358	0.816753	0	0	0	1.51229	0	0	0	0.572136	1.18815	0	1.14203	0	1.06373	0.330861	3.26931	1.00687	1.7298	1.40034	0	0.365736	0	1.42048	0.395152	0.697909	0.567144
CROCC	ENSG00000058453	61.0082	3.3497	27.7825	20.2114	38.7653	46.6381	59.4855	38.7198	30.6247	54.1009	35.4275	30.9463	49.5385	45.5919	20.0885	6.02643	22.8135	19.7568	24.932	44.5919	38.2159	52.0348	38.3874	39.8981	28.9402	21.4548	57.4672	46.6748	57.9814	49.9185	24.8879	57.3282	107.274	84.5104	36.8505	54.7823	73.4511	47.4051	66.4534	56.2187	17.7376	55.048	45.3512	17.5565	6.74726	26.4752	39.3155	14.1786
CROCCP4	ENSG00000227684	1.64887	6.6994	0	0	0	5.48684	0	0	0	0	0	0	0.869097	0	0	0	0	1.2348	0	6.01239	0	8.09976	2.45026	0	0	0	0.756147	0	0	0	0.286068	3.26741	0.858191	1.42754	1.31609	0.531867	0.661722	13.0773	1.00687	0	3.26745	0.362158	9.14339	2.55368	0.355119	1.18546	1.62845	0.378096
RNU1.4	ENSG00000207389	2504.63	2428.53	7637.09	6703.87	2341.43	3423.79	3064.19	1506.75	4103.72	6172.14	5141.42	2950.22	5965.48	3222.51	3230.24	5017.34	5650.49	2636.29	4351.59	1.5031	4917.11	10.0633	4807.41	3256.3	2852.22	3883.33	5864.68	2864.94	1541.04	303.671	349.861	289.908	959.743	1516.62	13.819	454.214	1948.44	1.63466	127.873	1849.16	1.86712	66.9992	1.46294	87.1442	132.104	60.8534	125.856	287.731
MST1L	ENSG00000186715	3.29774	0	3.08694	0	0	21.9474	1.38338	2.21256	4.59371	1.54574	5.53555	1.71924	1.73819	4.14471	2.00885	0	4.14791	0	0	23.0475	3.47417	23.0721	2.45026	0.767271	1.60779	3.21823	13.6107	6.66782	1.81192	8.31974	1.14427	21.9807	6.57946	5.71016	21.7155	1.5956	1.32344	26.1545	15.1031	15.5682	9.80236	4.70805	27.4302	1.91526	2.13071	2.37091	6.74645	4.15905
BX284668.1	ENSG00000223643	0	0	0	0	0	0	0	0	0	1.54574	0	0	0	2.07236	0	0	0	1.2348	1.91785	2.50516	0	3.92716	0	0	0	0	0	0	0.905959	0	0	4.15852	2.00245	0.571016	3.29023	1.06373	0	0	1.00687	0	3.26745	1.08647	7.68045	0	0	0	1.16318	0
BX284668.3	ENSG00000230239	0	0	0	0	0	0	0	0	0	0	0	5.15772	0	2.07236	0	0	0	0	0	4.50929	0	0.981789	0	0	0	0	0	0	0	0	0.286068	1.78222	0	0	7.2385	0	0	3.26931	0.503435	0.864902	0.466779	0	0.365736	0	0.355119	0.395152	1.16318	0.189048
MIR3675	ENSG00000263811	6.59548	0	0	0	0	0	0	0	0	0	0	0	0	0	0	0	0	0	0	0.501032	0	0.245447	0	0	0	0	0	0	0	0	0	0.297037	0	0	0	0	0	0	0	0	0	0	0.731471	0	0	0	0	0
BX284668.2	ENSG00000228549	52.7638	6.6994	24.6955	26.5275	31.0123	0	19.3674	12.1691	7.65619	26.2776	12.1782	22.3501	16.5128	10.3618	8.03541	0	2.07395	0	1.91785	14.0289	11.5806	13.9905	30.2198	0	4.82337	13.9456	18.1475	15.5583	14.4953	33.279	7.43777	8.02	46.3423	99.6424	14.477	4.25494	5.62463	9.80794	31.213	25.5146	6.06813	2.17295	12.8007	3.51131	8.16773	1.58061	9.07282	6.61668
RNU1.5P	ENSG00000277234	0	0	0	0	0	0	0	0	0	0	0	0	0	0	0	0	0	0	0	0	0	0	0	0	0	0	0	0	0	0	0	0	0	0	0	0	0	0	0	0	0	0	0	0	0	0	0	0
BX284668.5	ENSG00000238142	0	3.3497	3.08694	0	0	0	1.38338	0	0	0	0	0	0.869097	4.14471	0	0	1.03698	0	1.91785	2.50516	0	0.736342	0.816753	0.767271	0	1.07274	0	0	0	4.15987	1.43034	1.48519	1.43032	5.99567	0	1.06373	2.31603	0	1.00687	2.16226	0.933558	1.44863	1.09721	2.55368	1.42048	0	0.465273	1.70143
BX284668.4	ENSG00000235241	0	0	0	0	0	0	0	0	0	0	0	0	0	0	0	0	0	0	1.91785	2.50516	0	0.981789	1.63351	0	0	0	0.756147	0	0	0	0.858204	0.594074	0.858191	1.14203	0.658045	0.531867	0.661722	0	1.00687	0.432451	0	0	0	0.957629	0	0	0.930545	0.756192
RNU1.2	ENSG00000207005	2621.7	3098.47	6819.05	6663.45	2212.21	3566.44	3285.53	1609.64	4426.81	6240.15	5293.09	3639.63	10935	3833.86	3895.17	10386.2	10048.3	4287.22	6532.19	3.00619	7733.5	5.39984	8822.56	5271.15	3964.81	5959.08	9590.22	4671.92	2153.46	178.875	240.011	186.242	600.734	708.917	3.94827	321.248	881.744	0	81.5565	1337.57	1.40034	45.9941	3.29162	54.2656	93.7514	32.0073	84.2144	142.542
BX284668.6	ENSG00000272426	0	0	0	0	0	0	0	0	0	3.09148	0	0	0	0	0	0	0	0	0	0.501032	0	0.736342	1.63351	0	0	0	0.756147	2.22261	0	0	0.572136	0.594074	0.572127	0	0	0	0.992582	0	1.51031	0	0	0	0	0	0	0	0.930545	0.945239
MFAP2	ENSG00000117122	23.0842	53.5952	9.26082	20.2114	7.75307	0	6.91692	37.6135	4.59371	9.27444	18.8209	12.0347	46.9312	10.3618	6.02656	56.9163	27.9984	8.64358	19.1785	11.5237	16.2128	10.0633	2.45026	44.5017	8.03895	17.1639	18.9037	20.0035	19.9311	16.6395	18.5944	21.9807	82.1003	48.5364	8.55459	11.1692	10.2567	4.90397	15.6065	5.18941	7.00168	29.697	10.2406	2.55368	13.4945	41.0958	16.0519	12.6662
AL049569.1	ENSG00000226526	0	0	0	0	0	0	0	0	0	0	0	0	1.73819	0	8.03541	0	0	0	0	4.00826	1.15806	0.981789	1.63351	0.767271	0	0	0	0	0	0	0	0	0.572127	1.42754	1.97414	0.531867	0.661722	1.63466	0.503435	2.16226	0	0	2.56015	0	0	0.790304	0.697909	0.189048
ATP13A2	ENSG00000159363	115.421	26.7976	77.1735	104.847	131.802	52.125	124.504	134.966	61.2495	129.842	54.2484	101.435	153.83	72.5325	14.062	8.70484	58.0707	45.6875	36.4391	25.0516	147.073	26.0174	110.262	181.843	127.015	148.038	218.527	95.5721	67.041	62.3981	724.324	64.457	502.9	272.946	40.1408	188.281	177.341	26.1545	257.759	100.761	10.7359	71.7073	16.8238	44.6893	61.4356	28.8461	107.943	111.727
SDHB	ENSG00000117118	32.9774	36.8467	27.7825	20.2114	15.5061	57.6118	8.3003	11.0628	21.4373	12.3659	0	6.87696	26.0729	12.4341	2.00885	24.7753	19.7026	28.4003	3.83569	11.0227	18.5289	4.6635	25.3193	26.0872	20.9013	15.0184	18.9037	4.44522	25.3668	16.6395	52.9226	16.9311	44.0538	49.9639	5.26436	33.5076	49.2983	6.53863	23.158	41.0829	2.33389	22.816	11.3378	45.647	29.83	26.4752	30.0101	39.7001
PADI2	ENSG00000117115	0	30.1473	0	21.4746	7.75307	0	1.38338	1.10628	16.8436	1.54574	1.10711	0	2.60729	4.14471	4.01771	0	0	0	1.91785	16.033	8.10639	13.7451	20.4188	9.20725	11.2545	1.07274	0.756147	2.22261	0	24.9592	23.4576	11.2874	5.43521	2.85508	13.819	4.7868	2.31603	8.17329	10.0687	6.48677	10.7359	5.43237	27.7959	7.34182	1.42048	1.18546	9.07282	1.70143
AL590644.1	ENSG00000204362	9.89321	0	0	0	0	5.48684	0	0	0	0	0	0	0	4.14471	14.062	0	0	0	0	7.51548	1.15806	4.6635	0	0	0	0	1.51229	0	0	0	0	8.02	2.28851	1.14203	9.21264	1.06373	0.330861	8.17329	2.01374	2.59471	3.73423	3.25942	10.6063	1.59605	0.355119	1.18546	3.25691	0
AL590644.3	ENSG00000282843	0	0	3.08694	0	0	0	0	0	0	0	0	0	0	2.07236	0	0	0	0	0	0.501032	0	0.245447	0	0	0	0	0	0	0	0	0.286068	0	0	0.285508	1.31609	0	0	0	0	0	0.466779	0	1.46294	0	0	0	0	0
PADI1	ENSG00000142623	3.29774	0	0	2.52643	2.58436	0	0	0	1.53124	1.54574	4.42844	1.71924	0	8.28943	4.01771	0	1.03698	0	0	13.0268	1.15806	12.2724	0	0.767271	0	0	0.756147	0	0	8.31974	0.286068	16.04	2.28851	2.85508	19.0833	0	0.661722	13.0773	2.51718	0.864902	11.6695	5.43237	28.1616	3.51131	0	1.97576	4.42009	0
PADI3	ENSG00000142619	6.59548	0	6.17388	0	0	0	4.15015	0	1.53124	0	0	0	0	2.07236	6.02656	0	0	0	0	9.01858	0	9.57245	0	0	0	1.07274	0.756147	0	0	4.15987	0.286068	10.0993	2.28851	2.28407	10.5287	0.531867	0	11.4426	3.02061	0.864902	7.46846	4.3459	17.1896	1.59605	0	3.55637	0.930545	0
MIR3972	ENSG00000266634	0	0	0	0	0	0	0	0	0	0	0	0	0	0	0	0	0	0	0	0.501032	0	0.245447	0	0	0	0	0	0	0	0	0	0.297037	0.286064	0	0	0	0	0	0	0	0	0	0	0	0	0	0	0
PADI4	ENSG00000159339	1.64887	0	3.08694	0	0	0	1.38338	0	0	0	0	0	0	8.28943	2.00885	0	0	0	0	10.0206	1.15806	6.62708	0	0.767271	0	2.14548	0.756147	0	0	4.15987	0.858204	7.42593	3.43276	1.42754	7.89654	0.531867	0.330861	14.7119	3.02061	2.59471	2.33389	1.44863	15.7266	1.27684	0	3.16122	3.02427	0.567144
PADI6	ENSG00000276747	0	0	0	0	0	2.74342	0	0	0	0	0	0	0	0	0	0	0	0	0	10.0206	0	4.6635	0.816753	0	0	0	0	2.22261	0	8.31974	0.286068	3.86148	0.858191	0.856525	7.89654	0	0	6.53863	2.01374	1.29735	9.80236	2.17295	12.8007	1.59605	0	0.395152	4.42009	0.378096
RCC2	ENSG00000179051	240.735	144.037	92.6082	147.796	157.646	54.8684	128.655	216.831	111.78	151.483	90.783	171.924	178.165	78.7496	56.2479	208.247	159.694	185.22	153.428	11.5237	187.605	11.0451	189.487	242.458	188.111	177.002	212.477	208.925	164.885	95.6771	173.643	84.9526	324.682	274.659	13.819	199.45	247.153	14.7119	302.061	224.875	12.603	217.657	14.6294	256.006	160.514	280.953	175.408	320.625
RCC2.AS1	ENSG00000227751	0	0	0	0	0	0	0	0	0	0	0	0	0	0	0	0	0	0	0	0	0	0	0	0	0	0	0	0	0	0	0	0	0	0	0	0	0	0	0	0	0	0	0	0	0	0	0	0
ARHGEF10L	ENSG00000074964	201.162	73.6935	163.608	251.379	134.386	10.9737	275.293	244.488	94.9367	264.322	152.781	111.751	182.51	111.907	50.2213	51.5594	44.59	40.7483	59.4533	38.0784	129.702	33.1354	170.701	163.429	110.937	238.149	396.221	191.144	244.609	37.4389	215.123	98.6163	672.249	450.246	44.7471	319.652	355.014	29.4238	405.265	263.363	27.0732	68.0857	43.1568	60.0114	41.5489	34.3782	142.373	123.826
AL136529.1	ENSG00000236648	0	0	0	0	0	0	0	0	0	0	0	0	0	4.14471	0	0	0	0	0	3.50723	0	0.981789	0	3.06908	0	0	0	0	0	4.15987	0.572136	1.18815	1.14425	0.285508	0.658045	0	0.992582	3.26931	1.00687	0.432451	0.933558	1.44863	2.92588	0.31921	0.355119	0.790304	0.232636	0
ACTL8	ENSG00000117148	0	0	0	0	0	0	0	0	0	0	0	0	0	0	0	0	1.03698	4.93919	3.83569	4.00826	0	6.13618	0	0.767271	0	1.07274	0	0	1.81192	0	0.286068	2.67333	0.858191	0.285508	3.29023	0.531867	0.330861	1.63466	1.51031	0.432451	2.33389	1.81079	4.75456	0	0.710238	1.97576	1.39582	0
AL357509.1	ENSG00000284653	0	3.3497	0	0	0	2.74342	0	0	0	0	0	1.71924	0	2.07236	0	0	0	0	0	2.00413	0	2.69992	0	0	1.60779	0	0	0	0	0	0	3.86148	0.572127	0.571016	6.58045	0	0.661722	1.63466	1.00687	0.432451	2.33389	1.44863	6.2175	0.957629	0	0	1.86109	0
LINC01654	ENSG00000261781	0	3.3497	3.08694	0	0	0	0	0	0	0	0	1.71924	0	0	0	0	0	0	0	5.51135	0	2.45447	0	0	0	0	0	0	0	12.4796	0	2.3763	0.858191	1.14203	4.60632	0	0	8.17329	1.00687	0	3.73423	0.362158	6.94898	1.59605	0	0	2.32636	0.378096
IGSF21	ENSG00000117154	8.24435	6.6994	0	0	25.8436	2.74342	0	2.21256	3.06247	0	1.10711	0	10.4292	0	0	0	0	0	0	8.51755	5.79028	10.3088	0	10.7418	0	7.50919	18.1475	2.22261	19.0251	0	14.3034	5.04963	21.7408	3.99711	10.5287	4.7868	12.5727	4.90397	27.1855	12.1086	4.66779	5.43237	14.2637	0.957629	1.77559	3.16122	18.1456	5.29334
AL365209.1	ENSG00000280222	0	0	3.08694	2.52643	10.3374	0	0	0	0	3.09148	0	0	2.60729	6.21707	8.03541	0	0	0	0	15.031	3.47417	13.9905	1.63351	4.60363	0	2.14548	8.31762	2.22261	4.52979	16.6395	3.14675	12.1785	4.00489	1.71305	24.3477	2.65934	4.63205	11.4426	6.54466	3.02716	5.60135	3.62158	16.8238	3.1921	1.06536	3.16122	13.9582	1.89048
IGSF21.AS1	ENSG00000230035	0	0	0	0	0	0	0	0	0	0	0	0	0	0	0	0	0	0	0	1.5031	0	1.22724	0.816753	1.53454	0	0	0.756147	0	4.52979	0	0	2.3763	0.858191	1.42754	1.31609	0	1.6543	4.90397	1.00687	0	3.73423	0	6.2175	0.957629	0.355119	0.395152	3.25691	0
AL591896.1	ENSG00000225387	0	0	0	0	0	0	0	0	0	0	0	0	0	0	0	0	0	0	0	0.501032	0	0	0	0	0	0	0	0	0	0	0	1.48519	0.858191	1.14203	0.658045	0	0	0	0	0	1.86712	1.81079	2.19441	0.638419	0	0.790304	0.465273	0
KLHDC7A	ENSG00000179023	0	3.3497	3.08694	0	2.58436	8.23026	0	0	0	0	0	0	0	10.3618	0	0	0	0	0	15.031	0	13.0087	0	0	0	1.07274	0	0	0	0	0.286068	6.23778	1.43032	1.71305	13.819	0	0	4.90397	3.02061	2.59471	5.60135	3.25942	8.41192	0.638419	0.710238	0.790304	2.559	0
DYNLL1P3	ENSG00000235282	0	0	0	0	0	0	0	0	0	0	0	0	0	0	0	0	0	0	0	0.501032	0	0.490895	0	0	0	0	0	0	0	0	0	0.297037	0	0	0.658045	0	0	0	0.503435	0	0	0	0.731471	0	0	0	0	0
AL031737.1	ENSG00000225478	0	0	0	0	0	0	0	0	0	0	0	0	0	0	0	0	0	0	0	0	0	0	0	0	0	0	0	0	0	0	0	0	0	0	0	0	0	0	0	0	0	0	0.365736	0	0	0	0	0.189048
PAX7	ENSG00000009709	3.29774	0	0	24.001	2.58436	19.2039	0	0	0	0	0	0	0	2.07236	22.0974	0	0	3.70439	0	21.5444	4.63222	14.9723	14.7015	0.767271	19.2935	13.9456	18.1475	2.22261	0	20.7994	1.71641	13.3667	20.3105	3.4261	22.3735	1.5956	2.64689	11.4426	9.06183	5.62187	11.6695	4.3459	19.384	2.87289	3.19607	1.97576	4.88536	2.64667
TAS1R2	ENSG00000179002	0	0	3.08694	0	0	0	0	0	0	0	0	0	0	2.07236	0	0	0	0	0	3.50723	0	2.94537	0	0	0	0	0	0	0	0	0.858204	4.15852	0	0	2.63218	0.531867	0	4.90397	2.01374	0	3.73423	1.44863	4.02309	0.31921	0	0	0.697909	0
AL080251.1	ENSG00000255275	0	0	0	0	0	0	1.38338	0	0	0	1.10711	0	0	2.07236	0	0	0	0	0	13.5279	0	8.34521	0.816753	0	0	0	0	0	0	12.4796	0	2.97037	0.858191	0.856525	9.87068	0	0	17.9812	2.51718	1.29735	7.00168	2.17295	19.0182	0.31921	0	0.790304	0.697909	0.189048
ALDH4A1	ENSG00000159423	16.4887	3.3497	3.08694	0	2.58436	41.1513	4.15015	0	4.59371	3.09148	24.3564	0	6.08368	4.14471	0	1.33921	1.03698	9.87838	7.67139	8.01651	3.47417	3.19082	7.35077	3.06908	1.60779	3.21823	3.78074	0	0	8.31974	28.0347	5.6437	9.15403	9.70728	7.2385	7.44614	4.63205	3.26931	15.1031	9.51393	3.73423	8.32963	6.58324	5.74577	1.42048	5.13698	3.02427	3.21381
MIR4695	ENSG00000265606	0	0	0	0	0	0	0	0	0	0	0	0	0	0	0	0	0	0	0	0	0	0	0	0	0	0	0	0	0	0	0	0	0	0	0	0	0	0	0	0	0	0	0	0	0	0	0	0
MIR1290	ENSG00000221662	0	0	0	0	0	0	0	0	0	0	0	0	0	0	0	0	0	0	0	0	0	0	0	0	0	0	0	0	0	0	0.286068	0.594074	0	0	0	0	0	1.63466	0.503435	0	0.466779	0	0.365736	0	0	0.790304	0	0
IFFO2	ENSG00000169991	4.94661	26.7976	24.6955	5.05285	33.5966	46.6381	5.53353	19.913	24.4998	3.09148	2.21422	0	6.08368	10.3618	2.00885	0	5.18488	8.64358	3.83569	9.01858	27.7933	7.36342	13.8848	29.9236	24.1168	17.1639	10.5861	24.4487	20.8371	4.15987	5.14923	9.80222	25.7457	15.1319	11.8448	16.4879	35.4021	11.4426	18.1237	6.91922	7.46846	19.9187	13.5322	11.1723	5.32678	7.50789	16.9825	11.5319
AL137127.1	ENSG00000272084	0	3.3497	3.08694	0	0	0	6.91692	3.31884	0	1.54574	8.85688	0	0	6.21707	0	0	1.03698	0	0	7.51548	0	4.1726	0	5.3709	1.60779	2.14548	3.02459	0	0	0	2.00248	4.45556	4.86308	7.1377	10.5287	2.12747	2.64689	6.53863	10.5721	3.45961	3.26745	3.62158	5.48603	0.638419	0.710238	2.76606	6.97909	3.02477
UBR4	ENSG00000127481	626.57	368.467	432.171	552.024	509.118	403.283	623.906	608.453	538.996	554.921	566.84	720.362	725.696	520.162	154.682	281.903	425.16	532.198	375.898	45.5939	729.575	47.6168	787.349	741.951	649.547	750.919	949.721	622.33	531.798	311.99	1079.62	313.077	1111.36	1048.1	105.287	722.275	820.866	80.0982	1053.19	747.276	51.8125	524.043	104.6	322.082	516.698	462.328	705.586	813.473
EMC1.AS1	ENSG00000230424	0	0	0	0	2.58436	0	2.76677	0	0	0	0	0	0.869097	0	0	23.4361	0	0	0	2.50516	3.47417	2.20903	1.63351	2.30181	1.60779	0	1.51229	4.44522	0	0	0.286068	1.48519	1.14425	1.71305	0.658045	0.531867	1.6543	3.26931	3.52405	4.75696	1.86712	2.53511	1.46294	1.91526	1.77559	0.790304	1.62845	1.13429
EMC1	ENSG00000127463	123.665	110.54	52.478	117.479	121.465	24.6908	95.4534	87.396	125.561	117.476	100.747	80.8043	138.186	116.052	50.2213	38.1674	66.3665	58.0355	53.6997	23.5485	127.386	11.2906	127.413	174.171	96.4673	111.565	190.549	84.4591	94.2197	62.3981	238.581	71.883	321.535	262.382	23.0316	173.389	194.546	16.3466	264.303	203.685	14.4701	81.1234	23.4071	130.876	115.769	126.053	146.794	215.893
MRTO4	ENSG00000053372	6.59548	20.0982	12.3478	0	10.3374	0	19.3674	26.5507	16.8436	21.6404	27.6778	20.6309	15.6437	10.3618	14.062	21.4273	15.5546	12.348	13.4249	10.0206	25.4772	7.36342	14.7015	28.389	17.6857	17.1639	12.8545	17.7809	2.71788	12.4796	34.3282	10.0993	34.6137	36.2595	5.92241	19.1472	29.1157	3.26931	28.1924	22.4875	8.40202	23.5403	10.9721	34.7938	23.4378	31.6122	22.3331	28.5462
AL035413.2	ENSG00000286064	0	0	0	0	0	0	0	0	7.65619	0	8.85688	0	0.869097	2.07236	0	0	0	1.2348	0	0	1.15806	1.47268	0.816753	4.60363	3.21558	2.14548	0.756147	0	0	4.15987	0	1.18815	2.86064	2.85508	0	1.06373	0.330861	0	1.00687	0.432451	0	2.17295	1.09721	1.59605	0.710238	1.97576	1.86109	4.15905
AKR7L	ENSG00000211454	11.5421	0	0	0	0	0	5.53353	3.31884	3.06247	6.18296	2.21422	0	0.869097	0	0	0	1.03698	0	1.91785	7.01445	3.47417	8.8361	3.26701	1.53454	0	3.21823	2.26844	2.22261	0	8.31974	1.43034	4.15852	4.86308	1.71305	3.94827	2.12747	2.97775	8.17329	4.53092	3.45961	4.20101	2.17295	9.50912	3.51131	0	2.37091	2.79164	3.97001
AKR7A3	ENSG00000162482	0	0	0	0	2.58436	2.74342	4.15015	7.74395	3.06247	1.54574	0	0	1.73819	0	0	0	1.03698	0	0	4.00826	1.15806	4.41805	3.26701	1.53454	0	0	0	0	0	0	3.43282	4.15852	9.4401	1.99856	3.94827	3.1912	3.63947	4.90397	4.53092	3.02716	5.60135	1.08647	5.48603	0.31921	0.355119	1.97576	2.32636	0.756192
AL035413.1	ENSG00000270728	0	0	0	32.8435	2.58436	0	9.68368	2.21256	7.65619	0	0	0	0.869097	0	0	0	1.03698	1.2348	3.83569	3.00619	2.31611	0.245447	3.26701	0	1.60779	4.29097	3.02459	4.44522	5.43575	4.15987	1.71641	2.07926	5.72127	2.85508	0	3.72307	0.992582	0	4.02748	1.29735	0.466779	1.44863	1.82868	2.55368	0.710238	0.395152	3.95482	3.97001
AKR7A2	ENSG00000053371	31.3285	6.6994	9.26082	0	12.9218	21.9474	6.91692	4.42512	1.53124	17.0031	23.2493	12.0347	24.3347	2.07236	0	12.7225	10.3698	22.2264	21.0963	6.01239	18.5289	5.89074	29.4031	19.1818	27.3324	23.6003	18.1475	35.5617	6.34171	20.7994	41.7659	12.1785	52.3496	52.5335	6.58045	28.189	35.4021	8.17329	48.8332	29.8391	4.66779	26.4375	9.50912	17.5565	16.3355	20.1527	19.3088	23.631
RNU6.1099P	ENSG00000200403	3.29774	0	0	0	0	0	0	4.42512	0	0	4.42844	0	0.869097	2.07236	0	0	1.03698	0	1.91785	0.501032	1.15806	0.245447	1.63351	3.06908	4.82337	4.29097	2.26844	0	0	0	0	1.18815	0.572127	1.42754	0.658045	1.5956	2.31603	1.63466	2.01374	1.7298	0.466779	0	2.56015	0	0	0.395152	1.16318	0.567144
PQLC2	ENSG00000040487	4.94661	6.6994	3.08694	21.4746	12.9218	30.1776	20.7507	27.657	26.031	17.0031	24.3564	5.15772	14.7746	16.5789	0	0	5.18488	3.70439	3.83569	11.0227	17.3708	9.57245	7.35077	19.1818	12.8623	13.9456	6.04918	2.22261	17.2132	4.15987	49.2037	15.4459	52.3496	31.6914	19.7414	37.7626	27.1306	4.90397	32.7233	16.0007	2.80067	7.96748	11.7035	11.4915	9.23309	7.50789	19.7741	16.0691
CAPZB	ENSG00000077549	143.452	284.725	111.13	162.954	77.5307	32.921	154.939	119.478	130.155	128.296	59.784	137.539	174.688	95.3284	30.1328	112.493	71.5514	72.853	63.2889	10.0206	137.809	9.327	194.387	206.396	271.716	175.93	241.967	235.596	305.308	49.9185	136.454	44.5556	166.203	141.041	14.477	102.118	110.177	14.7119	199.864	94.2744	8.40202	56.8588	27.0644	62.5651	57.1741	53.3455	124.228	65.9777
RN7SL277P	ENSG00000240490	0	0	0	0	0	0	0	0	0	0	0	0	0	0	0	0	0	0	5.75354	0	0	0.981789	0.816753	0	1.60779	0	0	0	0	0	1.14427	0.891111	0.858191	1.14203	0	2.12747	0.330861	1.63466	0.503435	0.432451	0	0.362158	2.19441	0	0	0.395152	1.16318	0.189048
MICOS10	ENSG00000173436	0	3.3497	6.17388	0	12.9218	2.74342	15.2172	36.5072	0	12.3659	8.85688	17.1924	9.56007	33.1577	0	31.4713	8.29581	8.64358	1.91785	4.00826	8.10639	3.68171	8.98428	21.4836	16.0779	12.8729	11.3422	0	6.34171	16.6395	12.587	8.31704	29.1785	27.1233	6.58045	12.2329	15.2196	0	24.6683	21.6226	0.933558	5.07021	6.2175	11.4915	16.3355	7.90304	21.4025	36.8643
RNU4.28P	ENSG00000201609	0	0	0	0	0	0	0	0	0	0	0	0	0	0	0	0	0	0	0	0.501032	0	0.736342	0	0	0	0	0	0	0	0	0.286068	0.594074	0.286064	0	0	0	0	0	0	0	0.466779	0.724316	0.365736	0	0	0	0	0.189048
AL031727.2	ENSG00000235185	0	0	0	0	0	0	0	0	0	0	0	0	0	0	0	0	0	0	0	0	0	0.736342	0	0	0	0	0	0	0	0	0	1.18815	0.286064	0.285508	0.658045	0	0	1.63466	0	0	1.40034	0	3.29162	0.31921	0	0	2.09373	0.189048
NBL1	ENSG00000158747	36.2751	93.7917	6.17388	22.7378	62.0245	10.9737	13.8338	3.31884	10.7187	13.9117	8.85688	1.71924	6.95277	4.14471	16.0708	22.7665	7.25884	7.40878	19.1785	13.5279	15.0547	10.3088	10.6178	7.67271	27.3324	5.36371	6.04918	4.44522	0	16.6395	212.262	15.4459	26.89	60.5277	15.135	30.8483	28.7849	11.4426	13.5928	11.6762	4.66779	28.6105	14.9952	15.3221	18.1111	38.7249	9.53809	3.02477
MICOS10.NBL1	ENSG00000270136	0	0	0	0	0	0	0	0	0	0	0	0	0	0	0	0	0	0	0	1.00206	0	0.981789	0	0	0	0	0	0	0	0	0	0.297037	0	0.285508	0.658045	0	0	1.63466	0	0	0.933558	0	1.09721	0	0	1.18546	0.232636	0
AL031727.1	ENSG00000226396	1.64887	0	3.08694	0	0	0	2.76677	3.31884	0	0	7.74977	5.15772	1.73819	4.14471	0	0.669603	0	0	0	0	1.15806	0	0	0	0	1.07274	0.756147	2.22261	0	0	0	1.18815	1.71638	1.42754	0.658045	1.5956	1.98516	0	1.51031	0.864902	0.933558	1.81079	0.731471	2.23447	1.77559	1.97576	2.09373	2.07953
HTR6	ENSG00000158748	6.59548	3.3497	0	0	18.0905	0	0	0	0	0	6.64266	0	1.73819	2.07236	16.0708	0	17.6286	3.70439	1.91785	8.51755	10.4225	7.36342	7.35077	3.83636	8.03895	2.14548	0.756147	2.22261	0	0	1.43034	7.42593	1.14425	0.571016	15.7931	2.65934	5.95549	9.80794	1.51031	0	5.13457	8.32963	13.1665	4.78814	2.48583	6.32243	3.95482	1.32334
TMCO4	ENSG00000162542	3.29774	3.3497	6.17388	0	5.16871	24.6908	0	2.21256	0	6.18296	7.74977	0	0.869097	0	0	21.4273	1.03698	2.46959	5.75354	10.5217	6.94834	11.2906	4.08376	3.83636	16.0779	3.21823	3.02459	4.44522	0.905959	12.4796	5.72136	11.5844	2.28851	3.4261	16.4511	15.4241	11.2493	19.6159	3.02061	3.45961	7.46846	5.07021	13.1665	5.74577	2.48583	5.53213	9.77073	1.13429
RNF186	ENSG00000178828	0	0	0	0	0	0	0	0	0	0	0	0	0	0	0	0	0	0	0	8.01651	0	2.20903	0.816753	0	0	0	0	0	0	4.15987	0	1.78222	0.858191	0	3.94827	0	0	0	2.51718	0.432451	2.33389	1.44863	0.731471	0	0.355119	0	0.465273	0
AL391883.1	ENSG00000235434	0	0	0	0	0	0	0	0	0	0	0	0	0	0	0	0	0	0	0	1.00206	0	0	0.816753	0	0	0	0	0	0	0	0	0.297037	0	0.285508	0.658045	0	0	0	0.503435	0	0	0	0	0	0	0	0	0
OTUD3	ENSG00000169914	9.89321	53.5952	24.6955	41.686	33.5966	112.48	26.2843	22.1256	44.4059	9.27444	4.42844	49.858	34.7639	18.6512	4.01771	2.67841	41.4791	24.6959	17.2606	8.51755	17.3708	7.85432	39.2041	37.5963	28.9402	31.1095	32.5143	8.89043	39.8622	33.279	25.174	14.5548	36.3301	38.5436	14.477	19.6791	25.1454	9.80794	18.1237	33.2987	9.33558	24.6267	14.6294	23.6215	19.1764	11.8546	28.8469	32.1381
PLA2G2E	ENSG00000188784	0	0	0	0	2.58436	0	4.15015	0	0	0	0	0	0	0	0	0	0	0	0	7.51548	0	2.45447	0	0.767271	0	0	0	0	0	0	0	4.15852	0.572127	0.571016	6.58045	0	0	1.63466	1.51031	0.432451	2.33389	0.362158	8.41192	0.638419	0	0	0.232636	0
RN7SL304P	ENSG00000242688	0	0	0	0	0	0	0	0	0	0	0	0	0	4.14471	0	0	0	0	0	0.501032	0	0.490895	0	0	0	0	0	0	0	0	0.286068	0.594074	0	0	0.658045	0.531867	0	0	0	0	0.466779	0	0.365736	0	0	0	0	0
PLA2G2A	ENSG00000188257	0	267.976	0	0	2.58436	24.6908	0	0	0	0	0	0	0	12.4341	8.03541	0	0	0	0	4.00826	2.31611	1.96358	0.816753	0	0	0	0.756147	4.44522	0	4.15987	0	3.26741	0.572127	0.856525	5.92241	0	0.992582	6.53863	3.52405	1.7298	3.73423	0.724316	8.77765	0.957629	0.355119	0.395152	2.09373	0
PLA2G5	ENSG00000127472	0	0	6.17388	0	5.16871	0	1.38338	0	0	1.54574	0	0	0.869097	6.21707	0	0	0	1.2348	5.75354	11.5237	0	6.38163	3.26701	0	0	2.14548	0.756147	0	4.52979	8.31974	0.858204	9.20815	1.71638	3.71161	14.477	0.531867	0.330861	13.0773	2.51718	0.432451	7.46846	2.89726	11.3378	1.27684	0.710238	4.74182	2.559	1.89048
PLA2G2D	ENSG00000117215	1.64887	3.3497	0	20.2114	2.58436	13.7171	0	34.2946	30.6247	30.9148	29.892	41.2618	3.47639	6.21707	2.00885	0	0	0	3.83569	6.01239	20.845	6.13618	33.4869	37.5963	73.9583	3.21823	3.78074	0	1.81192	16.6395	217.698	15.1489	4.29095	19.9856	7.2385	4.25494	3.30861	6.53863	4.53092	1.7298	3.73423	0.724316	9.87486	7.66103	1.42048	1.18546	60.7181	2.45762
PLA2G2F	ENSG00000158786	0	3.3497	3.08694	11.3689	0	0	0	0	0	0	0	0	0.869097	0	2.00885	0	0	1.2348	0	20.0413	0	17.1813	3.26701	2.30181	1.60779	1.07274	0.756147	0	3.62384	24.9592	0.286068	14.5548	5.43521	4.56813	24.3477	0.531867	0.661722	17.9812	4.53092	3.45961	18.6712	3.62158	30.3561	0.957629	0	2.37091	5.81591	0
Z98257.1	ENSG00000227066	0	0	0	0	0	0	0	0	0	0	0	0	0	2.07236	0	0	0	0	0	4.50929	1.15806	3.43626	0	0	0	0	0	2.22261	0	0	1.14427	4.15852	0.286064	0.571016	6.58045	0	0	3.26931	0.503435	0.432451	3.73423	2.17295	5.85177	0.31921	0.355119	0.790304	1.16318	0
PLA2G2C	ENSG00000187980	0	0	3.08694	0	0	0	2.76677	0	0	0	0	0	0	6.21707	0	0	0	0	0	7.51548	0	3.92716	1.63351	0	1.60779	0	1.51229	4.44522	0	12.4796	0.858204	8.31704	0.858191	1.71305	9.21264	0.531867	0	3.26931	0	1.7298	4.66779	0.362158	9.14339	0.638419	1.42048	0.790304	2.79164	0.189048
UBXN10.AS1	ENSG00000225986	0	0	0	0	0	0	0	0	7.65619	0	0	5.15772	0	0	0	0	1.03698	0	0	3.00619	1.15806	1.22724	0.816753	0.767271	1.60779	0	0.756147	0	0	4.15987	0.858204	2.07926	0.572127	0.285508	6.58045	0	0	1.63466	1.00687	2.16226	0	0.724316	4.02309	0	0	0.790304	1.62845	0.189048
UBXN10	ENSG00000162543	3.29774	3.3497	0	0	0	5.48684	2.76677	0	0	0	0	0	8.69097	2.07236	6.02656	0	9.33279	2.46959	1.91785	5.51135	11.5806	2.94537	5.71727	3.83636	4.82337	4.29097	3.78074	2.22261	8.15363	8.31974	7.43777	7.72296	3.43276	2.85508	4.60632	1.5956	1.6543	3.26931	6.54466	7.78412	3.73423	6.15669	5.85177	5.42656	0.355119	7.90304	11.1665	13.2334
LINC01757	ENSG00000228105	0	0	0	0	0	0	0	0	0	0	0	0	0	0	0	0	0	0	0	2.50516	0	1.22724	0.816753	0	0	0	0	0	0	0	0.286068	0.297037	0.286064	0.571016	1.31609	0	0	3.26931	1.00687	0	0.466779	0	2.19441	0	0	0	0	0.189048
Z98257.2	ENSG00000284710	0	6.6994	0	0	0	0	0	0	0	0	2.21422	0	0	0	0	0	0	0	0	5.51135	0	2.45447	0.816753	0	0	0	0	0	4.52979	4.15987	1.14427	2.07926	0.858191	0.856525	4.60632	0	0.330861	4.90397	0.503435	1.7298	1.86712	0.362158	4.38883	0	0	1.18546	1.16318	0.567144
VWA5B1	ENSG00000158816	4.94661	0	9.26082	17.685	7.75307	38.4079	2.76677	4.42512	4.59371	0	0	0	0.869097	14.5065	0	0	1.03698	0	0	21.5444	15.0547	23.3175	13.068	6.90544	1.60779	1.07274	12.0984	0	0	16.6395	6.2935	17.5252	4.57702	4.28262	26.3218	2.65934	0.661722	22.8852	15.1031	3.45961	15.4037	6.51884	28.1616	8.29945	2.13071	5.13698	9.07282	0.756192
AL020998.1	ENSG00000226664	0	0	0	0	0	0	0	0	0	0	0	0	0	0	0	0	0	0	0	2.00413	0	0.981789	0.816753	0.767271	0	0	0	0	0	4.15987	0	0.891111	0	0.285508	1.97414	0	0	3.26931	0	0.432451	1.86712	0.724316	2.19441	0	0	0	0.930545	0.189048
LINC01141	ENSG00000236963	4.94661	0	0	0	0	30.1776	2.76677	1.10628	0	1.54574	0	0	0	8.28943	2.00885	0	0	0	0	11.5237	0	7.60887	3.26701	0	0	0	3.02459	0	1.81192	20.7994	0	12.1785	2.86064	2.56957	17.1092	0.531867	0	9.80794	3.02061	2.16226	6.5349	0.724316	17.1896	1.59605	1.77559	2.76606	4.42009	0.189048
AL139254.1	ENSG00000226487	0	0	0	0	0	0	0	0	0	0	0	0	0	0	0	0	0	0	0	1.00206	0	0.490895	0	0	0	0	0.756147	0	0	0	0.286068	1.18815	0	0	0.658045	0	0	0	1.00687	0	0	0	1.09721	0	0.710238	0	0.697909	0
AL139254.2	ENSG00000284641	0	0	0	0	0	0	0	0	0	0	0	0	0	0	4.01771	0	0	1.2348	0	2.50516	0	2.69992	1.63351	0.767271	0	0	0	0	0	0	0	2.3763	0	0.285508	4.60632	0	0	1.63466	0.503435	2.16226	0.466779	0.362158	3.29162	0	0	1.18546	1.16318	0
AL139254.3	ENSG00000284743	0	0	6.17388	0	0	0	0	0	0	0	0	0	0	0	0	0	0	0	0	1.00206	0	0.245447	0	0	0	0	0	0	0	0	0.286068	1.18815	0.858191	0	0.658045	1.06373	0	4.90397	0	0.432451	1.40034	0.362158	2.19441	0	0	0.395152	1.39582	0.189048
CAMK2N1	ENSG00000162545	70.9014	53.5952	58.6518	25.2643	20.6748	24.6908	38.7347	53.1014	21.4373	63.3754	45.3915	25.7886	118.197	20.7236	14.062	0	24.8874	24.6959	28.7677	12.5258	88.0123	5.15439	93.9265	118.927	83.605	59.0008	23.4406	22.2261	57.9814	12.4796	30.3232	4.45556	20.8826	33.4045	10.5287	11.7011	13.8962	4.90397	60.4122	37.1908	6.06813	11.2269	3.65736	22.6639	3.90631	0	24.6595	26.0886
MUL1	ENSG00000090432	19.7864	10.0491	37.0433	1.26321	23.2592	32.921	2.76677	4.42512	33.6872	7.7287	45.3915	6.87696	19.1201	10.3618	12.0531	12.7225	22.8135	9.87838	17.2606	7.01445	28.9514	6.87253	38.3874	33.7599	43.4103	30.0368	32.5143	28.8939	10.8715	4.15987	56.6415	16.04	81.2421	46.2523	9.21264	35.1032	40.0342	9.80794	48.3298	31.1365	4.20101	21.0052	7.31471	28.7289	13.4945	30.0315	30.708	38.1877
RPS4XP4	ENSG00000215520	0	0	0	0	0	0	0	0	0	0	0	0	0	2.07236	0	0	0	0	0	2.50516	0	0.490895	0	0	0	0	0	0	0	4.15987	0	0.594074	0	0	2.63218	0	0	1.63466	0.503435	0	0	0	0.731471	0.31921	0	0	0.232636	0
FAM43B	ENSG00000183114	0	3.3497	0	0	0	2.74342	0	4.42512	0	3.09148	0	0	0	0	0	6.69603	1.03698	4.93919	5.75354	1.5031	0	5.64529	0	2.30181	0	0	0	0	5.43575	0	2.28854	1.48519	1.14425	0.856525	1.97414	1.5956	1.32344	3.26931	2.01374	0.864902	1.40034	15.5728	1.46294	8.93787	1.06536	13.4352	1.86109	0.378096
CDA	ENSG00000158825	0	3.3497	3.08694	0	0	0	0	0	0	0	0	0	0.869097	8.28943	0	0	1.03698	0	0	1.00206	1.15806	2.45447	0.816753	2.30181	0	1.07274	0.756147	0	0	0	1.14427	2.67333	2.57457	1.99856	6.58045	2.12747	2.64689	1.63466	0	0.432451	1.86712	1.08647	4.38883	0.31921	0.355119	0	1.39582	0.378096
PINK1	ENSG00000158828	29.6796	3.3497	12.3478	1.26321	10.3374	65.8421	27.6677	27.657	9.18742	57.1924	13.2853	15.4732	26.942	14.5065	14.062	24.7753	10.3698	6.17399	5.75354	4.00826	28.9514	3.68171	11.4345	35.2945	48.2337	31.1095	51.418	28.8939	28.0847	4.15987	103.557	28.2185	147.895	81.3698	6.58045	74.9933	80.0683	6.53863	114.783	53.6239	3.26745	19.1944	4.75456	22.9831	17.4008	21.7334	35.826	55.391
MIR6084	ENSG00000284005	0	0	0	0	0	0	0	0	0	0	0	0	0	0	0	0	0	0	0	0	0	0	0	0	0	0	0	0	0	0	0	0	0	0	0	0	0	0	0	0	0	0	0	0	0	0	0	0
PINK1.AS	ENSG00000117242	11.5421	0	15.4347	20.2114	0	0	9.68368	6.63767	0	10.8202	6.64266	17.1924	16.5128	6.21707	0	0	5.18488	3.70439	0	5.01032	17.3708	3.43626	26.9528	14.5782	17.6857	20.3821	21.9283	11.113	13.5894	4.15987	10.0124	8.02	29.1785	23.9827	3.29023	13.8285	6.94808	3.26931	26.1786	14.7033	2.33389	4.3459	2.92588	10.2147	7.81262	3.95152	14.8887	18.7157
DDOST	ENSG00000244038	67.6036	144.037	104.956	171.797	77.5307	145.401	67.7858	71.9081	90.343	66.4668	48.7129	115.189	117.328	58.026	10.0443	40.1762	96.4388	83.9662	40.2748	10.5217	89.1703	10.3088	123.33	110.487	114.153	89.0376	136.863	111.13	61.6052	37.4389	202.25	58.5163	224.274	234.402	17.7672	152.646	183.959	16.3466	158.582	166.926	11.2027	97.0583	13.5322	160.562	173.653	188.883	119.11	178.272
KIF17	ENSG00000117245	8.24435	10.0491	3.08694	11.3689	5.16871	2.74342	1.38338	16.5942	0	0	0	22.3501	7.82187	14.5065	22.0974	0	1.03698	1.2348	1.91785	20.0413	12.7386	20.1267	8.16753	16.88	9.64673	2.14548	28.7336	4.44522	6.34171	8.31974	31.4675	12.4756	29.1785	8.56525	22.3735	12.2329	14.227	19.6159	5.03435	1.29735	14.0034	6.881	18.2868	4.46893	3.19607	3.55637	9.07282	3.78096
AL663074.2	ENSG00000235432	0	0	0	0	0	0	0	0	0	0	0	13.7539	0	0	0	0	0	0	0	5.01032	0	0.490895	0	0	0	0	1.51229	0	0	0	0	1.18815	1.14425	0.856525	1.31609	1.06373	0	4.90397	1.51031	0	0.933558	1.44863	0.731471	0.31921	0	0	0.465273	0.189048
SH2D5	ENSG00000189410	1.64887	0	0	0	2.58436	2.74342	4.15015	0	0	3.09148	0	0	4.34548	0	8.03541	0	2.07395	3.70439	0	27.0557	4.63222	20.3721	2.45026	6.13817	3.21558	1.07274	5.29303	2.22261	0	0	5.14923	10.3963	4.57702	2.85508	18.4253	1.5956	0.661722	4.90397	4.53092	0.864902	10.7359	6.15669	15.3609	5.10735	2.48583	10.274	3.25691	0.378096
AL663074.1	ENSG00000233069	0	0	0	0	0	0	0	0	0	0	0	0	0	0	0	0	0	0	0	1.00206	0	2.45447	0	0	0	0	0	2.22261	0	0	0	0.297037	1.14425	0.856525	0.658045	0	0	0	0	0	0.933558	0	0.731471	0.638419	0	0	0.930545	0
HP1BP3	ENSG00000127483	207.758	130.638	117.304	133.901	165.399	123.454	224.108	230.106	228.154	174.669	171.602	230.378	242.478	120.197	36.1594	186.819	147.251	162.993	105.482	7.01445	201.502	10.3088	273.612	174.171	237.953	215.621	263.139	175.586	155.825	79.0376	155.335	86.4378	313.526	320.626	11.8448	243.595	284.209	6.53863	181.237	279.363	6.06813	115.166	12.0693	150.667	123.581	137.908	215.189	209.465
EIF4G3	ENSG00000075151	140.154	217.731	166.695	150.322	149.893	85.046	258.693	283.207	182.217	191.672	138.389	268.202	263.336	155.427	32.1417	91.7356	212.58	216.09	140.003	13.0268	277.933	9.327	264.628	263.941	278.148	260.676	344.047	237.819	275.412	112.317	336.13	81.6852	326.971	251.818	20.3994	207.428	229.287	14.7119	315.654	224.875	11.6695	127.842	22.3099	155.136	133.88	152.529	215.421	247.086
RNU7.200P	ENSG00000251914	0	0	0	0	0	0	0	0	0	0	0	0	0	0	0	0	0	0	0	0	0	0	0	0	0	0	0	0	0	0	0	0	0	0	0	0	0	0	0	0	0	0	0	0	0	0	0	0
MIR1256	ENSG00000221808	0	0	0	0	0	0	0	0	0	0	0	0	0	0	0	0	0	0	0	0.501032	0	0	0	0	0	0	0	0	0	0	0	0	0	0	0.658045	0	0	0	0	0	0	0	0.365736	0	0	0	0	0.189048
RPS15AP6	ENSG00000233072	0	0	0	8.84249	0	0	0	0	0	0	0	0	0.869097	0	0	0	0	0	0	0	0	0.245447	0.816753	0	0	0	2.26844	0	0	0	0	0	0	0.285508	0.658045	1.5956	1.32344	0	0	0.432451	0.933558	0	1.09721	0.638419	0	0	0.232636	1.13429
AL627311.1	ENSG00000236073	0	0	0	0	0	0	0	0	0	0	0	0	0	0	4.01771	0	1.03698	0	0	0.501032	0	0	0	0.767271	0	0	0	0	0	0	0	0.297037	0	0.571016	0	2.65934	0	0	0	0	0.466779	0	0.365736	0.957629	0.710238	0.395152	0.232636	0
HSPE1P27	ENSG00000235112	1.64887	0	0	0	0	0	8.3003	2.21256	0	3.09148	0	12.0347	0	2.07236	0	0	0	0	3.83569	3.00619	1.15806	0.981789	0	0.767271	0	0	0.756147	0	0	0	1.14427	0.594074	2.00245	0.856525	0.658045	1.5956	2.97775	0	2.51718	0.432451	0	0.724316	0.365736	0.957629	1.06536	0.395152	4.18745	0.756192
ECE1	ENSG00000117298	110.474	294.774	225.347	85.8985	211.917	718.776	138.338	198.024	70.4369	106.656	61.9982	104.874	233.787	47.6642	26.1151	85.0396	17.6286	29.6351	30.6855	30.0619	171.392	27.981	135.581	130.436	123.8	160.911	239.699	71.1234	298.06	70.7178	250.596	75.1504	387.616	165.88	33.5603	385.072	434.751	26.1545	122.335	77.8412	13.5366	120.236	31.819	70.8645	46.5206	92.0704	159.589	139.517
AL031005.1	ENSG00000236936	0	10.0491	0	0	7.75307	5.48684	9.68368	3.31884	4.59371	0	3.32133	0	6.95277	0	0	0	1.03698	0	0	0	0	1.22724	4.08376	0.767271	1.60779	3.21823	2.26844	0	0	8.31974	1.71641	1.48519	4.00489	2.56957	1.97414	2.65934	5.62463	0	1.51031	0.432451	0.466779	0.724316	4.02309	0	1.42048	0.790304	3.25691	2.07953
AL031728.1	ENSG00000231105	3.29774	3.3497	0	0	10.3374	19.2039	11.0671	15.4879	0	0	0	0	4.34548	20.7236	0	0	0	2.46959	5.75354	4.50929	3.47417	5.89074	5.71727	2.30181	1.60779	0	8.31762	2.22261	8.15363	4.15987	2.00248	3.56444	7.43765	4.28262	6.58045	4.7868	7.27894	1.63466	2.01374	1.29735	3.26745	2.17295	4.38883	1.27684	0.355119	0.395152	2.79164	2.26857
PPP1R11P1	ENSG00000236216	0	0	0	0	0	0	0	0	0	0	0	0	0	2.07236	0	0	0	0	0	1.00206	0	1.96358	0.816753	0	0	1.07274	1.51229	0	2.71788	0	0.572136	3.56444	0	0.856525	1.31609	1.06373	0.330861	0	1.00687	0.864902	0.466779	0	4.38883	1.27684	0	0.790304	2.09373	0.378096
AL592309.1	ENSG00000228823	0	0	0	0	0	0	0	0	0	0	0	0	0	0	0	0	0	0	0	2.00413	0	0	1.63351	0	1.60779	0	0	0	0	0	0	2.07926	0.572127	0	0.658045	0	0.992582	1.63466	0	0	1.86712	0	1.09721	1.91526	0.355119	0.395152	0.930545	0.189048
AL592309.2	ENSG00000236009	0	0	0	0	0	0	0	0	0	0	1.10711	0	0	0	6.02656	0	0	0	0	4.50929	0	1.22724	0	0.767271	0	0	0	0	0	0	0	1.78222	0.572127	0	2.63218	0	0.992582	3.26931	0.503435	0	1.40034	0.724316	1.82868	0	0	0	0.232636	0
NBPF2P	ENSG00000227001	0	3.3497	0	0	0	0	0	1.10628	0	0	3.32133	0	0	0	0	0	2.07395	0	0	0.501032	1.15806	0.736342	0	2.30181	1.60779	0	0.756147	0	0	4.15987	0.858204	0.891111	2.86064	2.85508	5.26436	3.1912	4.30119	3.26931	2.51718	0.864902	0.933558	1.81079	2.92588	1.27684	0.710238	1.97576	2.79164	3.59191
HS6ST1P1	ENSG00000187952	0	6.6994	0	0	0	2.74342	0	0	0	0	0	0	10.4292	6.21707	0	5.35683	1.03698	4.93919	5.75354	2.00413	8.10639	5.39984	5.71727	6.13817	4.82337	0	3.02459	2.22261	0	4.15987	12.0149	2.97037	7.15159	7.1377	1.31609	9.04174	2.64689	4.90397	3.52405	3.02716	0.933558	6.51884	2.19441	1.59605	2.48583	0.790304	6.51382	3.40286
CROCCP5	ENSG00000186543	0	0	0	0	0	0	0	2.21256	0	0	0	0	0	0	0	0	0	0	0	3.00619	1.15806	4.1726	0	0	0	0	0	0	0	4.15987	0.286068	2.97037	0.858191	0.856525	3.94827	0	0	3.26931	3.02061	0	3.26745	0.724316	5.85177	0.31921	0	1.58061	1.39582	0
NBPF3	ENSG00000142794	8.24435	10.0491	3.08694	0	28.4279	19.2039	9.68368	28.7633	16.8436	6.18296	13.2853	0	15.6437	10.3618	8.03541	0	16.5916	3.70439	11.5071	12.5258	26.6353	8.8361	11.4345	16.88	8.03895	18.2366	23.4406	2.22261	7.24767	8.31974	12.0149	16.9311	61.5037	10.8493	17.1092	19.6791	24.1528	11.4426	13.5928	13.8384	11.2027	5.79453	24.1385	7.02261	4.97166	4.74182	27.9164	23.0638
PFN1P10	ENSG00000176378	0	0	0	0	0	0	0	0	0	0	0	0	0	0	0	0	0	0	0	0	0	0	0	0	0	0	0	0	0	0	0	0	0.286064	0	0	0	0	0	0	0	0	0	0	0	0	0	0	0
ALPL	ENSG00000162551	1.64887	73.6935	12.3478	0	2.58436	13.7171	2.76677	6.63767	0	1.54574	0	0	0.869097	2.07236	0	20.0881	4.14791	6.17399	3.83569	12.0248	24.3192	9.327	10.6178	4.60363	14.4701	1.07274	3.02459	4.44522	2.71788	4.15987	3.14675	10.6933	18.3081	3.4261	15.135	15.4241	15.5505	21.2505	4.02748	5.18941	5.13457	3.98374	15.3609	5.42656	2.13071	3.95152	24.4268	15.88
LINC02596	ENSG00000233431	0	0	0	0	0	0	0	0	0	0	0	0	0	0	0	0	0	0	0	1.00206	0	1.96358	0	0	0	0	0	0	0	0	0.286068	2.67333	0	0.856525	3.94827	0	0	1.63466	0	0	0.466779	0.362158	4.75456	1.27684	0	0	0.930545	0
RAP1GAP	ENSG00000076864	9.89321	0	0	0	2.58436	167.349	5.53353	48.6763	16.8436	1.54574	7.74977	0	33.0257	6.21707	2.00885	0	12.4437	3.70439	1.91785	33.5692	33.5836	34.8535	15.5183	38.3636	40.1947	31.1095	37.8074	4.44522	46.2039	8.31974	53.2087	17.2281	71.802	28.2653	23.6896	63.824	78.0831	14.7119	6.54466	3.45961	17.7376	21.7295	39.1337	8.61866	16.6906	7.50789	36.7565	21.9296
USP48	ENSG00000090686	29.6796	16.7485	24.6955	35.37	38.7653	93.2762	59.4855	26.5507	30.6247	52.5552	33.2133	32.6656	46.0621	68.3878	18.0797	0	15.5546	19.7568	15.3428	11.5237	23.1611	8.34521	34.3036	36.829	35.3714	31.1095	36.2951	44.4522	57.9814	33.279	45.1988	30.5948	49.2029	66.8089	14.477	68.079	87.3472	8.17329	41.7851	90.8147	7.00168	27.524	13.1665	43.4125	36.2221	31.217	62.3465	80.5344
AL590103.1	ENSG00000231978	0	0	0	0	0	0	0	0	4.59371	0	0	0	0.869097	0	0	0	0	0	0	2.50516	0	0	0	0	0	0	0	0	0	0	0	0.891111	0.286064	0	1.97414	0	0	0	0	0	0.933558	1.08647	1.09721	0.31921	0.355119	0	0.697909	0.378096
LDLRAD2	ENSG00000187942	0	0	0	0	0	0	0	2.21256	0	7.7287	0	0	0	4.14471	0	0	0	0	0	7.51548	0	8.59066	0.816753	0.767271	0	0	0	4.44522	0	4.15987	0.286068	4.15852	2.86064	1.42754	6.58045	1.5956	2.97775	9.80794	2.01374	0.432451	0.933558	1.08647	5.48603	0.638419	0.355119	0.790304	2.32636	0.567144
HSPG2	ENSG00000142798	499.607	2284.5	1315.04	448.441	1395.55	1580.21	367.98	771.076	552.777	796.056	611.125	185.678	379.795	317.071	233.027	320.74	255.096	323.517	276.17	126.26	897.493	158.559	266.261	1114.84	353.714	482.734	398.49	811.252	635.983	191.354	1124.53	443.773	1119.65	433.972	128.319	3599.14	3226.22	91.5408	511.994	231.361	65.349	1782.54	132.762	296.227	409.097	566.648	1392.33	665.259
AL590556.1	ENSG00000232037	0	0	0	0	0	0	0	0	0	0	0	0	0	0	0	0	0	2.46959	0	0	0	0	0	0	0	0	0	0	0	4.15987	0.286068	0.891111	0	0.285508	2.63218	0.531867	0.661722	0	0	0.432451	0.466779	0	0	0	0	0	1.62845	0.189048
AL590556.2	ENSG00000283234	6.59548	0	3.08694	0	0	0	0	0	0	0	0	0	0	0	2.00885	0	0	0	0	4.50929	0	3.92716	0	0	0	0	0	0	0	0	0	1.48519	0.286064	0.571016	3.94827	0	0	1.63466	2.51718	1.29735	4.20101	0.724316	3.65736	0.638419	0	0.790304	1.86109	0
CELA3B	ENSG00000219073	0	0	0	0	0	0	0	0	0	0	0	0	0	0	0	0	0	0	0	5.01032	0	2.45447	0	0	0	0	0	0	0	0	0	3.56444	0.572127	0.571016	5.92241	0	0	1.63466	1.00687	2.16226	2.33389	0.362158	8.41192	0.31921	1.06536	0	0.697909	0
AL590556.3	ENSG00000285959	0	0	0	0	0	0	0	0	0	0	0	0	0	0	0	0	0	0	0	2.00413	0	0.981789	0	0	0	0	0	0	0	0	0	0	0	0.571016	1.31609	0	0	0	0	0.432451	2.33389	0	2.92588	0	0	0	0.465273	0
RN7SL386P	ENSG00000273610	0	0	0	0	0	0	0	0	0	0	0	0	0	0	0	0	0	0	0	0	0	0.490895	0	0	0	0	0	0	0	0	0.286068	0.297037	0	0	0	0	0	0	0	0	0	0	0.731471	0	0.355119	0	0.232636	0
RNU6.1022P	ENSG00000201919	0	0	0	0	0	0	0	0	0	0	0	0	0	0	0	0	0	1.2348	0	1.5031	0	0	0	0	0	0	0	0	0	0	0	0	0	0	0	0	0	0	0	0	0	0	0	0	0	0	0	0
CELA3A	ENSG00000142789	0	0	0	5.05285	0	0	0	0	0	0	0	0	0	0	0	0	0	0	0	3.50723	0	3.19082	0	0	0	0	0	0	0	4.15987	0	4.45556	0	1.14203	2.63218	0	0	4.90397	2.51718	0.432451	4.66779	0.362158	6.94898	0.31921	0.355119	0	1.16318	0.567144
RN7SL186P	ENSG00000278124	0	0	0	0	0	0	0	0	0	0	0	0	0	0	0	0	0	0	0	0	0	0.245447	0	0	0	0	0	0	0	4.15987	0.286068	0.594074	0	0.285508	0	0	0.330861	0	0.503435	0	0	0	0.731471	0	0.710238	0	0.232636	0
RNU6.776P	ENSG00000201273	0	0	0	0	0	0	0	0	0	0	0	0	0	0	0	0	0	1.2348	0	0.501032	0	0.245447	0	0	0	0	0	0	0	0	0	0	0	0	0	0	0	0	0	0	0	0	0	0	0	0	0	0
LINC01635	ENSG00000228397	0	0	3.08694	0	0	0	0	0	0	0	0	0	0	10.3618	0	0	0	0	0	1.5031	0	0.981789	0	0	1.60779	1.07274	0	0	0	0	0	1.78222	0	0.571016	2.63218	0	0	1.63466	0.503435	0	0.466779	1.08647	2.56015	0	0	0	0	0
LINC00339	ENSG00000218510	8.24435	3.3497	3.08694	0	5.16871	0	2.76677	5.53139	7.65619	6.18296	0	8.5962	0.869097	4.14471	0	0	0	1.2348	3.83569	6.51342	4.63222	4.1726	4.08376	5.3709	9.64673	3.21823	0.756147	2.22261	8.15363	8.31974	4.57709	4.15852	6.00734	3.71161	3.94827	3.72307	4.63205	1.63466	5.03435	3.45961	4.20101	2.53511	4.38883	8.93787	1.06536	2.37091	5.35064	3.40286
CDC42	ENSG00000070831	130.261	194.283	123.478	89.6881	131.802	63.0986	83.003	112.84	94.9367	134.479	76.3906	161.609	172.081	45.5919	30.1328	132.581	66.3665	82.7314	28.7677	16.033	130.86	12.5178	113.529	146.549	183.288	127.656	160.303	175.586	100.561	103.997	349.289	119.706	220.269	296.358	26.3218	213.279	227.963	17.9812	311.123	327.798	14.4701	81.8477	27.7959	203.337	268.825	198.366	188.901	435.377
AL031281.2	ENSG00000285752	0	0	0	0	0	0	0	0	0	0	0	0	0.869097	0	0	0	0	0	0	3.00619	1.15806	0.981789	0.816753	0	0	0	0.756147	2.22261	0	0	0	1.48519	1.71638	0.856525	2.63218	1.5956	1.32344	1.63466	1.00687	0	0.933558	0.362158	1.46294	2.23447	0.355119	1.58061	3.48955	3.97001
AL031281.3	ENSG00000285794	0	0	0	0	0	0	0	0	0	0	0	0	0	0	0	0	0	0	0	0	0	0	0	0	0	0	0	0	0	0	0	0	0	0	0	0	0	0	0	0	0	0	0	0	0	0	0	0
CDC42.IT1	ENSG00000230068	8.24435	0	0	0	2.58436	0	0	3.31884	0	0	0	0	0.869097	0	6.02656	0	0	1.2348	0	2.00413	0	0	0.816753	0	0	0	0	0	0	4.15987	0.286068	0.297037	2.28851	1.14203	0.658045	2.12747	1.6543	0	1.51031	1.7298	1.40034	0.362158	0.731471	0.957629	0.355119	2.37091	2.559	2.83572
AL031281.1	ENSG00000271428	0	3.3497	0	0	0	0	4.15015	0	15.3124	1.54574	0	0	0.869097	4.14471	0	0	0	0	0	1.00206	0	0.245447	0	1.53454	0	0	0	2.22261	0	0	0.286068	0.594074	0.858191	0.856525	0	0	0.992582	0	0.503435	1.29735	0	0	0	0	0.710238	0	0	0.378096
WNT4	ENSG00000162552	26.3819	13.3988	30.8694	25.2643	0	13.7171	17.984	15.4879	30.6247	12.3659	7.74977	15.4732	10.4292	26.9406	2.00885	0	3.11093	4.93919	21.0963	12.0248	48.6384	13.4996	17.9686	39.1308	32.1558	65.4373	35.5389	33.3391	64.3231	12.4796	6.57957	15.1489	181.936	84.5104	12.5029	34.5714	30.4392	4.90397	19.634	12.9735	3.73423	5.79453	10.9721	4.46893	3.90631	7.11273	29.5448	23.0638
AL445253.1	ENSG00000285873	0	0	9.26082	0	0	0	6.91692	7.74395	6.12495	3.09148	0	6.87696	0.869097	0	0	0	0	0	3.83569	0.501032	1.15806	0.736342	0	0	0	3.21823	2.26844	0	0	4.15987	0.286068	0.891111	9.15403	4.56813	1.97414	2.12747	1.32344	1.63466	0	1.7298	0	1.44863	2.19441	0.31921	0.355119	0	1.86109	1.51238
MIR4418	ENSG00000266564	0	0	0	0	0	0	0	0	0	0	0	0	0	2.07236	0	0	0	0	0	1.5031	0	0.981789	0	0	0	0	0.756147	0	0	4.15987	0	0.891111	0	0	0.658045	0	0	1.63466	0	0	0	0	0	0.638419	0	0	0	0
PPIAP34	ENSG00000234397	0	0	0	0	0	0	0	0	0	0	0	0	0	0	0	0	0	0	0	1.5031	0	0.981789	0	0	0	0	0.756147	2.22261	0	0	0	1.18815	0.286064	0	0.658045	1.06373	0	1.63466	0	0	4.20101	0	3.65736	0	0	0	0.697909	0
AL591122.1	ENSG00000279625	0	0	0	0	0	0	0	0	0	0	0	0	0	0	8.03541	0	0	0	0	3.00619	0	1.22724	0	0	0	0	0	0	0	0	0	1.48519	0	0.285508	9.87068	0	0	6.53863	0	0	2.80067	0.362158	9.50912	1.27684	0.355119	2.76606	2.559	0
ZBTB40	ENSG00000184677	161.589	60.2946	86.4343	82.1088	118.88	104.25	135.572	68.5893	62.7807	43.2807	66.4266	85.962	106.03	91.1837	22.0974	24.1057	62.2186	87.6706	90.1388	20.5423	93.8025	13.7451	110.262	116.625	109.33	96.5468	148.961	93.3495	100.561	29.1191	90.6836	68.9126	156.477	151.319	22.3735	114.883	138.631	19.6159	253.228	203.252	11.6695	93.0746	23.4071	101.828	68.538	75.474	113.294	127.229
ZBTB40.IT1	ENSG00000237200	0	3.3497	0	0	0	0	0	0	0	0	0	0	0.869097	0	0	0	1.03698	0	1.91785	0.501032	2.31611	0.981789	1.63351	0.767271	3.21558	2.14548	0.756147	0	0	0	0.572136	0.594074	0.858191	0.285508	0	0	0.661722	0	1.00687	0.432451	0	0	0.731471	0.638419	1.06536	0.395152	0.697909	1.32334
EPHA8	ENSG00000070886	0	6.6994	3.08694	0	0	0	2.76677	45.3574	0	0	0	0	10.4292	6.21707	4.01771	0	1.03698	0	0	25.0516	19.687	31.6627	0	7.67271	4.82337	1.07274	13.6107	0	1.81192	8.31974	6.00743	14.2578	7.15159	4.56813	17.7672	43.6131	59.2241	21.2505	6.54466	1.29735	9.80236	9.77827	24.5043	5.10735	1.77559	9.8788	6.04855	8.88525
MIR6127	ENSG00000276835	0	0	0	0	0	0	0	0	0	0	0	0	0	2.07236	0	0	0	2.46959	0	1.00206	0	0	0	0	0	0	0	0	0	0	0	0.297037	0	0	0.658045	0	0	0	0.503435	0	0.466779	0	0.365736	0.31921	0	0.790304	1.16318	0
C1QA	ENSG00000173372	49.4661	197.632	135.825	30.3171	46.5184	65.8421	19.3674	98.4588	26.031	26.2776	24.3564	12.0347	22.5965	12.4341	0	24.7753	6.22186	20.9916	40.2748	6.01239	97.2767	5.15439	36.7539	78.2617	57.8804	31.1095	30.2459	11.113	28.9907	8.31974	318.966	70.9919	56.3545	23.1262	7.89654	59.0372	89.0015	17.9812	61.9225	46.7047	8.40202	33.3185	19.0182	243.238	12.074	22.5237	96.5441	32.7053
C1QC	ENSG00000159189	135.207	643.143	385.867	102.32	98.2055	101.507	45.6516	272.145	73.4994	98.9274	23.2493	37.8233	34.7639	70.4601	22.0974	97.7621	21.7765	41.9831	59.4533	8.01651	185.289	8.8361	75.1412	161.894	173.641	93.3285	69.5656	44.4522	57.0754	16.6395	288.929	66.5363	90.11	42.2552	8.55459	115.947	115.14	6.53863	121.328	72.6518	4.66779	69.1722	22.3099	266.859	27.3442	37.1443	108.176	44.6153
C1QB	ENSG00000173369	70.9014	686.689	330.302	69.4767	64.6089	74.0723	40.1181	181.43	21.4373	91.1987	63.1053	24.0694	66.0514	33.1577	46.2036	74.326	12.4437	49.3919	69.0425	8.01651	187.605	6.62708	90.6595	158.058	115.761	51.4916	97.543	28.8939	158.543	12.4796	504.338	109.013	124.724	45.9668	16.4511	123.925	121.426	17.9812	213.96	88.6525	4.20101	99.5934	29.9903	550.637	46.5206	69.5467	225.657	101.141
EPHB2	ENSG00000133216	39.5729	60.2946	55.5649	104.847	77.5307	5.48684	59.4855	70.8019	56.6558	72.6498	56.4626	55.0157	136.448	41.4471	34.1505	17.4097	20.7395	39.5135	88.221	32.0661	98.4348	26.0174	26.9528	52.1744	48.2337	93.3285	36.2951	37.7843	28.0847	62.3981	74.6638	61.4867	199.386	197.286	37.5086	61.6966	68.819	37.5971	206.408	96.4366	28.0067	80.7612	46.4484	78.8448	34.8017	81.4013	60.9507	143.676
MIR4684	ENSG00000265422	0	0	0	0	0	0	0	0	0	0	0	0	0	0	0	0	0	0	0	0.501032	0	0	0	0	1.60779	0	0	0	0	0	0	0	0	0	0	0	0	0	0	0	0	0	0	0	0	0.790304	0	0
AL512444.1	ENSG00000225952	3.29774	0	0	0	5.16871	0	1.38338	0	0	0	0	0	0.869097	0	0	0	0	0	7.67139	0	0	0.736342	0	0	0	1.07274	0	0	0	0	0.286068	0.297037	1.71638	1.14203	1.97414	1.06373	0	0	1.51031	0.864902	0.466779	0	0.365736	0.638419	0.710238	0.395152	0.697909	0.189048
MIR4253	ENSG00000264014	0	0	0	0	0	0	0	0	0	0	0	0	0	0	0	0	0	0	0	0	0	0.245447	0	0	0	0	0	0	0	0	0	0	0	0	0	0	0	0	0	0	0	0	0	0	0	0	0	0
LACTBL1	ENSG00000215906	0	0	0	0	0	0	0	0	0	0	0	0	0	0	2.00885	0	0	0	0	2.00413	1.15806	5.39984	0	1.53454	0	0	0	2.22261	0	8.31974	0	3.26741	1.71638	0.285508	7.2385	0	0	0	1.00687	2.59471	2.80067	0.362158	1.82868	0	0	0	1.86109	0.189048
TEX46	ENSG00000227868	0	0	0	0	0	0	0	0	0	0	0	0	0	4.14471	0	0	0	0	0	2.50516	0	0.981789	0	0	0	0	0	0	0	0	0.286068	2.3763	1.14425	1.14203	2.63218	0	0.330861	3.26931	0.503435	0.864902	1.40034	0.724316	3.65736	1.27684	0	0	2.32636	0.945239
KDM1A	ENSG00000004487	72.5502	93.7917	101.869	133.901	36.181	57.6118	131.421	167.048	85.7493	131.388	160.531	135.82	226.834	103.618	12.0531	65.6211	171.101	179.046	122.742	5.01032	171.392	4.6635	185.403	148.851	114.153	150.184	170.133	164.473	87.878	99.8369	170.783	101.587	333.264	416.842	15.135	244.127	292.15	8.17329	275.379	269.417	10.2691	187.96	17.5553	245.472	317.121	343.782	151.446	327.053
AL031428.1	ENSG00000240553	0	0	6.17388	0	0	0	1.38338	0	0	0	0	0	0	0	18.0797	0	0	0	0	0.501032	0	0.981789	1.63351	0.767271	3.21558	0	0	0	9.05959	4.15987	0.858204	1.18815	0	0.571016	1.31609	0.531867	1.6543	1.63466	0.503435	0.864902	0	1.08647	1.09721	1.59605	0.355119	0	1.16318	0.756192
MIR3115	ENSG00000263793	0	0	0	0	0	0	0	0	0	0	0	0	0	0	0	0	0	0	0	0	0	0.245447	0.816753	0	0	0	0	0	0	0	0	0	0	0	0	0	0	0	0	0	0	0	0	0	0.355119	0	0	0
AL031428.2	ENSG00000266802	0	0	0	0	0	0	4.15015	5.53139	0	6.18296	0	0	0.869097	0	0	0	0	2.46959	0	1.00206	0	0	0.816753	0	0	0	0	0	0	0	0	0.891111	1.14425	1.71305	1.31609	0.531867	0.330861	0	1.51031	0.864902	0	0	0	0.31921	1.06536	3.55637	0	1.32334
LUZP1	ENSG00000169641	26.3819	160.786	52.478	56.8446	64.6089	57.6118	19.3674	30.9758	30.6247	37.0978	27.6778	27.5078	69.5277	26.9406	6.02656	23.4361	20.7395	41.9831	13.4249	9.01858	62.535	11.0451	31.8533	74.4253	36.9791	25.7458	46.8811	33.3391	23.5549	29.1191	56.3554	24.6541	62.934	54.2466	16.4511	48.9318	61.2092	9.80794	79.5428	60.5432	8.40202	37.6644	25.2358	30.3249	28.4095	35.5637	65.8361	40.6453
AL161672.1	ENSG00000229010	3.29774	0	0	0	0	0	0	0	0	0	5.53555	6.87696	0.869097	0	0	0	0	2.46959	0	1.00206	1.15806	0.490895	3.26701	0	1.60779	0	0	0	0	0	0.286068	1.48519	2.00245	1.71305	3.29023	0	0.330861	1.63466	1.51031	0.864902	1.40034	0.362158	2.56015	0	0.355119	0	0.465273	0.756192
RNU6.514P	ENSG00000206935	0	0	0	0	0	0	0	0	0	4.63722	0	0	0	0	0	0	0	0	0	0.501032	0	0	0	0	0	0	0	0	0.905959	0	0	0	0	0	0.658045	0	0	0	0	0	0	0	0	0	0	0	0	0
RNU6.135P	ENSG00000252578	0	0	0	0	0	0	0	0	0	0	0	0	0	0	0	0	0	0	0	0.501032	0	0.245447	0	0	0	0	0	0	0	0	0	0.297037	0	0	0	0	0	1.63466	0	0	0	0	0.365736	0	0.355119	0	0.232636	0
HTR1D	ENSG00000179546	0	6.6994	0	0	15.5061	2.74342	0	0	0	0	0	0	0	2.07236	0	0	0	1.2348	0	6.51342	0	4.41805	1.63351	0	1.60779	0	0	0	0	8.31974	0	5.94074	1.14425	0.571016	5.92241	0	1.32344	4.90397	0.503435	0	3.26745	2.17295	5.48603	1.27684	0.355119	3.16122	0.232636	0
AL109936.1	ENSG00000215381	0	0	0	0	0	0	0	4.42512	0	0	0	0	0	0	0	0	0	0	0	0.501032	0	0.981789	0.816753	0	0	0	0	0	0	0	0	0	0	0.571016	0.658045	0	0	0	1.00687	0	0.466779	1.81079	1.09721	0	0.355119	0.790304	0.232636	0.378096
LINC01355	ENSG00000261326	4.94661	0	9.26082	0	18.0905	0	24.9009	13.2753	12.2499	13.9117	30.9991	42.981	4.34548	24.8683	0	0	9.33279	7.40878	5.75354	2.00413	6.94834	0.981789	11.4345	9.97452	14.4701	9.65468	16.6352	6.66782	8.15363	4.15987	4.57709	6.53482	10.5844	25.1247	1.97414	20.2109	20.5134	3.26931	8.05496	14.7033	0.933558	3.62158	2.92588	8.29945	7.10238	9.48365	16.5172	23.82
AL109936.6	ENSG00000284726	0	0	0	0	0	0	11.0671	2.21256	0	20.0946	8.85688	0	0.869097	0	0	0	1.03698	1.2348	5.75354	2.50516	1.15806	0.245447	3.26701	3.83636	3.21558	0	1.51229	0	0.905959	0	1.14427	0.594074	7.15159	6.56669	1.97414	5.31867	3.97033	0	2.51718	4.75696	0	1.08647	0.365736	1.91526	1.42048	2.76606	5.35064	3.97001
HNRNPR	ENSG00000125944	85.7412	100.491	74.0865	120.005	98.2055	49.3815	105.137	97.3526	143.936	137.571	126.211	180.52	115.59	87.039	48.2125	56.2467	103.698	137.063	47.9462	8.51755	148.231	6.13618	161.717	116.625	86.8206	111.565	115.691	95.5721	35.3324	70.7178	86.1065	45.7437	102.125	163.596	9.21264	89.8855	131.352	13.0773	63.4328	178.602	8.8688	90.5395	5.48603	151.944	151.636	118.546	79.7943	180.352
ZNF436	ENSG00000125945	6.59548	13.3988	37.0433	36.6332	31.0123	21.9474	24.9009	39.826	16.8436	47.918	12.1782	24.0694	53.0149	26.9406	4.01771	9.37444	12.4437	12.348	0	9.01858	54.4286	4.6635	29.4031	29.9236	22.509	47.2006	45.3688	33.3391	3.62384	12.4796	38.9053	24.06	99.2641	71.0915	7.89654	51.0592	62.2018	4.90397	41.7851	57.516	3.73423	19.5565	7.68045	20.7486	31.6056	28.8461	56.7633	108.513
ZNF436.AS1	ENSG00000249087	0	0	6.17388	0	2.58436	0	0	7.74395	3.06247	7.7287	1.10711	5.15772	6.08368	0	0	0	2.07395	1.2348	0	4.00826	4.63222	4.6635	0.816753	3.83636	3.21558	0	5.29303	4.44522	4.52979	4.15987	4.00495	5.6437	3.43276	8.27974	10.5287	7.44614	6.28635	1.63466	2.01374	8.64902	4.66779	4.3459	2.19441	1.59605	2.13071	4.34667	6.28118	2.26857
RF00019.5	ENSG00000201405	0	0	0	0	0	0	0	0	0	0	0	0	0	0	0	0	0	0	0	0	0	0	0	0	0	0	0	0	0	0	0	0	0	0	0	0	0	0	0	0	0	0	0	0	0	0	0	0
AL109936.2	ENSG00000271420	0	0	0	0	0	0	0	0	0	0	4.42844	0	0	0	0	0	0	0	0	2.50516	0	0.981789	0	0	0	0	0	0	0.905959	0	0.858204	0.594074	0	0.285508	0	0	0	4.90397	1.00687	0.864902	0.933558	0	1.09721	0	0	0	0	0
TCEA3	ENSG00000204219	1.64887	6.6994	0	0	0	60.3552	0	0	0	1.54574	0	1.71924	5.21458	2.07236	0	1.33921	1.03698	0	3.83569	13.0268	3.47417	11.7815	3.26701	6.13817	4.82337	1.07274	2.26844	0	60.6992	8.31974	4.00495	8.02	5.43521	1.42754	13.1609	2.12747	4.63205	8.17329	5.03435	4.75696	6.06813	2.17295	17.1896	3.83052	3.55119	1.97576	9.53809	2.07953
AL357134.1	ENSG00000232482	0	0	0	0	0	0	0	0	0	0	0	0	0	0	0	0	0	0	0	2.00413	0	0.245447	0	0	0	2.14548	0	0	0	0	0	0.891111	0	0.285508	0	0	0	0	0.503435	0	0.466779	0.362158	1.46294	0.31921	0	0.395152	0.697909	0
ASAP3	ENSG00000088280	4.94661	10.0491	9.26082	0	59.4402	41.1513	8.3003	27.657	0	1.54574	2.21422	10.3154	26.0729	10.3618	14.062	0	1.03698	4.93919	13.4249	17.5361	11.5806	16.9359	10.6178	9.97452	8.03895	10.7274	5.29303	2.22261	19.0251	16.6395	31.7536	22.8719	28.3203	44.5393	26.3218	32.9758	32.4244	27.7892	16.1099	14.7033	13.0698	10.5026	22.3099	3.51131	9.94333	10.6691	19.3088	15.5019
E2F2	ENSG00000007968	21.4353	0	3.08694	16.4218	10.3374	0	1.38338	33.1884	42.8746	30.9148	3.32133	49.858	20.8583	14.5065	6.02656	59.5947	29.0353	53.0963	9.58923	9.51961	49.7964	9.08155	63.7067	47.5708	101.291	16.0911	6.04918	6.66782	17.2132	20.7994	6.00743	28.2185	23.4572	112.776	14.477	24.9978	23.822	9.80794	37.7576	28.9742	9.80236	54.6859	19.0182	51.3927	27.6993	41.491	40.4787	36.6753
AL021154.1	ENSG00000235052	0	0	0	0	0	0	0	0	0	0	0	0	0	0	0	0	0	0	0	0.501032	0	0.245447	0	0	0	0	0	0	0	4.15987	1.43034	1.48519	0.286064	0	1.31609	0	0	0	0	0	0.466779	1.81079	2.56015	0.957629	0	0	0.930545	0
ID3	ENSG00000117318	21.4353	43.5461	49.391	12.6321	28.4279	30.1776	1.38338	9.95651	3.06247	4.63722	0	0	10.4292	2.07236	22.0974	16.7401	15.5546	12.348	5.75354	4.50929	12.7386	6.38163	9.80103	23.0181	12.8623	7.50919	9.82992	11.113	0	8.31974	58.644	9.50519	35.1858	14.2754	6.58045	110.096	84.3695	1.63466	20.1374	12.5411	6.5349	40.9239	9.50912	31.921	17.4008	12.2497	32.3365	21.1734
AL450043.1	ENSG00000285802	0	0	0	0	0	0	0	0	0	0	0	0	0	0	0	0	0	0	0	4.50929	0	2.45447	0	0.767271	1.60779	0	0	0	0	4.15987	0.858204	1.48519	0.572127	0.285508	4.60632	0	0	0	0.503435	0	0.466779	0.724316	4.38883	0	0	1.18546	2.79164	0
MDS2	ENSG00000197880	0	0	0	0	0	16.4605	2.76677	0	0	0	2.21422	0	0.869097	12.4341	0	0	0	0	0	6.01239	0	7.60887	0.816753	0	0	0	1.51229	2.22261	0	0	0.858204	7.72296	1.71638	1.99856	13.1609	2.65934	0.992582	1.63466	3.52405	1.29735	7.00168	1.44863	11.3378	1.59605	0	2.37091	2.09373	1.13429
AL451000.1	ENSG00000229239	0	6.6994	0	0	0	0	0	0	0	0	0	0	0	0	0	0	0	0	0	5.01032	0	2.69992	0.816753	0	1.60779	0	0	0	0	0	0.858204	2.07926	1.14425	0.285508	4.60632	0	0	1.63466	1.00687	0.864902	0.466779	2.17295	4.38883	0.31921	0	1.58061	1.39582	0
RPL11	ENSG00000142676	130.261	190.933	138.912	126.321	147.308	156.375	231.025	75.227	176.092	160.757	63.1053	214.905	281.587	82.8943	44.1948	206.238	261.318	170.402	176.442	7.01445	230.453	8.34521	255.644	158.058	263.677	187.73	161.059	424.518	74.2886	99.8369	186.516	135.746	201.961	538.468	21.7155	242.531	389.423	13.0773	287.965	465.75	20.0715	259.305	23.0413	443.701	362.576	422.813	281.025	432.542
ELOA	ENSG00000011007	61.0082	117.24	89.5212	32.8435	38.7653	35.6644	42.8849	68.5893	26.031	66.4668	80.819	61.8927	97.3388	41.4471	4.01771	15.4009	42.516	72.853	21.0963	7.51548	72.9575	6.13618	98.8271	92.8398	78.7817	93.3285	115.691	75.5687	71.5708	37.4389	59.2161	41.2882	120.433	119.342	13.1609	89.3537	96.6113	6.53863	103.204	90.3823	7.46846	56.1345	14.9952	64.4803	35.867	75.0789	77.2353	121.558
ELOA.AS1	ENSG00000236810	0	0	0	0	0	13.7171	0	0	0	0	0	0	1.73819	0	0	0	0	0	0	2.00413	0	0.245447	0.816753	2.30181	0	1.07274	4.53688	0	0	4.15987	2.28854	0.297037	4.00489	3.4261	0.658045	3.72307	3.97033	3.26931	3.52405	2.59471	0.466779	1.08647	2.92588	1.59605	0.355119	2.76606	1.62845	2.07953
PITHD1	ENSG00000057757	14.8398	16.7485	21.6086	25.2643	36.181	49.3815	30.4344	35.4009	18.3748	17.0031	0	24.0694	20.8583	10.3618	0	0	5.18488	3.70439	1.91785	2.00413	18.5289	2.20903	20.4188	19.949	19.2935	22.5276	32.5143	6.66782	7.24767	8.31974	98.1213	10.3963	75.5208	39.9711	3.94827	38.8263	31.7626	3.26931	42.2886	46.2723	1.86712	14.4863	5.48603	26.1752	29.1198	21.7334	34.6628	64.0872
LYPLA2	ENSG00000011009	18.1376	36.8467	15.4347	16.4218	25.8436	21.9474	9.68368	29.8695	9.18742	17.0031	9.96399	36.104	22.5965	12.4341	0	10.044	8.29581	22.2264	13.4249	9.51961	27.7933	6.38163	19.6021	26.8545	19.2935	16.0911	25.709	60.0104	12.6834	20.7994	86.1065	23.4659	82.6724	53.961	4.60632	40.9538	38.3799	13.0773	65.4466	35.8934	6.06813	30.0591	9.87486	30.6441	47.5859	35.1685	29.3122	42.1577
GALE	ENSG00000117308	0	0	0	17.685	10.3374	5.48684	8.3003	18.8067	4.59371	3.09148	9.96399	6.87696	10.4292	14.5065	10.0443	0	7.25884	8.64358	3.83569	12.0248	9.26445	7.36342	7.35077	6.13817	3.21558	12.8729	12.0984	8.89043	10.8715	16.6395	33.1839	10.6933	23.7433	23.1262	8.55459	14.3604	21.8368	4.90397	12.5859	10.8113	5.13457	9.41611	14.6294	10.8531	8.16773	7.50789	12.5624	7.94001
HMGCL	ENSG00000117305	1.64887	0	0	13.8953	5.16871	2.74342	17.984	6.63767	22.9686	6.18296	0	3.43848	3.47639	16.5789	4.01771	0	1.03698	1.2348	9.58923	17.5361	3.47417	14.2359	4.90052	9.97452	14.4701	13.9456	12.8545	4.44522	14.4953	16.6395	21.169	16.04	16.3056	21.9841	18.4253	17.5516	16.2122	16.3466	12.5859	10.3788	8.40202	9.41611	21.5784	13.4068	6.39214	4.74182	16.9825	13.0443
FUCA1	ENSG00000179163	21.4353	36.8467	37.0433	45.4757	12.9218	10.9737	13.8338	61.9516	56.6558	20.0946	19.928	30.9463	19.1201	4.14471	0	32.8106	2.07395	14.8176	7.67139	2.00413	25.4772	2.69992	27.7696	71.3562	22.509	16.0911	27.9775	0	2.71788	16.6395	146.181	16.6341	32.6112	35.1175	3.94827	26.5934	34.7404	4.90397	20.6408	23.7848	2.80067	7.96748	7.31471	31.6018	12.074	2.76606	66.7666	28.7353
CNR2	ENSG00000188822	0	0	0	0	0	0	2.76677	0	0	0	4.42844	0	0	0	0	0	0	0	1.91785	7.01445	3.47417	3.43626	0.816753	0	6.43116	0	0	0	0	4.15987	0.572136	5.04963	2.28851	1.99856	9.21264	1.06373	0.661722	4.90397	3.02061	0.432451	2.33389	2.17295	9.87486	1.59605	0.710238	0.395152	5.58327	0.189048
BTBD6P1	ENSG00000229106	0	0	0	12.6321	0	0	0	0	0	9.27444	0	0	0	0	0	0	0	0	1.91785	4.50929	1.15806	2.94537	0	0	0	0	0	0	0	0	0	2.67333	0.858191	0.285508	3.94827	0	0	3.26931	1.00687	0.864902	0.466779	0	2.19441	0.638419	0	0	2.79164	0
AL590609.3	ENSG00000232557	0	0	0	0	0	0	0	0	0	0	0	0	0	0	0	0	0	0	0	1.00206	0	0	0	0	0	0	0	0	0	0	0	0.297037	0.858191	0	0	0.531867	0	0	0	0.432451	0.466779	0	0.365736	0	0.355119	0	0	0
MIR378F	ENSG00000264926	0	0	0	0	0	0	0	0	0	0	0	0	0	0	0	0	0	0	0	0.501032	0	0.245447	0	0	0	0	0	0	0	0	0	0	0	0	1.31609	0	0	0	0	0	0.466779	0	0.365736	0.638419	0	0	0.232636	0
AL590609.2	ENSG00000230228	0	0	0	0	0	0	0	0	0	0	0	0	0	0	0	0	0	0	0	0.501032	0	0.245447	0	0	0	0	0	0	0	0	0	0.594074	0	0	1.31609	0	0.330861	0	0	0	0.466779	0	2.56015	0	0	0.790304	0	0.189048
PNRC2	ENSG00000189266	4.94661	20.0982	0	16.4218	7.75307	52.125	20.7507	14.3816	0	37.0978	1.10711	24.0694	14.7746	8.28943	26.1151	0	2.07395	22.2264	19.1785	5.51135	12.7386	6.38163	19.6021	19.1818	27.3324	8.58193	12.0984	2.22261	2.71788	37.4389	19.7387	19.6044	26.3179	46.8233	6.58045	32.4439	44.6662	1.63466	19.634	43.2451	1.86712	9.05395	3.65736	37.6667	29.1198	29.6364	34.6628	53.8786
SRSF10	ENSG00000188529	57.7104	46.8958	46.3041	58.1078	49.1028	0	106.52	86.2898	75.0306	52.5552	98.5328	67.0504	45.193	37.3024	52.2302	15.4009	44.59	60.5051	23.0142	16.5341	56.7447	9.08155	57.9894	36.829	38.5869	30.0368	37.0512	37.7843	48.9218	41.5987	39.4774	30.0007	59.7873	101.355	10.5287	98.9273	92.3102	1.63466	21.1443	83.4631	9.33558	44.5454	8.41192	95.4437	85.9388	73.4983	56.5306	149.537
AL590609.1	ENSG00000215905	0	0	0	0	0	0	0	0	0	0	0	0	0	0	0	0	0	0	0	1.5031	0	0.245447	0	0	0	0	0	0	0	0	0	0	0	0.571016	0.658045	0	0	3.26931	0.503435	0	0.466779	0	0	0	0	0.395152	0.232636	0
AL591178.1	ENSG00000225315	0	0	0	0	0	0	0	0	0	0	0	0	0	0	0	0	0	0	0	0.501032	0	0.245447	0	0	0	0	0	0	0	0	0	0.297037	0	0.285508	0.658045	0	0	0	0	0	3.73423	1.08647	0.365736	0	0	0	0.232636	0
MYOM3	ENSG00000142661	4.94661	6.6994	3.08694	5.05285	0	8.23026	1.38338	0	0	0	0	6.87696	0	35.2301	14.062	0	0	1.2348	0	32.5671	1.15806	24.5447	1.63351	3.06908	0	1.07274	2.26844	2.22261	0	24.9592	1.14427	22.5748	3.1467	5.42466	32.9023	2.12747	1.32344	37.5971	6.54466	3.02716	21.005	8.69179	38.768	6.38419	1.06536	5.53213	11.1665	0.189048
AL591178.2	ENSG00000230703	0	0	0	0	0	0	0	0	0	0	0	0	0	0	0	0	0	0	0	0.501032	0	0	0	0	0	0	0	0	0	0	0	0	0	0	0	0	0	0	0	0	0	0	0	0	0	0	0	0
IL22RA1	ENSG00000142677	3.29774	6.6994	0	0	0	0	0	0	6.12495	0	0	0	0	0	4.01771	0	0	0	0	6.01239	0	5.89074	0	3.06908	0	0	0	0	0	0	0.286068	7.72296	1.43032	1.42754	9.87068	1.06373	0	4.90397	3.02061	0.432451	6.5349	1.81079	11.7035	2.55368	2.13071	1.18546	3.95482	0.756192
IFNLR1	ENSG00000185436	0	6.6994	0	0	0	8.23026	0	0	0	4.63722	0	0	0	4.14471	10.0443	0	2.07395	3.70439	0	8.51755	15.0547	6.62708	2.45026	11.5091	20.9013	0	0.756147	0	0	16.6395	1.14427	10.6933	1.14425	2.56957	15.135	21.8065	16.2122	8.17329	1.51031	2.16226	8.40202	1.81079	12.0693	2.55368	0.355119	1.97576	9.07282	9.0743
AL590683.1	ENSG00000230023	0	0	12.3478	0	0	13.7171	0	0	0	0	0	0	0	0	0	0	0	0	0	4.00826	0	3.92716	0	0	0	1.07274	0	0	0	8.31974	0	2.97037	0.572127	1.14203	2.63218	0.531867	0	3.26931	0.503435	0.864902	2.80067	0.362158	3.65736	0.31921	0	0.395152	0.930545	0
AL138902.1	ENSG00000232298	0	0	0	0	0	0	0	0	0	0	0	0	0	0	0	0	0	0	0	3.00619	0	1.22724	0	0	0	0	0	0	0	0	0	2.07926	1.14425	0.856525	5.92241	0	0	3.26931	0.503435	0.432451	0.466779	0	1.46294	0	0	1.18546	0.697909	0
GRHL3	ENSG00000158055	0	6.6994	6.17388	0	0	8.23026	0	0	0	0	0	0	0	6.21707	4.01771	0	0	0	0	17.0351	0	12.2724	0.816753	0.767271	1.60779	0	2.26844	0	0	8.31974	0.572136	13.0696	2.00245	2.85508	23.6896	0.531867	0.330861	4.90397	5.53779	0.864902	14.9369	3.25942	21.5784	1.91526	0	1.18546	5.35064	0.189048
STPG1	ENSG00000001460	1.64887	6.6994	3.08694	0	0	5.48684	1.38338	8.85023	0	6.18296	9.96399	5.15772	0	18.6512	0	0	5.18488	3.70439	5.75354	25.0516	15.0547	10.7997	4.08376	20.7163	22.509	1.07274	2.26844	0	5.43575	12.4796	2.57461	8.61407	9.4401	1.14203	14.477	4.7868	7.94066	9.80794	6.04122	5.18941	8.40202	2.17295	18.6525	1.91526	1.06536	3.55637	12.795	9.64144
NIPAL3	ENSG00000001461	9.89321	13.3988	15.4347	0	18.0905	24.6908	19.3674	25.4444	18.3748	21.6404	0	0	5.21458	18.6512	14.062	19.4185	27.9984	17.2872	9.58923	15.532	48.6384	10.7997	42.4711	49.8726	54.6648	21.4548	11.3422	4.44522	19.0251	29.1191	54.9251	21.0896	46.6284	16.845	28.296	76.057	72.1276	9.80794	13.0893	10.8113	11.2027	22.0916	20.4812	20.4294	25.9237	29.2412	63.0445	96.7925
RCAN3AS	ENSG00000286061	4.94661	0	0	0	0	0	2.76677	0	13.7811	0	0	0	0	0	0	0	0	0	0	1.00206	0	1.47268	0	0	0	0	0	0	0	0	0	1.78222	0.572127	0.571016	0.658045	0	0	4.90397	0	0.432451	0.933558	1.08647	3.65736	0	0.355119	0	0.930545	0
RCAN3	ENSG00000117602	4.94661	13.3988	18.5216	0	7.75307	10.9737	9.68368	17.7005	32.156	35.552	36.5346	17.1924	2.60729	10.3618	0	0	0	0	0	6.01239	42.8481	3.68171	22.8691	20.7163	51.4493	3.21823	3.02459	0	22.649	16.6395	2.57461	10.6933	70.0856	41.3987	4.60632	42.5494	52.9377	6.53863	6.04122	7.78412	4.66779	1.44863	5.48603	3.51131	1.77559	0.790304	49.3189	73.3506
AL445686.2	ENSG00000264443	0	0	0	0	0	0	0	0	0	0	0	0	0	0	0	0.669603	0	0	0	0.501032	0	0.490895	0	0	0	2.14548	0	0	0	0	0	0.594074	0	0.571016	0.658045	0.531867	0	0	0	0	0.466779	0	1.09721	0	0	0	0	0
NCMAP	ENSG00000184454	0	6.6994	0	0	0	0	4.15015	0	0	0	0	3.43848	0	4.14471	0	0	0	0	0	11.0227	1.15806	4.41805	0	0.767271	1.60779	1.07274	0.756147	0	0	0	0	5.04963	1.14425	0.285508	6.58045	0.531867	0.330861	3.26931	2.01374	0.864902	4.66779	1.08647	4.02309	0.638419	0	0	1.39582	0.567144
AL445686.1	ENSG00000227312	0	0	0	0	0	0	0	0	0	0	0	0	0	0	0	0	0	0	0	0	0	0.490895	0.816753	0	0	0	0	0	0	0	0.572136	0.594074	0	0	0.658045	0	0	0	0.503435	0	0	0	0	0.31921	0	0.790304	0	0
RF00019.9	ENSG00000239106	0	0	0	0	0	0	0	0	0	0	0	0	0	0	0	0	0	0	0	0	0	0.490895	0	0	0	0	0	0	0	0	0	0	0	0	0	0	0	0	0	0	0.466779	0	0	0	0	0	0	0
SRRM1	ENSG00000133226	105.528	217.731	163.608	186.956	100.79	74.0723	197.824	173.686	238.873	174.669	138.389	132.382	222.489	122.269	58.2568	33.4802	125.474	170.402	101.646	15.031	182.973	10.7997	296.481	248.596	233.129	186.657	332.705	173.363	274.506	41.5987	72.3752	50.4963	174.499	154.745	23.6896	101.587	106.868	24.5199	241.145	119.789	12.1363	58.3074	21.2127	41.178	53.9781	52.9504	87.9365	76.9425
AL445648.1	ENSG00000284699	0	0	0	0	0	0	0	0	0	0	0	0	0	4.14471	0	0	0	0	0	3.50723	0	0.490895	0	0	0	1.07274	1.51229	0	0	0	0	1.48519	0.286064	0.285508	0.658045	0	0	1.63466	0	0.864902	0.933558	0.362158	0.731471	0.638419	0.355119	0.395152	0.232636	0.378096
CLIC4	ENSG00000169504	52.7638	137.338	61.7388	16.4218	126.633	41.1513	35.968	18.8067	70.4369	18.5489	42.0702	13.7539	30.4184	20.7236	20.0885	54.9075	32.1463	27.1655	7.67139	1.00206	38.2159	2.94537	31.8533	45.269	33.7636	32.1823	30.2459	11.113	17.2132	24.9592	102.126	37.1296	51.4914	70.5205	5.26436	140.413	142.932	4.90397	37.7576	44.11	1.40034	62.6533	4.75456	74.0566	64.9868	107.481	48.621	106.434
RNU6.1208P	ENSG00000238482	0	0	0	0	0	0	0	0	0	0	0	0	0	0	0	0	0	0	0	0	0	0	0	0	0	0	0	0	0	0	0	0	0	0	0	0	0	0	0	0	0	0	0	0	0.355119	0.790304	0	0
RUNX3	ENSG00000020633	0	93.7917	15.4347	0	5.16871	0	4.15015	9.95651	7.65619	27.8233	18.8209	6.87696	11.2983	6.21707	0	0	2.07395	1.2348	13.4249	15.532	13.8967	11.7815	101.277	11.5091	112.545	3.21823	7.56147	11.113	6.34171	12.4796	17.7362	17.8222	11.4425	12.8479	17.7672	8.50987	9.92582	8.17329	19.1305	9.08147	8.40202	3.98374	15.3609	9.8955	1.77559	6.71758	28.6143	3.97001
MIR6731	ENSG00000278034	0	0	0	0	0	0	0	0	0	0	0	0	0	0	0	0	0	0	0	0	0	0.245447	0.816753	0	0	0	0	0	0	0	0	0.594074	0	0.571016	0	0	0	0	0.503435	0	0.466779	0	0	0	0	0	0	0
AL445471.1	ENSG00000229162	0	0	0	0	0	0	0	0	0	0	0	0	0.869097	0	0	0	0	0	0	1.00206	1.15806	1.22724	2.45026	0.767271	4.82337	1.07274	0.756147	0	0	0	0	2.3763	0.286064	0.856525	3.94827	0	0	1.63466	1.00687	0	1.86712	0.724316	2.56015	0	0	1.58061	2.559	0.189048
AL445471.2	ENSG00000261025	0	0	3.08694	0	0	0	0	0	6.12495	3.09148	7.74977	0	0	0	0	0	0	0	0	7.51548	0	2.94537	0	0	0	0	0	2.22261	0	8.31974	0	2.67333	0.858191	0	5.92241	0	0	1.63466	0.503435	0	3.26745	2.89726	3.29162	0.638419	0	1.97576	1.39582	0.567144
MIR4425	ENSG00000264371	0	0	0	0	0	0	0	0	0	0	0	0	0	0	0	0	0	0	0	0.501032	0	0	0	0	0	0	0	0	0	0	0	0.297037	0	0	0.658045	0	0	0	0	0	1.40034	0	0	0	0	0	0.697909	0
AL050344.2	ENSG00000285823	0	0	0	0	0	0	0	0	0	0	0	0	0	0	0	0	0	0	0	2.00413	0	2.69992	0	0	0	0	1.51229	0	0	8.31974	0	4.45556	1.43032	1.14203	2.63218	0	0	4.90397	0	0.864902	3.73423	0.362158	2.92588	1.27684	0	0	2.32636	0.189048
AL050344.1	ENSG00000233755	0	0	0	0	0	0	0	0	0	0	0	0	0	4.14471	0	0	0	0	0	3.00619	0	0.490895	0	0	0	0	0	0	0	0	0.286068	0.594074	0	0.571016	3.29023	0	0	1.63466	0.503435	0.432451	0.933558	0.362158	0.365736	0.31921	0	0	0.697909	0
AL121994.1	ENSG00000233419	0	0	0	0	0	0	0	0	0	0	0	0	0	0	0	0	0	0	0	2.50516	0	0.736342	0	0	0	0	0	0	0	0	0	0.891111	0.286064	0	0.658045	0	0	1.63466	0	0	1.40034	0.724316	1.46294	0	0.355119	0	0	0
AL031432.1	ENSG00000231953	0	0	0	0	0	0	0	0	0	0	0	0	0	0	2.00885	0	0	0	0	1.00206	0	0.736342	0	0	0	0	0	0	0	0	0	0.891111	0.286064	0	1.97414	0	0	0	0	0	1.86712	0	1.46294	0	0	0	1.16318	0.189048
SYF2	ENSG00000117614	8.24435	16.7485	9.26082	8.84249	15.5061	21.9474	6.91692	6.63767	9.18742	12.3659	6.64266	12.0347	13.9055	4.14471	0	0	5.18488	17.2872	7.67139	8.51755	8.10639	3.92716	13.068	8.43998	8.03895	11.8002	5.29303	17.7809	14.4953	20.7994	13.1591	12.4756	12.0147	20.5566	11.1868	9.57361	20.1825	1.63466	4.02748	21.6226	3.73423	5.79453	5.1203	23.3023	15.2701	19.7576	19.5415	29.4915
AL031432.4	ENSG00000284602	0	0	0	0	5.16871	0	5.53353	0	4.59371	0	14.3924	1.71924	10.4292	10.3618	2.00885	0	3.11093	4.93919	1.91785	2.00413	2.31611	3.43626	3.26701	7.67271	6.43116	11.8002	5.29303	8.89043	0.905959	0	1.43034	2.07926	6.2934	7.70872	2.63218	5.85054	6.94808	4.90397	4.53092	2.59471	1.40034	1.44863	5.1203	3.51131	1.06536	4.74182	11.8645	3.21381
AL031432.5	ENSG00000284657	0	0	0	0	0	0	2.76677	0	0	4.63722	3.32133	1.71924	0	0	0	0	0	0	3.83569	4.00826	1.15806	2.45447	2.45026	3.06908	1.60779	2.14548	0.756147	2.22261	0	0	0.572136	0	1.43032	2.56957	2.63218	0.531867	1.32344	3.26931	0	0	1.86712	2.17295	2.19441	0	0.355119	0	2.09373	0.378096
RSRP1	ENSG00000117616	14.8398	36.8467	33.9563	36.6332	15.5061	68.5855	58.1021	45.3574	45.9371	15.4574	35.4275	34.3848	26.0729	14.5065	12.0531	32.141	19.7026	8.64358	23.0142	21.0434	31.2675	15.2177	51.4554	33.7599	30.548	26.8185	40.0758	44.4522	38.9562	16.6395	48.6316	28.2185	48.6308	64.8104	21.0575	74.4614	83.7078	16.3466	40.7783	63.5703	7.46846	19.9187	15.7266	26.1752	22.7276	24.8946	63.2771	31.0039
AL031432.3	ENSG00000272432	0	0	0	0	0	0	5.53353	2.21256	0	0	0	0	0	0	0	0	0	0	0	1.5031	0	1.47268	1.63351	0	1.60779	2.14548	0.756147	0	0	0	0	0.297037	2.00245	0.285508	2.63218	0	0.992582	1.63466	4.02748	0.432451	1.40034	1.08647	1.09721	0.957629	0	0	0.930545	0.378096
AL031432.2	ENSG00000261349	0	0	3.08694	6.31607	0	0	8.3003	3.31884	0	1.54574	0	1.71924	0.869097	2.07236	0	0	1.03698	0	3.83569	2.00413	1.15806	1.96358	4.08376	5.3709	0	2.14548	3.78074	0	0	4.15987	4.57709	0	1.43032	1.71305	0.658045	7.97801	8.60238	0	4.53092	0.864902	0.933558	1.08647	0.365736	0.638419	1.06536	0.395152	1.39582	2.07953
RHD	ENSG00000187010	0	13.3988	9.26082	7.57928	0	0	2.76677	9.95651	9.18742	3.09148	0	3.43848	0	10.3618	0	0	1.03698	0	7.67139	6.51342	4.63222	5.15439	3.26701	4.60363	1.60779	8.58193	2.26844	2.22261	10.8715	0	1.71641	8.31704	2.86064	2.85508	9.87068	5.31867	5.29377	1.63466	7.04809	3.45961	3.26745	1.81079	9.50912	0.638419	1.77559	5.13698	10.236	2.83572
SDHDP6	ENSG00000224183	0	0	0	0	0	2.74342	0	0	0	0	0	10.3154	2.60729	0	0	0	0	0	0	0	1.15806	0.490895	1.63351	0	1.60779	1.07274	0	0	0	0	2.28854	0	0.858191	1.71305	0	2.12747	0.992582	0	0.503435	1.7298	0	2.89726	0	5.74577	6.03702	0	2.559	1.70143
AL928711.1	ENSG00000259984	0	0	0	0	0	0	0	0	12.2499	1.54574	0	0	0	2.07236	0	0	0	0	0	0	0	0.245447	0	0	0	0	0.756147	0	0	0	0	0.297037	0	0.571016	0	0	0	0	0	0.432451	0	0	0.365736	0.638419	0	0	0.930545	0.189048
TMEM50A	ENSG00000183726	36.2751	26.7976	49.391	45.4757	23.2592	76.8157	34.5846	37.6135	16.8436	18.5489	0	15.4732	46.9312	10.3618	4.01771	11.3833	9.33279	23.4612	11.5071	5.01032	44.0061	2.20903	46.5549	29.1563	36.9791	27.8913	34.7828	22.2261	28.9907	29.1191	84.6761	27.3274	50.6333	80.2278	3.29023	71.8021	84.0386	3.26931	22.1511	71.7869	2.80067	26.4375	5.85177	37.6667	41.5489	44.257	56.298	90.1758
RHCE	ENSG00000188672	1.64887	3.3497	0	8.84249	0	0	2.76677	3.31884	0	0	0	0	3.47639	8.28943	0	0	0	0	3.83569	8.51755	1.15806	2.69992	1.63351	1.53454	3.21558	3.21823	3.78074	11.113	14.4953	4.15987	1.71641	4.75259	4.00489	6.8522	6.58045	3.1912	3.63947	3.26931	4.02748	2.59471	4.20101	1.08647	6.2175	1.91526	1.42048	3.55637	5.58327	5.29334
AL031284.1	ENSG00000238084	0	0	0	0	0	2.74342	0	0	0	0	4.42844	0	0	0	0	0	0	1.2348	0	0.501032	0	0.245447	0.816753	0.767271	0	0	0	0	0	0	0.858204	0.297037	0.572127	0	0.658045	1.5956	0.992582	0	0.503435	0	0	0	0	1.27684	1.77559	0	0.930545	0.189048
MACO1	ENSG00000204178	21.4353	36.8467	58.6518	84.6353	43.934	0	67.7858	50.8888	33.6872	35.552	42.0702	55.0157	94.7316	49.7366	0	53.5683	53.9228	44.4527	30.6855	5.01032	77.5898	2.20903	88.2093	78.2617	62.7038	90.1103	97.543	75.5687	72.4767	33.279	100.124	38.6148	111.565	129.906	9.87068	93.6086	86.3547	6.53863	98.1699	120.221	6.06813	40.9239	7.31471	70.2261	80.2569	75.474	74.4436	145.756
LDLRAP1	ENSG00000157978	4.94661	13.3988	3.08694	0	33.5966	19.2039	6.91692	16.5942	1.53124	12.3659	4.42844	5.15772	7.82187	14.5065	6.02656	21.4273	1.03698	8.64358	11.5071	15.031	4.63222	11.7815	7.35077	9.97452	115.761	7.50919	6.04918	2.22261	5.43575	8.31974	9.15418	13.9607	12.0147	4.85364	13.819	15.956	16.8739	6.53863	8.5584	3.89206	9.33558	5.43237	18.6525	10.2147	2.48583	7.11273	27.4511	6.80572
AL606491.1	ENSG00000225643	0	0	0	0	0	0	0	0	0	0	0	0	0	2.07236	0	0	0	0	0	1.5031	0	0.736342	0	0	1.60779	1.07274	0	0	0	4.15987	0	0.297037	0	0.285508	2.63218	0	0.330861	0	0	0.864902	2.33389	0	1.82868	0.638419	0	0	0.465273	0
MAN1C1	ENSG00000117643	0	30.1473	9.26082	21.4746	43.934	13.7171	6.91692	7.74395	0	6.18296	24.3564	15.4732	6.95277	29.013	8.03541	9.37444	0	4.93919	9.58923	24.5506	4.63222	18.654	8.98428	5.3709	56.2726	6.43645	7.56147	2.22261	19.9311	33.279	25.174	18.7133	20.5966	7.42321	19.0833	26.0615	21.506	16.3466	15.1031	9.94638	7.93524	10.5026	31.4533	4.46893	1.42048	2.76606	37.9197	5.86048
AL031280.1	ENSG00000233478	0	6.6994	3.08694	5.05285	2.58436	0	0	3.31884	0	3.09148	0	5.15772	0	6.21707	0	0	0	0	0	7.01445	1.15806	3.68171	0	0	19.2935	1.07274	0	0	3.62384	4.15987	0.572136	2.3763	0.858191	1.14203	2.63218	1.06373	2.64689	6.53863	0.503435	0	2.80067	0.724316	9.50912	0.957629	0	2.76606	3.72218	0.189048
SELENON	ENSG00000162430	168.185	361.768	175.956	133.901	136.971	115.224	136.955	142.71	142.405	117.476	85.2475	132.382	182.51	97.4008	20.0885	107.806	110.956	146.941	99.728	10.0206	247.824	15.4632	222.157	304.607	268.501	248.876	253.309	224.483	236.455	41.5987	70.0867	74.8533	355.291	272.946	14.477	248.914	242.852	24.5199	184.257	60.9756	11.6695	144.501	18.2868	44.6893	56.1088	60.4582	164.241	96.6035
AL020996.2	ENSG00000255054	0	0	0	0	0	0	0	0	0	0	0	0	0	0	0	0	0	0	0	0	0	0	0	0	0	0	0	0	0	0	0	0	0	0	0	0	0	0	0	0	0	0	0	0	0	0	0	0
AL020996.1	ENSG00000228172	0	0	0	0	7.75307	0	1.38338	0	0	0	0	0	1.73819	0	0	0	0	2.46959	0	5.51135	0	3.43626	2.45026	3.06908	0	9.65468	1.51229	2.22261	3.62384	4.15987	1.14427	2.97037	3.1467	4.28262	3.94827	0.531867	1.6543	3.26931	2.01374	2.16226	2.33389	0.724316	3.65736	1.91526	1.42048	0.790304	4.65273	0.567144
MTFR1L	ENSG00000117640	21.4353	33.497	21.6086	21.4746	15.5061	65.8421	23.5175	50.8888	21.4373	38.6435	21.0351	22.3501	58.2295	33.1577	14.062	0	25.9244	23.4612	17.2606	11.5237	47.4803	4.90895	54.7224	75.1926	38.5869	54.7098	58.2234	42.2295	58.8873	16.6395	98.4074	26.1393	125.868	75.3742	13.1609	62.2284	69.1499	1.63466	124.348	68.7597	11.6695	34.0429	14.9952	46.6046	52.5576	31.217	61.8813	84.8825
AL020996.3	ENSG00000272478	0	0	0	0	0	0	0	0	0	0	0	0	0	0	0	0	0	0	0	0	0	0	0	0	0	0	0	0	0	0	0	0	0	0	0	0	0	0	0	0	0	0	0	0	0	0	0	0
AUNIP	ENSG00000127423	0	3.3497	0	11.3689	2.58436	0	5.53353	0	0	0	0	10.3154	1.73819	0	12.0531	0	5.18488	1.2348	1.91785	3.50723	2.31611	4.90895	7.35077	5.3709	3.21558	3.21823	0.756147	2.22261	0	0	0.572136	2.67333	2.86064	8.56525	5.92241	0	1.98516	3.26931	4.02748	6.48677	4.20101	4.70805	6.2175	9.57629	4.97166	8.69334	4.88536	5.67144
AL033528.2	ENSG00000236528	0	0	0	0	0	0	0	0	0	0	0	0	0	0	0	0	0	0	0	0.501032	0	0	0	0	0	0	0	0	0	0	0	0	0	0	0.658045	0	0	0	1.00687	0.864902	0	0	0.731471	0.31921	0	0	0	0
PAQR7	ENSG00000182749	19.7864	6.6994	12.3478	15.1586	12.9218	57.6118	20.7507	14.3816	44.4059	27.8233	13.2853	24.0694	7.82187	10.3618	0	2.67841	4.14791	12.348	3.83569	5.51135	12.7386	3.43626	17.9686	13.0436	17.6857	24.6731	24.9529	15.5583	6.34171	12.4796	38.0471	10.3963	38.3325	18.558	6.58045	15.956	17.2048	3.26931	20.1374	16.4331	4.20101	8.32963	6.2175	10.5339	15.6252	16.5964	15.8193	19.85
RF00019.8	ENSG00000207302	0	0	0	0	0	0	0	0	0	0	0	0	0	0	0	0	0	0	0	1.00206	0	0.245447	0	0.767271	0	0	0	0	0	4.15987	0	0.594074	0	0	0	0	0	0	0.503435	0.864902	1.40034	0	0.365736	0	0	0.395152	0.697909	0
STMN1	ENSG00000117632	306.69	174.185	370.433	315.803	157.646	46.6381	291.894	305.333	258.779	262.776	226.958	340.41	801.307	201.019	144.637	259.806	293.464	276.595	210.963	8.51755	413.426	8.34521	592.146	343.737	353.714	462.352	500.57	280.049	165.79	470.066	517.211	254.561	1011.52	819.123	23.0316	376.03	549.229	13.0773	422.886	998.962	18.2044	326.304	10.9721	569.47	520.604	274.631	549.022	974.353
SNRPFP2	ENSG00000229786	13.191	0	0	11.3689	0	0	2.76677	2.21256	0	7.7287	0	0	4.34548	0	2.00885	0	5.18488	0	0	1.00206	0	1.22724	0	1.53454	0	4.29097	7.56147	8.89043	4.52979	0	0.858204	3.26741	3.1467	2.56957	1.31609	0.531867	0.992582	1.63466	6.54466	3.02716	0	0.362158	2.19441	0.31921	0.355119	0	2.09373	1.13429
AL033528.1	ENSG00000223624	0	0	0	0	0	0	0	0	0	0	0	0	0	6.21707	0	0	0	0	1.91785	0	0	0.245447	0.816753	0	0	2.14548	0.756147	0	0	8.31974	0.286068	0.594074	1.14425	1.42754	0.658045	0.531867	0.330861	1.63466	0	0	0	2.17295	0	0	1.06536	0	2.559	0.378096
MIR3917	ENSG00000283938	0	0	0	0	0	0	0	0	0	0	0	0	0	0	0	0	0	0	0	0	0	0	0	0	0	0	0	0	0	0	0	0	0	0	0	0	0	0	0.503435	0	0	0	0	0	0	0	0	0
PAFAH2	ENSG00000158006	29.6796	0	6.17388	16.4218	7.75307	0	13.8338	11.0628	13.7811	10.8202	13.2853	29.2271	23.4656	6.21707	2.00885	12.7225	8.29581	6.17399	3.83569	6.51342	6.94834	4.90895	7.35077	6.13817	16.0779	11.8002	21.9283	17.7809	34.4264	8.31974	28.6068	12.1785	26.0318	17.416	8.55459	26.5934	24.4837	6.53863	13.0893	16.0007	3.26745	7.60532	11.3378	9.8955	4.97166	12.2497	13.4929	14.9348
RNU6.110P	ENSG00000207237	0	0	0	0	0	0	0	1.10628	0	0	0	0	0	0	0	0	0	0	0	0	0	0	0	0	0	0	0	0	0	0	0	1.78222	0.286064	0	1.97414	0.531867	0	0	0	0	0	0	1.82868	0	0	0	2.32636	0
RF00492	ENSG00000252190	0	0	0	0	0	2.74342	0	0	0	0	0	0	0	0	0	0	0	0	0	0	0	0.490895	0	0	0	0	0	0	0	0	0	0	0	0.285508	0.658045	0	0	0	1.00687	0	0	0	0.365736	0	0	0	0	0
RF00283	ENSG00000252691	4.94661	0	0	0	0	0	0	0	0	0	0	0	0	0	0	0	0	0	0	1.5031	0	0.736342	0	0	0	0	0	0	0	4.15987	0	0.594074	0.286064	0	1.31609	0	0	4.90397	0	0	0	0	1.09721	0	0.355119	0	0	0
EXTL1	ENSG00000158008	11.5421	3.3497	3.08694	0	36.181	0	0	3.31884	0	0	6.64266	8.5962	1.73819	12.4341	8.03541	0	1.03698	0	1.91785	33.0681	2.31611	16.445	8.98428	9.97452	6.43116	9.65468	4.53688	0	0	16.6395	8.58204	14.8519	4.57702	4.28262	19.7414	29.7846	24.4837	13.0773	7.04809	4.75696	11.6695	4.70805	19.384	2.55368	3.55119	4.74182	7.677	2.64667
SLC30A2	ENSG00000158014	0	0	0	0	0	8.23026	0	0	7.65619	0	0	0	0	0	0	0	0	0	0	8.51755	1.15806	8.34521	0	0.767271	0	0	0.756147	2.22261	0	8.31974	1.14427	8.02	2.28851	1.99856	11.1868	0	0.330861	9.80794	2.51718	0.864902	11.2027	1.08647	9.87486	0.957629	0	1.58061	2.32636	0
AL391650.2	ENSG00000284309	0	0	3.08694	1.26321	0	0	0	0	0	0	0	0	0	0	0	0	0	0	0	2.00413	0	1.71813	0	0	0	0	0	0	0	0	0	1.78222	0.858191	0.571016	3.94827	0	0	1.63466	1.00687	0	1.40034	0.724316	2.19441	0.638419	0	0.395152	0	0
TRIM63	ENSG00000158022	0	0	0	0	0	0	0	0	0	0	0	0	0	6.21707	0	0	0	0	0	5.51135	0	6.38163	2.45026	0	1.60779	1.07274	0.756147	2.22261	0	12.4796	0.286068	5.94074	1.43032	0.571016	9.21264	0	0.661722	6.53863	2.01374	1.29735	10.2691	1.08647	18.2868	0.31921	0	1.18546	3.02427	0.567144
PDIK1L	ENSG00000175087	26.3819	3.3497	6.17388	15.1586	2.58436	0	9.68368	14.3816	30.6247	7.7287	8.85688	8.5962	14.7746	16.5789	0	18.7489	15.5546	22.2264	0	5.51135	19.687	3.43626	17.1518	6.13817	16.0779	16.0911	12.0984	8.89043	0	12.4796	10.5845	8.91111	25.7457	27.9798	3.29023	17.0197	23.4911	3.26931	13.0893	19.0279	2.80067	7.96748	1.46294	16.2797	18.4662	10.6691	15.1214	35.9191
FAM110D	ENSG00000197245	3.29774	10.0491	0	0	0	0	0	0	0	0	0	0	0	4.14471	2.00885	0	1.03698	0	0	3.50723	4.63222	2.69992	0.816753	2.30181	0	0	1.51229	0	0	4.15987	4.57709	1.48519	2.57457	0.856525	9.21264	4.7868	7.27894	3.26931	4.02748	3.45961	2.33389	0.724316	6.94898	1.59605	2.13071	2.37091	3.25691	2.26857
C1orf232	ENSG00000282872	0	0	0	0	0	0	0	0	0	0	0	0	1.73819	0	0	0	0	0	0	5.01032	0	1.22724	0	0.767271	3.21558	1.07274	0	0	0	8.31974	0.572136	2.97037	0.572127	0	1.31609	0	0.661722	0	0.503435	0.432451	0.933558	0	2.19441	0	0.355119	0	2.32636	0
AL391650.1	ENSG00000236782	11.5421	0	0	0	0	0	4.15015	2.21256	0	1.54574	0	0	2.60729	2.07236	0	0	0	0	1.91785	4.00826	1.15806	4.90895	3.26701	6.13817	0	2.14548	3.78074	4.44522	0	8.31974	3.43282	4.45556	2.86064	4.56813	3.29023	2.12747	2.97775	8.17329	7.55153	6.91922	4.20101	0	7.31471	3.51131	2.84095	1.58061	4.18745	2.83572
ZNF593	ENSG00000142684	0	0	0	0	0	0	0	0	0	0	0	0	0	0	0	0	0	0	0	0	0	0	0	0	0	0	0	0	0	0	0	0	0	0	0	0	0	0	0	0	0	0	0	0	0	0	0	0
CNKSR1	ENSG00000142675	1.64887	6.6994	3.08694	0	5.16871	0	12.4504	9.95651	10.7187	20.0946	29.892	0	13.9055	2.07236	20.0885	0	10.3698	4.93919	7.67139	16.5341	5.79028	12.2724	13.8848	16.88	11.2545	13.9456	15.1229	4.44522	0	16.6395	5.43529	14.2578	13.1589	16.274	17.7672	6.91427	8.27152	14.7119	30.7095	12.1086	7.93524	3.98374	24.87	7.98024	3.19607	4.74182	7.677	6.23858
CATSPER4	ENSG00000188782	0	0	9.26082	5.05285	0	0	1.38338	0	7.65619	0	0	5.15772	0	4.14471	0	0	0	0	1.91785	7.01445	0	5.15439	0	0	1.60779	1.07274	0	0	0	20.7994	0	7.72296	3.71883	0.285508	15.135	0	0	9.80794	2.01374	1.29735	10.7359	2.89726	13.898	1.59605	0.710238	0.395152	2.559	0.378096
AL355877.1	ENSG00000236155	0	3.3497	0	0	5.16871	16.4605	1.38338	3.31884	0	0	0	0	1.73819	6.21707	0	25.4449	0	0	0	16.033	1.15806	8.8361	2.45026	4.60363	1.60779	0	4.53688	0	7.24767	4.15987	0.572136	6.53482	2.57457	2.56957	9.21264	2.12747	3.97033	11.4426	3.02061	1.29735	13.5366	2.53511	18.6525	1.91526	0	4.34667	4.18745	0.945239
AL355877.3	ENSG00000278572	0	0	0	0	0	0	0	1.10628	0	0	0	0	0.869097	0	0	0	0	0	0	5.01032	0	2.45447	1.63351	1.53454	0	0	0	0	0	4.15987	0.286068	0.594074	0	0	1.97414	0	0	3.26931	0.503435	0	1.86712	0.724316	4.02309	0	0.710238	0	1.39582	0.567144
CEP85	ENSG00000130695	26.3819	10.0491	15.4347	12.6321	12.9218	0	15.2172	24.3381	22.9686	13.9117	25.4635	30.9463	31.2875	12.4341	10.0443	33.4802	29.0353	41.9831	17.2606	14.5299	53.2706	10.0633	57.1727	49.1054	43.4103	11.8002	30.2459	20.0035	18.1192	8.31974	38.0471	26.4363	48.3447	65.6669	15.7931	33.5076	43.3428	11.4426	35.2405	34.1636	8.40202	42.3725	15.7266	35.1131	43.3245	49.7891	35.826	35.73
AL355877.2	ENSG00000270733	0	0	0	0	0	0	0	0	7.65619	0	0	0	0	0	0	0	0	0	0	0.501032	0	0	0	0	0	0	0	0	0	0	0	0	0.572127	1.14203	0	0	0	0	0.503435	0	0	0	0	0.638419	1.06536	0.395152	1.39582	0.189048
SH3BGRL3	ENSG00000142669	34.6263	244.528	21.6086	2.52643	25.8436	82.3026	45.6516	24.3381	13.7811	23.1861	25.4635	46.4195	89.517	39.3748	18.0797	20.0881	30.0723	18.522	26.8499	1.5031	83.38	4.1726	54.7224	121.229	144.701	66.51	52.1742	64.4556	46.2039	12.4796	226.852	27.3274	67.511	38.2581	5.26436	46.2724	35.0712	6.53863	83.0668	22.9199	4.66779	35.1293	9.14339	36.7091	25.5686	34.3782	51.4126	23.0638
UBXN11	ENSG00000158062	16.4887	10.0491	0	0	18.0905	24.6908	20.7507	22.1256	22.9686	0	2.21422	10.3154	14.7746	6.21707	0	11.3833	14.5177	9.87838	7.67139	18.5382	34.7417	17.6722	29.4031	46.8035	24.1168	13.9456	26.4652	15.5583	15.4013	41.5987	11.7288	16.6341	24.3154	19.129	21.7155	13.8285	16.8739	16.3466	25.6752	16.0007	10.7359	12.6755	21.5784	13.0876	3.90631	11.4594	16.9825	5.86048
CD52	ENSG00000169442	0	23.4479	6.17388	0	0	2.74342	0	0	0	9.27444	0	12.0347	1.73819	2.07236	0	0	0	1.2348	1.91785	1.5031	10.4225	2.94537	5.71727	8.43998	65.9194	4.29097	1.51229	0	10.8715	4.15987	5.14923	9.20815	3.71883	4.85364	2.63218	1.5956	8.27152	3.26931	6.04122	3.45961	2.33389	0.724316	2.19441	13.0876	2.48583	0	22.7984	4.91524
CRYBG2	ENSG00000176092	0	0	6.17388	18.9482	0	0	0	0	1.53124	0	0	3.43848	0	0	6.02656	0	1.03698	1.2348	0	21.5444	19.687	23.3175	6.53402	3.06908	11.2545	0	2.26844	4.44522	0	33.279	1.71641	13.3667	4.00489	1.99856	16.4511	6.91427	8.27152	29.4238	2.51718	3.89206	13.0698	10.5026	24.87	3.83052	1.06536	2.76606	9.30545	0.189048
AL451139.1	ENSG00000225854	0	0	0	0	0	0	0	0	0	0	0	0	0	0	0	0	0	0	0	1.00206	0	0.245447	0.816753	0	0	0	0	0	0	4.15987	0	0.594074	0	0	0.658045	0	0	1.63466	0	0	0	0.362158	0.365736	0	0	0	0.465273	0
ZNF683	ENSG00000176083	0	3.3497	3.08694	0	0	8.23026	1.38338	0	10.7187	0	0	0	0	24.8683	16.0708	0	0	1.2348	0	13.5279	1.15806	9.57245	0.816753	0.767271	1.60779	0	3.02459	0	0.905959	8.31974	0.286068	9.50519	1.14425	1.71305	9.87068	0.531867	1.98516	14.7119	2.01374	0	5.13457	1.44863	10.6063	0.957629	0	3.16122	7.677	0
LIN28A	ENSG00000131914	0	0	0	0	0	0	2.76677	0	0	1.54574	2.21422	0	0.869097	0	0	0	0	0	0	7.51548	1.15806	5.15439	0.816753	0	0	0	0.756147	0	0.905959	4.15987	0.286068	4.75259	0.572127	1.42754	12.5029	0.531867	0.330861	6.53863	1.00687	0.864902	8.8688	0.724316	12.0693	0.638419	1.42048	0.395152	3.48955	0.567144
DHDDS	ENSG00000117682	26.3819	43.5461	37.0433	112.426	51.6871	60.3552	76.0861	66.3767	45.9371	52.5552	104.068	55.0157	74.7423	55.9536	26.1151	36.8282	25.9244	20.9916	24.932	16.5341	81.0639	9.57245	74.3245	81.3307	72.3505	53.6371	83.9324	46.6748	102.373	45.7586	69.5145	30.0007	103.555	75.3742	15.135	54.7823	58.2315	22.8852	81.5565	54.0564	9.33558	16.2971	20.8469	23.6215	20.952	42.2813	49.3189	37.6205
AL513365.1	ENSG00000223583	0	0	0	0	0	0	0	0	0	0	3.32133	0	0	0	0	0	0	1.2348	0	0.501032	1.15806	0.245447	0.816753	0	0	0	0.756147	0	0	0	0.858204	0.594074	0.858191	0.571016	1.31609	2.12747	1.6543	0	1.51031	0.864902	0	1.44863	0.365736	0	1.77559	0	1.16318	0.945239
AL513365.2	ENSG00000225891	0	0	0	18.9482	0	0	4.15015	8.85023	0	0	0	0	1.73819	0	4.01771	0	0	1.2348	0	2.50516	2.31611	0.245447	5.71727	0.767271	3.21558	1.07274	0.756147	0	13.5894	4.15987	0.572136	1.78222	2.00245	3.71161	1.97414	1.06373	0.992582	0	1.51031	3.02716	0	0.362158	0.365736	1.59605	0.355119	0.395152	4.65273	3.59191
HMGN2	ENSG00000198830	32.9774	36.8467	21.6086	63.1607	38.7653	24.6908	41.5015	37.6135	81.1556	44.8265	49.82	73.9273	62.575	35.2301	8.03541	14.7313	72.5884	98.7838	13.4249	2.00413	55.5867	3.19082	88.2093	54.4763	49.8415	48.2734	47.6373	37.7843	40.7682	70.7178	85.5343	68.3185	208.54	372.017	5.26436	157.965	190.576	0	162.106	171.251	3.73423	217.295	7.68045	253.452	112.218	92.4656	114.69	221.375
DPPA2P2	ENSG00000224129	0	0	0	0	0	0	0	0	0	0	0	0	0	0	0	0	0	0	0	1.00206	0	0.490895	0	0	0	0	0	0	0	0	0	1.48519	0.572127	0.285508	3.94827	0	0	0	0	0	0	0.362158	2.56015	0	0	0	0.465273	0.378096
RPS6KA1	ENSG00000117676	31.3285	26.7976	0	0	7.75307	0	11.0671	16.5942	4.59371	15.4574	17.7138	39.5425	21.7274	18.6512	6.02656	0	3.11093	11.1132	7.67139	18.5382	23.1611	15.7086	34.3036	36.0617	51.4493	13.9456	27.9775	15.5583	19.9311	49.9185	43.4823	29.1096	38.3325	41.1132	22.3735	53.7186	45.6588	11.4426	29.7027	29.8391	12.1363	22.4538	24.87	28.0904	18.4662	16.5964	46.062	21.5515
MIR1976	ENSG00000238705	0	0	0	0	0	0	2.76677	0	0	0	0	0	0	0	0	0	0	0	0	0	0	0	0	0	0	0	0	0	0	0	0	0	0	0	0.658045	0	0.330861	0	0	0	0	0	0.365736	0	0	0	0	0
RN7SL679P	ENSG00000243905	0	0	0	0	0	0	0	0	0	0	0	0	0	0	0	0	0	0	0	2.00413	0	0	0	0	0	0	0	0	0	4.15987	0.858204	0	0	0.285508	1.31609	0.531867	0	0	0	0	0.466779	0.724316	1.09721	0	0	0	0	0.189048
RF00019.11	ENSG00000252802	0	0	3.08694	0	0	0	0	0	0	0	0	0	0	0	0	0	1.03698	0	0	0	0	0	0.816753	0	0	0	0	0	0	0	0.286068	0	0	0	0	0	0.330861	0	0	0	0	0	0	0	0	0	0	0
RNU7.29P	ENSG00000252429	0	0	0	0	0	0	0	0	0	0	0	0	0	0	0	0	0	0	0	0	0	0	0	0	0	0	0	0	0	0	0	0	0	0	0	0	0	0	0	0	0	0	0	0.31921	0	0	0	0
AL627313.1	ENSG00000229247	0	0	0	0	0	0	0	0	0	0	0	0	0	0	0	0	0	0	0	0	0	0.736342	0	0	0	0	0	0	0	0	0	0	0.286064	0	0.658045	0	0	0	0	0.432451	0.933558	0	1.46294	0	0	0	0.930545	0
RF01210	ENSG00000238316	0	0	0	0	0	0	0	0	0	0	0	0	0	0	0	0	0	0	0	0.501032	0	0	0	0	0	0	0	0	0	0	0	0	0.286064	0	0	0	0	0	0	0	0	0	1.46294	0	0	0	0	0
AL627082.1	ENSG00000235069	0	0	0	0	0	0	0	0	0	0	0	0	0	0	0	0	0	0	0	0	0	0.736342	0	0	0	0	0	0	0	0	0	0.891111	0.286064	0.571016	2.63218	0	0	0	0	0	0.933558	0.362158	0	0	0	0.395152	0	0
AL512408.1	ENSG00000260063	0	0	3.08694	0	5.16871	0	0	0	0	0	0	0	0	2.07236	0	0	1.03698	1.2348	1.91785	2.50516	1.15806	0.736342	0.816753	1.53454	1.60779	0	2.26844	2.22261	0	4.15987	0.858204	1.18815	2.86064	1.71305	7.2385	3.1912	2.31603	3.26931	0.503435	0.432451	0.466779	0.724316	5.1203	2.55368	0.710238	0	1.86109	0.945239
ARID1A	ENSG00000117713	713.96	412.013	836.56	919.619	421.25	235.934	846.63	830.816	467.027	684.763	668.695	448.722	733.518	346.084	216.956	267.172	521.599	537.137	318.363	26.5547	848.855	26.5083	984.187	911.518	881.068	807.775	992.822	713.457	1010.14	191.354	366.453	242.085	1076.46	704.349	52.6436	552.078	577.352	47.4051	785.359	306.175	25.6728	310.369	51.203	157.69	203.128	192.439	380.826	329.321
PIGV	ENSG00000060642	19.7864	0	6.17388	0	0	0	4.15015	6.63767	3.06247	6.18296	1.10711	6.87696	6.95277	6.21707	0	0	3.11093	9.87838	3.83569	11.0227	4.63222	4.6635	9.80103	3.83636	6.43116	11.8002	12.8545	4.44522	2.71788	8.31974	19.7387	10.0993	20.0245	23.6972	9.21264	13.2967	13.5653	9.80794	13.0893	8.21657	4.20101	2.89726	11.3378	9.25708	7.4575	5.53213	15.1214	15.5019
RN7SL165P	ENSG00000241188	0	0	0	0	7.75307	0	0	0	0	0	0	0	0	0	0	0	0	0	0	0	0	0.245447	0	0	0	0	0	0	0	0	0	0	0.286064	0	0.658045	0.531867	0	0	0	0	0.933558	0.362158	0.365736	0	0	0	0.465273	0
ZDHHC18	ENSG00000204160	79.1457	66.994	43.2171	72.0031	74.9463	13.7171	67.7858	64.1642	39.8122	58.7381	44.2844	63.6119	89.517	29.013	16.0708	26.1145	31.1093	20.9916	21.0963	11.0227	91.4864	10.0633	53.0889	88.2362	73.9583	72.9464	127.033	48.8974	43.486	24.9592	161.628	38.6148	178.218	156.173	14.477	95.2042	80.3992	9.80794	142.976	55.7862	8.40202	28.9726	18.6525	19.791	39.4182	37.1443	72.5825	69.9477
SFN	ENSG00000175793	0	10.0491	0	0	0	0	0	3.31884	0	3.09148	0	0	0	0	0	0	0	1.2348	0	4.00826	1.15806	4.41805	1.63351	0.767271	0	0	0	0	0	0	0.572136	1.48519	1.14425	2.28407	2.63218	0.531867	0.992582	0	1.00687	0.864902	1.86712	0.724316	4.75456	0.957629	0	0.790304	0.930545	0.567144
GPN2	ENSG00000142751	9.89321	6.6994	21.6086	74.5296	20.6748	19.2039	19.3674	29.8695	26.031	27.8233	18.8209	37.8233	27.8111	26.9406	30.1328	1.33921	11.4067	4.93919	19.1785	12.5258	35.8997	5.89074	31.0366	29.9236	16.0779	31.1095	38.5635	35.5617	14.4953	16.6395	49.7758	15.743	70.6577	41.1132	8.55459	32.4439	43.0119	14.7119	65.95	45.8398	4.20101	19.5565	8.41192	22.9831	13.8496	17.3867	31.1733	42.5358
AL034380.1	ENSG00000226698	0	0	0	0	0	0	0	0	0	0	0	0	0	0	0	0	0	0	0	0	0	0	0	0	0	0	0	0	0	0	0	0	0	0	0	0	0	0	0	0	0	0	0	0	0	0	0	0
GPATCH3	ENSG00000198746	18.1376	10.0491	0	24.001	15.5061	8.23026	15.2172	7.74395	10.7187	9.27444	1.10711	8.5962	19.9892	12.4341	0	0	4.14791	4.93919	1.91785	6.01239	12.7386	4.90895	13.068	13.0436	4.82337	4.29097	14.3668	20.0035	8.15363	0	19.1666	10.0993	16.5917	20.2711	5.92241	8.50987	15.8813	6.53863	15.1031	15.5682	3.26745	16.6593	6.58324	10.5339	7.4575	7.11273	10.236	8.88525
NUDC	ENSG00000090273	32.9774	13.3988	15.4347	17.685	41.3497	74.0723	38.7347	15.4879	30.6247	13.9117	5.53555	51.5772	28.6802	24.8683	2.00885	0	27.9984	9.87838	13.4249	10.5217	24.3192	8.8361	26.9528	41.4326	22.509	23.6003	28.7336	24.4487	19.9311	20.7994	76.9523	27.3274	59.2152	75.6597	15.135	40.4219	71.4659	6.53863	62.9294	77.8412	12.603	27.8862	12.8007	50.4351	37.6426	47.0231	32.1038	42.1577
NR0B2	ENSG00000131910	0	0	0	0	0	0	1.38338	0	0	0	0	0	0	0	0	0	0	0	0	4.00826	0	1.71813	0	1.53454	0	0	0.756147	0	0	4.15987	0	1.18815	0.286064	0	3.94827	0	0	3.26931	1.51031	0.432451	2.33389	1.08647	2.92588	0	0	0	1.16318	0
KDF1	ENSG00000175707	0	0	3.08694	0	2.58436	0	0	0	0	1.54574	0	0	0	4.14471	0	0	0	0	0	7.01445	1.15806	6.87253	0	1.53454	3.21558	3.21823	0	0	0	4.15987	0.858204	2.3763	0.858191	0.571016	5.26436	0	0	3.26931	4.02748	0.432451	2.80067	1.44863	4.75456	0.957629	0	0.395152	0.465273	0.378096
RPL12P13	ENSG00000172746	0	0	0	0	0	0	2.76677	0	0	0	0	0	0	0	0	0	0	0	0	0.501032	0	0.245447	0	0	1.60779	0	0	0	0	0	0	1.18815	0	0	0.658045	0	0	0	0	0.432451	0.466779	0	0.365736	0	0	0.395152	0.697909	0
AL356390.1	ENSG00000224064	0	0	0	0	0	0	0	0	0	0	0	0	0	0	0	0	0	0	0	2.00413	0	0	0	0	0	0	0	0	0	0	0	0.297037	0.858191	0	1.97414	0.531867	0	0	0	0	0.933558	0.724316	1.09721	0.31921	0	0	0	0
OSTCP2	ENSG00000225294	0	0	0	0	0	0	0	0	0	0	0	0	0	0	0	0	0	0	0	0	0	0	0	0	0	0	0	0	0	0	0	0.297037	0	0	0	0	0	0	0	0	0	0	0	0	0	0	0	0
TRNP1	ENSG00000253368	1.64887	3.3497	3.08694	0	0	0	5.53353	1.10628	10.7187	9.27444	3.32133	0	10.4292	0	0	0	2.07395	0	0	2.00413	3.47417	4.41805	4.90052	11.5091	6.43116	12.8729	10.5861	11.113	4.52979	4.15987	58.3579	6.53482	13.445	15.4174	2.63218	16.4879	21.1751	3.26931	4.53092	1.7298	0.933558	2.89726	2.92588	7.66103	2.13071	9.8788	3.72218	16.2581
TENT5B	ENSG00000158246	1.64887	0	0	0	0	0	0	0	0	0	0	0	0.869097	0	0	0	0	0	0	3.50723	0	10.7997	1.63351	0	0	0	1.51229	0	0	12.4796	0.858204	2.3763	1.43032	2.28407	8.55459	2.65934	0.661722	4.90397	0	0	2.80067	0	2.19441	2.87289	0	0	1.39582	1.13429
SLC9A1	ENSG00000090020	46.1683	63.6443	46.3041	29.0539	59.4402	27.4342	44.2683	75.227	45.9371	41.735	56.4626	24.0694	82.5642	39.3748	20.0885	10.7137	32.1463	9.87838	17.2606	27.0557	67.1673	20.863	49.0052	71.3562	43.4103	50.4189	65.0287	46.6748	46.2039	16.6395	58.644	23.4659	42.0513	24.5537	27.6379	22.8703	28.7849	16.3466	50.3435	24.2173	19.1379	23.5403	21.9441	10.8531	7.10238	15.0158	37.6871	16.8253
AL590640.2	ENSG00000229985	0	0	0	0	0	0	0	0	0	0	0	0	0	0	0	0	0	0	0	1.00206	0	1.71813	0	0	0	0	0	0	0	4.15987	0	0	0.858191	0	4.60632	0	0	1.63466	0	0	1.40034	0	0.365736	0.31921	0	0	0.465273	0.189048
CHCHD3P3	ENSG00000214973	0	0	0	0	0	0	2.76677	4.42512	21.4373	1.54574	0	18.9116	2.60729	8.28943	0	0.669603	3.11093	2.46959	3.83569	2.00413	1.15806	0.736342	6.53402	4.60363	1.60779	0	2.26844	4.44522	11.7775	0	1.43034	2.67333	1.14425	2.28407	1.31609	0	1.32344	1.63466	1.00687	2.16226	0	1.81079	1.09721	0.31921	2.84095	2.76606	2.32636	1.89048
NPM1P39	ENSG00000225159	6.59548	30.1473	9.26082	2.52643	5.16871	8.23026	9.68368	0	0	0	3.32133	1.71924	10.4292	14.5065	2.00885	48.2114	12.4437	12.348	9.58923	1.00206	6.94834	0.245447	0.816753	8.43998	11.2545	6.43645	2.26844	8.89043	38.0503	4.15987	0.286068	1.78222	0.286064	0.856525	1.97414	0.531867	0.330861	0	0.503435	0.432451	0.466779	0.724316	2.56015	0.957629	0.355119	0.395152	1.39582	1.13429
SNRPEP7	ENSG00000225990	0	0	0	0	0	0	0	0	0	0	0	0	0	0	0	0	0	0	0	0	0	0	0	0	0	0	0	0	0	0	0	0.891111	0	0.285508	1.31609	0	0	0	0	0	0	0	0.731471	0	0	0	0.232636	0
AL590640.1	ENSG00000224311	0	0	0	0	0	0	0	0	0	0	0	0	0	0	0	0	0	0	0	1.5031	0	0.981789	0	0	0	0	0	0	0	0	0	1.18815	0.286064	0	0	0	0	1.63466	0	1.29735	0.466779	0.362158	3.65736	0	0	0	0.697909	0
WDTC1	ENSG00000142784	126.963	53.5952	61.7388	58.1078	69.7776	90.5328	148.022	139.391	84.2181	95.8359	81.9262	94.5582	142.532	84.9666	52.2302	65.6211	66.3665	46.9223	44.1105	17.0351	107.699	13.9905	108.628	105.116	141.485	134.093	133.838	108.908	72.4767	58.2382	127.014	52.5756	225.132	150.177	26.3218	98.9273	98.2657	11.4426	164.623	74.8141	15.4037	60.1182	19.7497	59.373	45.8103	42.2813	97.242	94.713
RF00019.10	ENSG00000252098	0	0	0	0	0	0	0	0	0	0	0	0	0	0	0	0	0	0	0	0	0	0.245447	0	0	0	0	1.51229	0	0	0	0	0.297037	0	0.285508	1.31609	0	0	1.63466	0	0	0	0	1.46294	0	0	0	0.232636	0
FO393419.3	ENSG00000243659	0	0	0	0	0	0	0	0	0	0	1.10711	0	0	0	0	0	0	0	0	1.00206	0	0.245447	0	0	0	0	0	0	0	0	0.572136	0.297037	0.286064	0.571016	1.31609	0	2.97775	0	1.00687	0	0.933558	0.724316	0	0.31921	0	0	1.39582	1.70143
TMEM222	ENSG00000186501	14.8398	16.7485	77.1735	24.001	20.6748	10.9737	37.3513	40.9323	15.3124	44.8265	24.3564	34.3848	55.6222	39.3748	6.02656	12.0529	32.1463	17.2872	9.58923	13.0268	48.6384	11.7815	38.3874	56.7781	53.057	48.2734	52.1742	31.1165	27.1788	20.7994	65.5096	23.1689	92.1125	87.08	16.4511	40.9538	50.6217	24.5199	104.715	57.9485	9.80236	24.2646	12.0693	34.1554	25.2134	31.6122	45.1315	35.352
RNU6.48P	ENSG00000206888	8.24435	0	0	0	0	0	0	0	0	0	1.10711	0	0	0	0	0	2.07395	0	0	0	0	0	0.816753	0	0	0	2.26844	2.22261	0	0	0.572136	0	0	0.856525	0	0	0	0	0	0.432451	0.466779	0	0	0	0.355119	0	0.232636	0.189048
ACTG1P20	ENSG00000241547	0	0	15.4347	0	5.16871	0	6.91692	1.10628	0	0	0	0	1.73819	0	0	3.34802	1.03698	3.70439	1.91785	0	5.79028	0.736342	3.26701	3.06908	0	0	2.26844	11.113	0	4.15987	2.00248	0.297037	3.1467	3.14059	0	2.65934	2.31603	1.63466	2.51718	4.32451	0	2.53511	0.731471	1.59605	1.77559	1.58061	3.48955	2.45762
SYTL1	ENSG00000142765	0	6.6994	0	0	0	0	0	7.74395	6.12495	13.9117	0	24.0694	6.08368	0	6.02656	0	0	0	1.91785	25.0516	18.5289	18.1631	17.1518	5.3709	12.8623	4.29097	6.04918	6.66782	0	12.4796	10.5845	10.0993	4.86308	8.27974	10.5287	2.65934	4.63205	3.26931	5.53779	3.02716	8.8688	3.25942	17.5553	5.10735	2.84095	8.69334	13.4929	1.51238
MAP3K6	ENSG00000142733	1.64887	23.4479	6.17388	7.57928	18.0905	60.3552	11.0671	6.63767	6.12495	1.54574	5.53555	8.5962	13.0365	8.28943	0	0	1.03698	4.93919	0	28.5588	12.7386	22.3357	6.53402	15.3454	8.03895	12.8729	14.3668	17.7809	10.8715	20.7994	29.7511	19.3074	24.3154	15.4174	23.6896	29.7846	29.7775	29.4238	13.5928	5.18941	14.0034	11.2269	38.4022	4.78814	4.61655	9.8788	21.8678	5.67144
FCN3	ENSG00000142748	0	0	0	0	0	0	0	4.42512	4.59371	0	0	0	0	0	0	0	1.03698	1.2348	0	7.01445	1.15806	3.43626	0	0.767271	0	2.14548	0	4.44522	0.905959	0	1.14427	6.53482	3.1467	1.42754	7.89654	2.65934	1.98516	6.53863	0.503435	3.02716	5.60135	3.25942	6.94898	0.957629	1.06536	0.395152	2.79164	3.78096
CD164L2	ENSG00000174950	4.94661	0	3.08694	0	0	0	0	0	0	0	0	0	0	2.07236	0	0	0	0	0	6.01239	0	5.64529	0	0.767271	0	0	0.756147	0	0	0	0	3.26741	1.14425	1.14203	9.87068	0.531867	0	3.26931	0.503435	0.864902	3.26745	1.44863	9.87486	0.31921	0	0	0.697909	0
FO393419.1	ENSG00000231207	0	0	0	0	0	0	0	0	0	0	0	0	0	4.14471	0	0	0	0	0	1.00206	0	0.490895	0	0	0	0	0	0	0	0	0.286068	0.891111	0.286064	0	1.97414	0	0	0	0	0	0	0	0.731471	0	0	0	0.232636	0
GPR3	ENSG00000181773	0	23.4479	0	0	0	0	0	0	0	0	0	0	0	0	4.01771	0	2.07395	4.93919	0	9.01858	1.15806	7.11797	0.816753	6.13817	0	0	1.51229	0	0	0	11.4427	2.3763	2.00245	1.14203	7.89654	1.06373	0.330861	1.63466	2.01374	0	9.80236	7.24316	8.77765	0	0.710238	5.53213	3.48955	0.189048
WASF2	ENSG00000158195	103.879	237.829	216.086	210.957	204.164	150.888	174.306	191.386	156.186	188.58	106.283	153.012	159.045	84.9666	18.0797	76.3348	66.3665	83.9662	67.1246	8.01651	147.073	10.5542	147.015	239.389	231.522	173.784	214.746	217.816	229.208	37.4389	105.273	71.883	217.408	191.576	22.3735	187.749	167.746	14.7119	176.706	78.2737	5.13457	85.8314	17.5553	52.0312	46.1655	45.0473	164.474	109.459
FO393419.2	ENSG00000241169	0	0	0	0	0	5.48684	6.91692	3.31884	0	0	0	0	0.869097	0	0	0	0	0	0	0.501032	0	0.981789	0	0.767271	0	0	0	0	0	0	0.572136	1.18815	0.858191	1.42754	0	1.06373	1.6543	0	1.00687	0.432451	0	0	0.731471	0	0	1.18546	1.16318	0.756192
BX293535.1	ENSG00000237429	0	0	0	16.4218	0	0	0	0	0	0	0	8.5962	0	0	0	0	0	0	0	1.00206	0	0.981789	0	0.767271	0	0	0	0	0	0	0.286068	0	0.572127	0.856525	1.31609	0	0.661722	0	0	0.864902	0	0	2.19441	0.31921	0	0.790304	0.465273	0
AHDC1	ENSG00000126705	120.367	23.4479	55.5649	83.3721	98.2055	93.2762	65.019	144.923	79.6243	83.47	118.461	29.2271	235.525	58.026	12.0531	4.68722	25.9244	23.4612	28.7677	29.5609	91.4864	32.6445	77.5915	135.04	72.3505	96.5468	165.596	120.021	140.424	37.4389	62.935	30.8919	270.616	103.639	32.9023	114.351	126.058	37.5971	139.955	59.2458	18.2044	43.0968	22.6756	18.1949	21.6623	23.314	89.3324	36.8643
FGR	ENSG00000000938	1.64887	23.4479	3.08694	0	7.75307	0	2.76677	1.10628	0	0	5.53555	3.43848	2.60729	6.21707	0	0	3.11093	0	3.83569	12.0248	2.31611	10.5542	1.63351	8.43998	11.2545	4.29097	3.78074	4.44522	0	12.4796	6.00743	11.2874	6.2934	4.85364	19.7414	2.65934	5.95549	9.80794	4.02748	1.29735	12.603	3.25942	19.0182	4.46893	2.13071	3.55637	5.58327	1.89048
AL031729.1	ENSG00000235912	0	0	0	0	0	0	2.76677	0	0	0	0	5.15772	0	0	0	0	1.03698	0	0	0.501032	0	0	0	0	0	0	0	2.22261	0	0	0	0.297037	0.572127	0.285508	0.658045	0.531867	0.661722	0	0.503435	2.16226	0	0.724316	0	1.27684	0	0	0	0.378096
LINC02574	ENSG00000233975	0	0	3.08694	0	0	0	0	0	0	0	0	0	0	0	0	0	0	0	0	2.50516	0	0.981789	0.816753	0	0	0	0	2.22261	0	0	1.14427	1.78222	0.286064	0.571016	1.31609	0	0	3.26931	1.00687	0	2.33389	0.362158	3.29162	0	0.355119	0	0.465273	0
IFI6	ENSG00000126709	97.2833	16.7485	287.085	11.3689	10.3374	38.4079	1.38338	252.232	0	7.7287	0	0	10.4292	4.14471	0	0	11.4067	20.9916	9.58923	4.50929	27.7933	2.69992	46.5549	42.1999	16.0779	11.8002	6.80533	6.66782	8.15363	16.6395	53.7808	11.2874	17.1638	8.27974	9.21264	38.2944	38.3799	0	13.5928	13.8384	2.33389	24.2646	6.94898	45.647	9.23309	9.8788	13.9582	70.1368
AL445490.1	ENSG00000225886	1.64887	0	0	2.52643	0	0	0	2.21256	0	0	0	0	0	6.21707	0	0	0	0	0	0.501032	0	1.71813	0	0	0	0	0	0	0	0	0	0.594074	0.286064	1.14203	1.97414	0	1.32344	0	1.00687	1.7298	3.73423	0.724316	1.46294	1.27684	0	1.18546	1.39582	0.189048
RNU6.949P	ENSG00000206767	0	0	0	0	0	0	0	0	0	0	0	0	0	0	0	0	0	0	0	0.501032	0	0	0	0	0	0	0	0	0	0	0	0	0	0	0	0	0	0	0	0	0	0	0	0.31921	0	0	0	0
CHMP1AP1	ENSG00000226662	0	3.3497	0	0	0	0	0	0	0	0	0	0	0	0	0	0	0	0	0	1.00206	0	1.22724	0	0	0	0	0	0	0	0	0	0.891111	0.286064	0.571016	1.97414	0	0	1.63466	0.503435	0	0.466779	0	1.46294	0	0	0	0.697909	0
RNU6.424P	ENSG00000207095	0	0	0	0	0	0	0	0	0	0	0	0	0	0	0	0	0	0	0	0	0	0	0	0	0	0	0	0	0	0	0	0	0	0	0	0	0	0	0	0	0	0	0	0	0	0	0	0
FAM76A	ENSG00000009780	4.94661	10.0491	6.17388	12.6321	7.75307	5.48684	8.3003	6.63767	1.53124	9.27444	7.74977	5.15772	6.95277	2.07236	0	0	2.07395	8.64358	0	5.01032	10.4225	1.71813	12.2513	11.5091	6.43116	9.65468	12.0984	8.89043	3.62384	12.4796	14.0173	9.20815	21.1687	21.9841	7.89654	19.1472	19.5208	1.63466	15.6065	17.7305	0.933558	7.60532	5.85177	7.34182	7.10238	9.48365	13.4929	18.5267
AL020997.1	ENSG00000231344	0	0	0	0	0	0	2.76677	0	0	0	0	0	0	0	0	0	0	0	0	1.00206	0	0.490895	0.816753	1.53454	0	0	0.756147	0	0	0	0.286068	0.891111	0	0.571016	0	0	0	0	0	0	0	0.724316	0.731471	0	0.355119	0	0.232636	0
RPEP3	ENSG00000230833	0	0	0	0	0	0	0	1.10628	0	0	0	0	0	0	0	0	0	0	0	0.501032	0	0.490895	1.63351	1.53454	0	0	0	0	0	0	0.286068	0.891111	0.286064	0.285508	1.31609	0	0	0	0	0.864902	0	0	0.731471	1.27684	0.355119	0	0.930545	0
STX12	ENSG00000117758	31.3285	87.0923	55.5649	125.058	46.5184	38.4079	24.9009	71.9081	7.65619	44.8265	50.9271	25.7886	87.7788	35.2301	14.062	44.8634	23.8505	19.7568	9.58923	3.50723	35.8997	5.39984	53.9057	74.4253	24.1168	54.7098	90.7377	57.7878	58.8873	20.7994	110.708	31.783	125.868	101.641	6.58045	90.9493	117.456	6.53863	65.95	85.1929	2.80067	19.5565	3.29162	68.3109	42.2592	28.8461	48.621	127.04
AL020997.2	ENSG00000269971	0	0	0	0	0	0	0	0	0	0	3.32133	0	0	0	0	0	0	0	0	1.00206	0	0.245447	0.816753	1.53454	0	0	0	0	0	4.15987	0.572136	0.594074	1.71638	0	0	0.531867	0	0	1.00687	0	0.933558	0	1.09721	0	0	0	0	0.378096
AL020997.3	ENSG00000270031	0	0	0	0	0	0	0	0	0	0	0	0	0	0	0	0	0	0	0	1.5031	0	0	0	0	0	0	0	0	0	0	0	0	0	0	0	0	0.330861	0	0	0	0	0	0	0	0	0	0	0
RNU6.1245P	ENSG00000223062	0	0	0	0	0	0	0	0	0	0	0	0	0	0	0	0	0	0	0	0	0	0.245447	0	0	0	0	0	0	0	0	0.572136	0	0	0	0	0	0	0	0	0	0.466779	0	0	0	0	0.790304	0.232636	0.189048
PPP1R8	ENSG00000117751	56.0615	36.8467	30.8694	17.685	10.3374	0	29.051	21.0193	3.06247	23.1861	25.4635	12.0347	33.0257	6.21707	20.0885	0	16.5916	29.6351	1.91785	10.0206	30.1095	3.43626	35.9371	39.1308	28.9402	20.3821	17.3914	17.7809	21.743	20.7994	51.2062	21.0896	64.9364	65.6669	6.58045	41.4856	54.592	4.90397	50.847	65.3001	5.60135	27.8862	6.58324	56.1809	58.2395	38.7249	35.5934	77.3206
SCARNA1	ENSG00000252947	0	0	0	0	0	0	0	0	0	0	0	0	0	0	0	0	0	0	0	0.501032	0	0	0	0	0	0	0	0	0	0	0.286068	0	0.858191	0.856525	0.658045	0	0	0	0.503435	1.29735	0.466779	0	0	0.31921	0.355119	1.18546	0	0.567144
THEMIS2	ENSG00000130775	4.94661	207.682	21.6086	0	28.4279	41.1513	0	4.42512	16.8436	20.0946	16.6067	8.5962	15.6437	14.5065	16.0708	0	8.29581	6.17399	21.0963	9.51961	25.4772	10.3088	24.5026	30.6908	17.6857	8.58193	12.0984	11.113	9.05959	16.6395	62.6489	20.7926	14.0171	13.4189	14.477	36.167	38.7107	14.7119	25.6752	19.8928	6.5349	11.9512	16.0924	30.9633	4.61655	9.48365	36.9892	5.29334
RPA2	ENSG00000117748	3.29774	10.0491	30.8694	1.26321	5.16871	21.9474	19.3674	8.85023	42.8746	7.7287	8.85688	24.0694	14.7746	4.14471	14.062	7.36563	14.5177	11.1132	0	7.01445	23.1611	3.43626	20.4188	20.7163	14.4701	4.29097	13.6107	17.7809	0	16.6395	25.174	20.7926	38.0465	45.9668	5.92241	41.4856	44.0045	6.53863	26.1786	27.2444	3.26745	24.9889	3.29162	43.4125	27.3442	36.7491	21.8678	50.2867
SMPDL3B	ENSG00000130768	0	13.3988	0	20.2114	0	16.4605	0	0	0	0	0	0	0	0	4.01771	0	3.11093	0	0	11.5237	0	8.09976	1.63351	2.30181	0	0	0.756147	0	3.62384	4.15987	0.572136	8.91111	2.00245	1.71305	9.21264	0	0.330861	8.17329	2.51718	0.432451	8.8688	2.17295	12.0693	0.957629	1.06536	1.18546	4.42009	0.378096
AL512288.1	ENSG00000227050	0	3.3497	0	0	0	0	0	0	0	0	0	0	0	0	0	0	0	0	0	1.5031	0	0.736342	0	0.767271	0	0	0	2.22261	0	0	0	0.594074	0	0.571016	1.97414	0	0	0	0	0.432451	0	0	1.09721	0.957629	0	0	1.62845	0
XKR8	ENSG00000158156	0	10.0491	12.3478	15.1586	0	0	4.15015	0	0	20.0946	4.42844	15.4732	3.47639	2.07236	4.01771	0	2.07395	2.46959	0	9.51961	1.15806	8.34521	8.16753	10.7418	4.82337	6.43645	6.04918	2.22261	13.5894	12.4796	12.587	3.56444	20.0245	3.99711	5.26436	6.3824	7.27894	0	2.01374	1.29735	1.86712	2.17295	5.85177	1.59605	4.61655	0.395152	8.37491	2.83572
EYA3	ENSG00000158161	57.7104	50.2455	18.5216	0	38.7653	32.921	67.7858	71.9081	71.9682	34.0063	39.856	113.47	59.0986	39.3748	36.1594	18.7489	76.7363	53.0963	34.5212	14.0289	84.5381	6.87253	81.6753	69.8217	59.4882	48.2734	71.834	66.6782	48.0158	33.279	70.0867	31.4859	86.6773	73.9466	9.87068	72.3339	68.4882	17.9812	39.7714	49.2994	9.33558	44.5454	13.898	45.3278	36.5772	51.3698	60.7181	79.7782
AL512288.2	ENSG00000238231	0	0	0	0	0	2.74342	1.38338	2.21256	0	3.09148	0	10.3154	2.60729	0	0	0	0	0	0	1.00206	0	1.22724	0.816753	0	0	0	1.51229	0	0	4.15987	0.286068	1.18815	1.71638	0.571016	0	1.06373	1.6543	1.63466	2.01374	0.432451	0.933558	0.724316	2.92588	1.27684	0	0	1.39582	0.189048
RN7SL559P	ENSG00000240750	0	0	0	7.57928	7.75307	0	0	0	0	0	1.10711	0	0	0	0	0	0	0	0	0	1.15806	0.245447	0	0	0	1.07274	1.51229	2.22261	0	4.15987	1.14427	2.07926	1.14425	1.71305	0.658045	2.12747	1.32344	1.63466	2.01374	1.29735	0	0	0	0.638419	1.06536	0	0.465273	0.756192
SPCS2P4	ENSG00000228589	6.59548	3.3497	0	0	7.75307	2.74342	9.68368	3.31884	3.06247	6.18296	2.21422	3.43848	8.69097	12.4341	0	0	9.33279	4.93919	1.91785	1.00206	4.63222	0.981789	6.53402	9.20725	3.21558	2.14548	2.26844	6.66782	0.905959	4.15987	9.72631	2.07926	0.858191	7.70872	1.97414	10.1055	8.27152	0	3.52405	6.48677	0.466779	6.15669	1.82868	8.93787	11.7189	5.13698	3.25691	10.3976
AL137792.2	ENSG00000228943	0	0	0	0	0	0	0	0	0	0	0	0	0	0	0	0	0	0	0	1.00206	0	0	0	0	0	0	0	0	0	0	0	0.594074	0	0	0.658045	0	0.330861	0	0	0	0	0	0.365736	0	0.355119	0	0.697909	0
AL137792.1	ENSG00000214812	0	0	0	0	5.16871	0	0	0	0	0	0	0	0	0	0	0	0	0	0	2.50516	0	0.981789	0	0	0	0	0	0	0	0	1.14427	1.78222	0.286064	0.285508	1.31609	0.531867	0	1.63466	0	0	0.466779	0.362158	1.46294	0.31921	0	0	0.697909	0.189048
RNU6.176P	ENSG00000253005	0	0	0	0	0	0	0	0	1.53124	0	0	0	0	0	0	7.36563	0	0	0	1.00206	0	0.245447	0	0	0	0	0	0	0	0	0	0.297037	0	0.285508	0.658045	0	0	0	0	0	0.466779	0	0	0	0	0	0	0
PTAFR	ENSG00000169403	3.29774	53.5952	21.6086	0	33.5966	2.74342	1.38338	7.74395	15.3124	13.9117	5.53555	10.3154	3.47639	6.21707	2.00885	0	3.11093	3.70439	11.5071	11.5237	22.0031	8.09976	19.6021	23.7854	20.9013	6.43645	11.3422	4.44522	20.8371	8.31974	27.1765	14.2578	20.0245	11.4203	10.5287	11.7011	13.5653	8.17329	15.1031	13.8384	8.8688	4.3459	13.5322	38.3052	4.97166	6.71758	23.4963	5.48239
DNAJC8	ENSG00000126698	36.2751	40.1964	15.4347	37.8964	25.8436	43.8947	59.4855	56.4202	13.7811	30.9148	40.9631	20.6309	63.4441	20.7236	16.0708	12.0529	31.1093	24.6959	7.67139	7.51548	70.6414	4.1726	74.3245	77.4944	65.9194	48.2734	80.1516	44.4522	122.304	58.2382	94.9746	36.5356	123.866	116.487	7.89654	55.846	81.3918	3.26931	144.486	105.518	4.66779	36.2158	6.94898	79.164	62.856	71.1273	69.3256	91.6882
ATP5IF1	ENSG00000130770	13.191	40.1964	43.2171	58.1078	10.3374	13.7171	30.4344	33.1884	30.6247	37.0978	45.3915	63.6119	85.1715	45.5919	8.03541	23.4361	23.8505	43.2179	32.6034	5.01032	78.7478	5.64529	102.911	81.3307	69.1349	62.219	75.6147	40.0069	50.7337	58.2382	84.6761	28.5156	85.8191	96.5018	5.26436	43.6131	62.8635	3.26931	100.687	60.9756	7.93524	34.405	7.68045	44.0509	28.7646	37.5394	36.2913	52.5553
AL353622.1	ENSG00000270605	1.64887	0	3.08694	29.0539	0	0	1.38338	3.31884	10.7187	15.4574	0	0	0	10.3618	0	0	1.03698	0	0	1.00206	3.47417	1.47268	0	3.06908	1.60779	3.21823	0	0	0	8.31974	2.28854	0.891111	1.71638	4.28262	1.97414	2.12747	1.6543	0	1.51031	2.59471	0.933558	0.362158	2.19441	1.59605	0.355119	1.58061	4.65273	1.32334
AL353622.2	ENSG00000271398	0	0	0	0	0	0	1.38338	0	0	3.09148	0	0	0	0	0	0	0	0	0	1.00206	2.31611	1.22724	0	0	0	0	0	0	0	0	0	0.297037	0.286064	0.285508	1.97414	0	0	0	0	0.432451	0	0.362158	1.09721	0	0	0	0.232636	0
SESN2	ENSG00000130766	19.7864	26.7976	15.4347	1.26321	0	27.4342	16.6006	7.74395	22.9686	3.09148	1.10711	13.7539	6.08368	0	0	0.669603	4.14791	7.40878	0	8.01651	15.0547	12.0269	8.98428	19.1818	3.21558	13.9456	14.3668	4.44522	19.0251	16.6395	84.3901	12.1785	16.0196	21.6986	13.1609	26.5934	17.8665	3.26931	25.6752	20.3252	5.13457	12.6755	10.9721	12.13	17.7559	15.0158	7.677	20.7953
MED18	ENSG00000130772	0	0	18.5216	32.8435	5.16871	10.9737	6.91692	8.85023	9.18742	6.18296	14.3924	1.71924	4.34548	6.21707	4.01771	8.03524	4.14791	12.348	3.83569	6.01239	4.63222	1.71813	8.98428	9.20725	4.82337	7.50919	6.80533	4.44522	0.905959	12.4796	12.0149	5.94074	12.5868	12.8479	2.63218	5.85054	8.27152	1.63466	5.03435	4.32451	1.86712	7.60532	2.92588	10.8531	13.4945	10.274	8.37491	21.7405
PHACTR4	ENSG00000204138	72.5502	83.7426	77.1735	61.8974	56.8558	120.71	154.939	71.9081	102.593	126.751	110.711	144.416	153.83	70.4601	50.2213	83.7004	101.624	134.593	67.1246	13.5279	123.912	11.7815	166.618	144.247	189.719	222.058	170.889	164.473	205.653	49.9185	50.9201	47.2289	160.482	110.777	25.0057	81.9075	71.4659	14.7119	128.376	64.4352	13.0698	50.34	30.7218	46.9238	51.1371	41.8861	97.0094	65.5996
RF00019.7	ENSG00000206779	0	0	0	0	0	0	0	0	0	10.8202	0	6.87696	2.60729	0	18.0797	0	0	0	0	0.501032	0	0	0	0	0	0	0	2.22261	0	0	0	0.891111	0	0	0.658045	0.531867	0	0	0	0.432451	0	0	0.731471	0.638419	0.355119	0	0.232636	0.378096
CR391992.1	ENSG00000229820	6.59548	0	0	0	0	0	1.38338	2.21256	7.65619	0	0	5.15772	0	0	0	0	0	0	0	2.00413	1.15806	0.490895	0	1.53454	0	2.14548	1.51229	0	0	4.15987	0	1.18815	0.572127	1.42754	0.658045	0	0.661722	0	0	2.59471	0.466779	3.62158	1.82868	0	0	0	0.930545	0.567144
RNU6ATAC27P	ENSG00000221216	0	0	0	0	0	0	0	0	0	0	0	0	0.869097	0	0	0	0	0	0	0	1.15806	0.245447	0	0	0	0	0	0	0	0	0	0.297037	0.572127	0.285508	0	1.5956	0.330861	0	0	0	0.466779	0	0	0	0	0	0.232636	0.378096
RCC1	ENSG00000180198	3.29774	43.5461	15.4347	0	12.9218	8.23026	34.5846	6.63767	16.8436	23.1861	2.21422	27.5078	12.1674	10.3618	4.01771	10.7137	26.9614	46.9223	7.67139	12.5258	12.7386	8.59066	33.4869	25.3199	27.3324	24.6731	15.1229	20.0035	13.5894	24.9592	13.4452	19.0104	23.7433	35.6885	11.8448	14.3604	14.227	6.53863	22.6546	19.4603	7.00168	45.2697	9.14339	45.9662	25.5686	72.708	22.1005	23.0638
SNHG3	ENSG00000242125	14.8398	36.8467	9.26082	15.1586	0	0	15.2172	8.85023	3.06247	7.7287	27.6778	15.4732	10.4292	8.28943	20.0885	18.0793	15.5546	16.0524	13.4249	7.01445	6.94834	5.64529	15.5183	22.2509	17.6857	19.3094	11.3422	22.2261	16.3073	16.6395	10.0124	13.9607	35.4719	31.4059	7.2385	14.8923	20.8442	3.26931	22.1511	20.7577	8.8688	16.2971	10.2406	27.1328	24.1481	75.474	18.1456	18.1486
SNORA73A	ENSG00000274266	0	0	0	0	0	0	0	0	0	0	0	0	0	0	0	0	0	0	0	0	0	0	0	0	0	0	0	0	0	0	0	0	0	0	0	0	0	0	0	0	0	0	0	0	0	0	0	0
SNORA73B	ENSG00000200087	120.367	231.129	429.085	197.061	98.2055	639.217	53.9519	127.222	209.78	140.662	171.602	130.662	265.944	161.644	86.3807	265.832	241.616	118.541	197.538	1.00206	184.131	3.19082	109.445	158.058	249.207	146.966	333.461	244.487	141.33	103.997	296.653	21.0896	276.91	186.151	7.2385	318.057	868.84	0	110.252	623.162	0	58.6696	1.09721	31.6018	52.5576	94.0462	52.5758	76.3753
PRDX3P2	ENSG00000231468	0	0	0	0	0	0	2.76677	0	1.53124	0	0	0	0.869097	2.07236	0	0	0	0	3.83569	0.501032	0	2.20903	0	0	1.60779	0	0.756147	0	0.905959	0	0.286068	1.78222	0.858191	0.856525	1.31609	1.06373	0	1.63466	1.51031	0.432451	0.466779	1.81079	1.46294	2.23447	2.13071	1.97576	1.39582	0.756192
AL513497.1	ENSG00000279443	0	0	0	0	0	8.23026	0	0	0	0	0	0	0	0	0	0	0	1.2348	0	4.50929	0	2.20903	0.816753	0.767271	0	0	2.26844	0	0	0	0.286068	3.86148	0.858191	0.856525	2.63218	1.06373	0.330861	4.90397	1.51031	1.7298	1.86712	1.08647	2.19441	1.59605	0	3.16122	1.39582	1.13429
TRNAU1AP	ENSG00000180098	19.7864	3.3497	15.4347	0	15.5061	13.7171	37.3513	30.9758	24.4998	29.3691	33.2133	37.8233	17.3819	22.7959	2.00885	18.0793	12.4437	6.17399	7.67139	10.0206	11.5806	7.60887	21.2356	14.5782	8.03895	13.9456	27.9775	6.66782	28.9907	8.31974	24.6019	11.5844	48.6308	44.2538	15.135	26.5934	37.7181	8.17329	55.8813	49.7319	5.13457	11.9512	8.04618	18.1949	21.3071	21.7334	30.708	26.6558
SNHG12	ENSG00000197989	0	13.3988	0	0	0	0	9.68368	6.63767	24.4998	0	3.32133	5.15772	6.08368	2.07236	0	0	6.22186	7.40878	9.58923	8.51755	6.94834	6.13618	6.53402	9.20725	6.43116	16.0911	9.07377	6.66782	2.71788	4.15987	8.00991	6.83185	16.0196	11.9913	7.2385	13.8285	12.9036	14.7119	9.06183	10.3788	5.13457	10.1404	11.3378	11.1723	13.4945	16.9915	14.4235	11.91
SNORD99	ENSG00000221539	0	0	6.17388	0	0	0	0	0	0	0	0	0	0	0	0	0	0	0	0	0.501032	0	0	0	1.53454	0	1.07274	0	0	0	0	0	0.297037	1.14425	0.285508	0	0	0.661722	0	0	0	0	0	0	0.31921	0	0	0.697909	0.189048
SNORA61	ENSG00000278274	0	0	0	0	0	0	0	0	0	0	0	0	0	0	0	0	0	0	0	0	0	0	0	0	0	0	0	0	0	0	0	0	0	0	0	0	0	0	0	0	0	0	0	0	0	0	0	0
SNORA44	ENSG00000273544	0	0	0	0	0	0	0	0	0	0	0	0	0	0	0	0	0	0	0	0	0	0	0	0	0	0	0	0	0	0	0	0	0	0	0	0	0	0	0	0	0	0	0	0	0	0	0	0
SNORA16A	ENSG00000274582	0	0	0	0	0	0	0	0	0	0	0	0	0	0	0	0	0	0	0	0	0	0	0	0	0	0	0	0	0	0	0	0	0	0	0	0	0	0	0	0	0	0	0	0	0	0	0	0
SNORA16A.1	ENSG00000280498	0	0	0	0	0	0	0	0	0	0	0	0	0	0	0	0	0	0	0	0	0	0	0	0	0	0	0	0	0	0	0	0	0	0	0	0	0	0	0	0	0	0	0	0	0	0	0	0
TAF12	ENSG00000120656	1.64887	10.0491	12.3478	0	2.58436	5.48684	2.76677	13.2753	3.06247	7.7287	3.32133	8.5962	11.2983	12.4341	0	30.1321	5.18488	9.87838	7.67139	7.01445	20.845	1.71813	19.6021	14.5782	17.6857	10.7274	9.07377	22.2261	17.2132	16.6395	12.8731	10.3963	16.5917	27.6943	6.58045	13.8285	21.506	4.90397	15.6065	25.5146	5.60135	15.935	9.14339	14.6836	11.0087	14.6206	9.77073	22.1186
RAB42	ENSG00000188060	0	0	3.08694	0	7.75307	19.2039	2.76677	0	15.3124	6.18296	2.21422	0	2.60729	8.28943	8.03541	0	1.03698	3.70439	0	4.50929	4.63222	2.69992	5.71727	7.67271	3.21558	2.14548	2.26844	0	0	4.15987	6.57957	3.86148	5.43521	2.28407	7.89654	2.65934	3.63947	4.90397	2.01374	3.02716	3.26745	1.44863	5.1203	8.93787	1.77559	1.97576	6.51382	2.07953
LINC01715	ENSG00000229388	0	0	0	0	0	0	0	1.10628	0	0	0	0	0	0	0	0	0	0	0	3.50723	0	1.47268	0.816753	0	0	0	1.51229	0	0	0	0.286068	0.891111	1.14425	1.71305	0.658045	1.06373	2.97775	3.26931	0.503435	0	0.466779	0	2.92588	1.27684	0	1.18546	2.32636	1.32334
RNU11	ENSG00000274978	0	0	0	0	0	0	0	0	0	0	0	0	0	0	0	0	0	0	0	0	0	0	0	0	0	0	0	0	0	0	0	0	0	0	0	0	0	0	0	0	0	0	0	0	0	0	0.232636	0
AL360012.1	ENSG00000270103	0	0	0	0	0	0	0	0	0	0	0	0	0	0	0	0	0	0	0	0	0	0	0	0	0	0	0	0	0	0	0	0	0	0	0	0	0	0	0	0	0	0	0	0	0	0	0	0
GMEB1	ENSG00000162419	19.7864	33.497	24.6955	13.8953	7.75307	8.23026	20.7507	8.85023	7.65619	23.1861	25.4635	36.104	23.4656	18.6512	0	40.8458	18.6656	24.6959	17.2606	10.0206	24.3192	5.89074	29.4031	15.3454	24.1168	30.0368	24.1967	53.3426	36.2384	20.7994	25.4601	13.0696	40.621	59.1002	7.2385	13.8285	21.8368	6.53863	40.2748	38.4882	5.60135	18.8322	13.898	23.6215	29.4749	16.2012	24.8921	33.2724
RF00422	ENSG00000252777	0	0	0	0	0	0	0	0	0	0	0	0	0	0	0	0	0	0	0	0	0	0	0	0	0	0	0	0	0	0	0	0	0	0	0	0	0	1.63466	0	0	0	0	0	0	0	0	0	0
YTHDF2	ENSG00000198492	44.5195	70.3438	55.5649	37.8964	25.8436	21.9474	44.2683	58.6328	82.6868	41.735	39.856	68.7696	60.8368	35.2301	16.0708	54.9075	41.4791	65.4443	40.2748	4.00826	53.2706	4.41805	67.7905	65.9853	56.2726	60.0735	69.5656	48.8974	79.7244	41.5987	77.8105	37.1296	127.298	113.061	9.87068	53.7186	109.515	9.80794	106.728	83.4631	3.73423	58.3074	6.58324	66.3956	100.854	108.272	60.7181	107.946
OPRD1	ENSG00000116329	4.94661	0	18.5216	5.05285	0	0	0	12.1691	0	0	1.10711	0	0	20.7236	36.1594	33.4802	98.5128	85.201	42.1926	14.0289	13.8967	16.6904	1.63351	7.67271	16.0779	11.8002	5.29303	4.44522	0.905959	24.9592	14.0173	14.2578	9.4401	7.42321	17.7672	4.7868	1.32344	13.0773	35.7439	28.9742	11.6695	65.1884	28.5274	25.2176	39.0631	31.6122	6.51382	10.0195
AL009181.1	ENSG00000233427	0	0	0	0	0	0	0	0	0	0	0	0	0	0	0	0	0	0	0	2.00413	0	0.245447	1.63351	0	0	2.14548	0	0	0	12.4796	0.286068	0.594074	0.286064	0.285508	1.97414	0	0	0	0.503435	0.864902	2.33389	0.724316	1.82868	0	0.355119	0	0.232636	0.189048
RF00019.4	ENSG00000199756	0	0	0	0	0	0	0	0	0	0	0	0	0	0	0	0	0	0	0	0.501032	0	0.245447	0	0	0	0	0	0	0	0	0	0.297037	0	0	1.97414	0	0	0	0	0	0.466779	0	0	0	0.355119	1.97576	0	0
EPB41	ENSG00000159023	178.078	46.8958	117.304	125.058	80.115	82.3026	221.341	181.43	133.218	199.401	185.995	183.959	726.565	157.499	84.3719	64.9515	205.321	206.211	99.728	32.5671	196.87	17.6722	205.005	188.749	265.285	193.094	229.869	115.576	42.5801	95.6771	90.3975	94.7548	240.293	264.095	37.5086	140.945	194.546	34.3278	134.417	136.222	18.2044	120.961	34.3791	198.548	119.32	81.0061	187.505	238.389
AL138785.1	ENSG00000225616	0	3.3497	0	0	2.58436	13.7171	4.15015	0	0	0	1.10711	6.87696	4.34548	4.14471	0	1.33921	4.14791	2.46959	1.91785	0.501032	1.15806	0	3.26701	0	1.60779	3.21823	3.02459	6.66782	3.62384	0	0.286068	0.891111	2.00245	0.285508	1.97414	0.531867	1.6543	1.63466	0	1.29735	0	0.724316	0	0.957629	1.06536	0	1.16318	0.567144
RF00019.6	ENSG00000206704	0	0	0	0	0	0	0	0	0	0	0	0	0	0	10.0443	0	0	4.93919	0	0	0	0.490895	0.816753	0	0	0	0	0	0	0	0	0	0	0.285508	0	0	0.330861	1.63466	0.503435	0	0.466779	0.724316	0.365736	0.31921	0	0	0.930545	0
RF00017	ENSG00000277958	1.64887	0	0	6.31607	0	0	0	0	0	0	0	0	0.869097	6.21707	0	0	0	0	0	0.501032	1.15806	0.736342	0	0	0	0	0	0	0	0	0	0	0.286064	0.285508	0	0	0.661722	0	0	0.432451	0	0	0	0	0	0.395152	0.465273	0
TMEM200B	ENSG00000253304	0	10.0491	3.08694	0	5.16871	0	0	2.21256	0	6.18296	0	0	1.73819	0	2.00885	0	0	1.2348	0	4.00826	1.15806	3.68171	0	1.53454	1.60779	2.14548	2.26844	0	0	4.15987	2.00248	2.97037	3.43276	1.42754	1.97414	2.65934	1.32344	0	0	1.29735	2.80067	1.08647	1.82868	1.27684	1.06536	1.18546	2.32636	1.70143
AL357500.1	ENSG00000225750	0	0	0	0	0	0	0	0	4.59371	0	0	0	1.73819	0	0	0	0	1.2348	0	0	0	1.22724	0	0.767271	0	0	0	0	0	0	0	0.297037	0.572127	0.571016	0.658045	0	0.661722	0	0	0.432451	0.933558	0.724316	2.56015	0.31921	0	0	1.16318	0.567144
SRSF4	ENSG00000116350	70.9014	103.841	58.6518	51.7917	108.543	82.3026	145.255	98.4588	38.2809	162.303	143.924	85.962	137.317	109.835	18.0797	34.8194	55.9967	83.9662	42.1926	8.51755	85.6962	7.60887	116.796	120.462	120.584	101.91	132.326	97.7947	102.373	66.558	83.2458	43.6644	109.848	119.628	14.477	101.587	116.132	11.4426	98.1699	160.439	9.33558	43.0968	17.5553	60.0114	41.1938	45.4425	83.9817	95.6582
RF02271	ENSG00000277916	0	0	0	0	0	0	0	0	0	0	0	0	0	0	0	0	0	0	0	0	0	0	0	0	0	0	0	0	0	0	0	0	0	0	0	0	0	0	0	0	0	0	0	0	0	0	0	0
MECR	ENSG00000116353	9.89321	6.6994	9.26082	30.3171	15.5061	27.4342	38.7347	7.74395	32.156	21.6404	14.3924	17.1924	17.3819	39.3748	12.0531	7.36563	8.29581	11.1132	1.91785	11.5237	20.845	7.85432	28.5863	15.3454	17.6857	16.0911	27.9775	13.3356	15.4013	16.6395	28.0347	11.5844	24.8875	30.5494	12.5029	24.4659	28.7849	13.0773	30.7095	21.1901	4.20101	19.1944	9.50912	17.2373	10.2984	12.2497	18.8435	18.3376
AL590729.1	ENSG00000237934	0	0	0	0	0	0	0	0	0	0	0	12.0347	1.73819	0	0	0	1.03698	0	0	1.5031	0	0.490895	0	0	0	4.29097	3.78074	4.44522	0.905959	0	0	1.18815	2.00245	1.71305	0	1.5956	3.97033	0	2.51718	0.432451	1.86712	0.724316	5.48603	0.31921	0	0.790304	2.559	1.13429
PTPRU	ENSG00000060656	11.5421	53.5952	6.17388	41.686	23.2592	0	2.76677	4.42512	15.3124	15.4574	5.53555	29.2271	6.95277	12.4341	24.1062	15.4009	4.14791	1.2348	5.75354	31.565	3.47417	33.8717	2.45026	19.1818	11.2545	17.1639	55.1988	4.44522	33.5205	33.279	132.163	18.1193	43.4817	30.5494	24.3477	22.3384	19.5208	34.3278	19.1305	10.8113	21.4718	21.3673	47.1799	11.8108	25.5686	11.8546	20.7046	19.85
LINC01756	ENSG00000230523	0	0	0	0	0	0	0	0	13.7811	1.54574	1.10711	0	0	2.07236	0	0	1.03698	0	3.83569	5.51135	0	3.92716	0.816753	0.767271	0	1.07274	0.756147	0	0	8.31974	0.572136	4.75259	0.572127	0.856525	4.60632	0	0.330861	8.17329	0	0.432451	3.26745	2.17295	10.6063	0.638419	0.355119	0	0.697909	0
AL671862.1	ENSG00000225011	0	0	0	0	0	0	0	0	6.12495	0	0	0	0	0	0	0	0	0	0	3.50723	0	1.47268	0	0	0	0	0	0	0	0	0	1.48519	0	0	5.92241	0	0	1.63466	0	0.864902	5.13457	0	6.58324	0	0	0	0.232636	0
AC092265.1	ENSG00000228176	0	0	0	0	0	0	0	0	0	0	0	0	0	0	0	0	2.07395	0	0	2.00413	0	0.736342	0	0	0	0	0.756147	2.22261	5.43575	0	0	0.297037	0.286064	0.571016	1.97414	0	0	0	0.503435	0.864902	1.86712	0.362158	3.65736	0	0	0	0.465273	0
AL645944.2	ENSG00000284676	8.24435	0	0	0	0	0	0	0	0	0	1.10711	0	0	4.14471	0	0	0	0	0	3.00619	0	3.68171	0	0.767271	0	0	0	0	0	0	0.858204	2.97037	0.572127	0.856525	3.94827	0	0.330861	1.63466	2.01374	0.432451	3.26745	3.98374	6.2175	0.31921	0	0	1.62845	0.378096
AL645944.1	ENSG00000270927	0	0	0	0	0	0	0	0	0	0	0	0	0	0	0	0	0	0	0	0.501032	0	0.490895	0	0	0	0	0.756147	0	0	0	0	0.891111	0	0	0	0	0	0	0	0	0	0.724316	0	0	0	0	0	0
LINC01648	ENSG00000233399	0	0	0	0	0	5.48684	0	0	0	0	0	0	0	2.07236	0	0	0	0	0	2.50516	0	2.45447	1.63351	0.767271	0	0	0	0	0	4.15987	0	2.67333	0.572127	0.856525	3.94827	1.5956	0.330861	4.90397	1.51031	0.864902	2.33389	0.362158	4.02309	0.31921	0	0.395152	1.86109	0.189048
AL137076.1	ENSG00000233372	0	0	0	0	0	0	0	0	0	0	0	0	0	0	0	0	0	0	0	1.00206	1.15806	2.94537	0	0	0	0	0	0	0	8.31974	0	2.07926	0	0.285508	1.97414	0	0	1.63466	1.00687	0	3.26745	0.362158	3.29162	0	0	0	0.697909	0
AL021921.1	ENSG00000231251	0	0	0	0	0	0	0	0	0	0	0	0	0	0	0	0	0	0	0	0	0	0.245447	0	0	0	0	0	0	0	0	0	0	0	0	0.658045	0.531867	0	0	0	0.432451	1.40034	0	0	0	0	0	0	0
AL161638.2	ENSG00000236335	0	0	0	0	0	0	1.38338	0	0	0	0	0	0	0	2.00885	0	0	0	0	1.5031	0	1.47268	0	0	0	0	0	0	0	0	0.572136	1.48519	0.572127	0	3.29023	0	0	0	0	0.432451	1.40034	0	1.46294	0.638419	0	0.395152	0	0.378096
AL161638.1	ENSG00000231949	0	0	0	0	0	0	0	0	0	0	0	1.71924	0	0	0	0	0	0	0	0.501032	0	0.490895	0	0	0	0	0	0	0	0	0	0.891111	0	0.285508	1.31609	0.531867	0	1.63466	0	0	0.933558	0	0.365736	0	0	0	0	0
MATN1	ENSG00000162510	0	0	6.17388	0	2.58436	2.74342	0	2.21256	0	0	2.21422	0	2.60729	8.28943	0	6.69603	0	1.2348	0	15.532	1.15806	19.1449	0	0.767271	1.60779	1.07274	1.51229	0	1.81192	4.15987	0.858204	7.42593	3.1467	2.56957	19.7414	1.06373	0.661722	6.53863	4.02748	0.864902	14.0034	1.44863	12.0693	0.957629	0.355119	1.18546	6.97909	0.189048
MATN1.AS1	ENSG00000186056	0	0	0	0	0	0	0	6.63767	0	0	0	0	0	0	14.062	0	1.03698	0	0	3.50723	3.47417	12.0269	0.816753	0.767271	1.60779	3.21823	3.78074	0	0.905959	4.15987	0.572136	5.6437	2.57457	1.71305	5.92241	3.1912	1.98516	6.53863	3.02061	2.16226	4.66779	0.724316	6.94898	1.59605	2.13071	0.790304	4.42009	0.945239
LAPTM5	ENSG00000162511	28.0308	663.241	58.6518	44.2125	77.5307	32.921	15.2172	108.415	78.0931	115.931	45.3915	17.1924	34.7639	35.2301	6.02656	43.5242	19.7026	23.4612	76.7139	10.0206	147.073	17.9177	75.958	191.051	340.851	42.9097	43.8566	37.7843	44.392	0	218.842	40.9911	73.2323	62.5263	20.3994	98.9273	91.6484	9.80794	80.0462	47.1372	7.93524	39.4752	22.3099	180.353	27.3442	39.9103	109.804	32.8943
MIR4420	ENSG00000264773	0	0	0	0	0	0	0	0	0	0	0	0	0	0	0	0	0	0	0	0	0	0.490895	0	0.767271	0	0	0	0	0	0	0.286068	0.594074	0	0	0	0	0	0	0	0	1.40034	0	0.365736	0.31921	0.355119	0	0.232636	0
AL137027.1	ENSG00000229607	0	0	0	0	0	0	0	0	0	0	0	0	0	0	0	0	0	0	0	1.00206	0	0.736342	0	0.767271	0	0	0	0	0	0	0	1.18815	0.286064	0	0.658045	0	0	0	0	0	0.933558	0	1.82868	0.638419	0	0	0.232636	0
LINC01778	ENSG00000223382	0	0	0	0	0	0	0	0	0	0	0	0	1.73819	0	0	0	0	0	0	5.51135	0	9.08155	3.26701	0	0	0	1.51229	0	0	12.4796	1.43034	2.97037	1.71638	0.856525	4.60632	0	0	3.26931	0.503435	1.29735	2.80067	3.25942	6.2175	1.59605	0	0.790304	2.32636	0
RN7SKP91	ENSG00000222784	0	0	3.08694	0	0	16.4605	0	1.10628	0	7.7287	4.42844	1.71924	2.60729	0	0	0	0	1.2348	1.91785	2.00413	0	2.20903	0.816753	0.767271	1.60779	0	1.51229	0	0	0	0.286068	0.594074	0.858191	0.571016	2.63218	0.531867	0.330861	1.63466	0.503435	0	0.466779	0.724316	2.56015	0.31921	0.355119	0.395152	0.697909	0.945239
AL445235.1	ENSG00000235143	0	0	0	0	0	0	0	0	0	0	0	0	0	0	6.02656	0	0	0	0	8.01651	0	5.64529	0	0.767271	0	0	0	0	0.905959	0	0.286068	3.86148	1.71638	0.285508	9.21264	0	0	4.90397	1.00687	0.864902	5.60135	2.17295	7.68045	1.27684	1.06536	0.790304	1.62845	0
SDC3	ENSG00000162512	379.24	448.86	450.693	395.386	374.732	548.684	348.613	417.067	272.56	304.511	263.492	168.486	296.362	149.21	52.2302	50.8898	113.03	124.715	107.399	16.033	582.502	32.1536	369.172	547.064	347.282	702.646	744.049	275.603	905.959	83.1974	386.764	122.379	685.408	396	46.7212	416.984	385.784	24.5199	421.375	178.602	20.0715	98.1448	39.8652	106.935	76.3506	56.9019	250.317	205.495
RN7SL371P	ENSG00000266210	0	0	0	0	0	0	0	0	0	0	0	0	0	0	0	0	0	0	0	1.00206	0	0.490895	0	0	0	0	0	0	0	0	0	0	0	0	0	0	0	0	0	0	0	0	0	0	0	0.395152	0	0
PUM1	ENSG00000134644	305.041	147.387	197.564	304.434	261.02	87.7894	318.178	245.594	168.436	270.505	256.85	247.571	551.007	205.163	120.531	168.07	164.879	158.054	88.221	14.5299	259.405	14.7268	320.167	299.236	278.148	273.549	412.1	257.822	294.437	99.8369	300.085	135.449	637.064	516.77	25.0057	318.057	400.672	13.0773	502.428	377.097	17.7376	199.911	23.7728	227.277	232.603	294.783	221.702	386.792
AL356320.2	ENSG00000237329	0	0	0	0	2.58436	0	1.38338	3.31884	0	0	3.32133	5.15772	1.73819	4.14471	0	0	0	0	0	0	1.15806	0.490895	0.816753	3.06908	0	1.07274	1.51229	2.22261	11.7775	0	0.286068	1.48519	0.572127	2.56957	1.97414	3.1912	1.6543	0	2.51718	3.45961	0.466779	0.362158	0.731471	0.31921	0	0.790304	0.930545	1.51238
AL356320.1	ENSG00000232768	0	0	0	0	0	0	0	0	0	0	4.42844	0	0.869097	0	0	0	0	1.2348	0	0.501032	0	0.245447	2.45026	0.767271	0	2.14548	0	4.44522	0	0	0.572136	0.297037	0.572127	0.571016	0	0	0.330861	0	0.503435	0.432451	0	0	0	0	0.355119	0	0.930545	0.567144
SELENOWP1	ENSG00000215900	0	0	0	0	0	0	0	0	0	0	0	0	0	0	0	0	0	0	0	0.501032	0	0.736342	0	0	0	0	0	0	0	0	0	0.297037	0	0.285508	0	0	0.330861	1.63466	0.503435	0	1.40034	0	1.46294	0	0	0	0.930545	0
AC114495.1	ENSG00000225142	0	0	0	0	0	0	0	0	6.12495	0	0	0	0	0	0	0	0	0	0	0	0	0.736342	0	0	0	0	0	0	0	0	0	0.594074	0	0	0	0	0	0	0	0	0.466779	0	1.09721	0.31921	0	0	0	0
NKAIN1	ENSG00000084628	176.429	66.994	172.869	227.378	72.3619	32.921	219.958	235.637	107.187	194.763	123.996	70.4889	368.497	107.763	20.0885	201.551	134.807	128.419	84.3853	11.5237	180.657	14.4814	141.298	179.541	152.74	311.095	404.539	180.031	218.336	54.0783	65.2235	55.2489	420.8	255.53	13.819	94.1405	100.582	17.9812	235.104	89.5174	12.1363	86.9179	14.6294	68.6301	106.891	132.376	81.4227	196.799
SNRNP40	ENSG00000060688	24.733	6.6994	40.1302	84.6353	38.7653	24.6908	33.2012	27.657	16.8436	4.63722	5.53555	24.0694	23.4656	20.7236	16.0708	0	20.7395	14.8176	9.58923	7.01445	27.7933	8.59066	26.9528	33.7599	32.1558	22.5276	21.9283	15.5583	35.3324	12.4796	50.634	26.1393	71.802	90.5061	8.55459	48.3999	55.2537	1.63466	42.2886	55.3538	7.00168	20.643	8.77765	55.5425	49.3615	64.4098	43.0377	83.3701
AC114495.2	ENSG00000229447	0	0	0	0	2.58436	0	0	0	0	0	0	0	0	0	0	0	1.03698	0	0	1.00206	1.15806	0.245447	0.816753	0	0	0	0.756147	4.44522	0	0	0.858204	0.297037	0.572127	0.571016	0.658045	0.531867	0.330861	0	0.503435	0.864902	0	0.724316	0.731471	0	0.710238	0	0	0.945239
ZCCHC17	ENSG00000121766	13.191	13.3988	15.4347	0	15.5061	0	17.984	14.3816	48.9996	17.0031	17.7138	8.5962	49.5385	8.28943	6.02656	24.1057	21.7765	11.1132	5.75354	5.51135	33.5836	5.64529	31.8533	44.5017	24.1168	35.4005	59.7356	31.1165	55.2635	8.31974	48.6316	16.6341	44.0538	47.6799	5.26436	20.2109	36.7255	3.26931	26.6821	41.0829	3.26745	15.2106	4.75456	18.8334	19.1764	21.7334	25.3574	47.6401
AL451070.1	ENSG00000229044	0	0	0	0	0	0	0	0	0	4.63722	0	0	0.869097	0	0	0	0	0	0	0	0	0.736342	0	0	0	0	0	0	0	0	0.286068	0	0.286064	0	0.658045	0	0.330861	0	0	0	0	0	0	0.31921	0	0	0.232636	0.756192
FABP3	ENSG00000121769	36.2751	6.6994	61.7388	18.9482	15.5061	49.3815	26.2843	5.53139	10.7187	13.9117	28.7849	12.0347	21.7274	8.28943	2.00885	10.044	6.22186	1.2348	5.75354	5.51135	24.3192	6.87253	14.7015	27.6218	4.82337	36.4732	37.0512	17.7809	10.8715	16.6395	236.006	9.80222	79.2396	50.535	6.58045	19.6791	30.1083	3.26931	24.6683	28.9742	3.26745	5.43237	6.58324	9.57629	22.3725	9.48365	24.1942	28.3572
SERINC2	ENSG00000168528	14.8398	30.1473	3.08694	20.2114	18.0905	8.23026	4.15015	7.74395	0	24.7318	6.64266	32.6656	9.56007	6.21707	0	0	0	2.46959	3.83569	22.5464	3.47417	27.7356	4.08376	8.43998	1.60779	28.964	51.418	6.66782	8.15363	33.279	22.3133	12.4756	146.465	40.2567	15.135	6.91427	0.661722	22.8852	12.0824	5.18941	11.6695	3.98374	27.7959	4.46893	20.5969	11.0643	9.30545	3.59191
AC209007.1	ENSG00000215899	0	0	0	0	0	0	0	0	0	0	0	0	0	0	0	0	0	1.2348	0	4.00826	0	1.22724	0	0	0	0	0	0	0	0	0	0.594074	0	0	0.658045	0	0	4.90397	0	0	1.86712	0.362158	1.46294	0	0	0.395152	1.62845	0.189048
RNU6.40P	ENSG00000206981	0	0	0	0	0	0	0	0	0	0	0	0	0	0	0	0	0	0	0	0.501032	0	0.245447	0	0	0	0	0	2.22261	0	0	0	0.891111	0	0.285508	0	0	0	3.26931	0.503435	0.432451	0	0	0.731471	0	0.355119	0	0	0
LINC01225	ENSG00000260386	0	0	0	0	0	8.23026	0	3.31884	0	0	0	0	0	0	0	0	0	0	0	12.0248	0	14.7268	0.816753	0	0	1.07274	0	0	0	0	1.14427	10.6933	2.28851	0.856525	15.7931	1.06373	0	11.4426	2.01374	0.864902	6.5349	1.08647	15.3609	1.27684	1.06536	0.395152	4.65273	0.189048
RF00019.20	ENSG00000265961	0	0	0	0	0	0	0	0	0	0	0	0	0	0	0	0	0	0	0	2.00413	0	0	0	0	0	0	0	0	0	0	0	0.891111	0.572127	0	1.31609	0	0	3.26931	0	0.432451	1.86712	0	0.731471	0	0	0	0	0
LINC01226	ENSG00000284543	4.94661	0	0	0	2.58436	0	0	1.10628	1.53124	0	0	0	0	4.14471	14.062	0	0	0	0	15.532	3.47417	17.9177	0	0.767271	0	0	2.26844	0	0	16.6395	0	9.50519	2.86064	2.56957	17.7672	0.531867	0.661722	17.9812	6.04122	2.59471	14.9369	2.53511	17.921	2.55368	1.42048	2.37091	3.72218	0.945239
AC114488.1	ENSG00000229167	0	0	0	0	0	0	0	0	0	0	0	0	0	0	0	0	0	0	0	2.00413	0	2.20903	0	0.767271	0	0	0	0	0	0	0	2.97037	0.286064	0.285508	1.97414	0	0	0	0.503435	0	3.26745	0.724316	2.92588	0.31921	0	0	1.62845	0
TINAGL1	ENSG00000142910	18.1376	93.7917	18.5216	22.7378	54.2715	10.9737	9.68368	4.42512	0	18.5489	1.10711	3.43848	1.73819	20.7236	0	0	0	4.93919	3.83569	14.0289	31.2675	27.981	12.2513	15.3454	27.3324	18.2366	14.3668	22.2261	18.1192	16.6395	35.7585	17.2281	36.3301	9.99279	15.135	75.5251	73.782	17.9812	15.6065	11.2437	8.40202	22.0916	17.1896	15.9605	12.4292	12.2497	34.6628	11.5319
HCRTR1	ENSG00000121764	0	3.3497	0	0	2.58436	10.9737	2.76677	0	3.06247	0	0	3.43848	0	22.7959	0	0	3.11093	7.40878	0	10.0206	4.63222	15.9541	25.3193	13.8109	8.03895	9.65468	3.78074	6.66782	0	12.4796	40.0495	4.15852	5.72127	3.71161	6.58045	4.25494	3.97033	11.4426	4.02748	0.864902	4.20101	3.25942	11.3378	0.31921	1.77559	1.18546	5.35064	2.45762
PEF1	ENSG00000162517	24.733	63.6443	21.6086	15.1586	46.5184	21.9474	20.7507	36.5072	52.0621	34.0063	26.5706	46.4195	30.4184	8.28943	14.062	13.3921	15.5546	18.522	7.67139	4.50929	33.5836	5.89074	47.3716	51.4072	19.2935	27.8913	37.0512	28.8939	34.4264	8.31974	125.584	22.8719	104.699	95.0742	1.97414	58.5054	64.187	3.26931	75.5153	49.7319	4.20101	31.8699	4.75456	44.6893	36.9324	56.5067	36.0586	75.052
AC114488.2	ENSG00000235790	0	3.3497	0	0	0	0	0	0	0	1.54574	0	0	0	0	0	0	1.03698	0	0	9.51961	3.47417	6.38163	2.45026	1.53454	0	0	3.78074	6.66782	10.8715	0	0.286068	4.15852	0.858191	1.42754	5.92241	1.06373	1.6543	6.53863	2.51718	0	5.13457	0.362158	7.68045	0	0.355119	1.18546	3.02427	0
AC114488.3	ENSG00000264078	0	0	0	0	7.75307	0	0	0	0	0	0	0	0	2.07236	0	0	0	0	0	1.5031	0	2.45447	0.816753	0.767271	1.60779	0	0	0	0	0	0	1.48519	0	0.285508	1.97414	0	0.661722	1.63466	0	0	0.466779	0	0	0.31921	0.710238	0	0	0.378096
COL16A1	ENSG00000084636	49.4661	77.0432	33.9563	12.6321	121.465	79.5591	74.7027	9.95651	39.8122	46.3722	25.4635	24.0694	9.56007	14.5065	18.0797	12.7225	34.2202	6.17399	15.3428	52.6084	38.2159	81.4885	11.4345	39.8981	14.4701	47.2006	34.7828	35.5617	33.5205	41.5987	21.169	57.9222	44.3399	22.8407	57.908	19.6791	24.8146	44.1357	48.3298	28.9742	33.6081	33.6807	66.5639	14.3644	7.4575	33.5879	29.0795	4.53715
ADGRB2	ENSG00000121753	105.528	6.6994	98.7821	178.113	31.0123	5.48684	206.124	227.893	107.187	166.94	69.7479	99.7159	30.4184	105.69	56.2479	75.6652	66.3665	46.9223	70.9603	38.5795	207.292	60.1346	235.225	178.007	159.171	295.004	449.908	193.367	196.593	103.997	157.91	85.8437	845.318	591.287	27.6379	332.417	313.656	52.309	763.711	330.393	18.6712	94.1611	42.7911	63.5227	47.2308	80.2158	167.033	145.189
MIR4254	ENSG00000266580	0	0	0	0	0	0	0	0	0	3.09148	0	0	0	0	0	0	0	0	0	2.50516	2.31611	1.22724	0	0	0	0	0	0	0	0	0	1.18815	0.286064	0.571016	0	0	0.330861	1.63466	0.503435	0	0.933558	0.362158	2.56015	0	0	0	0	0
AL354919.2	ENSG00000254545	0	0	0	0	0	0	0	0	0	0	0	0	0	0	0	0	1.03698	0	0	3.00619	0	1.96358	0	0	0	0	0	0	0	4.15987	0	1.18815	0.572127	0	3.29023	0	0	0	0	0	3.73423	1.44863	3.65736	0	0	0	0.465273	0
SPOCD1	ENSG00000134668	0	3.3497	0	0	0	0	11.0671	6.63767	0	0	0	0	0	10.3618	14.062	0	0	0	0	31.565	0	32.1536	1.63351	1.53454	3.21558	3.21823	1.51229	2.22261	0	12.4796	2.00248	10.0993	5.14914	1.42754	13.1609	2.65934	1.6543	11.4426	7.04809	3.89206	10.2691	2.89726	22.6756	6.06498	1.77559	1.58061	4.18745	0.567144
AL354919.1	ENSG00000203620	0	0	0	0	0	0	0	1.10628	0	0	0	0	0	0	2.00885	0	1.03698	0	0	5.01032	1.15806	3.43626	0	0	0	0	0.756147	0	0	0	0	2.67333	0	0.285508	2.63218	0	0	1.63466	1.51031	0.864902	3.26745	0.724316	2.19441	0	0	2.37091	1.62845	0
AL136115.2	ENSG00000269967	0	3.3497	0	0	0	0	5.53353	0	0	0	5.53555	0	0	0	0	0	0	0	0	0.501032	0	0.981789	0	0	0	0	0	0	0	0	0	0	0.286064	0	0.658045	0	0	1.63466	1.00687	0	0.466779	0	0.365736	0	0.355119	0	0.697909	0
PTP4A2	ENSG00000184007	115.421	140.688	154.347	39.1596	67.1932	41.1513	73.3193	89.6086	56.6558	71.1041	54.2484	80.8043	81.6951	12.4341	40.1771	23.4361	41.4791	50.6267	38.3569	14.5299	127.386	16.6904	120.063	97.4434	123.8	74.0192	124.008	53.3426	47.1099	91.5172	196.815	63.2689	188.516	165.024	17.7672	138.285	153.519	13.0773	101.694	158.71	10.7359	51.7886	12.435	94.1668	115.414	69.1516	133.999	230.26
AL136115.1	ENSG00000228634	0	0	6.17388	0	0	0	1.38338	0	0	13.9117	0	8.5962	0	0	0	0	1.03698	0	0	1.00206	1.15806	0.981789	0.816753	3.06908	1.60779	0	1.51229	0	0	0	0.858204	1.18815	2.28851	1.42754	1.97414	4.25494	0.661722	0	1.00687	1.7298	0	0.724316	0.731471	1.27684	0	0.395152	4.88536	0.756192
AL136115.3	ENSG00000284702	0	0	3.08694	0	0	0	0	0	0	0	0	0	0	0	0	0	0	0	0	5.01032	0	6.87253	0	0	0	1.07274	0.756147	0	0	0	0	4.15852	0	0.285508	2.63218	0	0	3.26931	0.503435	0.864902	1.40034	0.362158	6.2175	0	0.355119	0	0.465273	0
KHDRBS1	ENSG00000121774	156.643	50.2455	123.478	157.902	33.5966	32.921	170.156	89.6086	162.311	151.483	79.7119	168.486	181.641	60.0984	104.46	101.11	143.103	140.767	99.728	1.00206	133.176	8.8361	158.45	125.065	88.4284	143.747	145.936	122.243	48.0158	20.7994	91.5418	49.9022	133.592	129.621	7.2385	104.246	125.396	4.90397	167.14	156.547	5.60135	133.998	10.9721	103.424	208.455	101.554	102.593	182.242
AL445248.1	ENSG00000203325	0	0	0	0	0	0	6.91692	9.95651	0	4.63722	18.8209	6.87696	4.34548	6.21707	6.02656	7.36563	1.03698	1.2348	1.91785	3.00619	0	3.43626	4.08376	0.767271	1.60779	4.29097	1.51229	0	12.6834	8.31974	1.14427	1.48519	6.2934	3.71161	0.658045	3.1912	4.96291	1.63466	8.5584	4.75696	0.466779	4.70805	1.82868	0.957629	1.42048	1.18546	5.118	2.45762
TMEM39B	ENSG00000121775	21.4353	30.1473	33.9563	5.05285	28.4279	5.48684	41.5015	59.7391	33.6872	47.918	48.7129	39.5425	46.9312	10.3618	6.02656	30.1321	27.9984	40.7483	32.6034	13.5279	49.7964	24.7902	71.8742	32.2254	30.548	46.1279	55.9549	35.5617	67.041	16.6395	17.4502	14.5548	55.7824	35.974	13.819	32.4439	36.3947	8.17329	44.8057	22.9199	11.2027	26.4375	19.7497	21.387	14.915	24.4994	29.5448	15.691
MIR5585	ENSG00000266203	0	0	0	0	7.75307	0	0	0	0	0	0	0	1.73819	0	0	0	0	1.2348	0	0	0	0.245447	0.816753	0	0	2.14548	0	0	0	0	0.286068	0.297037	1.14425	0.285508	0	1.5956	1.32344	0	0	0.432451	0	0.362158	0.365736	0.31921	0	0	0.465273	0.189048
RF00017.1	ENSG00000276493	0	0	0	0	0	0	0	0	0	3.09148	0	1.71924	0	0	0	0	0	0	0	0.501032	0	1.22724	0	0	0	1.07274	0	0	0	8.31974	0	0.297037	0.286064	0	3.29023	1.06373	0.330861	1.63466	0	0.432451	0	0	0.731471	0	0	0	0.232636	0.378096
KPNA6	ENSG00000025800	102.23	140.688	108.043	79.5824	87.8681	52.125	130.038	140.497	81.1556	97.3817	59.784	120.347	141.663	60.0984	30.1328	69.6387	67.4035	70.3835	36.4391	11.0227	125.07	15.4632	120.879	137.342	127.015	99.765	170.133	104.463	141.33	79.0376	252.884	63.5659	240.293	258.385	24.3477	184.558	187.598	17.9812	179.726	132.33	9.33558	82.9342	20.8469	112.043	126.067	124.078	108.641	197.177
AL049795.2	ENSG00000250135	0	0	0	0	0	0	0	0	0	0	0	0	0	0	0	0	0	0	0	0	0	0	0	0	0	0	0	0	0	0	0	0	0	0	0	0	0	0	0	0	0	0	0	0	0	0	0	0
TXLNA	ENSG00000084652	128.612	147.387	89.5212	122.532	126.633	68.5855	117.588	112.84	70.4369	143.754	127.318	199.432	152.092	87.039	38.1682	70.3083	64.2925	74.0878	44.1105	14.0289	180.657	18.654	160.083	169.567	157.563	150.184	189.793	160.028	120.493	83.1974	226.852	71.883	376.46	323.195	19.7414	155.305	211.42	17.9812	225.539	210.171	9.80236	95.9719	17.1896	115.873	91.6207	135.537	166.568	168.064
CCDC28B	ENSG00000160050	3.29774	6.6994	6.17388	1.26321	2.58436	8.23026	23.5175	25.4444	0	9.27444	12.1782	36.104	13.9055	2.07236	6.02656	0	6.22186	6.17399	9.58923	4.50929	16.2128	8.34521	21.2356	13.0436	16.0779	19.3094	35.5389	24.4487	15.4013	12.4796	15.4477	8.31704	27.176	26.2668	9.87068	20.2109	19.1899	14.7119	15.6065	18.5954	3.73423	9.77827	12.0693	11.1723	11.3638	11.8546	14.1908	12.0991
AL049795.1	ENSG00000224066	3.29774	0	0	0	0	0	0	0	0	0	0	0	0	2.07236	4.01771	0	0	0	0	1.5031	0	3.43626	0.816753	1.53454	1.60779	2.14548	3.02459	0	6.34171	4.15987	0	0.594074	4.57702	1.42754	1.31609	3.1912	1.98516	0	1.00687	0.432451	0	0.362158	1.82868	0.957629	0.355119	0.395152	0.930545	0.756192
IQCC	ENSG00000160051	3.29774	0	3.08694	32.8435	12.9218	0	5.53353	12.1691	1.53124	10.8202	5.53555	13.7539	3.47639	6.21707	0	0	5.18488	2.46959	0	6.51342	8.10639	5.64529	15.5183	16.1127	9.64673	12.8729	16.6352	8.89043	9.96555	8.31974	6.57957	6.83185	16.5917	14.8464	1.97414	12.7648	11.911	1.63466	13.0893	9.08147	2.33389	6.51884	4.75456	6.7034	2.84095	8.29819	10.4686	4.3481
DCDC2B	ENSG00000222046	0	0	0	0	23.2592	0	20.7507	0	0	7.7287	3.32133	17.1924	6.95277	12.4341	4.01771	0	4.14791	7.40878	0	3.00619	8.10639	5.15439	7.35077	5.3709	6.43116	6.43645	13.6107	6.66782	26.2728	0	3.14675	1.18815	13.1589	6.56669	7.2385	9.04174	10.2567	3.26931	8.05496	4.75696	5.13457	5.79453	3.29162	0.31921	1.77559	2.37091	7.90964	1.32334
TMEM234	ENSG00000160055	19.7864	3.3497	3.08694	0	18.0905	5.48684	26.2843	38.7198	10.7187	21.6404	9.96399	51.5772	29.5493	26.9406	6.02656	0	5.18488	4.93919	7.67139	3.00619	24.3192	5.64529	32.6701	20.7163	19.2935	24.6731	30.2459	15.5583	52.5456	12.4796	24.0297	8.02	36.3301	26.8378	6.58045	24.9978	20.1825	1.63466	37.7576	18.1629	7.46846	12.3134	15.7266	5.74577	3.90631	15.4109	15.5866	13.0443
EIF3I	ENSG00000084623	44.5195	103.841	33.9563	13.8953	46.5184	87.7894	56.7187	40.9323	50.5308	52.5552	65.3195	68.7696	110.375	43.5195	34.1505	40.8458	64.2925	91.375	34.5212	3.50723	60.2189	8.09976	98.0103	89.0035	67.5271	65.4373	80.1516	140.024	19.9311	49.9185	139.029	48.417	149.611	171.019	13.819	106.373	133.668	8.17329	164.623	140.114	7.46846	141.242	9.87486	140.452	151.281	159.246	94.4504	150.293
MTMR9LP	ENSG00000220785	18.1376	0	24.6955	16.4218	28.4279	5.48684	5.53353	27.657	10.7187	43.2807	30.9991	5.15772	25.2038	12.4341	0	33.4802	7.25884	3.70439	7.67139	17.0351	15.0547	16.6904	12.2513	10.7418	4.82337	24.6731	21.1721	8.89043	6.34171	12.4796	29.7511	10.9904	36.044	26.8378	9.21264	29.2527	24.4837	11.4426	44.8057	29.4067	3.73423	9.41611	9.50912	6.38419	5.6819	6.71758	23.9615	7.94001
FAM167B	ENSG00000183615	0	3.3497	0	5.05285	0	0	0	0	0	4.63722	0	0	6.08368	0	0	0	1.03698	4.93919	11.5071	1.5031	2.31611	7.60887	0	6.90544	4.82337	3.21823	8.31762	4.44522	0	0	5.43529	4.15852	6.2934	6.56669	4.60632	4.7868	9.59496	3.26931	6.54466	2.16226	2.80067	3.62158	4.38883	0.957629	1.06536	2.37091	2.559	2.26857
LCK	ENSG00000182866	13.191	6.6994	0	0	0	0	2.76677	12.1691	0	15.4574	0	3.43848	2.60729	4.14471	2.00885	0	1.03698	0	3.83569	10.0206	13.8967	25.5265	7.35077	2.30181	72.3505	0	5.29303	0	0	8.31974	5.14923	14.2578	6.86553	8.85075	13.1609	7.44614	9.92582	21.2505	4.02748	2.59471	11.2027	3.25942	21.5784	15.0029	0.355119	5.92728	30.2427	3.59191
RF00017.4	ENSG00000277617	0	0	0	0	0	0	0	0	0	0	0	0	0	0	0	0	0	0	0	1.5031	0	0.490895	0	0.767271	0	0	0	2.22261	0	0	0	0	0	0	0	0	0	0	0	0.432451	0.466779	0	0	0	0	0	0.232636	0
RF00019.19	ENSG00000252450	0	0	0	0	0	0	0	0	0	0	0	0	0	0	6.02656	0	0	0	0	0	0	1.71813	0	0	0	0	0	0	0	0	0	0.594074	0	0	1.97414	0	0	1.63466	0.503435	0	0.466779	0	0	0	0.355119	0	0.232636	0
HDAC1	ENSG00000116478	52.7638	46.8958	43.2171	0	31.0123	2.74342	27.6677	22.1256	15.3124	37.0978	42.0702	41.2618	28.6802	51.8089	22.0974	7.36563	33.1832	43.2179	15.3428	8.01651	49.7964	14.7268	53.9057	58.3126	48.2337	30.0368	49.9057	48.8974	36.2384	33.279	42.3381	34.1593	58.643	69.093	19.0833	52.123	90.325	22.8852	65.95	82.1657	14.4701	45.6319	11.7035	51.3927	36.9324	51.7649	70.0235	48.9634
MARCKSL1	ENSG00000175130	446.844	261.277	657.518	661.924	180.905	30.1776	424.699	595.178	251.123	321.514	345.418	371.356	687.456	219.67	72.3187	278.555	422.049	384.022	222.47	2.50516	465.539	9.08155	599.496	664.457	580.412	860.339	942.16	669.005	569.848	79.0376	213.121	155.053	1236.08	529.903	18.4253	389.327	336.485	6.53863	653.962	224.442	8.8688	231.057	6.58324	341.873	204.548	175.843	210.769	351.629
AL109945.1	ENSG00000233775	0	3.3497	0	0	0	0	0	0	0	0	0	0	0	0	0	0	0	0	0	4.50929	1.15806	1.96358	0	0	0	0	3.02459	0	0	8.31974	0	1.18815	0.858191	1.14203	3.94827	0	0.992582	0	2.01374	2.16226	0.466779	0	2.56015	1.59605	0	0	0.465273	0.189048
TSSK3	ENSG00000162526	0	0	0	0	10.3374	0	6.91692	1.10628	0	0	4.42844	8.5962	2.60729	4.14471	0	0	0	1.2348	0	2.50516	2.31611	2.94537	1.63351	8.43998	11.2545	2.14548	2.26844	6.66782	0	8.31974	1.71641	1.78222	2.28851	4.28262	2.63218	0.531867	1.98516	1.63466	3.02061	3.02716	1.86712	1.08647	2.56015	0.31921	1.06536	0	4.42009	1.13429
FAM229A	ENSG00000225828	1.64887	0	6.17388	0	10.3374	0	15.2172	4.42512	19.9061	13.9117	4.42844	15.4732	13.0365	6.21707	26.1151	0	6.22186	2.46959	3.83569	2.50516	5.79028	6.13618	17.9686	14.5782	9.64673	13.9456	8.31762	13.3356	16.3073	0	2.00248	8.02	21.1687	13.7044	2.63218	7.44614	7.6098	1.63466	12.0824	6.48677	4.20101	4.3459	5.1203	1.91526	1.42048	1.97576	11.8645	4.15905
BSDC1	ENSG00000160058	117.07	23.4479	77.1735	138.953	90.4524	115.224	145.255	101.778	116.374	85.0157	75.2835	159.889	116.459	95.3284	42.1859	17.4097	67.4035	43.2179	53.6997	12.5258	79.9059	24.0538	106.995	156.523	93.2518	134.093	149.717	88.9043	125.928	33.279	233.145	72.477	303.513	249.534	16.4511	181.367	182.966	13.0773	203.388	184.657	13.0698	62.2912	24.1385	95.7629	57.5293	82.5868	115.155	124.772
GAPDHP20	ENSG00000224333	9.89321	6.6994	0	0	2.58436	0	0	0	0	0	0	6.87696	0	4.14471	0	0	0	0	0	0.501032	0	1.47268	0	0	0	0	0	0	0	0	0.286068	0.594074	0.858191	0.571016	1.31609	0.531867	1.32344	0	0	0	1.40034	0	4.02309	0	0	1.58061	1.16318	0.189048
AL356986.1	ENSG00000270850	0	0	0	0	0	0	0	0	0	0	0	0	0	0	0	0	0	0	0	1.00206	0	0.490895	0	0	0	0	0	0	0	0	0	0.297037	0	0	0	1.06373	0	0	0	0.432451	0	0	0.365736	1.27684	0	0	0	0.378096
LRRC37A12P	ENSG00000229259	0	0	0	0	0	0	0	0	0	0	0	0	0	6.21707	2.00885	0	0	0	0	5.51135	0	5.64529	0	0.767271	0	1.07274	0	0	0	12.4796	0.286068	1.78222	0.286064	0.285508	5.92241	0	0.330861	6.53863	1.00687	0	4.66779	1.08647	5.48603	0.31921	0	0.395152	2.09373	0.189048
RN7SL122P	ENSG00000263529	0	0	0	0	0	0	0	0	0	0	0	0	0	0	0	0	0	0	0	1.00206	0	1.22724	0	0	0	0	0	0	0	0	0.286068	0.594074	0.286064	0	0	0.531867	0	3.26931	0	0.432451	0	0	0	0	0.355119	0	0.232636	0.189048
AL033529.1	ENSG00000254553	0	0	3.08694	0	0	0	0	0	0	0	0	0	0	0	0	0	0	0	0	1.00206	0	1.22724	0	0	0	1.07274	0	0	1.81192	8.31974	0	1.18815	0	0	0	0.531867	0	0	0.503435	0	0	0	0.365736	0	0	0	0	0
ZBTB8B	ENSG00000273274	29.6796	10.0491	6.17388	30.3171	28.4279	13.7171	41.5015	43.1449	13.7811	37.0978	17.7138	42.981	11.2983	29.013	14.062	0	14.5177	3.70439	1.91785	15.031	25.4772	9.81789	24.5026	26.0872	20.9013	38.6187	32.5143	6.66782	28.9907	29.1191	28.6068	11.5844	75.8069	45.6813	9.87068	29.2527	37.3873	4.90397	11.0756	30.2716	5.60135	9.05395	6.2175	14.6836	6.74726	0.790304	34.8955	44.0482
ZBTB8A	ENSG00000160062	18.1376	0	3.08694	22.7378	5.16871	10.9737	11.0671	12.1691	27.5623	12.3659	32.1062	8.5962	5.21458	0	0	0.669603	1.03698	6.17399	0	8.01651	4.63222	5.89074	6.53402	3.83636	1.60779	7.50919	6.80533	4.44522	2.71788	24.9592	10.2985	5.6437	23.1712	13.4189	5.26436	15.4241	9.92582	4.90397	11.579	8.64902	4.66779	3.98374	2.19441	8.61866	8.87797	7.11273	17.2151	19.0938
ZBTB8OS	ENSG00000176261	18.1376	0	15.4347	24.001	15.5061	24.6908	23.5175	2.21256	22.9686	17.0031	18.8209	10.3154	2.60729	6.21707	0	0	14.5177	6.17399	1.91785	10.5217	10.4225	5.15439	13.068	9.97452	14.4701	12.8729	11.3422	15.5583	21.743	8.31974	14.0173	6.53482	14.5892	12.5624	3.94827	10.6373	16.8739	6.53863	17.1168	12.9735	4.66779	6.15669	5.85177	9.8955	2.48583	12.2497	13.9582	14.9348
RF00019.14	ENSG00000200591	0	0	0	0	0	0	0	4.42512	0	0	0	0	0	0	0	0	0	0	0	0	0	0	0	0	0	0	1.51229	0	0	0	0	0.297037	0	0	0.658045	0	0.661722	0	0	0	0	0	0.365736	1.27684	0.355119	0	0	0.378096
RBBP4	ENSG00000162521	100.581	53.5952	86.4343	55.5814	54.2715	49.3815	152.172	147.135	114.843	112.839	143.924	158.17	152.961	107.763	24.1062	108.476	83.9951	134.593	40.2748	13.5279	98.4348	23.8084	147.015	122.763	112.545	94.4013	117.959	66.6782	151.295	66.558	154.191	69.5067	199.1	253.817	11.1868	229.767	213.405	14.7119	118.811	204.117	9.80236	113.718	14.2637	182.907	210.586	122.892	189.133	337.45
SYNC	ENSG00000162520	0	6.6994	0	0	7.75307	2.74342	0	0	0	0	0	1.71924	2.60729	4.14471	0	0	0	0	1.91785	3.50723	2.31611	4.41805	1.63351	0.767271	0	1.07274	9.82992	2.22261	0	0	3.14675	1.18815	1.14425	4.56813	3.94827	4.25494	1.6543	6.53863	1.00687	0.432451	3.73423	0.724316	7.68045	0.31921	1.06536	1.18546	2.559	1.32334
AC114489.1	ENSG00000224409	0	0	0	0	0	0	0	0	0	0	0	0	0	0	0	0	0	0	0	2.00413	0	1.96358	0	0	0	0	0	4.44522	0	0	0	0.297037	0	0.856525	3.94827	0	0.330861	4.90397	0	0.432451	0.933558	0	2.19441	0	0	0	1.39582	0.378096
KIAA1522	ENSG00000162522	67.6036	16.7485	86.4343	49.2653	43.934	299.033	105.137	112.84	58.187	102.019	88.5688	42.981	183.379	55.9536	46.2036	22.7665	34.2202	14.8176	15.3428	15.532	103.067	23.0721	65.3402	94.3743	61.096	149.111	156.523	91.1269	302.59	29.1191	49.2037	32.08	205.394	82.7974	17.1092	124.989	110.838	19.6159	32.7233	16.4331	14.4701	24.6267	14.6294	15.3221	24.1481	5.53213	44.4335	39.8891
YARS	ENSG00000134684	57.7104	26.7976	46.3041	40.4228	20.6748	19.2039	30.4344	58.6328	71.9682	38.6435	54.2484	44.7003	73.8732	33.1577	16.0708	52.229	46.6639	88.9054	44.1105	21.0434	84.5381	17.4268	66.9737	65.9853	53.057	78.3102	105.861	82.2365	63.4171	54.0783	240.297	41.2882	127.584	132.19	26.9799	90.4174	113.154	16.3466	127.873	104.653	11.6695	51.0643	20.1155	73.4182	147.374	114.989	79.329	200.769
S100PBP	ENSG00000116497	21.4353	23.4479	21.6086	18.9482	33.5966	13.7171	63.6356	64.1642	26.031	21.6404	18.8209	30.9463	31.2875	14.5065	6.02656	20.0881	19.7026	30.8699	9.58923	16.5341	28.9514	8.8361	21.2356	33.7599	20.9013	38.6187	41.5881	26.6713	60.6992	16.6395	70.6588	25.2481	60.6455	79.0858	8.55459	83.5031	73.1202	11.4426	45.3092	83.8955	6.06813	30.4213	10.2406	38.6244	51.1371	27.2655	59.0896	111.727
FNDC5	ENSG00000160097	13.191	6.6994	12.3478	10.1057	54.2715	0	56.7187	36.5072	30.6247	37.0978	17.7138	42.981	179.903	18.6512	0	11.3833	4.14791	3.70439	5.75354	6.51342	33.5836	8.34521	13.8848	28.389	27.3324	55.7826	46.8811	75.5687	21.743	16.6395	9.44025	47.823	58.9291	66.5234	9.87068	86.1625	113.485	16.3466	12.0824	12.9735	7.46846	12.6755	14.2637	23.6215	7.4575	13.8303	70.0235	176.571
HPCA	ENSG00000121905	0	3.3497	0	0	7.75307	0	0	0	0	0	1.10711	12.0347	48.6694	8.28943	0	0	4.14791	1.2348	0	10.5217	2.31611	12.2724	3.26701	7.67271	8.03895	2.14548	9.07377	0	19.0251	4.15987	2.00248	4.75259	10.5844	1.42754	5.92241	7.97801	13.2344	6.53863	1.51031	0.864902	3.73423	2.53511	3.29162	2.23447	3.55119	9.08849	5.118	1.89048
TMEM54	ENSG00000121900	0	10.0491	0	0	5.16871	0	0	0	3.06247	0	0	12.0347	10.4292	8.28943	0	0	4.14791	0	1.91785	8.51755	5.79028	8.8361	4.08376	9.97452	12.8623	0	2.26844	0	0	4.15987	24.6019	5.34667	4.00489	1.99856	5.92241	4.7868	7.6098	3.26931	3.02061	1.29735	3.73423	2.53511	7.31471	4.14972	1.77559	1.58061	2.32636	0.756192
RNF19B	ENSG00000116514	31.3285	60.2946	37.0433	13.8953	23.2592	27.4342	11.0671	44.2512	4.59371	30.9148	33.2133	37.8233	36.5021	2.07236	2.00885	32.141	9.33279	8.64358	3.83569	5.01032	38.2159	6.62708	40.8376	36.0617	25.7246	30.0368	34.0266	8.89043	38.0503	4.15987	48.3455	13.3667	72.088	72.2336	5.92241	44.6768	41.0267	3.26931	38.2611	36.7584	6.06813	11.5891	2.92588	14.3644	21.6623	11.8546	38.385	32.1381
AL031602.1	ENSG00000278966	0	0	0	0	0	0	0	0	0	0	0	0	0	0	0	0	1.03698	0	0	5.01032	1.15806	2.20903	0	0	0	0	0	0	0	0	0	0.297037	0.572127	0.571016	1.31609	0	0.330861	0	0.503435	0.864902	1.86712	0.724316	1.82868	0	0.355119	0	0.232636	0.378096
AL355864.1	ENSG00000217644	0	0	0	0	0	0	0	0	0	0	0	0	0	0	0	0	0	0	0	0	1.15806	0.245447	0.816753	0.767271	0	0	1.51229	0	0	0	0.286068	0.297037	1.43032	0	0.658045	0	0	1.63466	0	0.432451	0	0.724316	1.46294	0.957629	0	0.395152	0.232636	0
AL355864.2	ENSG00000239670	0	3.3497	0	0	0	0	0	0	0	0	1.10711	0	0	0	0	3.34802	0	0	1.91785	4.00826	0	1.96358	0	0	0	0	0	0	0	0	0	3.26741	0.858191	0.285508	0.658045	0	0	0	0.503435	0	0.466779	0	2.56015	0	0	0.395152	0.232636	0
AL020995.1	ENSG00000236065	0	0	6.17388	0	5.16871	13.7171	0	0	0	4.63722	3.32133	12.0347	1.73819	2.07236	0	0	2.07395	2.46959	3.83569	1.5031	2.31611	0.981789	2.45026	4.60363	0	3.21823	5.29303	0	14.4953	0	2.57461	1.48519	0.858191	3.71161	3.94827	0.531867	1.6543	0	3.02061	3.45961	0.933558	1.81079	2.56015	0.638419	0.710238	1.58061	1.62845	0.945239
AK2	ENSG00000004455	59.3593	83.7426	15.4347	39.1596	33.5966	32.921	74.7027	67.483	18.3748	54.1009	44.2844	87.6813	60.8368	41.4471	14.062	51.5594	66.3665	85.201	65.2068	11.0227	71.7995	22.3357	84.1255	84.3998	72.3505	59.0008	104.348	71.1234	38.0503	37.4389	108.706	37.7237	133.306	138.471	8.55459	80.3119	116.463	6.53863	124.348	98.1664	7.46846	95.2476	17.5553	120.98	97.3026	136.327	118.645	143.109
RF00017.2	ENSG00000276645	0	0	0	0	0	0	0	0	0	0	0	0	0	4.14471	0	0	0	0	0	3.00619	2.31611	1.22724	0	0.767271	0	0	1.51229	0	0	0	0.572136	0	0.286064	0.856525	0	0.531867	0	0	0.503435	0	0.466779	1.81079	1.09721	1.91526	0.710238	0	1.16318	0.756192
AZIN2	ENSG00000142920	13.191	10.0491	12.3478	41.686	33.5966	10.9737	11.0671	36.5072	19.9061	17.0031	17.7138	3.43848	24.3347	24.8683	20.0885	0	7.25884	2.46959	15.3428	20.0413	30.1095	34.1172	20.4188	34.5272	19.2935	20.3821	50.6619	8.89043	21.743	24.9592	24.0297	18.7133	24.3154	24.8392	25.6638	29.7846	33.7478	35.9625	20.6408	12.1086	20.5383	7.96748	27.7959	4.46893	3.55119	7.50789	16.5172	15.88
AL662907.1	ENSG00000278997	0	0	0	0	5.16871	0	6.91692	3.31884	9.18742	0	8.85688	0	3.47639	4.14471	0	0	1.03698	1.2348	1.91785	2.00413	5.79028	1.22724	4.08376	4.60363	1.60779	1.07274	4.53688	0	0	4.15987	4.57709	1.78222	3.43276	3.99711	4.60632	4.7868	4.63205	4.90397	1.51031	3.45961	0	0.724316	1.82868	2.23447	1.77559	2.37091	4.18745	3.21381
TRIM62	ENSG00000116525	13.191	13.3988	6.17388	16.4218	36.181	19.2039	16.6006	34.2946	0	21.6404	22.1422	32.6656	50.4076	16.5789	16.0708	0	4.14791	2.46959	19.1785	11.0227	17.3708	16.1995	22.8691	22.2509	17.6857	13.9456	45.3688	13.3356	23.5549	12.4796	35.4724	13.3667	49.489	23.4117	7.89654	22.8703	16.8739	6.53863	28.1924	18.5954	4.20101	11.5891	11.3378	6.7034	8.52285	6.71758	19.3088	11.5319
AL662907.2	ENSG00000279179	13.191	0	9.26082	8.84249	2.58436	10.9737	5.53353	15.4879	0	27.8233	13.2853	15.4732	11.2983	12.4341	2.00885	0	3.11093	6.17399	3.83569	5.51135	3.47417	10.7997	4.90052	9.97452	11.2545	13.9456	3.78074	13.3356	5.43575	4.15987	6.00743	5.6437	8.86797	3.99711	15.135	7.97801	5.95549	4.90397	8.5584	0.864902	6.06813	1.81079	16.4581	3.83052	2.13071	0.790304	6.97909	3.40286
AL662907.3	ENSG00000284721	0	0	3.08694	0	0	0	5.53353	1.10628	0	0	0	0	0	6.21707	2.00885	0	0	0	0	3.00619	1.15806	2.94537	0	0	0	0	1.51229	0	0	4.15987	0	0.891111	0.286064	0.285508	0.658045	1.06373	0.661722	0	0	1.7298	0.466779	0.362158	0.731471	0	0	0	2.09373	0.378096
ZNF362	ENSG00000160094	107.176	13.3988	148.173	99.7938	93.0368	90.5328	128.655	133.86	65.8432	117.476	142.817	185.678	155.568	84.9666	30.1328	70.3083	40.4421	60.5051	61.3711	14.5299	116.964	21.5994	159.267	110.487	123.8	151.257	232.137	182.254	144.953	29.1191	103.843	52.5756	287.78	169.877	23.0316	139.881	154.512	13.0773	204.898	83.8955	13.0698	54.6859	14.2637	34.1554	58.2395	39.12	77.2353	107.757
AL513327.3	ENSG00000270115	6.59548	0	0	20.2114	7.75307	0	2.76677	1.10628	0	3.09148	2.21422	1.71924	0.869097	0	0	0	0	0	1.91785	0.501032	5.79028	1.71813	2.45026	0.767271	4.82337	2.14548	2.26844	4.44522	2.71788	0	1.14427	1.48519	5.14914	1.71305	0.658045	1.5956	2.64689	0	4.02748	0.864902	0.933558	0	0.731471	0.638419	2.13071	0.395152	4.18745	0.378096
A3GALT2	ENSG00000184389	0	6.6994	0	0	0	0	4.15015	0	1.53124	1.54574	8.85688	0	1.73819	0	0	0	0	1.2348	0	3.00619	4.63222	1.47268	0	2.30181	0	2.14548	0.756147	0	0	0	0	1.48519	0.572127	1.42754	1.31609	0	0.661722	4.90397	3.02061	0	3.73423	0.362158	1.82868	0	0.355119	0	0.465273	0
AL513327.1	ENSG00000225313	0	13.3988	0	13.8953	10.3374	5.48684	33.2012	21.0193	18.3748	6.18296	28.7849	20.6309	27.8111	18.6512	16.0708	5.35683	5.18488	1.2348	1.91785	12.0248	15.0547	10.3088	24.5026	6.90544	3.21558	8.58193	16.6352	11.113	23.5549	8.31974	2.57461	10.3963	11.7286	14.8464	7.89654	10.6373	6.28635	4.90397	3.02061	9.94638	4.20101	4.70805	12.435	3.83052	4.26143	4.34667	17.4477	5.48239
PHC2	ENSG00000134686	77.4968	227.78	123.478	83.3721	160.23	46.6381	149.405	170.367	114.843	115.931	102.961	115.189	305.922	82.8943	26.1151	100.44	101.624	116.071	67.1246	20.5423	134.335	28.9628	170.701	136.574	120.584	159.839	211.721	157.805	124.116	37.4389	143.32	95.943	318.675	252.675	17.7672	152.114	179.657	19.6159	226.546	143.141	13.5366	101.404	34.7449	106.935	89.1348	113.804	127.485	150.293
MIR3605	ENSG00000284154	0	0	0	0	0	0	0	0	0	0	0	0	0.869097	0	0	0	1.03698	0	0	0	1.15806	0.245447	2.45026	0	0	0	0	2.22261	0	4.15987	0	1.78222	0.572127	0.285508	1.31609	2.12747	0.330861	0	0.503435	0.432451	0	0.724316	0.731471	0	0	0	1.86109	0.756192
RN7SKP16	ENSG00000222112	0	6.6994	0	0	0	0	0	6.63767	0	0	12.1782	0	2.60729	8.28943	0	0	2.07395	1.2348	0	0	4.63222	0.490895	3.26701	2.30181	0	1.07274	2.26844	6.66782	0	0	1.14427	2.67333	1.43032	1.14203	0.658045	2.12747	1.98516	0	1.00687	1.29735	0.466779	1.44863	0.731471	0.31921	1.42048	0	1.62845	0.756192
AL513327.2	ENSG00000233246	1.64887	0	0	0	0	0	0	2.21256	0	0	0	0	2.60729	2.07236	0	0	0	0	5.75354	4.00826	0	2.94537	4.08376	2.30181	0	0	0.756147	2.22261	0	0	0.286068	1.18815	1.14425	1.42754	1.97414	0.531867	0.661722	1.63466	2.01374	0.864902	3.26745	0	2.92588	0.31921	0.355119	2.76606	2.09373	1.32334
TLR12P	ENSG00000234512	0	0	0	0	0	0	0	0	1.53124	0	0	0	0	0	2.00885	0	0	0	0	2.00413	0	7.85432	0.816753	0	0	1.07274	0	0	0	4.15987	0	3.26741	0.858191	0.285508	4.60632	0	0	3.26931	1.00687	1.29735	1.40034	0.724316	8.04618	0	0.710238	0.395152	0.697909	0
ZSCAN20	ENSG00000121903	26.3819	10.0491	12.3478	1.26321	18.0905	2.74342	34.5846	3.31884	13.7811	26.2776	28.7849	6.87696	14.7746	10.3618	4.01771	6.02643	10.3698	3.70439	1.91785	3.50723	12.7386	9.327	17.1518	16.88	14.4701	20.3821	31.7582	35.5617	18.1192	4.15987	16.878	18.1193	27.7482	33.119	5.92241	15.956	26.138	6.53863	19.1305	19.4603	5.13457	10.5026	10.2406	10.5339	11.3638	15.8061	26.9858	27.2229
AC115285.1	ENSG00000235907	0	0	0	0	2.58436	0	0	0	13.7811	0	0	0	0	0	0	0	0	0	0	0	1.15806	1.47268	0.816753	0	1.60779	0	0	0	0	0	0.286068	0.297037	0.286064	0.856525	0	0	0.330861	0	0.503435	0	0.466779	0	0.731471	0	0	0	0.232636	0
CSMD2	ENSG00000121904	153.345	50.2455	46.3041	190.745	196.411	57.6118	149.405	74.1207	42.8746	131.388	58.6768	134.101	463.229	250.755	202.894	68.2995	70.5144	242.02	318.363	60.1239	101.909	82.4703	354.471	56.7781	133.446	164.13	331.193	53.3426	150.389	124.796	77.2384	60.0015	538.372	301.211	76.9913	37.7626	38.3799	68.6556	964.582	480.021	48.0782	300.953	90.3367	218.339	22.7276	12.2497	143.304	23.0638
HSPD1P14	ENSG00000227000	0	0	0	0	0	0	0	0	0	0	0	0	0	0	0	0	0	0	0	1.00206	2.31611	1.96358	4.08376	0	3.21558	0	2.26844	0	0	16.6395	0	1.78222	0.858191	1.99856	1.97414	0	0	0	1.00687	3.02716	0.466779	0.724316	1.82868	1.27684	1.42048	0.790304	1.16318	0.567144
HMGB4	ENSG00000176256	0	0	0	0	0	16.4605	1.38338	0	0	1.54574	0	0	2.60729	2.07236	0	0	1.03698	2.46959	0	4.50929	1.15806	4.1726	3.26701	1.53454	1.60779	1.07274	3.78074	0	12.6834	4.15987	0	2.67333	2.28851	1.14203	4.60632	0	0	4.90397	7.04809	2.16226	2.33389	1.08647	6.58324	0.957629	0	0.395152	2.559	0
CSMD2.AS1	ENSG00000231163	0	3.3497	0	0	10.3374	0	4.15015	1.10628	0	0	0	6.87696	6.95277	2.07236	4.01771	0	1.03698	4.93919	9.58923	4.00826	1.15806	8.34521	8.16753	0	3.21558	3.21823	3.78074	0	8.15363	8.31974	0.572136	5.6437	3.43276	6.8522	7.89654	2.65934	0	1.63466	8.5584	7.78412	5.13457	3.62158	8.77765	4.78814	0	1.18546	6.51382	1.51238
RNA5SP42	ENSG00000201148	0	3.3497	0	0	0	0	0	0	0	0	0	5.15772	0	0	0	0	0	0	0	1.00206	0	1.22724	0	0.767271	0	0	0	0	0	4.15987	0	1.18815	1.14425	1.14203	3.29023	0	0	0	0.503435	0.432451	1.40034	1.44863	1.09721	0.638419	0.355119	0.395152	0.697909	0.189048
C1orf94	ENSG00000142698	0	0	6.17388	0	0	0	0	0	0	4.63722	1.10711	1.71924	3.47639	0	6.02656	0	0	3.70439	9.58923	5.01032	0	14.7268	1.63351	0	0	2.14548	1.51229	0	4.52979	8.31974	0.858204	8.91111	2.86064	3.14059	11.1868	1.5956	0.330861	4.90397	4.53092	2.16226	7.46846	6.51884	13.898	13.726	1.06536	1.58061	2.559	0.756192
AC115286.1	ENSG00000270241	8.24435	0	0	0	0	0	0	0	0	0	0	0	0	0	0	0	0	0	0	0.501032	0	0.981789	0	0	0	0	0	0	0	0	0	0.297037	0	0	0	0	0.661722	1.63466	0	0	0	0	0.731471	0.31921	0	0	0.465273	0
MIR552	ENSG00000207941	0	0	0	0	0	0	0	0	0	0	0	0	0	0	0	0	0	0	0	0	0	0.245447	0	0	0	0	0	0	0	0	0	0	0	0	0	0	0	0	0	0	0	0	0.365736	0	0	0	0	0
SMIM12	ENSG00000163866	26.3819	53.5952	33.9563	17.685	10.3374	57.6118	56.7187	26.5507	36.7497	37.0978	47.6057	37.8233	35.633	18.6512	12.0531	1.33921	12.4437	14.8176	15.3428	15.031	30.1095	19.6358	53.0889	38.3636	43.4103	40.7642	54.4426	24.4487	29.8966	41.5987	48.9176	25.8422	70.0856	54.8176	25.0057	31.3802	54.9229	14.7119	39.2679	35.461	12.1363	26.7997	18.6525	35.1131	33.0261	35.1685	50.2495	42.7248
GJB5	ENSG00000189280	6.59548	0	3.08694	0	0	0	0	0	0	1.54574	0	0	0	2.07236	0	0	0	0	0	5.01032	1.15806	5.39984	0	0	0	0	0	0	0	4.15987	0.286068	2.07926	3.71883	1.99856	4.60632	1.06373	0.330861	3.26931	2.51718	0	1.86712	1.08647	4.38883	0	0	0	1.16318	0.567144
GJB4	ENSG00000189433	8.24435	3.3497	15.4347	20.2114	0	24.6908	13.8338	7.74395	0	0	24.3564	13.7539	1.73819	22.7959	4.01771	0	2.07395	0	11.5071	34.5712	5.79028	43.4442	4.08376	5.3709	3.21558	7.50919	8.31762	2.22261	28.9907	45.7586	0.572136	26.7333	11.4425	5.71016	38.8247	0.531867	1.32344	49.0397	10.0687	3.89206	33.6081	13.0377	57.7862	5.74577	2.13071	7.50789	17.913	1.89048
AL121988.1	ENSG00000255811	0	0	0	0	0	0	0	4.42512	0	0	0	0	0	4.14471	6.02656	0	1.03698	4.93919	0	0.501032	1.15806	2.20903	0.816753	0	0	0	0	0	3.62384	0	0.286068	0.891111	2.00245	0.856525	0.658045	0	0	0	0.503435	0	1.86712	0	3.65736	1.59605	1.06536	0	1.86109	0.378096
GJB3	ENSG00000188910	6.59548	0	0	0	5.16871	0	0	0	0	1.54574	0	0	0.869097	2.07236	2.00885	0	3.11093	0	3.83569	7.51548	1.15806	11.0451	0.816753	0.767271	0	2.14548	1.51229	2.22261	0	16.6395	0.286068	2.97037	5.14914	1.14203	2.63218	0	0.992582	11.4426	4.02748	0.864902	6.5349	1.81079	6.94898	0.957629	0	0.395152	3.48955	1.13429
GJA4	ENSG00000187513	19.7864	46.8958	27.7825	0	15.5061	27.4342	5.53353	21.0193	6.12495	9.27444	16.6067	0	3.47639	4.14471	0	0	4.14791	7.40878	15.3428	3.50723	16.2128	10.5542	10.6178	11.5091	1.60779	15.0184	1.51229	15.5583	0	0	28.0347	16.337	16.5917	12.2769	9.21264	33.5076	39.7033	4.90397	13.5928	3.45961	4.20101	25.3511	4.38883	12.4492	3.19607	12.2497	20.472	16.8253
AL122010.1	ENSG00000230163	0	0	0	0	0	0	0	0	0	0	0	0	0	0	0	0	0	0	0	0	0	0	0	0	0	0	0	0	0	0	0	0	0	0	0	0	0	0	0	0	0	0	0	0	0	0	0	0
DLGAP3	ENSG00000116544	52.7638	3.3497	27.7825	20.2114	15.5061	0	16.6006	45.3574	21.4373	35.552	27.6778	25.7886	21.7274	14.5065	0	30.8017	37.3312	23.4612	11.5071	12.0248	44.0061	21.3539	30.2198	43.7345	56.2726	21.4548	47.6373	26.6713	9.96555	12.4796	47.2012	18.7133	80.0978	71.0915	8.55459	29.2527	40.0342	9.80794	74.005	23.3524	8.8688	19.9187	13.1665	10.5339	14.5599	5.92728	23.9615	19.85
AC114490.3	ENSG00000284773	0	0	0	0	0	0	0	0	0	0	1.10711	0	0.869097	0	0	0	0	0	0	1.5031	0	2.45447	0.816753	2.30181	1.60779	3.21823	0.756147	2.22261	0	0	1.71641	1.48519	1.43032	1.14203	1.31609	1.06373	1.32344	1.63466	2.01374	0.432451	0.933558	0	1.09721	0.31921	0	1.18546	1.16318	0.567144
AC114490.1	ENSG00000241014	0	0	0	0	5.16871	0	0	0	0	0	0	0	0	8.28943	0	0	0	0	0	1.00206	0	0.490895	0	0	0	1.07274	0	0	0	0	0	0.297037	0.286064	0	0	0	0.330861	1.63466	0	1.29735	0	0	3.29162	0.638419	0	0	0.232636	0.189048
AC114490.2	ENSG00000271741	0	0	0	0	0	0	0	0	0	0	0	0	0	0	0	0	0	0	0	0	0	0	0	0	0	0	0	0	0	0	0	0	0	0	0.658045	0	0	0	0	0	0	0	0.365736	0	0	0	0	0
TMEM35B	ENSG00000243749	0	0	0	0	0	0	0	0	0	0	0	0	0	0	0	0	0	0	0	0	0	0	0	0	0	0	0	0	0	0	0.286068	0	0.572127	0	0	0	0.661722	0	0.503435	0	0	0.362158	0	0.31921	0	0.790304	1.16318	0
ZMYM6	ENSG00000163867	3.29774	3.3497	0	24.001	2.58436	2.74342	11.0671	9.95651	13.7811	4.63722	6.64266	8.5962	8.69097	10.3618	0	14.7313	4.14791	11.1132	0	7.51548	6.94834	7.11797	10.6178	7.67271	20.9013	4.29097	5.29303	4.44522	0	0	16.5919	3.56444	6.57946	10.8493	3.94827	10.1055	13.2344	4.90397	12.0824	11.6762	4.20101	3.62158	3.65736	8.29945	7.10238	5.53213	12.795	6.99477
ZMYM1	ENSG00000197056	0	6.6994	0	1.26321	5.16871	0	5.53353	21.0193	0	0	3.32133	20.6309	6.08368	4.14471	0	0	6.22186	8.64358	0	7.51548	6.94834	7.60887	3.26701	3.06908	3.21558	4.29097	6.80533	2.22261	7.24767	4.15987	10.2985	5.34667	2.86064	9.42177	4.60632	15.4241	11.2493	9.80794	6.54466	9.08147	1.40034	2.89726	6.2175	11.8108	13.1394	9.08849	10.4686	19.2829
RPL12P45	ENSG00000233940	0	0	0	0	0	0	0	0	0	0	0	0	0	2.07236	0	0	0	0	0	0.501032	0	0.490895	0	1.53454	0	0	0	0	0	0	0	0.594074	0	0	1.31609	0	0.330861	0	1.00687	0.432451	1.40034	0	0.365736	0.638419	0	0	1.39582	0
EFCAB14P1	ENSG00000228348	0	0	0	0	0	0	0	0	3.06247	0	0	0	2.60729	0	0	0	0	2.46959	0	1.5031	0	0.245447	0	0	0	0	1.51229	0	0	0	0.286068	0.891111	0.286064	0.856525	2.63218	0	0	0	0	0	0.466779	0.362158	0	0.31921	0	0	0	0.567144
AL590434.1	ENSG00000284640	0	0	0	0	0	0	0	0	0	0	0	1.71924	0.869097	0	14.062	0	0	0	0	2.50516	0	2.45447	0	1.53454	0	0	0	0	0	4.15987	0	0.891111	0	0.571016	3.29023	1.06373	0.330861	4.90397	1.00687	1.7298	0.933558	0	2.92588	0.957629	0	0.790304	1.16318	1.51238
SFPQ	ENSG00000116560	275.361	241.179	197.564	271.591	165.399	159.118	367.98	288.739	309.31	273.596	221.422	311.183	308.529	209.308	122.54	315.383	333.906	309.934	201.374	8.01651	231.611	21.3539	388.774	306.908	254.031	217.767	303.215	202.257	185.722	174.715	297.225	223.966	599.303	642.964	24.3477	391.986	537.649	32.6931	933.369	627.919	32.2077	403.444	19.0182	351.45	382.463	397.523	280.327	353.709
RF00019.15	ENSG00000201868	0	0	0	0	0	0	1.38338	0	0	0	0	0	0	0	0	0	0	0	0	0	0	0.981789	0	0	0	0	0	2.22261	0	0	0	0	0	0	0	0	0	0	0	0	0	0.362158	0	0.31921	0	0	0	0
ZMYM4	ENSG00000146463	159.94	43.5461	126.565	142.743	62.0245	19.2039	143.872	140.497	107.187	98.9274	112.925	104.874	166.867	113.98	28.124	108.476	103.698	149.41	63.2889	4.50929	143.599	8.59066	125.78	130.436	147.917	138.384	195.842	100.017	140.424	54.0783	165.347	63.5659	189.374	200.998	9.21264	159.56	200.502	6.53863	158.582	232.226	7.00168	87.2801	6.2175	99.5934	151.636	101.554	116.551	281.114
RN7SL503P	ENSG00000240374	0	0	0	0	2.58436	0	0	0	0	0	0	0	0	0	8.03541	0	0	0	1.91785	0.501032	0	0.490895	0.816753	0	0	1.07274	0	2.22261	0	0	0.286068	0.297037	0.858191	1.14203	0	0	0.330861	0	1.00687	0	0.933558	0.724316	1.09721	0	0.355119	0	1.39582	0.567144
RF00091	ENSG00000201542	0	0	0	0	0	0	0	0	0	0	0	0	0	0	0	0	0	0	0	0	0	0	0	0	3.21558	0	0	0	0	0	0	0	0	0.285508	0	1.06373	0	0	0	0	0	0	0.365736	0	0	0	0	0.189048
RPL5P4	ENSG00000229994	18.1376	10.0491	3.08694	0	0	0	4.15015	0	16.8436	6.18296	0	0	2.60729	6.21707	0	0	6.22186	2.46959	9.58923	1.5031	0	1.22724	4.08376	3.06908	0	2.14548	5.29303	0	3.62384	8.31974	0.286068	2.07926	1.43032	2.28407	1.31609	1.5956	4.96291	0	1.00687	1.29735	1.40034	0.724316	2.92588	1.27684	1.42048	0.395152	4.42009	2.07953
ZMYM4.AS1	ENSG00000227409	0	0	0	0	0	0	0	0	0	0	0	0	0	0	0	0	0	0	0	0	0	0.245447	0	0	0	0	0	0	0	0	0.858204	0	0	0.285508	0	0	0	0	0	0	0	0	0	0	0	0	0	0
RF00017.5	ENSG00000278702	0	0	0	0	0	0	2.76677	0	0	0	0	0	0	0	0	0	0	0	0	0.501032	0	0.490895	0	0	0	0	0	0	0	0	0	0.594074	0	0	0	0	0	0	0.503435	0	0.466779	0	0	0	0	0	0	0
KIAA0319L	ENSG00000142687	97.2833	43.5461	27.7825	103.583	77.5307	106.993	120.354	140.497	111.78	85.0157	102.961	127.224	106.899	62.1707	16.0708	14.7313	43.553	27.1655	42.1926	17.0351	88.0123	24.2993	98.0103	106.651	114.153	121.22	157.279	131.134	122.304	70.7178	179.937	53.7637	251.45	190.434	25.6638	178.707	166.092	35.9625	202.381	162.602	14.9369	57.9453	16.8238	65.1188	45.1001	63.6195	142.141	181.675
AC004865.1	ENSG00000236274	0	0	0	17.685	0	0	0	5.53139	0	0	0	0	0	0	0	0	1.03698	1.2348	0	1.00206	0	0.981789	0.816753	0.767271	0	0	0.756147	0	0	0	0.286068	1.48519	1.14425	0.856525	2.63218	2.12747	0.992582	3.26931	0	0.432451	0.466779	1.44863	1.82868	0.957629	0	0	1.86109	0.189048
NCDN	ENSG00000020129	74.1991	60.2946	104.956	101.057	142.14	54.8684	85.7698	154.879	68.9057	80.3785	57.5697	73.9273	188.594	51.8089	32.1417	46.8722	26.9614	33.3395	34.5212	16.033	72.9575	27.2447	80.8585	118.16	67.5271	105.129	229.869	162.25	96.9376	24.9592	478.306	41.8822	446.831	162.454	23.6896	144.136	172.709	19.6159	290.482	131.898	8.40202	63.0155	19.0182	55.5425	56.1088	72.708	95.8462	117.399
AC004865.2	ENSG00000239636	0	0	0	0	0	0	0	4.42512	1.53124	0	0	0	2.60729	0	0	0	0	0	0	5.01032	2.31611	11.7815	1.63351	1.53454	0	0	1.51229	0	0.905959	0	1.71641	2.07926	2.28851	0.285508	1.97414	1.06373	0.661722	3.26931	6.04122	0.864902	1.40034	1.08647	2.19441	1.27684	0	0	2.09373	0.567144
TFAP2E	ENSG00000116819	0	3.3497	9.26082	0	5.16871	2.74342	17.984	13.2753	15.3124	12.3659	3.32133	5.15772	4.34548	4.14471	0	0	2.07395	3.70439	0	8.51755	5.79028	12.7633	4.90052	6.13817	8.03895	7.50919	3.78074	11.113	0	0	4.00495	4.15852	4.29095	4.56813	5.26436	5.85054	5.95549	4.90397	7.55153	2.16226	3.26745	3.62158	10.2406	1.27684	2.48583	1.58061	5.81591	2.26857
PSMB2	ENSG00000126067	54.4127	80.3929	86.4343	37.8964	72.3619	8.23026	59.4855	69.6956	87.2805	77.287	65.3195	42.981	74.7423	37.3024	8.03541	60.9339	51.8488	65.4443	9.58923	6.01239	118.122	6.87253	82.492	128.902	104.506	75.0919	103.592	80.0139	81.5363	29.1191	163.059	35.6444	138.169	132.761	7.2385	99.4591	95.9496	11.4426	108.742	95.5717	2.33389	54.6859	8.41192	99.2742	92.686	96.0219	87.4713	138.95
C1orf216	ENSG00000142686	32.9774	36.8467	27.7825	16.4218	10.3374	2.74342	20.7507	12.1691	21.4373	15.4574	2.21422	20.6309	53.884	8.28943	16.0708	22.7665	19.7026	17.2872	19.1785	6.01239	31.2675	14.7268	40.8376	36.0617	35.3714	41.8369	32.5143	11.113	24.4609	16.6395	148.755	16.6341	103.269	56.8161	13.819	51.5911	51.2834	14.7119	65.95	69.1922	8.40202	23.1781	11.3378	23.6215	36.9324	29.2412	26.7532	40.6453
CLSPN	ENSG00000092853	0	13.3988	15.4347	40.4228	15.5061	0	2.76677	12.1691	12.2499	13.9117	5.53555	49.858	16.5128	6.21707	32.1417	0	19.7026	53.0963	11.5071	19.5403	47.4803	15.4632	51.4554	29.9236	35.3714	9.65468	5.29303	13.3356	9.05959	33.279	4.86316	20.1985	13.445	51.677	14.477	10.6373	24.4837	14.7119	21.1443	22.9199	7.46846	26.0754	13.5322	32.8786	19.8867	25.2897	25.59	31.76
AL354864.1	ENSG00000232335	0	0	0	0	0	0	0	0	0	0	0	0	0	0	0	0	0	0	0	0	0	0.245447	0	0	0	0	0	0	0	0	0	0	0	0	0.658045	0	0	0	1.00687	0	0	0	0	0	0	0	0	0
AGO4	ENSG00000134698	54.4127	23.4479	27.7825	56.8446	49.1028	38.4079	73.3193	67.483	87.2805	43.2807	100.747	44.7003	45.193	31.0854	22.0974	0	27.9984	44.4527	11.5071	8.51755	44.0061	8.59066	52.2722	37.5963	43.4103	79.3829	69.5656	44.4522	32.6145	37.4389	28.0347	32.9711	87.5355	107.066	9.87068	69.1427	77.7523	8.17329	48.8332	71.7869	5.60135	38.0266	10.6063	46.6046	43.6796	28.4509	71.1867	100.195
AGO1	ENSG00000092847	138.505	77.0432	108.043	107.373	142.14	98.7631	142.488	240.063	116.374	148.391	160.531	240.694	219.881	165.789	54.239	149.991	128.585	125.949	101.646	23.5485	184.131	30.9264	237.675	181.843	130.231	222.058	297.166	180.031	187.533	79.0376	118.146	84.3585	258.888	218.985	36.1925	173.389	200.832	34.3278	202.884	151.358	25.2061	109.734	35.4763	94.1668	82.3876	115.78	157.727	196.421
AL139286.1	ENSG00000271164	0	0	0	11.3689	0	0	0	0	0	0	0	0	0	0	0	0	0	0	0	0.501032	0	0.736342	0	0	0	0	0	0	0	0	0	0.297037	0.286064	0	0	0	0	0	0	0	0	0	0	0	0.355119	0	0.465273	0
AL139286.2	ENSG00000271914	0	0	0	0	0	0	0	0	0	0	0	0	0	0	0	0	0	0	0	0	0	0	0	0	0	0	0	0	0	0	0	0	0	0	0	0	0	0	0	0	0	0	0	0	0	0	0	0
AGO3	ENSG00000126070	64.3059	73.6935	61.7388	135.164	80.115	104.25	134.188	163.729	81.1556	64.9211	116.247	195.993	123.412	97.4008	10.0443	21.4273	45.627	51.8615	32.6034	26.5547	99.5928	19.6358	99.6438	81.3307	102.899	72.9464	130.814	102.24	129.552	33.279	139.887	43.6644	125.01	111.634	11.8448	118.074	118.779	14.7119	86.0874	100.329	8.8688	48.8913	12.8007	46.9238	72.4443	52.1601	112.131	180.541
AL138787.2	ENSG00000271554	0	0	0	0	2.58436	0	1.38338	4.42512	0	4.63722	0	0	4.34548	0	0	0	0	0	0	0	2.31611	0.981789	0.816753	0.767271	0	0	1.51229	0	0	0	1.43034	0.594074	3.71883	2.85508	0.658045	3.1912	1.6543	0	2.51718	0.864902	0.933558	0	0.365736	0.638419	0.355119	3.16122	1.16318	1.89048
AL138787.1	ENSG00000232862	0	0	0	0	0	0	0	0	0	0	0	0	0	0	0	0	0	0	0	3.00619	0	2.20903	0	0	0	0	0	0	0	0	0	3.86148	0	0.856525	1.97414	0	0	0	1.51031	0.432451	1.86712	0.724316	2.19441	0.31921	0	0	0.697909	0
TEKT2	ENSG00000092850	1.64887	0	0	0	2.58436	0	4.15015	3.31884	0	0	1.10711	8.5962	3.47639	8.28943	0	0	2.07395	1.2348	0	7.01445	3.47417	11.536	13.8848	16.88	3.21558	10.7274	14.3668	2.22261	1.81192	8.31974	2.28854	6.83185	10.0122	9.99279	11.1868	4.7868	6.94808	6.53863	11.579	10.8113	4.66779	1.81079	6.94898	2.23447	1.42048	2.37091	4.65273	1.13429
ADPRHL2	ENSG00000116863	4.94661	6.6994	9.26082	0	5.16871	24.6908	12.4504	15.4879	7.65619	4.63722	2.21422	10.3154	9.56007	0	30.1328	0	3.11093	16.0524	7.67139	6.01239	13.8967	8.09976	14.7015	9.97452	6.43116	10.7274	18.1475	24.4487	7.24767	12.4796	34.6142	7.12889	30.0367	26.2668	7.2385	30.8483	25.8071	0	22.1511	24.6497	4.20101	9.05395	5.48603	18.8334	13.1394	9.8788	12.795	15.3129
COL8A2	ENSG00000171812	0	10.0491	0	2.52643	0	21.9474	0	0	0	1.54574	0	0	0.869097	2.07236	0	0	1.03698	4.93919	0	13.0268	10.4225	17.6722	4.90052	5.3709	6.43116	1.07274	1.51229	4.44522	0	8.31974	3.71888	4.15852	2.86064	2.85508	8.55459	3.72307	3.97033	4.90397	9.06183	7.35167	5.60135	2.89726	11.3378	4.78814	0.710238	2.37091	10.236	0.567144
TRAPPC3	ENSG00000054116	0	13.3988	18.5216	32.8435	18.0905	0	16.6006	14.3816	0	10.8202	34.3204	22.3501	7.82187	6.21707	0	8.03524	9.33279	13.5828	5.75354	6.01239	26.6353	13.0087	10.6178	22.2509	20.9013	18.2366	11.3422	4.44522	26.2728	0	32.6118	14.2578	31.7531	32.2624	9.21264	25.5296	30.7701	11.4426	21.6477	25.9471	6.5349	10.1404	16.4581	27.1328	18.1111	38.3297	25.8226	25.1434
MAP7D1	ENSG00000116871	326.476	197.632	259.303	209.693	129.218	19.2039	291.894	339.628	249.592	261.23	229.172	165.047	266.813	165.789	80.3541	64.9515	98.5128	64.2095	90.1388	15.532	188.763	32.8899	245.843	284.658	199.366	286.422	548.963	180.031	193.875	133.116	437.398	90.5963	760.357	345.465	30.2701	253.701	283.217	27.7892	540.186	299.256	11.6695	82.2099	18.2868	72.7798	45.8103	50.1843	105.152	86.0168
RN7SL131P	ENSG00000264592	0	0	0	0	0	0	0	0	0	0	0	0	0	0	0	0	0	0	0	0	0	0.245447	0	0	0	0	0	0	0	0	0	0	0	0	1.31609	0	0	1.63466	0	0.432451	0	0	0	0	0	0	0	0
THRAP3	ENSG00000054118	171.482	80.3929	157.434	113.689	139.555	90.5328	156.322	144.923	122.499	129.842	75.2835	140.978	152.961	62.1707	32.1417	111.154	93.3279	75.3226	82.4674	12.0248	160.97	15.7086	127.413	178.007	135.054	105.129	124.764	117.798	140.424	83.1974	258.892	106.636	302.655	308.634	16.4511	226.044	283.879	21.2505	240.642	256.011	14.9369	146.674	19.384	188.334	189.633	200.342	186.807	328.376
UBE2V2P4	ENSG00000231849	0	0	0	0	0	0	4.15015	0	0	0	0	0	0	0	0	0	0	0	0	1.5031	0	1.22724	0	0	0	0	0	2.22261	0	0	0.572136	0.594074	0.572127	0.285508	0.658045	0	0	0	0	0.432451	0.466779	0	0	0	0	0	0	0
SH3D21	ENSG00000214193	16.4887	0	0	29.0539	25.8436	41.1513	12.4504	15.4879	0	15.4574	21.0351	24.0694	6.08368	18.6512	2.00885	0	5.18488	3.70439	7.67139	9.51961	12.7386	23.0721	17.9686	18.4145	4.82337	18.2366	15.8791	11.113	6.34171	45.7586	53.7808	12.7726	19.7384	8.85075	21.0575	11.7011	14.8887	13.0773	18.1237	13.406	12.603	11.9512	24.1385	6.38419	6.74726	6.71758	16.0519	1.89048
EVA1B	ENSG00000142694	6.59548	3.3497	3.08694	0	5.16871	13.7171	0	4.42512	0	0	0	0	4.34548	0	0	0	0	0	0	3.50723	2.31611	6.62708	2.45026	4.60363	0	1.07274	1.51229	2.22261	0	12.4796	12.3009	5.34667	13.7311	6.8522	2.63218	13.2967	13.8962	3.26931	8.5584	3.45961	1.86712	4.3459	4.75456	3.83052	1.77559	1.58061	6.04855	2.45762
AL591845.1	ENSG00000116883	0	3.3497	6.17388	0	18.0905	0	2.76677	1.10628	6.12495	3.09148	0	6.87696	3.47639	12.4341	0	0	1.03698	0	9.58923	6.51342	4.63222	6.38163	5.71727	7.67271	4.82337	9.65468	4.53688	0	0	4.15987	14.8755	6.53482	7.72372	1.99856	4.60632	4.7868	5.62463	3.26931	4.53092	1.7298	1.40034	2.53511	2.19441	1.27684	0.710238	1.97576	5.118	1.70143
STK40	ENSG00000196182	42.8706	197.632	49.391	50.5285	25.8436	21.9474	51.1852	27.657	35.2185	51.0094	55.3555	32.6656	44.3239	29.013	4.01771	18.0793	37.3312	53.0963	42.1926	18.0372	100.751	31.9082	44.1046	83.6326	83.605	80.4556	65.7848	42.2295	21.743	16.6395	90.9696	34.4563	82.6724	69.3785	23.0316	54.2504	55.2537	21.2505	113.776	51.0292	9.80236	26.0754	13.898	26.1752	26.989	41.491	52.5758	39.1329
LSM10	ENSG00000181817	0	10.0491	12.3478	0	18.0905	0	6.91692	8.85023	33.6872	1.54574	5.53555	1.71924	8.69097	12.4341	0	34.1498	4.14791	6.17399	1.91785	3.50723	10.4225	6.13618	11.4345	9.20725	16.0779	9.65468	9.82992	4.44522	19.9311	8.31974	16.0198	4.15852	12.0147	13.9899	12.5029	8.50987	12.2418	1.63466	9.56527	11.2437	0.933558	10.5026	4.75456	7.34182	4.61655	10.6691	5.58327	11.5319
RNU4.27P	ENSG00000222821	0	0	0	0	0	0	0	0	0	0	0	0	0	0	0	0	0	0	0	0.501032	0	0.245447	0	0	0	0	0	0	0	0	0	0.297037	0	0.285508	0	0	0	1.63466	0.503435	0	0	0	0	0	0	0	0	0
OSCP1	ENSG00000116885	0	3.3497	3.08694	11.3689	0	0	4.15015	6.63767	0	0	0	6.87696	2.60729	12.4341	0	0	2.07395	3.70439	3.83569	9.51961	8.10639	8.59066	4.08376	11.5091	0	6.43645	16.6352	2.22261	4.52979	8.31974	15.1616	7.42593	14.0171	11.4203	13.819	10.6373	6.28635	4.90397	10.0687	4.32451	5.60135	7.24316	8.04618	8.93787	6.39214	7.50789	10.4686	9.83049
SNORA63C	ENSG00000201448	0	0	0	0	0	0	0	0	0	0	0	0	0	0	0	0	0	0	0	0.501032	0	0.245447	0	0	0	0	0	0	0	0	0	0	0.572127	0.285508	0.658045	0	0	0	0	0	0	0.362158	0.365736	0	0	0	0	0
MRPS15	ENSG00000116898	19.7864	40.1964	15.4347	0	10.3374	2.74342	8.3003	8.85023	38.2809	26.2776	11.0711	44.7003	31.2875	18.6512	0	0	19.7026	22.2264	9.58923	12.0248	23.1611	12.2724	24.5026	32.2254	24.1168	25.7458	39.3197	17.7809	19.0251	29.1191	58.0718	24.357	50.6333	46.8233	10.5287	32.4439	43.6736	9.80794	34.737	44.5425	5.60135	31.1456	11.3378	50.7543	40.8387	46.6279	33.4996	29.4915
CSF3R	ENSG00000119535	3.29774	130.638	21.6086	6.31607	0	0	1.38338	22.1256	16.8436	20.0946	6.64266	17.1924	2.60729	6.21707	12.0531	0	1.03698	3.70439	7.67139	28.5588	13.8967	37.308	5.71727	23.0181	17.6857	12.8729	9.07377	15.5583	2.71788	24.9592	25.7461	21.3867	22.8851	8.56525	26.3218	9.04174	7.94066	24.5199	15.6065	9.94638	13.5366	19.9187	39.1337	11.1723	5.32678	9.08849	11.8645	2.07953
FTLP18	ENSG00000230214	0	0	0	0	0	0	0	0	0	0	0	0	0	0	0	0	0	0	0	1.00206	0	0.981789	0	0.767271	0	0	0	0	0	0	0	1.48519	0	0	5.26436	0	0	0	0	0	0.466779	0	0.731471	0.31921	0.355119	0	0	0
AL596257.1	ENSG00000284705	0	0	0	0	0	0	0	0	0	0	0	0	0	0	2.00885	0	0	0	0	8.01651	0	7.60887	0	0	0	0	1.51229	0	0	8.31974	0	4.15852	0.572127	0.571016	8.55459	0	0	8.17329	1.00687	0	7.46846	0.362158	6.2175	0.957629	0	0.395152	1.86109	0
AC117945.2	ENSG00000284720	0	3.3497	0	0	0	0	1.38338	0	1.53124	0	0	0	0	0	0	0	0	0	0	4.50929	0	7.60887	0	0.767271	0	0	1.51229	0	7.24767	4.15987	0	5.04963	0.572127	1.14203	10.5287	0	0	1.63466	1.00687	0.432451	1.86712	0	8.41192	0	0	1.18546	1.16318	0
AC117945.1	ENSG00000234481	0	0	0	0	0	0	1.38338	0	0	0	0	0	0	0	0	0	0	0	0	1.00206	0	1.71813	0	0	0	0	0	0	0	0	0.286068	0.297037	0.286064	0.571016	0.658045	0.531867	0	0	0.503435	0.432451	0.466779	0.362158	1.46294	0.31921	0	0.395152	1.39582	0
GRIK3	ENSG00000163873	21.4353	0	27.7825	10.1057	410.913	10.9737	29.051	12.1691	65.8432	15.4574	12.1782	6.87696	39.9785	31.0854	0	1.33921	9.33279	8.64358	1.91785	34.0702	33.5836	39.517	9.80103	79.7962	28.9402	15.0184	43.1004	24.4487	8.15363	16.6395	15.4477	52.8726	16.0196	10.2783	38.1666	94.1405	97.9348	32.6931	11.0756	8.64902	22.8722	50.34	39.4994	105.02	14.2048	52.1601	17.913	49.5305
AL031430.1	ENSG00000284650	0	0	0	0	0	0	0	0	0	0	0	0	0	0	0	0	0	2.46959	0	2.00413	0	2.69992	0	0	0	0	0	0	0	0	0	1.78222	0.286064	0.285508	4.60632	0	0	3.26931	0	0.432451	1.40034	0.724316	6.2175	0.31921	0	0.790304	0.465273	0
MIR4255	ENSG00000264698	0	0	0	0	0	0	0	0	0	0	0	0	0	0	0	0	0	0	0	0	0	0.245447	0	0	0	0	0	2.22261	0	0	0	0.297037	0	0	1.31609	0	0	0	0	0	0	0	0	0	0	0	0	0
RNU6.636P	ENSG00000207328	0	0	0	0	0	0	0	0	0	0	0	0	0	0	0	0	0	0	0	0	0	0	0	0	0	0	0	0	0	0	0	0.891111	0	0	0.658045	0	0	0	0	0	0	0	0	0	0	0	0	0
AL353604.1	ENSG00000223944	0	0	0	0	0	0	0	0	0	0	0	0	0	2.07236	0	0	0	0	0	1.00206	0	2.20903	0	0	0	0	0	0	1.81192	0	0.286068	1.78222	0	0.285508	1.31609	0	0	1.63466	0	0.432451	0	0.724316	1.46294	0.31921	0	0	0.232636	0
RNA5SP43	ENSG00000252368	0	0	0	0	0	0	0	0	0	0	0	0	0	0	0	0	0	0	0	0.501032	0	0.736342	0	0	0	0	0	0	0	0	0	0	0	0.285508	0	0	0	0	0	0	0.466779	0	0.365736	0	0	0	0	0
RPS29P6	ENSG00000230451	0	0	0	0	0	0	0	0	0	0	0	0	0	0	0	0	0	0	0	0.501032	0	0.490895	0	0	0	0	0	0	0	0	0	0.297037	0	0	0.658045	0	0	0	0	0	0	0	0.365736	0	0	0.395152	0.232636	0
LINC01137	ENSG00000233621	0	0	12.3478	0	0	0	0	0	0	0	0	0	0.869097	4.14471	0	0	0	0	0	4.50929	1.15806	3.68171	0	1.53454	6.43116	0	0	2.22261	0	0	4.57709	1.78222	1.43032	1.14203	1.31609	0.531867	0.661722	1.63466	1.00687	0.864902	0.466779	1.08647	2.92588	3.51131	0.355119	0	2.32636	0.567144
ZC3H12A	ENSG00000163874	6.59548	56.9449	6.17388	0	2.58436	82.3026	0	6.63767	10.7187	4.63722	5.53555	0	0.869097	12.4341	4.01771	0	0	0	3.83569	11.5237	8.10639	18.8994	4.90052	9.20725	19.2935	2.14548	2.26844	2.22261	0	4.15987	10.8706	7.42593	4.29095	4.85364	8.55459	4.25494	4.63205	9.80794	2.51718	3.45961	6.5349	4.3459	13.5322	5.10735	2.13071	4.34667	10.4686	1.51238
MIR6732	ENSG00000283724	0	0	0	0	0	0	0	0	0	0	0	0	0	0	0	0	0	0	0	0	0	0	0	0	0	0	0	0	0	0	0	0	0	0	0	0	0	0	0	0	0	0	0	0	0	0	0	0
MEAF6	ENSG00000163875	24.733	13.3988	24.6955	10.1057	38.7653	24.6908	45.6516	39.826	29.0935	18.5489	60.8911	20.6309	86.9097	24.8683	12.0531	41.5154	36.2942	22.2264	19.1785	4.50929	44.0061	7.36342	56.3559	65.9853	54.6648	64.3645	70.3217	35.5617	42.5801	20.7994	98.4074	27.6244	90.3961	118.771	6.58045	70.2065	66.503	13.0773	73.5015	91.6797	4.66779	18.8322	10.2406	18.5142	75.9954	52.5552	51.4126	99.2501
MIR5581	ENSG00000263675	0	0	0	0	0	0	0	0	0	0	0	0	0	0	0	23.4361	0	0	0	0	0	0	0	0	0	0	0	0	0	0	0.572136	0	0	1.14203	2.63218	0	0	0	0.503435	0.432451	0	0	0	0	0.355119	0.790304	0.697909	0.189048
SNIP1	ENSG00000163877	8.24435	10.0491	18.5216	0	23.2592	16.4605	17.984	13.2753	13.7811	21.6404	8.85688	3.43848	13.0365	8.28943	0	16.0705	6.22186	12.348	0	11.0227	22.0031	8.8361	18.7853	13.8109	11.2545	8.58193	20.416	6.66782	10.8715	8.31974	26.8904	16.9311	42.0513	34.5465	7.89654	24.9978	36.3947	4.90397	21.1443	32.0014	5.13457	12.6755	5.48603	14.0452	12.4292	13.04	15.354	36.6753
FTH1P1	ENSG00000232273	0	0	0	0	0	0	0	0	0	0	0	0	1.73819	4.14471	0	0	1.03698	0	0	2.00413	1.15806	3.92716	2.45026	0	0	0	0	0	0	8.31974	0.286068	0.891111	1.71638	0.856525	4.60632	1.5956	0	3.26931	0.503435	1.29735	0.933558	0	2.92588	0.31921	0.710238	0.395152	0.930545	0.189048
AL034379.1	ENSG00000237749	0	0	3.08694	0	0	16.4605	4.15015	0	10.7187	0	1.10711	0	2.60729	2.07236	0	18.7489	5.18488	1.2348	1.91785	1.00206	0	0.245447	2.45026	0	0	1.07274	1.51229	2.22261	0	0	0	0	0.286064	0	2.63218	0	0	1.63466	0.503435	0.432451	0.466779	0.362158	0	0.638419	0.355119	0.395152	0.697909	0.189048
DNALI1	ENSG00000163879	23.0842	13.3988	9.26082	15.1586	28.4279	5.48684	22.1341	55.3139	16.8436	15.4574	18.8209	15.4732	19.9892	6.21707	2.00885	14.0617	9.33279	7.40878	1.91785	5.51135	16.2128	9.81789	19.6021	37.5963	14.4701	25.7458	51.418	13.3356	51.6397	8.31974	24.3158	19.3074	46.9144	19.9856	11.1868	16.4879	19.1899	9.80794	34.737	12.1086	7.93524	12.3134	20.4812	9.25708	7.10238	2.76606	25.3574	27.601
GNL2	ENSG00000134697	11.5421	100.491	33.9563	40.4228	31.0123	21.9474	20.7507	23.2319	41.3434	37.0978	32.1062	27.5078	43.4548	14.5065	22.0974	10.044	26.9614	27.1655	9.58923	10.0206	39.3739	8.34521	49.0052	35.2945	30.548	17.1639	37.8074	40.0069	31.7086	41.5987	43.1963	21.3867	34.3276	58.2437	10.5287	49.9955	44.6662	4.90397	40.7783	36.3259	6.06813	33.6807	13.898	55.8617	43.6796	59.2728	39.5482	56.1472
AL513220.1	ENSG00000284748	0	3.3497	3.08694	0	2.58436	0	1.38338	0	0	0	4.42844	0	0	0	0	0	0	0	0	2.50516	0	5.89074	0.816753	3.83636	0	0	0.756147	0	0	0	1.71641	2.3763	7.15159	0.571016	5.92241	3.1912	0.992582	3.26931	0.503435	0	3.26745	0.724316	5.1203	0	0	0	0.697909	0
RSPO1	ENSG00000169218	1.64887	3.3497	0	0	0	8.23026	1.38338	0	0	0	2.21422	0	0	0	0	0	0	0	0	11.0227	2.31611	15.4632	5.71727	27.6218	1.60779	0	1.51229	0	0	12.4796	0.572136	8.02	11.1565	2.85508	8.55459	1.5956	4.63205	4.90397	0.503435	0.864902	7.46846	1.81079	15.7266	1.59605	1.06536	0	4.18745	0.378096
C1orf109	ENSG00000116922	4.94661	3.3497	3.08694	12.6321	7.75307	24.6908	5.53353	3.31884	27.5623	20.0946	4.42844	10.3154	14.7746	12.4341	0	2.00881	4.14791	9.87838	0	9.01858	12.7386	14.7268	8.16753	13.8109	6.43116	3.21823	8.31762	6.66782	0	20.7994	17.4502	12.1785	13.7311	15.9885	9.21264	14.8923	19.1899	6.53863	13.5928	13.8384	4.66779	14.4863	12.435	25.856	14.2048	24.1043	13.0276	23.631
CDCA8	ENSG00000134690	23.0842	3.3497	9.26082	44.2125	2.58436	16.4605	1.38338	19.913	22.9686	9.27444	6.64266	39.5425	22.5965	10.3618	12.0531	0	23.8505	22.2264	9.58923	9.01858	33.5836	11.0451	43.2879	26.8545	28.9402	10.7274	14.3668	4.44522	8.15363	20.7994	4.57709	19.9015	13.1589	48.2509	8.55459	17.0197	23.822	3.26931	24.6683	19.4603	4.20101	27.8862	6.2175	31.921	34.4465	23.7091	17.2151	24.0091
EPHA10	ENSG00000183317	42.8706	0	30.8694	49.2653	23.2592	2.74342	63.6356	78.5458	26.031	30.9148	37.6417	68.7696	31.2875	41.4471	20.0885	16.0705	19.7026	14.8176	15.3428	35.0723	46.3222	54.2439	46.5549	32.9927	33.7636	54.7098	55.9549	44.4522	19.9311	20.7994	35.4724	39.2089	72.088	65.6669	34.2184	82.4394	84.7004	29.4238	79.5428	40.218	18.6712	22.4538	32.9162	15.9605	17.7559	13.8303	40.7114	22.4967
RF00019.13	ENSG00000200421	0	0	0	0	0	0	0	0	0	1.54574	0	0	0	0	0	0	0	0	0	0.501032	0	0.245447	0.816753	0	0	0	0	0	0	0	0	0	0.572127	0.285508	0	0.531867	0	0	0	0	0	0	0	0	0	0	0.232636	0.567144
ACTN4P2	ENSG00000214141	1.64887	0	9.26082	0	0	0	0	0	0	0	0	0	0	0	0	0	0	0	1.91785	3.50723	0	3.92716	0	0.767271	0	0	0	0	0	0	0.572136	2.07926	0.858191	1.14203	6.58045	1.06373	0	8.17329	0	2.16226	2.33389	0.724316	4.75456	0.638419	0	0.790304	0.930545	0.945239
AL929472.1	ENSG00000227416	0	0	0	0	0	0	0	0	0	0	0	0	0	0	0	0	0	0	0	0.501032	0	1.22724	0	0	0	0	0	0	0	4.15987	0	0.297037	0	0.571016	0	0	0	0	0.503435	0	0	0	1.09721	0.31921	0	0	0.697909	0
MANEAL	ENSG00000185090	61.0082	3.3497	18.5216	37.8964	33.5966	0	26.2843	75.227	38.2809	46.3722	37.6417	63.6119	91.2552	24.8683	0	20.7577	16.5916	41.9831	23.0142	3.50723	53.2706	5.15439	46.5549	56.7781	25.7246	57.9281	83.9324	31.1165	25.3668	20.7994	234.29	26.4363	176.215	146.18	5.92241	88.2899	67.4956	4.90397	113.776	42.8127	7.00168	47.4427	5.85177	40.5396	73.5096	73.4983	35.826	76.9425
AL929472.3	ENSG00000233728	0	0	0	0	0	0	0	0	0	0	0	0	0	0	0	0	0	0	0	0	0	0	0	0	0	0	0	0	0	0	0	0	0	0	0	0	0	0	0	0	0	0	0	0	0	0	0	0
YRDC	ENSG00000196449	9.89321	6.6994	6.17388	0	18.0905	5.48684	26.2843	12.1691	13.7811	4.63722	24.3564	10.3154	21.7274	14.5065	2.00885	0	9.33279	9.87838	5.75354	2.00413	11.5806	1.96358	19.6021	27.6218	17.6857	15.0184	21.9283	20.0035	9.96555	4.15987	22.0272	4.45556	29.1785	20.8421	3.94827	13.8285	17.5356	4.90397	22.1511	14.2709	0.466779	6.51884	1.09721	12.13	16.3355	18.9673	11.8645	20.7953
C1orf122	ENSG00000197982	9.89321	3.3497	12.3478	31.5803	0	0	1.38338	15.4879	0	6.18296	2.21422	1.71924	7.82187	10.3618	0	9.37444	1.03698	0	13.4249	1.00206	9.26445	2.69992	5.71727	9.20725	4.82337	8.58193	12.0984	13.3356	7.24767	4.15987	43.1963	3.56444	49.489	25.1247	3.94827	14.3604	14.8887	1.63466	27.1855	13.8384	0.466779	6.51884	2.19441	5.74577	11.0087	3.55637	9.07282	13.0443
MTF1	ENSG00000188786	57.7104	40.1964	24.6955	3.78964	43.934	60.3552	26.2843	36.5072	9.18742	41.735	52.0342	48.1387	35.633	24.8683	8.03541	22.0969	13.4807	14.8176	11.5071	11.0227	46.3222	17.1813	49.0052	33.7599	32.1558	39.6914	52.9303	51.12	48.9218	8.31974	18.5944	12.4756	33.1834	28.5508	28.296	35.6351	29.4466	8.17329	31.213	25.9471	16.804	19.9187	19.0182	7.34182	9.58821	10.6691	35.1281	30.4367
AL929472.4	ENSG00000235673	0	0	0	0	0	0	5.53353	0	0	0	0	0	0	4.14471	0	0	0	0	0	1.00206	0	2.69992	0.816753	0	0	0	0	0	0	0	0	1.18815	0	0.285508	3.29023	0.531867	0.661722	4.90397	0	0.432451	2.80067	1.08647	2.92588	0.31921	0	0.395152	1.62845	0.756192
AL929472.2	ENSG00000230955	0	0	0	0	0	0	0	0	0	0	0	0	0	0	0	0	0	0	0	0	0	0	0	0	0	0	0	0	0	0	0	0	0	0	0	0	0	0	0	0	0	0	0	0	0	0	0	0
INPP5B	ENSG00000204084	44.5195	20.0982	18.5216	22.7378	28.4279	35.6644	38.7347	26.5507	16.8436	32.4606	17.7138	41.2618	30.4184	16.5789	28.124	2.67841	18.6656	18.522	11.5071	19.5403	28.9514	21.3539	29.4031	42.1999	49.8415	24.6731	30.2459	26.6713	51.6397	20.7994	35.4724	22.8719	40.335	47.3944	25.0057	47.868	47.3131	19.6159	50.847	35.461	11.6695	22.4538	25.6015	25.2176	26.2788	21.7334	41.8745	31.1929
RF00092	ENSG00000252448	0	0	0	0	7.75307	0	0	0	0	0	0	0	0	0	0	0	0	0	0	0	0	0	0.816753	0	0	0	0	0	0	0	0	0.297037	0	0	0	0.531867	0.330861	0	0	0.432451	0.466779	0.362158	1.46294	0	0	0	0	0
RNU6.584P	ENSG00000222282	0	0	0	0	0	0	0	0	0	0	0	6.87696	0.869097	0	12.0531	0	0	0	0	0.501032	0	0	0.816753	0	0	0	0	0	7.24767	0	0.572136	0.297037	0	0	0	0	0.330861	0	0	1.29735	0	0	0	0	0	0	0	0.378096
RF00017.3	ENSG00000277168	0	0	0	0	0	0	0	0	0	0	0	0	0	0	0	0	0	0	0	1.5031	0	0.981789	0	0.767271	0	0	0	0	0	0	0.286068	0	0.286064	0	1.31609	0	0	0	0	0	0.466779	0	0	0	0	0	0.232636	0
SF3A3	ENSG00000183431	67.6036	56.9449	18.5216	83.3721	23.2592	8.23026	48.4184	49.7826	52.0621	27.8233	65.3195	61.8927	76.4805	66.3154	26.1151	39.5066	50.8119	75.3226	24.932	8.01651	67.1673	7.60887	67.7905	79.7962	43.4103	46.1279	65.7848	75.5687	45.2979	41.5987	49.7758	38.9119	83.5306	112.49	7.89654	69.1427	92.641	4.90397	55.8813	110.275	7.93524	57.9453	8.04618	97.9973	85.5837	85.748	72.8152	109.459
RNU6.510P	ENSG00000212541	0	0	0	0	0	0	0	0	0	0	0	0	0	0	0	0	0	0	0	0	0	0.245447	0	0	0	0	0	0	0	0	0	0.297037	0	0	0	0	0.330861	0	0	0	0	0	0.365736	0	0	0	0	0
FHL3	ENSG00000183386	6.59548	23.4479	18.5216	31.5803	2.58436	32.921	6.91692	18.8067	18.3748	18.5489	7.74977	3.43848	12.1674	18.6512	0	28.1233	12.4437	13.5828	11.5071	4.50929	19.687	6.13618	18.7853	20.7163	17.6857	28.964	21.9283	28.8939	52.5456	0	17.4502	8.91111	41.4792	31.9769	15.135	24.4659	16.543	9.80794	50.847	12.1086	3.26745	13.3998	10.2406	4.78814	6.74726	30.0315	20.9373	10.5867
UTP11	ENSG00000183520	14.8398	20.0982	15.4347	41.686	2.58436	0	15.2172	14.3816	13.7811	17.0031	6.64266	15.4732	17.3819	14.5065	10.0443	10.044	6.22186	16.0524	1.91785	6.01239	13.8967	4.90895	14.7015	8.43998	9.64673	15.0184	13.6107	20.0035	4.52979	12.4796	20.883	10.6933	20.0245	26.2668	6.58045	23.4022	23.4911	4.90397	19.1305	28.5418	2.80067	16.2971	5.48603	37.3475	29.83	18.9673	23.2636	34.9739
POU3F1	ENSG00000185668	0	0	0	0	10.3374	0	0	0	0	0	0	0	0	0	0	0	0	0	0	4.00826	1.15806	6.38163	0.816753	2.30181	0	5.36371	15.8791	6.66782	5.43575	4.15987	0.286068	1.78222	0.572127	3.4261	1.97414	5.85054	7.94066	4.90397	0	0.432451	0.466779	0.724316	3.65736	3.1921	1.42048	0	1.62845	5.48239
AL139158.2	ENSG00000224592	0	0	0	0	2.58436	0	0	3.31884	0	0	3.32133	8.5962	0	0	4.01771	0	0	0	0	5.01032	1.15806	2.20903	0	1.53454	0	0	1.51229	0	0	0	1.43034	4.15852	0.572127	1.71305	3.29023	2.12747	1.32344	1.63466	0	0.864902	1.40034	0.724316	1.82868	0.638419	1.42048	0.395152	3.02427	0.189048
AL139158.1	ENSG00000223589	0	0	3.08694	0	0	0	0	0	0	0	0	1.71924	0	0	0	0	0	0	0	0.501032	0	2.45447	2.45026	3.06908	0	3.21823	0	0	0	0	0	0	0.286064	0.856525	0.658045	2.12747	0	1.63466	1.51031	0.864902	1.40034	0.362158	2.56015	0.31921	1.06536	0	0.697909	0.189048
MIR3659	ENSG00000265596	4.94661	0	0	0	0	0	0	0	0	0	0	0	0	0	0	0	0	0	0	0.501032	0	0.245447	0	0	0	0	0	0	0	0	0	0.297037	0	0	0	0	0	0	0	0	1.40034	0	0.365736	0	0.355119	0	0	0
AL139158.3	ENSG00000284623	0	0	0	0	0	0	1.38338	0	0	0	0	0	0	10.3618	0	0	0	0	0	6.01239	0	5.64529	0	0	0	0	0.756147	0	0	8.31974	0.286068	3.26741	0.286064	0.856525	3.29023	1.5956	0.661722	6.53863	1.51031	0.432451	10.2691	0	8.41192	0.31921	0.710238	0	1.86109	0
LINC01343	ENSG00000237290	0	6.6994	0	0	0	0	4.15015	0	0	0	0	0	0	0	0	0	0	0	0	5.51135	0	9.327	0.816753	0.767271	0	3.21823	0.756147	2.22261	0	4.15987	0	4.75259	0.286064	1.14203	7.2385	0	0	1.63466	1.51031	0	3.26745	0.362158	8.77765	0.638419	0	2.37091	1.39582	0.189048
AL513479.1	ENSG00000275350	0	3.3497	0	0	0	0	0	0	6.12495	3.09148	0	0	0	0	0	0	0	0	0	2.00413	0	0.245447	0	0.767271	1.60779	0	0	0	0	0	0.858204	0.594074	0.286064	0	0	0.531867	0.330861	0	0	0	1.40034	0.362158	1.46294	0	0	0	0.697909	0
RNU6.753P	ENSG00000200796	0	0	0	0	0	0	0	0	0	0	0	0	0	0	0	0	0	0	0	0	0	0.245447	0	0	0	0	0	0	0	0	0	0	0	0	0	1.5956	0	0	0	0.432451	0	0	0	0	0	0	0	0
LINC01685	ENSG00000238063	0	0	0	0	0	0	0	0	0	0	2.21422	0	0	0	0	0	0	0	0	4.00826	1.15806	4.41805	0	0	0	0	0	0	0	12.4796	0	2.07926	0	0.285508	3.29023	0	0	0	2.51718	1.29735	2.80067	0.724316	4.02309	0.31921	0	1.18546	1.86109	0
AL354702.1	ENSG00000215895	0	0	6.17388	2.52643	0	0	0	0	0	0	0	0	0	0	0	0	0	0	0	3.00619	1.15806	6.38163	1.63351	0	0	1.07274	0.756147	0	0	0	0	2.3763	0	0.571016	2.63218	0.531867	0.330861	4.90397	0	0.864902	0.933558	0.362158	3.65736	0.31921	0.355119	0.790304	1.39582	0.756192
AL354702.2	ENSG00000284632	0	0	0	0	0	0	0	0	0	0	0	0	0	2.07236	4.01771	0	0	0	0	3.00619	0	2.45447	0	0	0	1.07274	0	0	9.05959	0	0	2.07926	0	0.285508	4.60632	0	0	0	2.51718	0.432451	1.40034	0.362158	5.48603	0.957629	0	0	2.09373	0
RRAGC	ENSG00000116954	0	0	0	30.3171	5.16871	0	0	0	7.65619	0	2.21422	1.71924	1.73819	8.28943	0	0	0	6.17399	0	1.5031	1.15806	6.13618	4.08376	2.30181	3.21558	1.07274	5.29303	0	0	4.15987	12.587	2.3763	2.57457	5.42466	5.92241	5.31867	5.29377	3.26931	0	3.89206	0.466779	0.724316	4.02309	3.83052	5.32678	0.790304	3.48955	10.9648
AL139260.2	ENSG00000273637	0	0	0	0	0	0	0	0	0	0	0	0	0	0	0	0	0	0	0	0	0	0	0	0	0	0	0	0	0	0	0	0	0	0	0	0	0	0	0	0	0	0	0	0	0	0	0	0
AL139260.1	ENSG00000228436	0	0	3.08694	0	2.58436	0	13.8338	7.74395	18.3748	0	0	0	1.73819	0	10.0443	0	1.03698	1.2348	3.83569	1.00206	1.15806	1.22724	5.71727	3.06908	1.60779	0	5.29303	2.22261	0	4.15987	3.71888	0.297037	5.14914	5.99567	1.31609	2.65934	2.64689	1.63466	7.04809	1.29735	0.466779	2.53511	0.365736	2.23447	0.355119	1.97576	4.88536	2.45762
MYCBP	ENSG00000214114	0	6.6994	18.5216	0	7.75307	0	6.91692	4.42512	6.12495	0	0	17.1924	3.47639	10.3618	6.02656	0	1.03698	4.93919	1.91785	1.00206	3.47417	3.19082	13.8848	5.3709	6.43116	8.58193	5.29303	11.113	2.71788	0	10.2985	4.15852	9.72616	4.28262	3.29023	9.04174	7.6098	4.90397	2.51718	6.05432	2.33389	5.07021	4.38883	7.66103	5.32678	4.74182	11.1665	7.94001
AL139260.3	ENSG00000274944	0	0	0	0	0	0	0	0	0	0	0	0	0	0	0	0	0	0	0	0	0	0.490895	0	0	1.60779	0	0	0	0	0	0	0.297037	0.572127	0.285508	0	0	0	0	0	0	0.933558	0.362158	0.365736	0	0.355119	0	0.465273	1.51238
GJA9	ENSG00000131233	0	0	0	0	5.16871	0	0	0	0	0	0	0	0	0	0	0	0	1.2348	0	0.501032	0	0	0	0	0	0	0.756147	0	4.52979	0	0.572136	0.594074	1.43032	0.285508	0.658045	1.5956	0	0	1.00687	0.864902	0	0	0.365736	0.638419	0	0	0.465273	0.756192
RHBDL2	ENSG00000158315	6.59548	3.3497	0	0	10.3374	0	8.3003	7.74395	0	4.63722	0	5.15772	1.73819	20.7236	0	0	2.07395	1.2348	5.75354	7.51548	4.63222	5.39984	4.08376	5.3709	4.82337	3.21823	6.04918	0	22.649	0	1.71641	4.15852	4.29095	2.56957	7.2385	3.72307	4.30119	4.90397	1.51031	4.75696	3.73423	3.98374	10.2406	1.59605	1.06536	1.18546	6.04855	1.32334
RNU6.605P	ENSG00000199963	0	0	0	0	0	0	0	0	0	0	0	0	0	0	0	0	0	0	0	0	1.15806	0	0	0	0	0	0	0	0	0	0	0	0	0	0	0	0	0	0	0	0	0	0	0	0	0	0.232636	0.189048
RF00019.18	ENSG00000207466	0	0	0	0	0	0	0	0	0	0	0	0	0	0	0	0	0	0	0	1.00206	0	0	0	0	0	0	0	0	0	0	0	0.297037	0	0	0.658045	0	0	0	0	0	0	0	0.365736	0	0.355119	0	0	0
EIF1P2	ENSG00000235549	6.59548	0	0	0	0	0	0	0	0	0	0	0	0	0	0	0	0	0	0	3.00619	0	1.96358	0	0	0	0	0	0	0	4.15987	0.572136	0.594074	0	0	1.31609	0	0	0	0.503435	0	0.466779	0	0.731471	0	0	0	0.232636	0
AKIRIN1	ENSG00000174574	13.191	13.3988	18.5216	10.1057	15.5061	35.6644	22.1341	30.9758	35.2185	20.0946	40.9631	49.858	17.3819	26.9406	12.0531	3.34802	11.4067	16.0524	11.5071	1.5031	37.0578	3.92716	31.8533	28.389	20.9013	19.3094	17.3914	15.5583	7.24767	20.7994	83.2458	13.0696	49.7751	48.2509	6.58045	49.9955	33.4169	1.63466	21.1443	35.8934	2.33389	14.1242	2.92588	28.4097	60.0151	26.4752	31.6385	67.4901
NDUFS5	ENSG00000168653	13.191	36.8467	33.9563	22.7378	25.8436	2.74342	13.8338	26.5507	15.3124	4.63722	9.96399	30.9463	45.193	18.6512	6.02656	18.0793	17.6286	51.8615	15.3428	2.00413	34.7417	3.92716	49.8219	26.0872	27.3324	30.0368	47.6373	15.5583	19.0251	0	100.982	21.3867	56.6406	69.664	3.29023	43.6131	56.2463	1.63466	41.2817	64.0028	4.20101	87.2801	3.29162	128.003	118.255	120.126	41.8745	82.992
MACF1	ENSG00000127603	862.359	887.671	870.517	785.719	1005.31	551.427	1393.07	1065.35	612.495	1066.56	962.079	894.005	1248.89	828.943	275.213	348.863	519.525	485.275	556.176	63.6311	986.664	93.0245	827.37	834.024	842.481	1028.76	1414.75	789.026	952.163	561.583	1105.37	467.536	1920.06	1402.7	128.319	1128.09	1442.55	94.8101	1528.43	1511.85	64.4155	631.604	107.161	444.659	583.815	520.81	1374.42	1406.89
RNU6.608P	ENSG00000206654	0	0	0	0	0	0	0	0	0	0	0	0	0	0	0	0	0	0	0	0	0	0	0	0	0	0	0	0	0	0	0	0	0	0	0	0	0	0	0	0	0	0	0	0	0	0	0	0
RNA5SP44	ENSG00000222378	0	3.3497	0	0	0	0	0	2.21256	0	4.63722	0	0	0	0	0	0	0	0	0	0	2.31611	0.245447	0.816753	0	0	0	0	0	0	0	0.286068	0.594074	2.86064	0.285508	0	1.06373	1.6543	1.63466	0.503435	0	0	0	0	0	0	0	1.86109	0.945239
AL356055.1	ENSG00000270040	0	0	0	0	0	0	0	1.10628	0	0	0	0	0	0	0	0	0	0	1.91785	0	0	0.245447	0	0	0	0	0	0	0	0	0	0	0.286064	0	0	0	0	0	0	0	0	0	0	0	0	0	0.697909	0
AL442071.1	ENSG00000226438	0	0	0	0	0	0	1.38338	0	0	6.18296	7.74977	0	0	0	0	0	1.03698	0	1.91785	2.00413	0	0.736342	0.816753	0	0	0	0	0	0	0	0.286068	0.594074	0.286064	0.571016	1.31609	0.531867	0.661722	0	1.00687	0.432451	0	0	0	0	0	0	0.930545	0.567144
HSPE1P8	ENSG00000217897	0	0	0	0	0	0	0	1.10628	0	3.09148	7.74977	0	0.869097	0	0	0	1.03698	0	1.91785	0	1.15806	0.245447	0	0	0	2.14548	0.756147	0	0	0	0.286068	0.594074	1.71638	0.571016	0.658045	0	0	0	1.00687	0.864902	0	0	0	0.31921	0.355119	0	1.39582	1.32334
BMP8A	ENSG00000183682	37.924	13.3988	18.5216	2.52643	7.75307	0	30.4344	29.8695	38.2809	23.1861	21.0351	25.7886	8.69097	6.21707	4.01771	0	20.7395	6.17399	13.4249	11.5237	38.2159	21.1085	17.9686	19.949	8.03895	30.0368	48.3934	20.0035	32.6145	24.9592	29.7511	11.2874	30.6088	35.403	11.8448	25.5296	30.1083	9.80794	28.1924	21.1901	5.13457	23.5403	12.435	7.66103	5.32678	15.8061	25.59	15.88
OXCT2P1	ENSG00000237624	0	0	0	0	0	8.23026	0	1.10628	0	0	0	0	0	2.07236	4.01771	0	0	0	1.91785	2.50516	1.15806	9.08155	1.63351	0.767271	3.21558	0	0.756147	0	0	0	4.00495	1.18815	0.858191	0.285508	3.94827	1.5956	1.6543	1.63466	1.51031	0.864902	3.26745	1.08647	1.09721	0.31921	1.06536	1.58061	1.16318	0.378096
PPIEL	ENSG00000243970	34.6263	0	27.7825	46.7389	12.9218	0	45.6516	65.2705	10.7187	49.4637	14.3924	103.154	35.633	37.3024	4.01771	0	17.6286	12.348	44.1105	19.0392	39.3739	19.3903	53.0889	12.2763	22.509	70.801	42.3443	40.0069	75.1946	24.9592	13.7313	14.5548	39.4768	67.0944	13.819	18.0835	23.1603	21.2505	76.5222	38.9206	19.6047	20.643	18.6525	16.2797	7.81262	11.8546	30.2427	16.8253
PABPC4	ENSG00000090621	49.4661	160.786	86.4343	60.6342	46.5184	128.941	117.588	111.734	76.5619	64.9211	54.2484	80.8043	75.6114	60.0984	44.1948	48.881	58.0707	77.7922	76.7139	10.0206	77.5898	15.4632	75.958	72.8908	57.8804	83.6739	77.8832	142.247	37.1443	33.279	169.924	35.9415	155.619	152.176	15.135	107.437	107.199	6.53863	173.685	110.275	8.40202	118.426	15.3609	103.105	129.974	162.407	104.686	121.18
PABPC4.AS1	ENSG00000228060	0	3.3497	0	0	0	19.2039	0	0	0	1.54574	0	0	0	0	4.01771	0	0	0	0	0.501032	0	0.490895	0	1.53454	0	0	0	2.22261	0	0	0.572136	0.594074	0.286064	0.856525	0.658045	1.06373	0.330861	1.63466	1.00687	1.29735	0.933558	0	0.365736	0.638419	0.710238	1.18546	1.39582	0.567144
SNORA55	ENSG00000201457	0	0	0	0	0	0	0	0	0	0	0	0	0.869097	2.07236	8.03541	0	0	0	0	0.501032	0	0	0.816753	0	0	0	0	0	0	0	0	0	0.286064	0.571016	0.658045	0	0	0	0	1.29735	0	0.362158	0.365736	0.31921	0	0	1.39582	0.756192
HEYL	ENSG00000163909	54.4127	63.6443	166.695	107.373	162.814	13.7171	34.5846	54.2077	35.2185	83.47	29.892	37.8233	36.5021	31.0854	20.0885	1.33921	18.6656	37.0439	40.2748	10.5217	126.228	16.6904	40.8376	147.316	54.6648	124.438	62.7602	122.243	144.047	20.7994	72.9474	43.9615	66.9389	37.9726	17.1092	81.3757	85.0312	13.0773	85.584	25.0822	6.5349	58.6696	20.1155	12.13	19.1764	37.9346	40.7114	26.8448
AL035404.2	ENSG00000225903	0	0	0	0	0	0	0	0	0	0	0	0	0.869097	0	0	0	0	0	0	0.501032	0	3.68171	0	0.767271	0	0	0	0	0	0	0.286068	0.297037	0	0.856525	5.92241	0	0.330861	3.26931	1.51031	0.864902	3.26745	0.362158	4.75456	0	0	0	0.465273	0.756192
NT5C1A	ENSG00000116981	21.4353	3.3497	15.4347	20.2114	5.16871	5.48684	12.4504	18.8067	39.8122	6.18296	19.928	5.15772	0	4.14471	0	0	0	1.2348	3.83569	4.00826	13.8967	6.62708	1.63351	19.1818	9.64673	26.8185	46.125	6.66782	20.8371	8.31974	43.7684	12.4756	58.357	110.492	5.92241	59.5691	87.6781	11.4426	128.879	65.3001	4.66779	3.25942	9.14339	1.27684	5.6819	2.37091	9.53809	22.3077
HPCAL4	ENSG00000116983	41.2217	23.4479	77.1735	31.5803	77.5307	5.48684	37.3513	92.9274	50.5308	20.0946	8.85688	49.858	16.5128	51.8089	0	0	7.25884	3.70439	3.83569	7.01445	71.7995	12.0269	28.5863	59.0799	57.8804	42.9097	217.014	8.89043	24.4609	20.7994	375.893	7.42593	255.455	199.856	12.5029	138.817	140.285	11.4426	293.503	248.227	8.40202	17.7457	10.9721	15.6413	36.9324	8.29819	48.8536	67.4901
PPIE	ENSG00000084072	6.59548	3.3497	12.3478	22.7378	25.8436	0	23.5175	28.7633	47.4684	13.9117	19.928	20.6309	15.6437	18.6512	2.00885	8.03524	8.29581	4.93919	1.91785	24.5506	8.10639	22.0903	17.9686	23.7854	17.6857	15.0184	24.1967	28.8939	21.743	16.6395	26.3183	16.6341	40.9071	34.832	16.4511	21.2747	27.4614	19.6159	37.2542	32.0014	8.8688	13.762	21.2127	21.7063	13.8496	15.4109	32.1038	23.4419
AL035404.1	ENSG00000225333	0	0	0	0	0	0	0	0	0	0	0	0	0	0	0	0	0	0	0	1.5031	0	1.96358	0	0	0	1.07274	0	0	0	4.15987	0.572136	1.78222	0.572127	0	0.658045	0.531867	0	1.63466	0.503435	1.7298	2.33389	0.362158	1.82868	0.31921	0	0	0	0.378096
RNU7.121P	ENSG00000252413	0	0	0	0	0	0	0	0	0	0	0	0	0	0	0	0	0	0	0	0	0	0	0	0	0	0	0	0	0	0	0	0	0	0	0	0	0	0	0	0	0	0	0	0	0	0	0	0
BMP8B	ENSG00000116985	8.24435	20.0982	18.5216	0	28.4279	0	30.4344	3.31884	15.3124	17.0031	12.1782	15.4732	3.47639	10.3618	6.02656	0	3.11093	2.46959	1.91785	13.0268	53.2706	20.1267	8.98428	3.06908	25.7246	9.65468	11.3422	22.2261	13.5894	20.7994	27.4625	13.0696	13.445	15.1319	14.477	57.9735	76.4288	3.26931	5.03435	4.75696	5.13457	6.51884	7.31471	3.83052	5.32678	2.37091	11.3992	31.0039
OXCT2	ENSG00000198754	0	0	0	0	12.9218	0	4.15015	3.31884	12.2499	0	0	0	0	0	2.00885	0	0	0	0	4.00826	1.15806	8.09976	0	0	0	0	2.26844	4.44522	0	4.15987	3.14675	3.56444	2.00245	0.571016	5.26436	4.25494	1.6543	3.26931	1.51031	0	0.933558	1.44863	2.56015	0	1.06536	1.18546	1.62845	0.189048
AL033527.6	ENSG00000285905	4.94661	0	0	0	0	0	2.76677	4.42512	0	3.09148	0	0	0	0	0	0	0	0	1.91785	1.00206	2.31611	1.71813	1.63351	0	1.60779	0	1.51229	0	0	0	0.572136	2.3763	0	1.14203	3.94827	2.65934	2.97775	0	2.01374	0.864902	0.933558	0.724316	2.92588	0.638419	0	0	0.465273	1.70143
AL033527.3	ENSG00000261798	0	0	3.08694	0	0	0	0	0	0	0	0	0	0	0	0	0	0	0	0	1.00206	0	1.22724	0.816753	0	0	0	0	2.22261	0	0	0.286068	0.891111	0.572127	0.571016	2.63218	0.531867	0	1.63466	1.00687	0	0	0	1.46294	0	0	1.58061	0.465273	0.378096
AL033527.1	ENSG00000229213	0	0	0	0	0	0	0	0	0	0	0	0	0	0	0	0	0	0	0	0.501032	0	0.490895	0	0	0	0	0	0	0	0	0	0.297037	0	0	2.63218	0	0	1.63466	0	0	0	0	0	0	0	0	0.232636	0.189048
AL033527.5	ENSG00000284719	13.191	0	6.17388	0	5.16871	0	0	0	0	1.54574	0	3.43848	0.869097	2.07236	0	0	0	0	0	5.51135	1.15806	7.60887	0	0.767271	0	0	0	0	0	4.15987	0.572136	1.78222	0.286064	0.856525	3.29023	0	0.330861	0	1.00687	1.29735	0.933558	0	5.48603	0.31921	1.42048	2.76606	1.39582	1.13429
AL033527.4	ENSG00000284678	0	0	0	0	0	0	0	0	4.59371	0	0	0	0	0	0	0	0	0	0	1.00206	0	2.20903	0	0	0	0	0	0	0	0	0.286068	0.891111	0	0.571016	0.658045	0	0	0	1.00687	0	0.466779	0	1.09721	0.957629	0	0.395152	0.232636	0.189048
TRIT1	ENSG00000043514	28.0308	13.3988	15.4347	37.8964	18.0905	8.23026	23.5175	14.3816	41.3434	23.1861	5.53555	36.104	33.0257	24.8683	2.00885	12.7225	11.4067	9.87838	1.91785	10.5217	11.5806	13.7451	23.6858	27.6218	20.9013	20.3821	26.4652	31.1165	22.649	37.4389	25.7461	16.337	37.4743	50.535	9.87068	30.3164	24.8146	6.53863	23.6615	38.4882	4.20101	15.935	11.3378	22.0255	21.6623	21.7334	35.1281	36.1081
RF00019.16	ENSG00000202222	0	0	0	0	0	0	0	0	0	0	0	0	0	0	0	0	0	0	0	0	0	0	0	0	0	0	0	0	0	0	0	0	0	0	0	0	0	1.63466	0.503435	0	0	0	1.09721	0	0	0	0.232636	0
MYCL	ENSG00000116990	16.4887	0	12.3478	15.1586	0	0	11.0671	4.42512	15.3124	10.8202	6.64266	18.9116	21.7274	14.5065	0	0	3.11093	3.70439	0	5.51135	2.31611	12.0269	5.71727	2.30181	17.6857	11.8002	10.5861	20.0035	17.2132	8.31974	12.587	9.50519	45.7702	27.9798	11.1868	9.57361	5.95549	13.0773	56.8882	34.1636	0.466779	1.08647	7.68045	3.51131	8.52285	1.18546	16.0519	7.94001
AL033527.2	ENSG00000236546	0	0	0	0	0	0	0	0	0	0	0	0	0	0	0	0	0	0	0	1.00206	0	1.47268	0	0.767271	0	0	0	0	0	0	0	1.78222	0	0.285508	1.97414	0	0	0	1.00687	0.432451	0.466779	0	1.82868	0	0	0	0.232636	0
RF00019.17	ENSG00000207356	0	0	0	0	0	0	0	0	0	0	0	0	0	0	0	0	0	0	0	0	0	0	0	0	0	0	0	0	0	0	0	0	0	0.285508	0	0	0	0	0	0	0	0	0	0.957629	0	0	0	0
MFSD2A	ENSG00000168389	0	63.6443	6.17388	7.57928	20.6748	16.4605	1.38338	1.10628	16.8436	0	1.10711	0	3.47639	6.21707	8.03541	0	15.5546	11.1132	3.83569	11.0227	4.63222	20.3721	5.71727	3.83636	4.82337	2.14548	2.26844	2.22261	1.81192	12.4796	16.3059	12.7726	17.1638	6.8522	23.6896	8.50987	12.2418	14.7119	6.04122	9.51393	14.9369	14.1242	28.8931	12.7684	22.0174	9.08849	5.81591	3.21381
AL663070.1	ENSG00000228477	3.29774	0	0	0	0	0	0	0	3.06247	0	2.21422	0	0.869097	0	0	8.03524	3.11093	3.70439	3.83569	2.50516	0	3.68171	0	3.06908	1.60779	0	0.756147	0	0	0	0.572136	1.18815	2.00245	0.571016	2.63218	0	0.330861	3.26931	1.00687	0	1.40034	0.362158	1.09721	0.638419	0.710238	0.790304	0.465273	0.378096
CAP1	ENSG00000131236	49.4661	164.135	61.7388	24.001	41.3497	0	100.987	59.7391	42.8746	66.4668	68.6408	73.9273	118.197	49.7366	20.0885	0	26.9614	22.2264	30.6855	11.5237	107.699	13.4996	81.6753	112.789	123.8	80.4556	113.422	100.017	71.5708	62.3981	274.339	86.1407	194.809	202.996	21.7155	132.967	216.052	17.9812	224.029	217.09	5.13457	80.3991	20.8469	124.811	98.7231	79.0304	130.044	134.98
PPT1	ENSG00000131238	44.5195	63.6443	24.6955	73.2664	62.0245	5.48684	56.7187	53.1014	18.3748	66.4668	28.7849	49.858	59.0986	35.2301	10.0443	55.5771	15.5546	33.3395	3.83569	5.51135	46.3222	9.08155	44.9214	51.4072	43.4103	30.0368	49.1496	22.2261	39.8622	29.1191	172.785	26.7333	58.9291	65.9524	9.87068	97.3317	94.2953	1.63466	27.1855	70.0571	6.06813	46.3562	13.5322	103.743	57.5293	84.1674	91.6587	82.0468
AL512599.1	ENSG00000226745	0	0	0	0	0	0	0	0	0	0	0	0	0	0	0	0	0	0	0	2.00413	0	3.92716	0	0	0	0	0	0	0	0	1.14427	0.297037	2.00245	0	3.29023	0	0	1.63466	0.503435	0.432451	0	0.362158	1.46294	0.957629	1.06536	0	0.232636	0.567144
RLF	ENSG00000117000	23.0842	16.7485	18.5216	5.05285	2.58436	32.921	20.7507	15.4879	45.9371	9.27444	27.6778	24.0694	28.6802	47.6642	0	4.68722	20.7395	14.8176	13.4249	5.01032	18.5289	6.38163	33.4869	19.1818	20.9013	12.8729	36.2951	15.5583	21.743	24.9592	74.9498	14.8519	28.0342	72.8046	7.89654	51.5911	51.9451	6.53863	20.1374	62.273	2.33389	13.3998	5.1203	45.3278	51.4922	23.314	32.1038	82.992
RNU6.1237P	ENSG00000207508	0	0	0	0	0	0	0	0	0	0	0	0	0	4.14471	0	0	0	0	0	0	0	0	0	0	0	0	0	0	0	0	0	0	0	0.285508	0	0	0	1.63466	0.503435	1.29735	0.466779	0	0.731471	0	0	0	0	0
TMCO2	ENSG00000188800	0	0	0	0	0	0	0	0	0	0	0	0	0	0	0	0	0	0	0	2.50516	0	0.981789	0.816753	0	0	0	0	2.22261	0	4.15987	0	2.3763	0	0	1.97414	0	0	3.26931	0	0	0.466779	1.08647	0.365736	0	0	1.58061	0.232636	0
AL050341.2	ENSG00000259943	6.59548	3.3497	0	0	0	0	0	1.10628	0	7.7287	1.10711	13.7539	6.95277	2.07236	0	0	5.18488	0	0	0.501032	4.63222	1.96358	7.35077	13.0436	3.21558	6.43645	10.5861	11.113	10.8715	12.4796	2.57461	1.48519	11.1565	9.99279	0	7.44614	7.94066	3.26931	2.01374	3.89206	1.40034	0.724316	0.731471	3.83052	2.13071	4.34667	5.81591	6.80572
ZMPSTE24	ENSG00000084073	14.8398	26.7976	40.1302	44.2125	18.0905	21.9474	8.3003	7.74395	19.9061	0	11.0711	13.7539	11.2983	8.28943	6.02656	22.7665	9.33279	9.87838	13.4249	5.01032	13.8967	6.13618	12.2513	10.7418	6.43116	4.29097	8.31762	8.89043	9.96555	4.15987	25.4601	9.50519	8.00978	8.56525	2.63218	15.956	18.1973	3.26931	6.54466	20.7577	2.80067	7.24316	5.48603	20.7486	20.952	12.6449	9.53809	28.3572
AL050341.1	ENSG00000231296	0	0	0	0	0	0	0	0	0	0	0	0	0.869097	0	0	0	0	0	0	0	0	0.490895	0	0	0	0	0	0	0	0	0	0	0	0	0.658045	0.531867	0.330861	0	0	0	0	0	0.365736	0.638419	0	0	0	0.189048
COL9A2	ENSG00000049089	37.924	10.0491	9.26082	36.6332	0	52.125	44.2683	66.3767	12.2499	15.4574	22.1422	85.962	25.2038	14.5065	28.124	0	6.22186	7.40878	17.2606	23.0475	30.1095	35.099	51.4554	52.9417	69.1349	10.7274	65.7848	2.22261	90.5959	16.6395	22.8854	12.7726	97.8337	41.6842	20.3994	17.5516	19.8516	17.9812	21.1443	16.4331	10.2691	9.05395	27.0644	11.4915	3.90631	3.95152	37.6871	2.45762
AL031985.2	ENSG00000227311	0	0	0	0	0	0	0	0	0	0	0	0	0	0	0	0	0	0	0	1.5031	0	0.490895	0	0	0	0	0	0	0	0	0	0.891111	0	0.285508	0.658045	0	0	0	0	0	0.933558	0	0	0	0	0	0.232636	0
SMAP2	ENSG00000084070	67.6036	107.19	98.7821	111.163	82.6994	13.7171	58.1021	136.072	67.3744	69.5583	57.5697	72.2081	101.684	53.8813	34.1505	94.414	40.4421	39.5135	40.2748	11.5237	69.4834	16.445	80.0417	131.203	196.15	80.4556	121.74	73.3461	82.4423	33.279	132.45	42.4763	110.993	102.497	13.1609	65.4196	79.0757	8.17329	140.458	87.3551	12.603	44.9076	20.4812	45.0086	46.8757	34.3782	101.197	90.5539
AL031985.1	ENSG00000213172	0	0	0	0	0	0	0	0	0	0	0	0	0	0	0	0	0	0	0	1.5031	0	0.490895	0	0.767271	0	0	0	0	0	0	0	0.594074	0.286064	0	1.31609	0	0.330861	1.63466	0.503435	0	0	0	0	0	0	0	0	0.378096
AL031985.4	ENSG00000284677	0	0	0	0	0	0	0	0	10.7187	0	0	0	0	0	0	0	0	0	0	0.501032	0	1.71813	0	0.767271	0	2.14548	0.756147	0	0	0	0	1.48519	0.572127	1.42754	0.658045	0	0.330861	3.26931	1.51031	0.864902	0.466779	0	1.09721	0.957629	0	0.790304	1.62845	0.189048
ZFP69B	ENSG00000187801	3.29774	0	9.26082	0	0	0	6.91692	12.1691	1.53124	18.5489	8.85688	3.43848	12.1674	6.21707	0	15.4009	3.11093	7.40878	1.91785	4.50929	13.8967	3.19082	6.53402	3.06908	1.60779	6.43645	9.82992	2.22261	0	4.15987	10.0124	3.26741	8.00978	6.28118	2.63218	10.6373	5.62463	3.26931	9.06183	7.78412	0.466779	1.08647	1.82868	9.25708	9.94333	3.95152	10.4686	10.7757
AL031985.3	ENSG00000260920	14.8398	10.0491	12.3478	7.57928	2.58436	5.48684	5.53353	12.1691	16.8436	23.1861	16.6067	30.9463	7.82187	16.5789	0	16.0705	9.33279	14.8176	7.67139	2.50516	12.7386	2.69992	10.6178	13.8109	17.6857	11.8002	16.6352	8.89043	43.486	12.4796	11.4427	5.6437	21.1687	9.13626	1.97414	6.91427	7.94066	1.63466	10.0687	5.62187	1.86712	2.17295	2.19441	6.7034	3.90631	7.50789	7.21173	11.5319
AL603839.4	ENSG00000279667	0	0	0	0	0	0	2.76677	0	0	0	0	0	0.869097	0	0	0	2.07395	0	1.91785	1.00206	0	0.981789	0	1.53454	1.60779	1.07274	0.756147	0	0	0	0	1.18815	1.14425	0.856525	1.31609	0	0	0	1.51031	0.432451	0	0.362158	0.731471	0.31921	0	0.395152	0.465273	0
ZFP69	ENSG00000187815	13.191	3.3497	3.08694	0	0	5.48684	12.4504	4.42512	16.8436	7.7287	0	20.6309	5.21458	6.21707	6.02656	0	9.33279	4.93919	3.83569	4.00826	8.10639	3.68171	10.6178	6.13817	4.82337	3.21823	4.53688	8.89043	4.52979	12.4796	7.43777	6.53482	16.5917	7.70872	11.1868	10.1055	6.61722	1.63466	10.0687	7.78412	0.466779	6.51884	3.65736	8.29945	2.48583	4.34667	10.4686	9.64144
AL603839.3	ENSG00000238287	0	0	0	0	2.58436	0	1.38338	11.0628	0	0	6.64266	0	0	2.07236	0	0	0	0	0	1.5031	1.15806	1.22724	0	0.767271	0	1.07274	0	0	0	0	1.43034	0	0.286064	1.14203	0	0.531867	1.32344	0	1.00687	0.864902	0	0.362158	1.46294	0.638419	0	1.18546	1.86109	0.378096
EXO5	ENSG00000164002	6.59548	0	24.6955	0	0	0	13.8338	12.1691	12.2499	9.27444	2.21422	0	5.21458	6.21707	4.01771	0	6.22186	7.40878	1.91785	7.01445	16.2128	6.87253	10.6178	7.67271	14.4701	6.43645	9.07377	0	1.81192	8.31974	6.2935	9.20815	16.8778	21.4131	3.29023	10.6373	15.2196	3.26931	15.6065	13.406	2.80067	6.51884	6.94898	8.93787	14.915	11.0643	11.6318	15.5019
AL603839.1	ENSG00000227278	0	0	0	0	0	0	0	0	0	0	0	0	0	0	0	0	0	0	0	0	0	0	0	0	0	0	0	0	0	0	0	0	0	0	0	0	0	0	0	0	0	0	0	0	0	0	0	0
AL603839.2	ENSG00000238186	3.29774	0	3.08694	0	0	0	0	1.10628	0	0	8.85688	0	0	0	0	0	0	0	0	0	1.15806	0.245447	0	0	1.60779	0	0	4.44522	0	0	0.286068	0.297037	0.572127	1.42754	0.658045	0.531867	0.330861	0	1.00687	0.864902	0.933558	0	0.365736	0.638419	0.710238	0.790304	0.697909	0.378096
ZNF684	ENSG00000117010	0	0	6.17388	0	0	0	0	0	0	3.09148	0	13.7539	1.73819	0	0	0	1.03698	0	0	3.00619	1.15806	6.62708	4.08376	1.53454	1.60779	2.14548	2.26844	4.44522	7.24767	12.4796	2.57461	2.97037	4.00489	3.99711	2.63218	7.97801	5.62463	3.26931	4.53092	5.62187	2.80067	1.44863	5.48603	3.1921	3.90631	2.76606	3.72218	3.97001
AL356379.1	ENSG00000236505	0	0	0	0	0	0	0	0	0	0	0	0	0	0	0	0	0	0	0	0.501032	0	0.245447	0	0	0	0	0	0	0	0	0	0.594074	0	0	1.97414	0	0	1.63466	0	0	0.933558	0.362158	0	0	0	0	0.465273	0.378096
GTF2F2P2	ENSG00000233910	0	3.3497	0	0	0	0	0	0	0	0	0	0	0	0	0	0	0	1.2348	0	0.501032	1.15806	0.736342	0	0	0	3.21823	0	0	0	0	0	0.891111	0.572127	0.285508	1.97414	0.531867	0.661722	1.63466	0	0	2.80067	1.08647	0.731471	0	0	0	1.16318	0.756192
RIMS3	ENSG00000117016	560.615	73.6935	376.607	511.601	315.291	41.1513	691.692	448.043	362.903	476.088	328.812	374.794	945.577	205.163	52.2302	179.454	73.6253	148.176	38.3569	10.0206	352.049	16.9359	111.895	331.461	291.01	721.955	633.652	486.751	408.587	83.1974	357.299	229.313	1622.55	859.38	28.954	606.328	533.678	26.1545	564.351	355.907	12.603	145.95	18.2868	177.161	154.832	143.045	609.507	859.79
AL031289.1	ENSG00000237899	0	0	0	0	0	0	0	0	0	0	0	0	0	0	0	0	0	0	0	1.5031	0	1.96358	0	0	0	1.07274	0.756147	0	0	0	0.858204	1.78222	1.14425	1.42754	0.658045	0	0.992582	3.26931	0	0.864902	1.86712	0.362158	1.82868	0	0	0	2.09373	0.756192
NFYC.AS1	ENSG00000272145	0	6.6994	0	0	10.3374	0	0	0	0	10.8202	8.85688	0	4.34548	0	0	4.01762	1.03698	6.17399	3.83569	3.50723	1.15806	2.69992	1.63351	3.06908	0	4.29097	0.756147	8.89043	0	0	0.858204	2.3763	15.4474	4.85364	3.94827	7.44614	4.96291	0	7.55153	5.62187	3.73423	5.43237	3.29162	6.7034	3.55119	2.76606	4.42009	2.45762
NFYC	ENSG00000066136	75.848	46.8958	21.6086	56.8446	69.7776	85.046	65.019	49.7826	56.6558	66.4668	53.1413	48.1387	79.0878	47.6642	22.0974	0	40.4421	33.3395	24.932	12.0248	71.7995	20.3721	79.225	50.6399	61.096	85.8193	79.3955	84.4591	45.2979	29.1191	64.9374	43.6644	122.149	125.624	26.9799	79.7801	69.8116	21.2505	128.879	86.4902	10.7359	42.7346	26.6987	51.712	54.6883	48.2085	57.4612	73.7287
MIR30E	ENSG00000198974	0	0	0	0	0	0	0	0	0	0	3.32133	0	0	0	0	0	0	0	0	0	0	0	0	0	0	0	0	0	0	0	0	1.18815	0.858191	0.285508	1.31609	0	0	0	0	0	0.466779	0	0.731471	0	0	0.395152	0.232636	0
MIR30C1	ENSG00000207962	0	0	0	0	0	0	0	0	0	0	0	0	0	0	0	0	0	0	0	0	0	0.245447	0	0	1.60779	0	0	0	0	0	0	0	0.286064	0.856525	0	0	0.330861	1.63466	0.503435	0.864902	0.466779	0	0.365736	0	0	0.395152	0	0
KCNQ4	ENSG00000117013	6.59548	6.6994	0	0	10.3374	2.74342	1.38338	23.2319	0	0	0	0	31.2875	14.5065	8.03541	0	6.22186	2.46959	7.67139	14.0289	2.31611	28.4719	1.63351	2.30181	3.21558	5.36371	15.8791	6.66782	1.81192	20.7994	3.71888	12.1785	12.0147	9.70728	15.7931	6.3824	6.61722	11.4426	16.1099	5.18941	12.1363	8.32963	27.4302	3.51131	4.26143	11.8546	10.0034	2.64667
RN7SL326P	ENSG00000264582	0	0	0	0	0	0	0	0	0	0	0	0	0	4.14471	0	0	0	0	0	1.5031	0	1.71813	0	0	0	0	0.756147	0	1.81192	0	0	1.78222	0.858191	0.285508	1.31609	0.531867	0	0	0	0	0	1.08647	0.731471	0.638419	0	0	1.86109	0
CITED4	ENSG00000179862	0	6.6994	6.17388	13.8953	2.58436	19.2039	2.76677	11.0628	4.59371	9.27444	0	1.71924	6.08368	2.07236	0	0	2.07395	2.46959	0	1.5031	6.94834	3.19082	4.90052	5.3709	11.2545	10.7274	15.1229	13.3356	8.15363	4.15987	6.57957	1.18815	26.89	9.13626	1.97414	6.3824	7.94066	0	12.0824	3.02716	2.33389	1.08647	0.365736	1.91526	0.710238	2.37091	2.79164	4.3481
AC119677.1	ENSG00000229528	4.94661	0	0	0	0	0	0	0	0	0	0	0	0	0	0	0	0	0	0	0.501032	0	0.490895	0	0	0	0	0	0	0	4.15987	0	0.297037	0	0.285508	1.31609	0	0	0	0.503435	0	0	0.362158	1.09721	0.31921	0.355119	0	0.232636	0
AL391730.1	ENSG00000228940	0	0	0	0	0	0	1.38338	0	0	0	0	0	0	0	0	0	0	0	0	2.50516	0	0.981789	0	0	0	0	0	0	0	0	0	0.594074	0.286064	0	1.31609	0	0	0	0.503435	0	0.466779	0	1.09721	0.31921	0	0	0.232636	0.189048
UBE2V1P8	ENSG00000233118	0	0	0	0	0	0	0	0	0	0	0	0	0	0	0	0	0	0	0	1.00206	0	0.245447	0	0	0	0	0	0	0	0	0	0	0	0	0	0	0	0	0	0	0	0	0.365736	0	0	0	0	0
CTPS1	ENSG00000171793	44.5195	46.8958	30.8694	34.1068	18.0905	16.4605	55.3353	27.657	26.031	63.3754	21.0351	55.0157	22.5965	33.1577	18.0797	37.4978	53.9228	50.6267	34.5212	20.5423	67.1673	24.7902	57.9894	42.9672	53.057	35.4005	27.9775	28.8939	48.0158	33.279	27.1765	26.7333	66.0807	88.5075	23.6896	30.3164	37.7181	17.9812	40.7783	48.0021	14.0034	51.4264	38.4022	51.712	55.0434	47.0231	52.8085	56.1472
SLFNL1.AS1	ENSG00000281207	3.29774	3.3497	3.08694	5.05285	0	19.2039	15.2172	11.0628	0	17.0031	15.4995	18.9116	2.60729	26.9406	2.00885	20.0881	5.18488	0	13.4249	11.0227	9.26445	14.7268	6.53402	6.90544	14.4701	19.3094	15.1229	4.44522	35.3324	0	1.71641	9.50519	8.00978	11.9913	7.2385	7.44614	3.97033	11.4426	4.53092	0.864902	7.00168	6.15669	14.2637	5.42656	2.48583	5.13698	11.8645	5.86048
SLFNL1	ENSG00000171790	8.24435	6.6994	0	0	5.16871	2.74342	4.15015	18.8067	0	18.5489	5.53555	20.6309	1.73819	6.21707	0	25.4449	2.07395	9.87838	7.67139	3.00619	19.687	7.60887	6.53402	9.20725	14.4701	8.58193	18.1475	15.5583	13.5894	0	3.43282	5.04963	23.7433	15.4174	7.2385	8.50987	11.2493	0	6.04122	1.7298	5.60135	4.70805	7.31471	5.42656	0.710238	4.34667	16.2845	6.99477
SCMH1	ENSG00000010803	92.3367	40.1964	74.0865	102.32	74.9463	71.3289	103.754	133.86	36.7497	112.839	89.6759	92.839	99.9461	91.1837	42.1859	48.881	88.143	62.9747	61.3711	8.51755	98.4348	11.7815	112.712	138.109	96.4673	143.747	191.305	88.9043	108.715	66.558	105.559	49.0111	268.328	206.137	18.4253	106.905	135.984	9.80794	188.788	112.437	5.60135	72.4316	12.8007	64.7996	65.3419	82.5868	85.6102	110.215
RPL23AP17	ENSG00000215893	0	0	0	0	0	0	0	0	0	0	0	0	0.869097	0	0	0	2.07395	0	0	0	0	1.22724	0.816753	0	0	2.14548	2.26844	0	0	0	0	0.594074	0.858191	0.856525	1.31609	1.06373	2.64689	1.63466	0.503435	0.864902	1.40034	0.724316	0.731471	0.31921	0.355119	0.790304	0.697909	0.567144
AC093151.3	ENSG00000235358	0	0	0	0	0	0	0	0	0	0	0	0	0	8.28943	0	0	0	0	0	2.00413	0	3.68171	0	0	0	1.07274	0	2.22261	0	4.15987	0	1.18815	0.572127	0	1.31609	0	0	1.63466	0	0.864902	3.26745	0	2.56015	0.31921	0.355119	1.18546	1.62845	0.189048
AC093151.1	ENSG00000213987	0	0	0	0	0	0	0	0	0	0	0	0	0	0	0	0	0	0	0	1.00206	0	1.47268	0	0	0	0	0	0	0	0	0.286068	0	0	0.285508	0.658045	0	0.330861	1.63466	0	0	0	0	1.46294	0.31921	0.355119	0	0.232636	0
FOXO6	ENSG00000204060	4.94661	3.3497	27.7825	40.4228	20.6748	0	11.0671	17.7005	13.7811	4.63722	9.96399	6.87696	47.8003	18.6512	0	24.7753	4.14791	3.70439	3.83569	3.00619	10.4225	8.09976	21.2356	14.5782	9.64673	23.6003	62.0041	8.89043	54.3575	8.31974	4.57709	2.3763	38.6186	10.5638	3.29023	9.04174	14.227	4.90397	16.6134	3.45961	3.73423	6.51884	3.65736	3.83052	0.710238	5.53213	3.02427	0.378096
AC093151.2	ENSG00000229901	0	0	0	0	0	0	2.76677	0	0	0	5.53555	0	0	0	0	0	0	1.2348	3.83569	0.501032	1.15806	1.22724	0	0	0	0	0	0	0	0	0	0.594074	0.858191	0.285508	0	1.06373	0.330861	0	0.503435	0.432451	0	0.724316	0.731471	0	0	0	1.16318	0
RNA5SP45	ENSG00000252563	0	0	0	0	0	0	0	0	0	0	0	0	0	0	4.01771	0	0	0	0	0	0	0.490895	0	0	0	0	0	0	0	0	0	0.297037	0.858191	0.285508	0	0	0	0	0	0	0.466779	0	1.82868	0	0	0	0	0
EDN2	ENSG00000127129	1.64887	0	0	0	0	0	0	0	0	0	0	0	0	2.07236	0	0	0	0	0	7.01445	0	14.7268	0	0	0	0	0	0	0	4.15987	0	5.94074	2.00245	0.285508	3.94827	0	0.330861	3.26931	1.00687	0.864902	6.06813	2.17295	14.6294	0.638419	0	0.395152	2.09373	0
HIVEP3	ENSG00000127124	222.597	184.234	280.911	300.645	173.152	46.6381	347.229	434.768	218.967	227.224	244.671	259.605	196.416	240.393	36.1594	46.8722	106.809	53.0963	157.263	26.5547	266.353	53.0166	164.167	313.047	242.776	393.696	582.99	280.049	469.287	79.0376	66.0817	75.7444	332.978	126.195	46.0632	232.958	221.346	35.9625	405.769	150.061	23.8057	73.1559	57.4205	36.3899	38.3528	25.2897	150.981	75.9972
AL445933.2	ENSG00000230881	0	0	0	0	5.16871	0	0	2.21256	0	0	0	15.4732	0.869097	0	0	0	0	0	0	1.5031	0	0.981789	0.816753	2.30181	1.60779	1.07274	1.51229	2.22261	0	0	0.572136	1.18815	3.71883	1.42754	1.97414	2.65934	4.63205	3.26931	2.01374	4.75696	0	0.362158	1.82868	0	0.710238	0	4.18745	0.945239
AL445933.1	ENSG00000230638	3.29774	6.6994	0	0	10.3374	0	6.91692	11.0628	0	3.09148	0	10.3154	2.60729	14.5065	0	0	3.11093	0	7.67139	4.00826	6.94834	3.68171	3.26701	6.13817	3.21558	6.43645	7.56147	4.44522	0	4.15987	1.14427	7.72296	7.15159	4.85364	6.58045	7.97801	8.60238	1.63466	10.5721	4.32451	6.5349	2.89726	4.38883	0.957629	2.84095	4.34667	4.42009	3.02477
AC119676.1	ENSG00000284895	0	0	0	0	0	0	0	0	0	0	0	0	0	0	0	0	0	0	0	0	0	0	0	0	0	0	0	0	0	0	0	0	0	0	0	0	0	0	0	0	0	0	0	0	0	0	0	0
HNRNPFP1	ENSG00000227538	0	0	0	0	0	0	0	0	13.7811	0	0	0	0	0	0	0	0	0	0	4.00826	0	4.1726	0	0.767271	0	0	0	0	0	0	0	1.78222	0.286064	0	7.89654	0	0	0	2.01374	0	6.5349	0	3.65736	0.638419	0.355119	0	0.930545	0.189048
AC114492.1	ENSG00000228776	0	0	0	0	0	0	0	0	0	0	0	0	0	0	0	0	0	0	0	2.50516	0	1.47268	0	0	0	0	0	0	0	0	0.286068	1.48519	0	0	0.658045	0	0	1.63466	0	0	0.466779	0	1.46294	0.638419	0	0.790304	0	0
GUCA2B	ENSG00000044012	0	0	0	0	0	0	0	0	0	1.54574	0	0	0	0	0	0	1.03698	0	0	4.00826	0	7.36342	0	0	0	0	0.756147	0	0	0	0	2.3763	0.858191	0	1.31609	0	0	3.26931	0	0	2.33389	0.724316	2.19441	0	0	0.395152	0.930545	0
GUCA2A	ENSG00000197273	0	0	0	0	0	0	0	0	0	0	0	0	0	0	0	0	0	0	0	2.50516	0	3.19082	0.816753	0	0	0	0	0	0	0	0	1.48519	1.14425	0	3.94827	0	0	4.90397	0	0	1.40034	0	1.46294	0	0	0	0.930545	0
FOXJ3	ENSG00000198815	140.154	90.442	132.738	7.57928	82.6994	52.125	123.121	150.454	139.343	162.303	78.6048	104.874	216.405	103.618	22.0974	95.7533	91.2539	104.958	59.4533	13.0268	150.547	12.2724	184.586	141.945	157.563	149.111	260.871	133.356	292.625	70.7178	115.571	42.7733	144.462	143.611	11.1868	101.587	113.154	13.0773	193.823	104.653	8.8688	46.3562	12.8007	66.0764	57.1741	197.971	75.3742	119.667
AC096540.1	ENSG00000227527	0	0	3.08694	0	0	0	0	0	0	0	0	0	0	0	0	0	0	0	0	4.00826	1.15806	2.45447	0	0.767271	1.60779	0	0	0	0	4.15987	0.858204	3.26741	0.572127	0	3.29023	0.531867	0.330861	1.63466	1.00687	0	0	0.724316	0	0.31921	0	2.76606	0.232636	0
RIMKLA	ENSG00000177181	9.89321	0	6.17388	12.6321	33.5966	5.48684	16.6006	14.3816	9.18742	7.7287	19.928	15.4732	20.8583	14.5065	0	34.8194	10.3698	4.93919	5.75354	13.5279	13.8967	12.0269	21.2356	39.1308	19.2935	16.0911	31.002	17.7809	13.5894	16.6395	71.8031	13.0696	23.1712	37.1161	13.1609	29.7846	29.7775	24.5199	28.6958	28.1093	5.60135	16.2971	23.0413	15.9605	24.1481	55.3213	20.0067	35.352
AL513331.1	ENSG00000235002	0	0	0	0	0	0	0	0	0	0	0	0	0	0	0	0	0	0	0	0.501032	0	0.736342	0	0.767271	0	0	0	0	0	0	0	0	0	0.571016	0	0	0	0	0	0	0	0	0.365736	0.31921	0	0	0.232636	0
ZMYND12	ENSG00000066185	0	0	0	0	2.58436	0	0	0	0	0	4.42844	0	1.73819	4.14471	0	0	0	0	0	5.01032	1.15806	3.68171	0	1.53454	0	1.07274	1.51229	2.22261	0	0	5.72136	3.56444	1.43032	4.56813	3.29023	2.65934	6.28635	1.63466	1.00687	1.29735	1.40034	0.362158	4.75456	0.31921	0	1.97576	3.25691	2.07953
PPCS	ENSG00000127125	9.89321	6.6994	6.17388	0	18.0905	27.4342	11.0671	12.1691	13.7811	10.8202	0	6.87696	12.1674	10.3618	0	3.34802	0	4.93919	1.91785	4.00826	4.63222	4.90895	11.4345	13.0436	8.03895	3.21823	12.0984	4.44522	12.6834	16.6395	34.6142	8.61407	36.044	17.7015	6.58045	11.7011	26.7997	1.63466	17.1168	16.8656	0	8.69179	2.92588	11.8108	12.074	32.7976	12.0971	17.5815
CCDC30	ENSG00000186409	37.924	0	3.08694	0	25.8436	35.6644	2.76677	30.9758	3.06247	1.54574	0	12.0347	4.34548	22.7959	0	0	3.11093	7.40878	7.67139	18.0372	12.7386	16.6904	13.8848	20.7163	6.43116	4.29097	20.416	4.44522	13.5894	12.4796	15.4477	12.7726	14.3032	9.70728	14.477	9.04174	9.2641	11.4426	9.06183	6.91922	11.2027	8.32963	16.4581	6.06498	1.77559	11.0643	15.5866	14.1786
AL445669.1	ENSG00000230116	0	0	0	0	0	0	0	0	0	0	0	0	0	4.14471	0	0	0	0	0	1.00206	0	0.736342	0	0	0	0	0	0	0	0	0.572136	1.18815	0	0	0.658045	0	0.330861	0	1.00687	0.432451	0	0	1.82868	0	0	0	0	0
TMSB4XP1	ENSG00000236876	11.5421	3.3497	0	0	0	5.48684	2.76677	1.10628	13.7811	0	2.21422	6.87696	0	0	0	0	1.03698	1.2348	0	0.501032	1.15806	0.490895	1.63351	2.30181	1.60779	4.29097	5.29303	0	0	0	6.2935	2.97037	4.00489	9.42177	0	3.72307	1.6543	0	0.503435	1.7298	0.466779	4.3459	1.09721	9.8955	6.03702	0.790304	12.5624	8.6962
RNU6.536P	ENSG00000200254	0	0	0	0	7.75307	0	0	0	0	0	0	0	0	0	0	0	0	0	0	1.5031	0	0	0	0	0	1.07274	0	0	0	0	0	0	0.286064	0.285508	0.658045	0	0.330861	0	0	0	0	0	0.365736	0	0	0	0.232636	0.189048
AL445669.2	ENSG00000236180	0	0	0	0	2.58436	0	0	0	0	0	0	0	0	0	0	0	0	0	0	0	0	0.245447	0	0.767271	3.21558	0	0	0	0	0	0	0.297037	0.858191	0.571016	1.97414	1.06373	1.98516	1.63466	0	0.432451	0.933558	0	0	0.31921	0	0	0.232636	0.945239
PPIH	ENSG00000171960	3.29774	6.6994	3.08694	0	5.16871	0	8.3003	2.21256	0	1.54574	9.96399	1.71924	13.9055	4.14471	4.01771	0	21.7765	14.8176	3.83569	3.50723	3.47417	4.90895	17.9686	13.0436	6.43116	9.65468	17.3914	20.0035	12.6834	16.6395	12.8731	8.31704	21.1687	23.1262	5.26436	9.57361	12.5727	1.63466	15.6065	19.4603	2.33389	14.8485	3.65736	22.9831	13.4945	46.2328	20.7046	15.3129
AC098484.4	ENSG00000285728	6.59548	0	3.08694	0	0	0	0	3.31884	0	0	0	5.15772	4.34548	2.07236	0	0	4.14791	1.2348	0	2.00413	3.47417	3.43626	3.26701	3.83636	3.21558	3.21823	5.29303	0	0	8.31974	3.43282	1.78222	7.72372	9.70728	1.97414	4.25494	7.6098	1.63466	6.04122	6.91922	2.33389	3.25942	5.1203	2.23447	1.06536	9.08849	10.0034	7.56192
AC098484.2	ENSG00000234917	11.5421	0	0	0	0	0	0	1.10628	7.65619	0	0	0	0.869097	0	0	0	0	0	0	3.50723	2.31611	2.20903	1.63351	0.767271	0	2.14548	0.756147	0	0	8.31974	1.14427	1.78222	1.14425	1.42754	0.658045	2.12747	1.32344	0	1.51031	0	1.86712	0.362158	2.56015	1.27684	0.355119	0.395152	1.86109	4.91524
YBX1	ENSG00000065978	295.148	371.817	358.085	221.062	126.633	98.7631	200.591	229	231.217	275.142	184.887	409.179	579.688	194.802	86.3807	314.044	324.574	427.24	226.306	7.01445	331.204	17.9177	414.094	366.756	327.989	301.44	253.309	342.282	162.167	291.191	821.301	271.789	788.105	994.996	34.2184	473.362	877.774	19.6159	1003.35	1030.53	31.2742	901.049	29.6246	825.157	851.22	1670.31	368.496	749.575
CLDN19	ENSG00000164007	0	0	0	0	0	0	0	4.42512	0	0	0	0	0	0	0	0	0	0	0	11.0227	3.47417	17.9177	1.63351	3.83636	1.60779	0	0	0	0	0	1.14427	4.45556	0.858191	1.42754	9.21264	2.65934	0.992582	13.0773	4.02748	0	6.06813	4.3459	9.87486	0	0	4.74182	1.16318	0.378096
P3H1	ENSG00000117385	18.1376	30.1473	43.2171	37.8964	43.934	19.2039	9.68368	26.5507	29.0935	30.9148	21.0351	5.15772	22.5965	26.9406	2.00885	0	22.8135	16.0524	13.4249	16.5341	49.7964	20.863	40.0209	59.8471	25.7246	24.6731	34.7828	37.7843	48.0158	29.1191	34.9003	27.9215	75.5208	51.9625	15.135	48.3999	66.8339	9.80794	47.3229	29.4067	10.7359	45.9941	17.5553	29.3673	15.6252	71.1273	40.4787	24.3872
C1orf50	ENSG00000164008	24.733	0	33.9563	18.9482	2.58436	0	33.2012	19.913	33.6872	15.4574	4.42844	17.1924	8.69097	10.3618	0	0	2.07395	14.8176	3.83569	5.51135	15.0547	9.08155	14.7015	18.4145	9.64673	16.0911	20.416	2.22261	23.5549	12.4796	6.57957	6.83185	12.8729	10.8493	7.2385	13.2967	18.1973	6.53863	5.03435	8.21657	6.5349	5.43237	10.6063	3.51131	9.23309	19.7576	12.3297	16.8253
AC098484.3	ENSG00000283580	0	0	0	0	0	0	0	0	0	0	0	0	0	0	0	0	0	0	0	0	0	0.245447	0	0	0	0	0	0	0	0	0.286068	0	0.572127	0	0	0	0	0	1.00687	0.432451	0	0	0	0	0	0	0.465273	0
AC098484.1	ENSG00000228452	0	0	0	0	0	0	0	0	0	0	0	0	0	0	0	0	0	0	0	0	0	0	0	0	0	0	0	0	0	0	0	0	0	0	0	0	0	0	0	0	0	0	0	0	0	0	0	0
TMEM269	ENSG00000274386	8.24435	3.3497	6.17388	49.2653	2.58436	0	1.38338	3.31884	0	3.09148	4.42844	0	6.08368	10.3618	2.00885	0	4.14791	4.93919	0	5.51135	4.63222	7.85432	4.08376	3.06908	1.60779	4.29097	3.78074	4.44522	0	8.31974	0.858204	4.15852	6.00734	5.13915	5.26436	4.7868	3.30861	3.26931	2.01374	2.16226	1.86712	2.17295	3.65736	2.87289	3.90631	8.69334	5.81591	5.48239
SVBP	ENSG00000177868	6.59548	0	12.3478	0	0	0	23.5175	3.31884	0	0	0	12.0347	15.6437	6.21707	0	0	6.22186	6.17399	0	0.501032	17.3708	2.20903	7.35077	9.97452	8.03895	11.8002	12.8545	8.89043	26.2728	4.15987	11.7288	8.02	22.599	21.9841	2.63218	17.0197	14.5579	3.26931	10.0687	12.9735	0.933558	5.43237	0.731471	11.8108	15.2701	27.6606	14.8887	22.1186
ERMAP	ENSG00000164010	9.89321	20.0982	0	0	5.16871	0	19.3674	9.95651	0	12.3659	24.3564	6.87696	6.95277	6.21707	0	0	7.25884	0	7.67139	11.5237	6.94834	8.8361	8.16753	10.7418	8.03895	13.9456	12.0984	11.113	10.8715	4.15987	15.7337	13.0696	19.7384	18.8435	13.1609	12.2329	13.8962	13.0773	11.0756	10.3788	7.00168	5.07021	12.435	11.4915	6.39214	20.1527	20.0067	14.5567
AL512353.1	ENSG00000228192	0	0	0	0	2.58436	0	0	0	0	0	0	0	0	0	0	0	2.07395	0	0	3.00619	0	2.94537	0	1.53454	0	0	1.51229	0	1.81192	0	0.572136	4.15852	1.71638	0.285508	3.29023	1.5956	0.661722	3.26931	1.00687	0.864902	3.26745	0.362158	5.1203	0.31921	0.710238	8.69334	3.72218	0.567144
ZNF691	ENSG00000164011	6.59548	3.3497	12.3478	17.685	0	5.48684	11.0671	21.0193	0	4.63722	1.10711	13.7539	13.0365	4.14471	0	0	6.22186	6.17399	1.91785	3.50723	12.7386	5.15439	11.4345	21.4836	19.2935	11.8002	14.3668	15.5583	14.4953	4.15987	10.8706	10.9904	31.467	17.416	9.21264	12.2329	23.1603	3.26931	20.1374	17.7305	4.20101	14.8485	4.75456	14.0452	12.4292	46.2328	18.3783	15.5019
AL512353.2	ENSG00000233708	3.29774	3.3497	3.08694	0	0	0	0	0	0	0	0	0	0	4.14471	0	0	0	0	0	10.0206	0	14.9723	0.816753	0	6.43116	0	0	0	0	8.31974	0.286068	1.18815	0.572127	0.571016	3.94827	0.531867	0.330861	1.63466	2.51718	0.432451	0.933558	0.724316	2.92588	0.31921	0	0.395152	1.16318	0
AL512353.3	ENSG00000237090	0	0	0	0	0	0	2.76677	0	0	0	0	0	0	0	0	0	1.03698	0	0	1.5031	0	1.22724	0	0.767271	0	0	0	0	0	0	0.286068	1.48519	0.286064	0	0	0	0.661722	3.26931	1.51031	0.864902	0.933558	0	3.29162	0	0	0.395152	1.16318	0.189048
ATP6V1E1P1	ENSG00000225099	0	0	0	0	0	0	0	0	0	0	0	0	0	0	0	0	0	0	0	1.5031	1.15806	0.490895	0.816753	0.767271	1.60779	0	0	0	0	0	0.286068	1.18815	0.286064	0	0	0.531867	0	0	0.503435	1.29735	0	0.362158	0.731471	0.638419	0	0	0.232636	0
SLC2A1	ENSG00000117394	26.3819	83.7426	30.8694	17.685	51.6871	5.48684	15.2172	25.4444	50.5308	27.8233	14.3924	36.104	21.7274	18.6512	16.0708	21.4273	34.2202	24.6959	9.58923	12.0248	35.8997	17.9177	42.4711	66.7526	28.9402	38.6187	51.418	15.5583	41.6741	16.6395	171.355	38.3178	95.8313	65.0959	17.7672	36.6988	40.6959	13.0773	32.7233	26.812	11.6695	101.766	22.6756	110.127	222.66	346.943	27.9164	47.0729
ATP6V0CP4	ENSG00000284138	0	0	0	0	2.58436	0	0	0	0	0	0	0	0	0	4.01771	0	0	0	0	0.501032	0	2.20903	0.816753	1.53454	0	0	0.756147	0	0	0	1.43034	0.891111	1.71638	0.856525	0.658045	0	0	0	2.01374	0.432451	3.73423	1.44863	0.365736	0.957629	1.06536	3.16122	2.09373	0.567144
SLC2A1.AS1	ENSG00000227533	0	10.0491	0	0	5.16871	0	2.76677	0	6.12495	3.09148	1.10711	1.71924	2.60729	4.14471	0	0	0	1.2348	1.91785	9.51961	0	7.60887	1.63351	0	0	2.14548	3.78074	0	1.81192	4.15987	3.43282	5.34667	2.86064	1.42754	4.60632	1.06373	1.98516	8.17329	0	0.864902	5.60135	0.724316	7.68045	2.55368	1.06536	2.37091	4.88536	0.567144
AC099795.1	ENSG00000283973	0	0	0	0	0	0	0	0	0	6.18296	0	0	1.73819	4.14471	0	0	0	0	5.75354	1.5031	2.31611	6.87253	0	0	0	3.21823	3.78074	0	0	4.15987	0.572136	0.594074	0.858191	0.571016	3.94827	2.65934	0	1.63466	1.00687	0.432451	2.33389	1.08647	6.2175	0.638419	0	0.395152	2.09373	0
RNU6.880P	ENSG00000207256	0	0	0	0	0	0	0	0	0	0	0	0	0	0	0	0	0	0	0	0	0	0.245447	0	0	0	0	0	0	0	0	0	0	0	0	0	0	0	0	0	0	0	0	0	0	0	0	0	0
RF00026.1	ENSG00000283136	0	0	0	0	0	0	0	0	0	0	0	0	0	0	0	0	0	0	0	0.501032	0	0.736342	0	0	0	0	0	0	0	0	0	0.297037	0	0.285508	0	0	0	1.63466	0	0.864902	0.933558	0	0	0	0	0	0.232636	0
AL161637.1	ENSG00000277513	0	0	0	0	0	0	0	0	0	0	0	0	0	0	0	0	0	0	0	0.501032	0	0.736342	0	0	0	0	0	0	0	0	0	0.297037	0.286064	0	0	0	0	0	0	0	0	0	0.365736	0.31921	0	0	0	0
FAM183A	ENSG00000186973	0	0	0	0	0	0	0	0	0	0	0	0	3.47639	0	0	0	0	0	1.91785	4.50929	0	4.1726	0	0	0	4.29097	0.756147	0	0	0	0	2.67333	0.286064	0.285508	2.63218	0.531867	0	0	3.02061	0	0.466779	1.08647	1.82868	0.31921	0.710238	1.97576	0.232636	0
EBNA1BP2	ENSG00000117395	8.24435	20.0982	15.4347	34.1068	15.5061	2.74342	13.8338	9.95651	0	12.3659	9.96399	44.7003	23.4656	4.14471	6.02656	0	14.5177	14.8176	21.0963	9.51961	19.687	8.59066	16.3351	31.4581	14.4701	13.9456	29.4898	40.0069	5.43575	16.6395	27.4625	16.6341	31.7531	31.9769	9.21264	23.4022	31.4318	9.80794	26.6821	33.7312	6.06813	21.0052	10.9721	38.6244	24.5032	73.8934	25.1247	34.0286
MIR6733	ENSG00000284410	0	0	0	0	0	0	0	0	0	0	0	0	0	0	0	0	0	0	0	0	0	0	0	0	0	0	0	0	0	0	0	0	0	0	0	0	0	0	0	0	0	0	0	0	0	0	0	0
CFAP57	ENSG00000243710	0	0	0	0	0	10.9737	4.15015	0	0	0	0	0	18.251	4.14471	0	0	0	0	3.83569	12.0248	0	17.4268	0	0.767271	1.60779	0	3.02459	2.22261	0	4.15987	1.14427	14.5548	4.00489	3.99711	19.7414	2.12747	0.330861	16.3466	5.03435	3.02716	12.1363	5.07021	20.8469	4.14972	2.48583	1.97576	4.65273	0.189048
RNA5SP46	ENSG00000199240	0	0	6.17388	0	0	0	0	0	0	0	0	0	0	0	0	0	0	0	0	0	0	0	0	0	0	0	0	0	0	0	0	0.594074	0	0	1.31609	0	0	0	0	0	0.933558	0.362158	1.82868	0.31921	0	0	0.465273	0
TMEM125	ENSG00000179178	0	0	0	0	0	5.48684	0	0	4.59371	3.09148	0	0	0	0	2.00885	0	0	0	0	6.51342	0	8.59066	0.816753	0	0	0	0.756147	0	0	4.15987	0.286068	4.45556	1.14425	2.28407	9.21264	0	0	14.7119	1.00687	0.864902	10.2691	1.44863	17.1896	0.957629	0.710238	1.58061	1.86109	0
C1orf210	ENSG00000253313	0	0	0	0	0	0	0	0	3.06247	0	0	0	0	4.14471	4.01771	0	0	0	0	4.00826	0	6.38163	0	0	0	0	1.51229	0	0	0	0	5.04963	0.572127	1.71305	6.58045	0	0	6.53863	1.00687	2.16226	5.13457	0.724316	3.65736	0.638419	0.710238	0	2.79164	0.189048
TIE1	ENSG00000066056	16.4887	90.442	58.6518	0	33.5966	19.2039	8.3003	47.57	47.4684	24.7318	12.1782	0	26.942	43.5195	14.062	7.36563	2.07395	7.40878	19.1785	25.0516	48.6384	40.7443	14.7015	29.1563	25.7246	9.65468	27.9775	15.5583	13.5894	29.1191	29.7511	37.4267	35.1858	22.5551	41.4569	87.7581	89.3324	24.5199	18.1237	12.1086	21.9386	45.9941	41.3281	34.4746	7.10238	29.6364	56.0654	33.4615
MPL	ENSG00000117400	0	0	0	0	7.75307	0	1.38338	0	0	0	0	1.71924	0	2.07236	0	0	1.03698	0	0	17.5361	0	23.5629	0.816753	1.53454	0	2.14548	2.26844	4.44522	0	8.31974	1.43034	12.7726	4.00489	2.28407	9.21264	3.1912	0.661722	13.0773	3.02061	0.432451	8.8688	2.53511	21.5784	2.87289	0.710238	5.13698	4.18745	0.567144
AL139289.2	ENSG00000234694	0	0	0	0	0	0	0	0	0	0	0	5.15772	0	0	0	0	2.07395	0	0	3.00619	1.15806	3.19082	0	0.767271	0	0	0	0	0	0	0	2.07926	0.286064	1.14203	2.63218	1.06373	0	1.63466	0.503435	0	2.80067	0.724316	2.19441	0.31921	0.355119	1.97576	2.79164	0.189048
CDC20	ENSG00000117399	4.94661	6.6994	0	0	2.58436	0	4.15015	2.21256	4.59371	4.63722	14.3924	1.71924	15.6437	2.07236	0	23.4361	26.9614	20.9916	7.67139	5.01032	37.0578	10.7997	41.6544	18.4145	27.3324	4.29097	6.04918	2.22261	1.81192	8.31974	4.00495	17.8222	17.7359	53.39	7.2385	13.8285	10.2567	8.17329	35.7439	20.7577	9.80236	46.7184	10.9721	62.5651	50.0718	52.1601	15.5866	20.6062
ELOVL1	ENSG00000066322	4.94661	26.7976	27.7825	41.686	5.16871	0	2.76677	6.63767	9.18742	1.54574	3.32133	13.7539	19.1201	8.28943	10.0443	0	6.22186	6.17399	5.75354	14.5299	19.687	12.7633	22.8691	28.389	12.8623	11.8002	12.0984	13.3356	3.62384	12.4796	20.3108	16.9311	20.0245	21.6986	9.21264	17.5516	22.4985	4.90397	16.6134	12.5411	9.80236	18.1079	10.6063	21.7063	8.52285	29.6364	18.1456	22.1186
MIR6734	ENSG00000283836	0	0	0	0	0	0	0	0	0	0	0	0	0	0	0	0	0	0	0	0	0	0	0	0	0	0	0	0	0	0	0	0	0	0	0	0	0	0	0	0	0	0	0	0	0	0	0	0
MED8	ENSG00000159479	14.8398	20.0982	6.17388	0	18.0905	0	15.2172	4.42512	13.7811	13.9117	13.2853	18.9116	16.5128	8.28943	4.01771	0	11.4067	18.522	7.67139	3.50723	17.3708	6.13618	14.7015	24.5527	11.2545	17.1639	20.416	22.2261	9.96555	12.4796	33.1839	10.3963	35.7579	39.1146	4.60632	24.4659	27.7923	4.90397	20.1374	26.812	2.80067	15.5728	4.02309	21.7063	19.1764	37.9346	23.031	32.7053
AL139289.1	ENSG00000229431	0	0	3.08694	24.001	0	0	2.76677	1.10628	16.8436	0	0	0	0.869097	0	0	0	0	0	0	1.5031	3.47417	1.96358	1.63351	5.3709	0	2.14548	1.51229	4.44522	4.52979	0	0	1.18815	2.00245	1.14203	1.97414	1.06373	0.661722	4.90397	1.00687	2.59471	1.86712	0.724316	3.65736	1.91526	1.06536	0.790304	2.32636	0.189048
SZT2	ENSG00000198198	151.696	80.3929	129.651	102.32	232.592	120.71	272.526	222.362	182.217	259.684	220.315	271.64	198.154	230.032	90.3984	136.599	104.735	106.193	116.989	51.1053	180.657	81.9794	203.371	207.93	207.405	276.767	331.193	224.483	240.985	145.596	150.758	147.033	440.538	302.924	73.043	251.573	266.674	68.6556	402.748	229.632	61.6148	143.415	96.1885	77.8871	60.0151	177.028	217.282	118.155
SZT2.AS1	ENSG00000229372	0	0	0	0	0	0	0	0	0	0	0	0	0	0	0	0	1.03698	0	0	0	0	0.490895	0	0	0	0	0	0	0	0	0	0	0.572127	0.571016	0	0.531867	0.330861	0	0.503435	0.864902	0	0	0	0	0	1.18546	0.465273	0.756192
MIR6735	ENSG00000274975	0	0	0	0	0	0	0	0	0	0	0	0	0	0	0	0	0	0	0	0	0	0	0	0	0	0	0	0	0	0	0	0	0	0	0	0	0	0	0	0	0	0	0	0	0	0	0	0
HYI	ENSG00000178922	0	0	0	0	0	0	0	0	0	0	0	0	0	0	0	0	0	0	0	0	0	0	0	0	0	0	0	0	0	0	0	0	0	0	0	0	0	0	0	0	0	0	0	0	0	0	0	0
HYI.AS1	ENSG00000229348	0	0	0	0	0	0	0	0	0	0	0	0	0	0	0	0	0	0	0	0	0	0	0	0	0	0	0	0	0	0	0.858204	0	0	0	0	0	0	0	0	0.432451	0	0	0	0	0.355119	0	0	0
PTPRF	ENSG00000142949	357.805	110.54	277.825	559.603	266.189	65.8421	362.446	425.917	341.466	304.511	169.388	476.23	362.413	281.841	34.1505	41.5154	128.585	100.019	84.3853	51.6063	330.046	84.9248	398.575	423.534	228.306	430.169	606.43	224.483	233.737	116.476	531.228	166.044	1330.77	944.461	54.6178	463.256	465.852	52.309	544.213	349.853	31.2742	208.241	59.6149	82.3561	222.66	407.797	363.378	307.77
KDM4A	ENSG00000066135	24.733	10.0491	21.6086	39.1596	36.181	27.4342	29.051	25.4444	30.6247	35.552	16.6067	48.1387	43.4548	18.6512	6.02656	10.7137	33.1832	16.0524	19.1785	8.51755	33.5836	11.2906	30.2198	37.5963	30.548	40.7642	42.3443	11.113	46.2039	20.7994	31.1814	21.9807	59.7873	57.1016	11.8448	46.8043	54.592	16.3466	48.8332	40.6504	13.5366	21.7295	10.2406	27.452	34.8017	56.9019	40.4787	49.7196
AL451062.3	ENSG00000284989	0	0	0	0	0	0	0	0	0	0	0	0	0	0	0	0	0	0	0	0	0	0	0	0	0	0	0	0	0	0	0	0	0	0	0	0	0	0	0	0	0	0	0	0	0	0	0	0
KDM4A.AS1	ENSG00000236200	0	0	0	0	12.9218	0	1.38338	8.85023	4.59371	0	4.42844	0	0	8.28943	0	0	0	0	1.91785	3.00619	4.63222	5.39984	4.08376	0	1.60779	3.21823	1.51229	0	0	0	0.572136	2.97037	2.00245	4.56813	2.63218	2.65934	1.98516	4.90397	2.01374	3.45961	2.80067	3.62158	3.65736	1.27684	1.77559	6.71758	1.86109	0.945239
ST3GAL3	ENSG00000126091	19.7864	16.7485	24.6955	10.1057	51.6871	35.6644	71.9359	25.4444	52.0621	57.1924	15.4995	68.7696	24.3347	31.0854	30.1328	0	14.5177	23.4612	42.1926	33.5692	34.7417	36.0808	20.4188	29.1563	27.3324	28.964	29.4898	26.6713	38.9562	49.9185	16.878	35.6444	31.7531	25.1247	42.1149	28.189	27.1306	27.7892	34.2336	28.5418	17.2708	23.5403	41.3281	9.57629	7.4575	20.9431	39.5482	14.9348
AL451062.1	ENSG00000229444	0	0	0	0	0	0	0	0	0	0	0	0	0	0	0	0	0	3.70439	0	1.00206	0	1.22724	0.816753	0	0	0	0	4.44522	0	0	0	0.594074	0.858191	0.856525	0.658045	0	0.330861	0	0.503435	1.7298	0	0	1.09721	0	0.355119	0	0.465273	0.378096
RF00026.2	ENSG00000283414	0	0	0	0	0	0	0	0	0	0	0	0	0.869097	0	0	0	0	0	0	0	0	0.245447	0	0	0	0	0	0	0	0	0	0.297037	0	0	0	0	0	1.63466	0	0	0	0	0	0.957629	0	0	0	0
AL451062.2	ENSG00000233674	0	0	0	0	2.58436	0	0	1.10628	0	3.09148	7.74977	6.87696	2.60729	0	0	0	1.03698	0	0	3.50723	0	0.490895	0	1.53454	1.60779	0	1.51229	0	0	8.31974	0.286068	1.48519	0.286064	0.856525	2.63218	0	0.661722	0	2.01374	1.29735	0	1.44863	1.09721	0.638419	0	0.395152	2.559	0.756192
MIR6079	ENSG00000283477	0	0	0	0	0	0	0	0	0	0	0	0	0	0	0	0	0	0	0	0	0	0	0	0	0	0	0	0	0	0	0	0	0	0	0	0	0	0	0	0	0	0	0	0	0	0	0	0
SHMT1P1	ENSG00000224751	13.191	0	0	0	0	0	0	6.63767	0	0	0	3.43848	0	2.07236	0	0	0	1.2348	0	1.00206	1.15806	1.96358	2.45026	0.767271	1.60779	2.14548	3.02459	2.22261	0	0	1.14427	2.3763	2.57457	3.4261	3.29023	1.06373	1.6543	6.53863	1.51031	0.864902	0.933558	1.44863	1.82868	0.31921	0	3.55637	3.95482	0.756192
ARTN	ENSG00000117407	6.59548	0	0	25.2643	0	0	6.91692	3.31884	1.53124	3.09148	4.42844	3.43848	4.34548	4.14471	2.00885	0	3.11093	0	0	6.01239	5.79028	10.7997	0	3.83636	1.60779	3.21823	6.04918	2.22261	9.05959	4.15987	1.14427	4.45556	4.86308	3.14059	5.92241	1.06373	1.32344	3.26931	5.03435	3.89206	3.73423	0.362158	2.56015	0.957629	0.355119	1.97576	3.02427	1.51238
AL357079.1	ENSG00000237950	0	0	0	0	0	8.23026	2.76677	0	0	4.63722	0	3.43848	1.73819	2.07236	0	0	1.03698	1.2348	0	2.00413	2.31611	2.45447	0.816753	0.767271	0	0	2.26844	0	0	0	2.00248	0.594074	2.28851	2.28407	1.31609	1.06373	2.64689	4.90397	1.00687	0.432451	1.86712	1.44863	1.82868	0.957629	0.355119	0.790304	3.02427	1.13429
IPO13	ENSG00000117408	31.3285	23.4479	12.3478	78.3192	95.6211	49.3815	95.4534	63.0579	30.6247	41.735	69.7479	46.4195	95.6007	45.5919	26.1151	17.4097	40.4421	34.5743	15.3428	19.5403	61.377	31.4173	97.1936	65.9853	77.1739	36.4732	99.8115	44.4522	70.6648	33.279	189.949	51.9815	147.323	145.609	30.9281	75.5251	75.4363	19.6159	205.905	93.8419	14.0034	53.9615	26.333	38.9436	52.2025	116.57	66.3014	48.2072
AL357079.2	ENSG00000285649	0	0	3.08694	0	0	0	0	5.53139	0	0	3.32133	0	0	0	12.0531	0	1.03698	0	0	6.51342	0	9.327	0	3.06908	1.60779	2.14548	2.26844	0	0.905959	4.15987	0.286068	4.75259	1.14425	0.856525	5.26436	0	0	8.17329	1.00687	0.864902	4.20101	0.362158	9.87486	1.27684	0.355119	1.97576	2.32636	0.945239
DPH2	ENSG00000132768	3.29774	10.0491	12.3478	29.0539	2.58436	2.74342	2.76677	12.1691	9.18742	10.8202	1.10711	37.8233	20.8583	2.07236	16.0708	14.0617	10.3698	17.2872	9.58923	9.51961	5.79028	6.87253	10.6178	11.5091	9.64673	8.58193	16.6352	6.66782	8.15363	8.31974	33.756	6.23778	30.0367	19.129	13.819	15.4241	17.2048	1.63466	20.6408	12.5411	7.00168	19.9187	8.41192	21.7063	18.4662	81.7965	11.6318	25.1434
ATP6V0B	ENSG00000117410	46.1683	26.7976	43.2171	0	72.3619	21.9474	65.019	53.1014	21.4373	43.2807	56.4626	56.7349	71.2659	37.3024	10.0443	23.4361	21.7765	22.2264	9.58923	7.51548	53.2706	17.9177	58.8062	65.218	33.7636	49.3461	74.8586	28.8939	59.7933	16.6395	355.869	31.1889	205.394	163.311	13.1609	113.82	110.177	8.17329	167.644	97.734	5.60135	35.1293	9.50912	70.8645	85.9388	93.2559	55.8327	102.086
B4GALT2	ENSG00000117411	56.0615	87.0923	52.478	36.6332	25.8436	0	56.7187	78.5458	75.0306	38.6435	16.6067	41.2618	92.1243	39.3748	2.00885	54.2379	45.627	59.2703	24.932	9.51961	67.1673	22.3357	53.0889	59.0799	73.9583	84.7466	92.25	62.233	52.5456	54.0783	291.789	50.7933	326.112	237.828	21.0575	86.1625	108.522	24.5199	218.491	95.5717	11.6695	99.5934	16.8238	96.7205	101.209	204.294	66.9993	114.752
CCDC24	ENSG00000159214	4.94661	6.6994	3.08694	0	2.58436	2.74342	13.8338	8.85023	24.4998	4.63722	22.1422	0	10.4292	2.07236	8.03541	0	3.11093	2.46959	3.83569	11.0227	18.5289	12.0269	9.80103	6.90544	8.03895	23.6003	18.1475	8.89043	9.96555	12.4796	33.1839	15.1489	31.1809	17.1305	7.89654	10.6373	14.8887	9.80794	12.0824	8.21657	7.93524	6.881	9.87486	2.55368	3.19607	6.32243	14.8887	4.91524
[truncated: 57,427 more rows]
[truncated: 49 more columns]

## Sheet: BE2C - siIGF2BP1, siMYCN
gene_id	gene	bio_type	length	BE2C_siC	BE2C_siC_1	BE2C_siC_2	BE2C_siIMP1	BE2C_siIMP1_1	BE2C_siIMP1_2	BE2C_siMYCN	BE2C_siMYCN_1	BE2C_siMYCN_2	logFC_siIMP1/siC	pValue_siIMP1/siC	FDR_siIMP1/siC	logFC_siMYCN/siC	pValue_siMYCN/siC	FDR_siMYCN/siC
[truncated: 58,174 more rows]

## Sheet: KELLY - siIGF2BP1, siMYCN
gene_id	gene	bio_type	length	KELLY_siC	KELLY_siC_1	KELLY_siC_2	KELLY_siIMP1	KELLY_siIMP1_1	KELLY_siIMP1_2	KELLY_siMYCN	KELLY_siMYCN_1	KELLY_siMYCN_2	logFC_siIMP1/siC	pValue_siIMP1/siC	FDR_siIMP1/siC	logFC_siMYCN/siC	pValue_siMYCN/siC	FDR_siMYCN/siC
[truncated: 58,174 more rows]

[truncated: 3 more sheets: BE2C - miRNA, transgenic mice - mRNA, transgenic mice - miRNA]
